# Supplementary material for: Plasmodium falciparum GCN5 plays a key role in regulating artemisinin resistance-related stress responses
Source: Antimicrob Agents Chemother. 2023 Sep 13;67(10):e00577-23. doi: 10.1128/aac.00577-23 (PMC10583690; doi:10.1128/aac.00577-23)
Supplement: Table S1 — The transcriptomic changes in +aTc TetR-PfGCN5:GFP parasites at the ring stage under stress conditions. [file aac.00577-23-s0002.xlsx]

## Sheet: tpm
Table S1A. Gene expression in +aTc TetR-PfGCN5::GFP parasites at ring stage under stress conditions
R: replicate; DHA: 30nM DHA for 6h; HS: heat shock; L-Glu: low glucose.
The expression of each gene is shown as TPM ( transcript per million)
Gene ID	WT R1	WT R2	WT R3	DHA R1	DHA R2	DHA R3	HS R1	HS R2	HS R3	L-Glu R1	L-Glu R2	L-Glu R3
PF3D7_0100100	2.55103	3.02036	2.87579	2.94217	2.90712	2.84332	3.65523	4.13007	4.43914	3.23681	3.28945	2.91491
PF3D7_0100200	0.572865	0.570803	0.76177	0.220899	0.318266	0.354487	0.29881	0.614603	0.894923	0.464585	0.189231	0.324552
PF3D7_0100300	0.282674	0.126746	0.225533	0.1962	0.0942271	0.349835	0.121642	0.288106	0.14452	0.235795	0.130724	0.153741
PF3D7_0100400	1.40883	1.16726	1.33285	1.27546	1.14853	1.70565	3.81006	3.25296	3.52311	1.66059	1.57821	0.812042
PF3D7_0100600	0.317482	0.0711762	0.276331	0.11018	0	0.294684	0.14904	0.306551	0.81158	0.0662073	0.125846	0.323759
PF3D7_0100700	0.382534	0	0	0	0	0	0	0.307803	0.488937	0.398867	0	0
PF3D7_0100800	0.0633417	0	0	0	0	0	0.111508	0.0509674	0	0.132092	0	0.129188
PF3D7_0100900	0.0642809	0.0720556	0.139873	0.334623	0.0803531	0.178995	0.377204	0.620678	0.246482	0.134051	0.382203	0.393312
PF3D7_0101000	0.133055	0.0745742	0	0.11544	0	0.0617506	0.0780777	0.214124	0.0850326	0.138736	0.0659271	0.135686
PF3D7_0101100	1.61118	0.942286	1.29564	0.911653	1.31349	1.43046	1.47983	1.63462	0.895361	1.02259	1.59663	1.71447
PF3D7_0101200	0.485909	0.326808	0.52866	0.168631	0.485921	0.360814	0.399188	0.0781966	0.37264	0.101331	0	0
PF3D7_0101300	0.41134	0.329351	0.191798	0.917694	1.10183	1.6363	4.79305	5.8631	4.95712	1.16416	1.92167	1.31834
PF3D7_0101600	0.872247	0.65183	0.695924	0.353158	0.145378	0.647691	0.682452	0.748637	0.0743243	0.363795	0.345749	0.237198
PF3D7_0101800	0.160076	0	0.0870798	0.0694414	0	0.0742907	0	0	0	0	0	0
PF3D7_0101900	0.661891	0.370973	0.432075	0.172278	0.0827384	0.184309	0.194201	0.213034	0	0.207045	0.262366	0.0674979
PF3D7_0102200	1745.45	1682.47	1762.11	176.173	169.715	169.568	87.6943	79.61	72.0018	111.156	110.788	109.386
PF3D7_0102300	2.83362	3.22676	2.78931	2.45847	3.14854	2.79714	1.5836	1.44765	2.01211	2.43872	2.94175	2.52271
PF3D7_0102500	80.274	84.4439	85.3816	10.9528	10.8184	11.7857	4.9709	4.39661	5.24964	7.28419	7.2045	7.31105
PF3D7_0102600	5.78518	4.86367	5.49599	7.27429	7.23165	7.19859	19.4462	20.1042	22.4777	10.6437	10.3442	11.3716
PF3D7_0102700	17.6226	17.3029	16.5141	4.27809	4.66304	4.13905	2.94381	2.69108	3.39785	3.80019	3.1018	3.84783
PF3D7_0102800	1.045	0.689055	1.07006	1.19998	0.653142	0.827321	0.721427	0.816122	1.13925	0.672999	1.00511	1.12835
PF3D7_0102900	18.2679	20.243	17.97	31.676	29.8265	30.0553	40.3637	44.2235	40.3182	34.6349	33.8233	32.7009
PF3D7_0103000	1.29804	1.17789	1.14325	1.50159	1.81576	1.37695	1.12441	1.2434	1.14557	1.67571	1.53134	1.92253
PF3D7_0103100	2.25939	1.84322	2.1987	2.95129	2.96553	2.87776	2.23917	2.21191	2.43863	2.44748	2.67436	2.79049
PF3D7_0103200	8.33494	8.48745	9.03504	18.2773	17.632	16.2947	19.7252	19.7023	22.1652	17.8273	19.1516	18.6496
PF3D7_0103300	24.235	25.133	23.0861	23.1689	22.072	22.0688	25.2879	26.9384	23.9093	21.8518	21.2442	22.3965
PF3D7_0103400	23.0659	23.8983	24.7713	18.0861	18.5283	17.5398	15.799	15.2923	16.8171	16.2455	15.4933	17.8624
PF3D7_0103500	1.2442	1.21878	1.34147	1.5949	2.04569	1.56062	1.01951	1.02819	1.23211	1.6012	2.16602	1.88605
PF3D7_0103600	3.14879	2.29582	2.89527	6.6001	6.23503	6.80235	6.93306	7.02919	7.96023	6.07252	6.3926	7.16093
PF3D7_0103700	5.16447	4.51152	5.23134	7.35458	8.72639	7.14086	9.21703	9.62943	9.96977	7.5761	6.88263	8.13598
PF3D7_0103800	3.06313	2.58339	2.0948	3.46753	4.12075	3.6826	3.09849	2.74641	3.39313	3.52852	4.45204	4.43268
PF3D7_0103900	2.77626	2.63847	2.92202	5.41957	5.54511	5.18182	6.14463	6.99307	6.7884	5.22321	5.83134	5.60076
PF3D7_0104000	1.42255	0.797303	1.21606	2.64474	3.30243	3.48963	0.83476	2.12577	1.68836	2.22493	3.22219	3.73032
PF3D7_0104100	2.84291	2.45135	2.54397	1.44489	1.72429	1.03053	1.26352	1.34003	1.74158	1.06995	1.18358	1.09789
PF3D7_0104200	25.1771	23.6077	25.7694	12.1901	11.2241	11.2693	9.36507	7.99301	9.3414	9.67343	9.40051	9.30868
PF3D7_0104300	100.822	97.2093	101.383	50.6072	48.6874	48.3376	37.5212	37.5389	38.792	42.2576	41.8812	42.2289
PF3D7_0104400	10.5863	9.93422	10.3454	8.27329	7.13853	7.47587	7.47666	8.38815	8.60746	9.35306	9.79669	8.87275
PF3D7_0104500	10.781	12.2255	12.4115	23.4386	24.2109	25.8899	27.9169	31.7238	33.0074	27.1883	23.9141	23.0111
PF3D7_0104600	1.83637	1.33311	1.57932	1.9119	2.14248	1.89931	2.59649	3.02561	2.88366	2.04243	2.51305	2.14021
PF3D7_0104700	1.05949	0.573341	0.675724	0.760735	1.37006	1.08514	0.578839	0.940703	0.933925	0.609504	1.23095	1.19221
PF3D7_0104800	5.55154	6.32907	5.59384	3.01035	3.50923	4.0989	2.51729	2.43655	2.33836	2.99295	3.09455	2.63766
PF3D7_0105100	2.14245	1.89215	1.34206	2.87269	3.00274	3.31434	2.36201	2.76869	2.65539	1.89545	3.53851	3.44273
PF3D7_0105200	4.36051	3.33102	3.79532	10.9293	10.2555	9.65379	11.6756	12.7351	13.3762	11.9561	10.9149	12.1544
PF3D7_0105300	17.9259	16.7344	15.9962	7.11397	7.8463	8.39808	3.41785	3.64011	3.54161	7.84207	8.06948	7.26601
PF3D7_0105400	9.92378	8.21663	9.44727	3.13089	3.17174	3.50653	2.91167	2.94904	2.81068	3.23359	3.01731	4.485
PF3D7_0105500	0.980175	0.929692	1.31251	1.96248	3.48725	1.7496	1.06186	1.69872	1.63829	1.57234	1.86793	2.38356
PF3D7_0105600	3.60675	3.8302	3.8302	8.48938	8.17579	7.07996	7.96965	7.90106	8.00681	7.32355	7.72983	7.44413
PF3D7_0105700	5.3607	4.66353	5.40196	11.4736	11.5094	11.4329	4.4744	3.54515	4.67247	11.4138	11.9898	11.9627
PF3D7_0105800	8.9783	9.00483	9.27247	6.179	6.30775	6.43818	3.07	3.20478	3.51604	6.63409	6.35518	6.95293
PF3D7_0105900	2.2396	2.24965	2.37335	2.47303	2.76321	2.67272	1.39955	1.38081	1.41269	2.4262	2.88231	2.01694
PF3D7_0106000	6.82157	6.10236	8.02612	4.81958	5.1663	4.6199	3.32492	3.25402	3.63529	4.49475	4.6241	4.78115
PF3D7_0106100	9.79561	6.56985	8.60622	19.1666	17.0608	18.8312	17.8697	16.0937	20.2211	20.4277	16.6525	17.7634
PF3D7_0106200	3.32178	2.50089	1.99581	2.0217	2.78887	1.9788	2.38564	2.03455	1.39412	1.70595	1.62133	2.07292
PF3D7_0106300	51.9432	52.9906	51.4025	40.1073	39.3894	40.6146	41.7295	42.3419	40.0326	41.8877	38.3299	39.6793
PF3D7_0106400	20.092	19.2247	20.2897	41.3648	39.8936	37.041	43.8384	43.0522	43.1322	36.8069	38.8313	35.6582
PF3D7_0106500	3.33678	3.15769	3.42968	4.27705	4.44356	4.21776	2.8731	2.65793	2.87185	3.60163	4.75228	4.53131
PF3D7_0106600	2.51453	2.13829	2.92443	3.61096	4.76904	2.57541	1.93346	3.48844	4.21138	1.44656	3.0933	2.74109
PF3D7_0106700	50.6406	52.9889	52.7648	45.3079	46.1236	46.0578	50.2756	49.5463	47.9923	46.9477	46.8593	45.2526
PF3D7_0106800	1.96137	1.73005	1.46927	2.31543	2.45178	2.20852	2.13208	1.8628	2.67133	1.81043	2.74025	2.32805
PF3D7_0106900	3.72485	3.13893	4.1388	3.94222	3.86364	3.84971	2.34078	2.89089	3.14019	3.30544	4.47659	4.39118
PF3D7_0107000	5.73435	5.26344	5.56073	7.10222	7.53171	7.3282	3.56002	3.54416	3.34602	9.14208	9.5945	9.11061
PF3D7_0107100	0.831578	0.637791	0.999977	1.55688	2.46197	2.11247	1.54097	1.33825	2.01388	1.50598	2.12523	2.0531
PF3D7_0107200	0.738415	0.526734	0.584277	1.10658	1.46847	0.996933	0.945395	1.13431	0.900907	1.43489	1.76285	2.12214
PF3D7_0107300	0.554765	0.570042	1.00596	1.72472	1.79147	2.01681	0.922362	0.892776	1.41815	1.73535	1.78671	2.12151
PF3D7_0107400	3.56766	3.54357	3.43935	4.30995	4.85485	5.70078	3.07404	2.57999	3.69419	4.85011	5.14655	5.01981
PF3D7_0107500	98.0608	93.5943	95.8506	71.931	70.5654	76.0414	73.0297	65.9418	71.0136	71.1258	67.8435	69.5248
PF3D7_0107600	1.19067	0.552283	0.75939	1.59111	1.95029	2.04521	1.05206	1.31046	1.73177	1.21297	1.81735	1.91204
PF3D7_0107700	1.22206	0.587084	1.07632	1.86808	1.96407	1.89051	1.09274	1.03014	1.1157	2.1844	1.84537	2.8485
PF3D7_0107800	2.34605	2.13548	2.13025	4.92793	4.85097	5.01009	6.11741	6.64254	6.78633	6.17991	5.83839	6.06205
PF3D7_0107900	4.04027	3.18703	4.63994	13.567	11.7844	12.0838	15.4105	18.3018	15.1097	13.4184	15.7927	14.268
PF3D7_0108000	15.7357	17.591	15.2127	22.2222	20.7391	21.6705	26.9235	28.2133	23.8837	23.0508	23.0514	23.3726
PF3D7_0108100	1.08094	0.859902	0.872549	2.17819	2.13578	1.65063	1.49368	1.45897	1.47074	1.49067	2.34969	2.41798
PF3D7_0108300	128.664	136.201	130.701	102.276	101.169	104.52	129.159	131.84	124.13	108.174	103.876	107.619
PF3D7_0108400	7.51781	6.79508	6.22083	5.92537	6.65104	6.48658	5.46777	5.77225	5.71798	5.60308	5.27267	6.20876
PF3D7_0108500	3.73394	3.92232	3.32151	1.38549	1.40907	1.17707	0.937073	1.4739	0.990529	1.19984	1.27995	1.41295
PF3D7_0108600	1.94	2.02149	1.84313	2.37064	3.14232	2.4601	2.3249	1.82483	2.16529	2.47867	2.76187	2.50778
PF3D7_0108700	24.7412	25.8994	26.134	37.096	39.2221	37.0249	37.2648	34.8146	36.9384	40.9349	40.0052	38.4275
PF3D7_0108800	2.92141	2.2824	2.02264	4.43561	4.0945	4.25233	4.1299	4.7548	4.78066	5.05382	4.84699	4.96529
PF3D7_0109000	24.4566	22.5922	25.4169	5.70056	5.37772	5.95343	2.66218	2.64343	2.93264	5.49165	5.45177	5.47728
PF3D7_0109100	6.68998	5.93054	6.38179	3.06013	3.01919	3.06032	0.776145	0.786634	0.882033	2.5384	2.46947	3.04949
PF3D7_0109200	2.44896	2.79795	2.7669	2.41075	3.94433	4.06536	4.17301	4.01686	3.97287	4.76329	3.36025	3.45792
PF3D7_0109300	1.30197	1.32262	1.54932	1.9415	2.18696	2.34143	1.33701	1.30953	0.936068	2.37573	2.37884	2.86289
PF3D7_0109400	6.21723	5.14279	5.36474	16.852	18.9201	16.0786	8.95723	7.17622	9.91952	20.3422	22.9873	20.5072
PF3D7_0109500	5.46917	4.99536	4.13219	11.687	11.2045	13.4432	12.8968	11.3686	12.298	13.1478	11.7429	13.0654
PF3D7_0109600	8.33687	8.36722	7.9102	14.9709	13.6932	12.4172	9.2154	9.9843	10.2841	11.0176	12.9688	12.7526
PF3D7_0109700	21.55	22.2654	21.0185	22.238	22.9926	19.6995	21.2038	22.2005	19.4061	19.179	20.0611	20.3112
PF3D7_0109800	17.1917	17.4195	17.604	18.7177	19.4676	20.4628	19.8401	21.2652	19.9486	20.9837	19.4751	20.0755
PF3D7_0109850	2.15974	1.72925	1.67839	2.84894	3.22315	3.00698	2.93559	2.97911	3.32384	3.67665	3.6253	3.91046
PF3D7_0109950	2.79646	2.30666	3.0999	6.91245	9.43168	7.78696	6.13044	6.58062	7.35092	8.1974	8.83651	9.14714
PF3D7_0110000	5.7615	7.5454	8.06825	33.2093	35.5111	28.5921	8.402	8.5834	7.72864	39.4948	40.6448	43.9203
PF3D7_0110100	5.67714	6.3903	5.45601	8.476	8.66376	7.8164	9.06412	9.45971	8.40516	8.33667	7.54806	9.04593
PF3D7_0110200	6.91391	6.46968	6.93351	11.9449	11.9493	13.6161	12.63	13.4969	13.5245	13.7913	13.4647	16.0019
PF3D7_0110400	30.2342	28.5097	32.3942	46.6582	44.5608	44.228	45.9424	45.8611	45.7592	41.4299	41.5004	39.5817
PF3D7_0110500	8.56805	7.83291	9.08795	17.9826	20.0096	18.041	18.8305	17.8367	19.9926	19.5043	19.9856	19.9745
PF3D7_0110600	52.374	53.7281	53.7326	43.9308	43.6984	41.3669	39.7172	37.4121	38.1052	40.9849	40.5925	40.5434
PF3D7_0110700	7.05632	5.92677	7.22301	9.46772	9.31756	9.74143	6.25186	6.17363	4.97954	11.9172	11.4837	11.3309
PF3D7_0110800	26.2668	25.6969	25.4565	26.3286	24.5763	26.4083	24.9272	28.9499	24.7256	29.172	29.1334	27.4571
PF3D7_0110900	1.86108	2.08618	1.32661	6.68145	8.10231	6.4928	9.60288	12.0317	10.2532	7.76216	7.31352	8.76952
PF3D7_0111000	4.33208	4.59987	4.54026	4.25853	4.33467	4.69425	1.85992	1.42309	2.15894	5.01432	4.63759	5.09661
PF3D7_0111200	0.983978	0.763608	0.988199	1.24772	1.89231	2.17792	1.19922	1.09627	1.35442	1.57844	1.27512	1.31218
PF3D7_0111300	2.49258	2.54607	2.50328	3.8261	4.00077	3.51831	3.17631	3.01439	3.29901	2.84506	3.56627	3.50447
PF3D7_0111400	3.1068	2.7696	3.03414	4.4571	4.67866	4.79105	3.35908	3.6809	3.81463	4.38728	5.81812	5.36355
PF3D7_0111500	5.6278	5.84003	4.91048	4.8102	5.08465	4.75821	4.90459	4.37145	4.98538	4.41559	5.21808	4.09123
PF3D7_0111600	1.21264	1.03947	0.776077	3.77516	4.10168	3.57532	3.34863	4.07516	4.64982	2.60321	4.24127	3.12792
PF3D7_0111700	0.258615	0.144947	0.211026	0.28047	0.565734	0.660122	0.644966	0.884393	0.826373	0.33707	0.51256	0.461525
PF3D7_0111800	3.71959	3.03538	3.18891	10.5334	10.5453	11.4347	12.319	12.8218	13.0455	12.0696	11.4709	11.5918
PF3D7_0111900	10.1987	10.1477	10.2232	18.5916	17.9054	16.5927	18.3574	15.5827	18.3082	18.759	14.9896	16.5938
PF3D7_0112000	5.37845	5.28922	4.99006	10.163	9.19803	8.36124	10.5913	10.0892	10.8811	8.53254	9.31914	8.91701
PF3D7_0112100	5.55141	6.93404	8.97346	2.33941	2.77577	2.06111	2.97838	3.4459	4.46006	1.81922	2.20052	1.94098
PF3D7_0112200	1.71858	1.49595	1.74443	2.85715	2.82037	2.923	7.34101	8.10392	7.27703	3.42374	3.13973	2.95684
PF3D7_0112800	12.522	14.6526	14.4779	3.30353	3.77829	2.95126	4.23835	3.97977	3.01036	3.39719	3.65657	4.44335
PF3D7_0112900	1.73047	1.46515	1.48214	1.51734	1.67989	1.50369	1.57719	1.18503	1.62356	1.74677	1.9885	1.67083
PF3D7_0113000	32.787	28.5137	30.2943	267.328	272.193	268.061	308.672	278.184	254.3	296.064	326.515	331.812
PF3D7_0113100	0.880388	0.825088	0.816524	1.9534	2.05669	1.84868	1.12639	1.44002	1.47576	1.67042	1.61616	1.89862
PF3D7_0113200	5.63541	5.95604	4.7006	10.7565	9.69448	10.6608	23.4632	23.8169	23.0493	11.6121	10.5574	11.8768
PF3D7_0113300	76.7618	79.5716	75.2455	31.1953	31.2556	31.0296	24.9871	28.6899	24.1928	30.2428	28.024	28.6346
PF3D7_0113400	3.86251	3.8486	3.50195	4.65436	3.80002	4.61423	4.53309	5.15112	4.93688	4.36304	4.04029	4.77772
PF3D7_0113700	39.5907	38.3573	38.0169	34.2681	35.3873	33.9945	29.8933	29.5259	30.6305	29.8831	31.2709	31.1079
PF3D7_0113800	5.58463	4.30708	5.22127	5.94523	6.89345	5.7323	3.90695	3.70505	4.23509	4.4119	4.7326	5.02878
PF3D7_0113900	37.1442	31.8324	33.1207	17.0003	18.317	15.3934	14.331	15.4466	16.1157	12.4955	14.6335	14.19
PF3D7_0114000	10.482	9.47906	10.354	37.9811	41.3647	38.1348	11.3444	7.42782	8.91433	42.2154	44.2304	48.1224
PF3D7_0114100	0.38334	0.368318	0.476647	1.18781	1.16374	0.914949	3.34205	4.97929	4.68968	0.856514	1.08537	1.2286
PF3D7_0114200	0.411443	0.384339	0.149214	0.416466	1.11435	0.636498	0.482874	0.441419	0.525887	0.286006	0.339774	0.349649
PF3D7_0114500	0.876117	0.350744	0.340428	1.68313	2.50325	1.62641	5.28799	5.08579	5.43909	1.63129	1.6744	2.2336
PF3D7_0114700	0.0684535	0	0	0	0.085569	0.127076	0.120507	0.165242	0.349976	0.285505	0.135671	0.139614
PF3D7_0114750	0	0	0	0	0	0	0	0.709513	0	0	0	0
PF3D7_0114800	0.495159	0	0.215489	0.429603	0.247585	0.459603	0.464899	0.398426	0.886044	0.10326	0.196275	0.40396
PF3D7_0115000	0.320559	0.172479	0.111604	0.500615	0.625106	0.559377	0.466503	0.536507	0.442502	0.307506	0.571798	0.588417
PF3D7_0115100	0.854987	0.609889	0.761081	1.07897	1.16592	0.937883	0.547321	0.875584	0.794767	1.37776	1.77156	1.82305
PF3D7_0115200	0.0582801	0	0.0634076	0	0	0.0540952	0.0683981	0.0468946	0.0744908	0	0.0577539	0.0594325
PF3D7_0115300	0.0665845	0.149276	0.144885	0.0577691	0	0.309016	0.234433	0.32146	0.17021	0.277709	0.131967	0
PF3D7_0115400	0.0774176	0	0.084229	0.0671681	0.387098	0.143717	0.772295	0.87211	0.890565	0.080723	0.0767187	0.552639
PF3D7_0115600	2.67718	2.55403	2.7268	9.6369	10.8941	11.6845	48.5669	50.4169	43.8288	17.2834	14.6762	15.219
PF3D7_0115700	1.29992	0.967546	1.06355	1.14587	1.27396	1.21623	0.73229	0.953928	0.53168	1.05181	1.04086	1.23018
PF3D7_0200100	1.27499	1.32606	1.25845	1.06057	1.21587	1.35424	0.956422	0.983602	0.840014	0.931966	1.09414	1.12594
PF3D7_0200200	0.444113	0.497828	0.138053	0.22018	0.0793078	0.294445	0.0744594	0.306302	0.324368	0.198461	0	0.258797
PF3D7_0200300	0	0	0.0641744	0.204703	0	0.0547494	0.138451	0.0474618	0.150783	0	0	0.120302
PF3D7_0200400	0	0	0.0834836	0	0	0	0	0	0	0	0	0
PF3D7_0200500	0	0	0.0631717	0	0.0725808	0	0.0340718	0	0.148427	0	0.0575391	0.0592114
PF3D7_0200600	0	0	0.066695	0	0	0	0.0359722	0	0.0783529	0.0639189	0	0
PF3D7_0200700	0	0	0	0	0.0796315	0	0.112145	0	0.081423	0	0	0
PF3D7_0201000	0.0723905	0	0.0787595	0.0628065	0	0	0.0849584	0.174746	0.185052	0.150963	0.071737	0
PF3D7_0201100	0	0	0	0	0	0	0.214989	0	0	0	0	0
PF3D7_0201200	0.127929	0	0	0	0	0.0593717	0	0.154406	0.0817567	0	0	0.0652296
PF3D7_0201300	0	0.0860133	0.0834836	0	0	0	0.0900542	0	0.0980759	0	0.0760398	0.1565
PF3D7_0201400	1.0268	1.27888	0.496507	1.68274	1.71138	2.11794	1.53981	2.57043	2.04153	0.594801	1.69589	1.51249
PF3D7_0201500	10.3365	10.3206	9.49571	10.527	9.79765	9.91194	20.4962	21.2336	19.9705	14.1503	14.8221	14.5199
PF3D7_0201600	32.0857	30.8605	31.4178	65.5182	65.4263	62.6746	75.4804	81.6479	73.2329	71.9893	73.9542	72.1888
PF3D7_0201700	114.793	100.318	112.033	57.7161	57.88	54.6928	40.1903	36.9961	41.6593	54.2525	50.1422	51.3464
PF3D7_0201800	44.4811	49.4104	44.8956	70.9471	71.5652	71.0506	77.3617	81.1538	78.102	80.062	78.7854	76.9756
PF3D7_0201900	16.8572	17.3844	17.4873	148.717	155.041	145.209	300.378	316.3	301.645	230.061	232.433	235.102
PF3D7_0202000	997.773	1006.07	990.789	2383.5	2344.36	2415.33	2487.1	2374.81	2410.72	2352.49	2337.9	2438.57
PF3D7_0202100	100.074	107.858	99.4068	16.0904	15.8991	14.9202	12.4127	14.5213	10.664	13.2147	13.0535	12.5774
PF3D7_0202200	122.98	130.742	123.027	37.4705	35.18	38.0794	20.9007	23.2641	20.7965	30.4976	31.9142	30.1948
PF3D7_0202300	3.34523	3.19658	4.59418	1.99833	2.19364	1.47616	2.79969	2.69171	2.73365	1.8298	1.79337	2.79621
PF3D7_0202400	6.47398	4.82402	5.75428	34.383	34.9435	33.9474	104.761	113.991	107.253	51.5969	52.5357	53.6555
PF3D7_0202500	515.656	537.972	525.074	401.712	428.552	377.176	360.783	362.043	328.672	376.271	376.745	367.705
PF3D7_0202600	6.62549	6.27077	6.59637	13.3404	14.2201	14.011	15.0197	14.799	15.339	14.387	13.8282	14.2301
PF3D7_0202700	1.26532	1.11002	1.31679	1.28872	1.27222	1.32765	1.45271	1.39439	1.61727	0.860439	1.52648	1.37449
PF3D7_0202800	0.418939	0.298843	0.310772	0.297388	0.285648	0.335831	0.368754	0.260484	0.389432	0.218413	0.283062	0.330127
PF3D7_0202900	0	0	0	0.0255878	0	0.0273747	0.0346127	0	0	0.0307516	0.0292262	0.0300756
PF3D7_0203000	20.901	19.9768	21.4395	8.20275	8.34554	7.75608	4.25889	4.45357	5.58793	6.70307	6.92546	7.30244
PF3D7_0203100	11.9992	11.9062	11.9713	5.75855	6.09752	5.26207	4.1133	3.71523	4.42616	5.03763	4.97223	5.05979
PF3D7_0203200	15.0486	14.7657	13.9406	16.4155	16.9151	16.0057	12.7891	14.0358	13.7243	14.276	16.2576	14.4913
PF3D7_0203300	4.27802	3.38988	4.33341	7.99922	7.65268	6.64087	6.96843	5.99431	5.56224	7.69081	7.16312	7.29609
PF3D7_0203400	2.79408	3.13202	2.39616	4.93388	3.94468	3.53929	2.64262	2.24824	3.57126	4.45575	4.56047	4.92766
PF3D7_0203600	1.6798	1.32138	1.79553	2.2756	2.61554	2.3798	1.78121	1.75476	1.88337	1.99735	2.24872	3.09545
PF3D7_0203700	73.3291	69.1249	72.99	67.7982	70.531	65.3159	65.4658	53.7806	65.0975	65.7124	68.2844	70.3782
PF3D7_0203800	0.99537	0.825662	0.974649	1.69264	2.01567	2.01409	1.05136	0.9611	0.992343	2.05498	2.18977	2.31432
PF3D7_0203900	1.35115	1.62539	1.721	2.40171	2.2245	2.72237	2.8427	2.57213	2.40091	2.85203	3.49433	3.15901
PF3D7_0204000	0.70539	0.497852	0.397937	1.7	2.25338	1.93996	1.60971	1.57663	1.56944	1.96135	1.94173	2.98392
PF3D7_0204100	9.11984	8.97461	9.0031	7.53763	7.57205	7.35116	3.7968	3.0975	3.54604	6.46626	6.84948	7.07792
PF3D7_0204200	41.0034	34.6038	39.8372	46.4965	45.9667	42.471	42.6662	38.8772	44.0633	41.229	43.9977	42.187
PF3D7_0204300	25.4704	23.7824	21.491	30.1383	30.213	27.3637	33.772	35.5385	36.434	28.14	27.3886	26.7754
PF3D7_0204400	11.7362	10.1122	8.48075	7.6748	8.10168	10.9748	13.0028	12.4033	10.8587	9.77156	10.1548	10.2713
PF3D7_0204500	24.3827	24.9732	24.306	28.8862	29.164	27.1697	34.4988	34.4086	32.0349	29.6825	26.7383	26.2532
PF3D7_0204600	2.95672	3.06528	3.12389	5.33814	5.57604	5.79023	5.88704	6.24343	5.6578	5.06105	5.03017	5.87352
PF3D7_0204700	48.4408	46.2541	47.4324	57.096	59.3341	59.0269	61.9985	58.0861	61.6505	66.0621	60.5313	64.8508
PF3D7_0204800	1.9084	1.44165	1.62493	2.73557	3.3709	2.9266	1.77717	1.83602	2.49226	3.1146	3.33011	3.84997
PF3D7_0204900	3.08368	1.83983	2.75975	3.3227	3.35731	3.23157	2.33487	1.12057	3.36927	3.68208	4.48519	4.31122
PF3D7_0205000	2.97939	2.26931	2.61815	8.18563	9.64504	6.94907	3.16043	3.68822	2.14817	7.48768	7.98686	8.21899
PF3D7_0205100	2.44028	2.18252	2.45727	8.28862	9.41088	8.57828	2.51356	2.82	3.08587	8.17478	8.74686	8.76281
PF3D7_0205200	1.21695	0.767329	0.827512	1.2538	2.47199	1.41196	0.981907	1.59122	1.2638	1.58614	1.35671	2.09421
PF3D7_0205300	1.1248	0.920078	0.992241	2.3474	2.96408	2.42667	1.78389	1.73675	1.35996	1.74339	1.68704	2.75911
PF3D7_0205400	11.8571	13.3912	12.7063	10.2873	10.7727	10.8126	9.50379	11.1906	10.4073	10.0394	9.5414	10.3036
PF3D7_0205500	18.3168	19.3202	17.0221	17.0505	15.9798	16.4702	21.3475	22.8753	19.1032	17.5735	17.8993	15.7604
PF3D7_0205600	4.66346	4.26861	4.56337	3.39964	3.27692	3.40652	3.35186	3.6636	3.24483	3.94184	3.44551	3.96775
PF3D7_0205700	24.6587	26.4679	26.8282	23.2102	24.1255	16.6317	17.5898	21.4921	19.5313	17.854	18.213	17.0346
PF3D7_0205800	6.41651	5.00056	5.18592	5.46097	7.10417	5.38855	4.76931	6.98234	4.37402	4.90634	6.4797	6.2318
PF3D7_0205900	21.2995	22.394	21.8082	26.8267	28.0682	29.1349	33.2055	34.6136	34.1958	30.8099	28.552	28.7676
PF3D7_0206000	22.6863	23.9881	24.1224	21.8285	20.0494	21.8932	19.2934	19.8072	19.6234	18.602	18.7134	19.7092
PF3D7_0206100	7.42249	6.01408	8.2072	7.48977	6.6562	6.15937	8.42706	8.92622	8.06917	6.22517	6.31612	6.9522
PF3D7_0206200	19.4945	15.2304	17.0962	7.02168	7.08908	7.04595	4.22914	4.01659	4.37934	6.15964	6.58585	7.37968
PF3D7_0206500	78.5989	74.844	78.274	38.1059	37.7107	36.9099	51.2769	49.6195	53.1132	33.6608	33.1048	33.4939
PF3D7_0206600	4.2508	3.62703	3.45133	3.60545	3.84643	2.85611	3.51821	3.9564	3.89242	2.71229	3.26934	3.55846
PF3D7_0206700	0.631216	0.366884	0.432399	0.243399	0.350684	0.216996	0.466431	0.338602	0.239049	0.292518	0.301175	0.38145
PF3D7_0206800	0.140102	0.0785238	0.152429	0.0405179	0.0875661	0.065021	0.0411064	0.0751549	0.0895361	0.0243473	0	0
PF3D7_0206900	35.0659	35.0496	36.229	4.55967	3.86441	4.83709	3.88731	3.90895	4.79806	3.26949	3.41366	2.88236
PF3D7_0207000	42.2829	47.6386	46.405	11.9433	12.7036	12.0627	9.14405	9.01983	9.01389	9.08736	11.4442	10.081
PF3D7_0207100	30.4881	31.3152	30.6189	7.31665	7.51893	7.04934	4.62774	4.21416	5.24964	6.72794	7.15283	7.23681
PF3D7_0207200	2.3632	1.67004	2.06807	1.11431	1.09172	0.858329	1.11542	1.15745	1.18195	0.910645	1.12002	1.57169
PF3D7_0207300	0.646205	0.896831	0.903933	0.240279	0.461587	0.342745	0.216684	0.297123	0.353978	0.481282	0.365927	0.407942
PF3D7_0207400	11.6339	10.9639	10.6414	4.57447	4.79982	4.43289	4.46155	3.45855	4.54155	4.30249	4.2973	4.16894
PF3D7_0207500	13.8291	14.0048	13.8605	5.22922	6.1723	6.50775	5.77434	5.69807	6.69297	5.2035	4.73642	5.25039
PF3D7_0207600	101.657	100.24	102.598	42.4865	43.6609	46.4757	34.9445	29.0381	40.0934	38.2442	37.0681	38.707
PF3D7_0207700	11.3039	10.1087	10.8154	4.38511	4.53532	4.86653	4.18422	3.20625	4.34249	3.91428	3.55384	4.02071
PF3D7_0207800	9.76696	9.6212	10.6907	4.70771	5.00692	4.50534	3.69351	3.19119	3.93425	3.78555	3.53911	3.92367
PF3D7_0207900	1.34123	1.50345	1.58255	0.868648	0.802869	0.753967	0.676191	0.425605	0.676062	1.14243	0.917282	1.36775
PF3D7_0208000	6.74323	6.74048	6.41683	3.73363	5.01912	3.9052	3.19037	3.21534	3.46228	4.22669	4.13125	4.21214
PF3D7_0208100	3.93505	3.83089	3.82445	4.20194	4.36967	4.21441	3.15139	2.93846	3.61931	3.63472	4.17046	4.76963
PF3D7_0208200	48.8472	51.1566	49.5445	42.5944	41.736	45.3855	42.5465	50.4322	41.0336	42.5899	42.7286	40.1426
PF3D7_0208300	5.8983	6.12358	6.35981	5.83865	6.44936	5.94018	6.00088	7.05002	6.88117	5.10447	5.29585	4.93843
PF3D7_0208400	6.91729	6.68209	6.8792	13.3258	13.2017	13.113	12.5564	13.7242	13.4657	10.6528	12.4036	11.7626
PF3D7_0208500	1.82543	1.60774	1.38313	1.61203	1.83362	1.27076	1.4346	1.33767	1.74988	1.46151	1.74434	1.92801
PF3D7_0208600	4.70147	5.14562	4.83318	8.35076	7.21897	6.42555	6.49524	6.97026	6.52968	6.9094	8.40092	7.89006
PF3D7_0208700	4.49561	4.46886	4.98342	17.5519	16.4348	15.4708	14.7581	15.2202	16.4793	17.2467	18.1563	16.435
PF3D7_0208800	2.88304	2.70768	2.83998	5.81394	6.33116	5.93064	5.39543	5.14122	5.52746	6.17477	6.06151	5.68145
PF3D7_0208900	0.611689	0.360269	0.406071	1.01644	0.907188	0.866083	0.663131	0.592298	0.728827	0.735098	0.821921	0.761228
PF3D7_0209000	1.52376	1.35188	1.58711	9.81183	9.63209	10.1485	1.95782	1.57474	1.37532	12.5976	11.9656	12.3354
PF3D7_0209100	21.0471	20.8451	20.3603	16.1749	14.9372	15.773	15.1167	13.5976	15.3938	15.163	15.8355	16.9207
PF3D7_0209200	8.77378	9.68651	8.50108	14.9946	17.0514	14.9968	19.0009	17.423	17.5196	16.1564	15.3549	15.0922
PF3D7_0209300	2.80623	3.14564	3.05312	4.24778	4.4035	3.99021	6.34159	7.83097	6.56306	5.72757	6.56764	5.47988
PF3D7_0209400	6.12531	6.41245	6.69358	7.14044	8.3989	6.98787	11.4165	11.4207	10.5537	6.58378	7.83486	7.6223
PF3D7_0209500	9.93198	10.126	11.2689	4.10336	4.72963	4.4338	2.55328	2.13112	2.65982	3.15612	2.81209	2.02567
PF3D7_0209600	5.73758	5.49395	5.28447	3.25923	3.39347	2.79219	2.41965	2.14895	2.25069	2.2798	2.792	2.63371
PF3D7_0209700	67.5757	68.4975	65.9122	57.5926	60.3942	56.1778	48.8705	43.9403	47.7486	57.0311	55.5881	58.1844
PF3D7_0209800	80.1543	78.0305	79.4024	96.4034	102.437	100.569	109.702	104.757	111.12	103.423	100.391	105.181
PF3D7_0210000	47.0659	45.7144	43.463	109.208	102.598	112.787	121.198	104.533	115.889	122.488	113.425	117.572
PF3D7_0210100	82.4818	78.5864	79.4075	141.897	130.822	141.351	166.187	159.479	166.949	144.463	152.563	143.296
PF3D7_0210200	6.04931	6.0646	5.94339	6.71434	6.75202	6.52502	4.20219	4.08563	4.08417	6.97395	7.0184	7.04383
PF3D7_0210300	2.79252	2.51109	2.40385	2.60917	2.87697	3.33256	2.25091	2.44451	2.5887	3.61568	2.7369	2.87903
PF3D7_0210400	1.5504	1.33241	1.74304	2.06255	3.10088	2.06267	2.60805	2.53663	3.56698	2.85599	2.71432	3.21482
PF3D7_0210500	1.20974	1.55259	0.858375	2.58592	2.36694	2.35966	2.90126	2.92023	3.09247	2.87012	2.93624	2.34217
PF3D7_0210600	31.3885	30.1436	33.9476	7.15804	7.94812	6.41997	5.29636	4.89158	6.4619	5.07747	5.37885	5.91474
PF3D7_0210700	8.40095	6.62136	8.85445	2.9041	2.70741	2.92414	1.84865	2.4821	2.76831	2.25834	3.5772	2.74414
PF3D7_0210800	23.9023	21.989	23.9249	15.9896	12.8581	14.6581	10.4276	11.2744	9.81841	11.963	12.219	11.6664
PF3D7_0210900	78.3577	81.8036	80.173	62.8826	61.8699	63.371	63.7123	69.0998	64.9014	65.1322	64.4791	60.212
PF3D7_0211100	0.507789	0.432596	0.751352	0.72252	0.609362	0.67871	0.929677	1.1277	0.960567	0.741257	0.644102	0.787101
PF3D7_0211200	1.3833	2.0853	2.33535	2.56585	2.74281	2.43511	2.43518	2.07259	2.68258	2.08893	2.07985	1.79979
PF3D7_0211300	1.2778	1.27888	0.893713	1.74213	2.22479	2.1603	0.830157	1.17505	1.63322	3.14055	2.6682	2.97844
PF3D7_0211400	0.604938	0.548942	0.94023	1.54955	1.54839	1.87166	0.52402	0.509938	0.662746	2.31281	2.79756	1.9682
PF3D7_0211500	3.0057	3.20286	2.88661	3.12288	3.13102	3.70261	1.83998	1.6422	1.66002	3.40488	3.75079	3.31111
PF3D7_0211600	2.05115	1.77668	2.7388	1.05158	1.63164	0.778854	0.765945	0.900242	0.595838	0.874933	1.29349	1.04586
PF3D7_0211700	2.81982	2.40741	2.94306	2.70253	2.54118	2.98255	2.61672	2.58555	3.37367	2.56414	2.76187	2.80871
PF3D7_0211800	26.9554	26.8351	25.9444	54.9196	56.9746	56.1864	66.0982	68.7709	66.363	67.5588	63.2524	68.832
PF3D7_0211900	2.34586	2.69616	2.7784	3.45225	4.8997	3.66577	2.49176	3.05836	2.92246	4.24183	3.70772	4.69365
PF3D7_0212000	1.83236	1.32905	1.75904	2.93016	2.73963	3.06808	1.85532	1.64785	1.46951	2.8097	3.52482	2.89449
PF3D7_0212100	15.2503	13.695	14.4764	25.6561	26.0955	25.3023	21.4861	21.5014	21.7587	25.8223	26.4804	25.9281
PF3D7_0212200	4.74909	5.06796	4.25754	7.97698	7.07631	8.71035	6.3093	7.42864	7.18695	7.52681	7.90644	7.59382
PF3D7_0212300	32.6693	30.942	32.3836	48.1126	46.6072	45.6836	52.7552	46.6682	50.3896	50.967	49.3089	51.339
PF3D7_0212400	8.41824	8.53986	8.75196	9.5802	9.64553	9.30921	10.5956	10.3897	10.4583	8.80166	9.10062	8.87809
PF3D7_0212500	27.4752	28.2151	27.8193	27.4955	27.8242	26.9946	28.1115	29.338	28.6633	24.4386	25.51	25.4255
PF3D7_0212600	27.1827	28.3544	28.1777	4.61851	5.14407	4.94103	3.81051	3.15934	3.86041	3.54291	4.00318	3.88853
PF3D7_0212700	2.63704	2.62755	3.24097	6.31296	5.92129	5.62062	6.39033	6.36564	6.61626	6.00846	6.72667	5.67718
PF3D7_0212800	1.60669	1.26387	1.64071	3.06918	2.92452	3.20502	2.10065	1.84849	2.21572	2.83623	3.21229	3.16193
PF3D7_0212900	9.72158	11.6217	10.7047	4.61222	4.7728	4.57991	3.17118	3.11951	3.82906	5.38988	5.12251	5.42115
PF3D7_0213000	2.3203	1.98895	2.56156	2.39796	2.90044	2.34371	1.70195	2.0592	1.74453	1.88568	2.13028	2.78374
PF3D7_0213100	14.8576	16.5923	15.1677	28.4555	29.2993	27.6587	38.3126	36.8707	36.3832	28.7252	29.7771	28.292
PF3D7_0213200	0.993311	1.11345	0.810528	1.88519	2.01771	1.78635	1.38434	1.74838	1.4283	1.55358	1.90717	1.70936
PF3D7_0213300	0	0	0	0	0	0	0	0	0	0	0	0
PF3D7_0213400	1.30635	0.950542	1.17193	2.06795	2.14865	1.93581	1.56004	1.58593	2.07981	1.76837	2.1803	2.2203
PF3D7_0213500	2.75826	2.50129	2.63003	5.59282	5.9273	4.63137	5.76499	7.13204	5.46647	5.46121	6.35736	5.53078
PF3D7_0213600	0.894331	0.704727	0.789973	2.17413	2.13626	2.07117	1.36136	1.49623	1.61844	2.45593	2.36043	2.55545
PF3D7_0213700	5.44198	3.67196	4.25376	15.7689	16.8415	14.6142	16.711	16.6226	17.423	16.8026	18.587	17.8341
PF3D7_0213800	0.737663	0.783363	1.22497	3.23369	3.93106	3.45951	2.3238	2.84282	2.48117	3.80531	4.38602	3.68206
PF3D7_0213900	24.9256	26.3548	25.0354	19.1114	18.8887	18.5887	17.6429	19.1679	17.7262	18.1299	17.8289	18.6637
PF3D7_0214000	44.5769	44.9962	43.5834	45.7308	46.5153	48.0348	56.9756	58.3854	54.5263	53.3037	48.8958	51.6014
PF3D7_0214100	68.6554	66.1023	65.4058	56.8088	53.9212	59.7884	43.1008	42.369	44.5913	55.9411	50.9069	54.2604
PF3D7_0214200	4.61302	4.90165	4.91432	8.50487	7.68856	10.4368	6.11883	4.83312	6.63317	13.4279	10.5713	10.7806
PF3D7_0214300	5.9096	5.21834	5.66934	14.1911	14.7533	13.8772	6.49098	6.42821	6.42359	15.6857	15.6584	16.0963
PF3D7_0214400	50.6013	49.3022	52.44	49.5287	52.0437	45.8778	41.7677	43.7439	42.981	44.7751	47.7906	44.1718
PF3D7_0214500	1.13992	1.33103	1.29189	0.906585	1.12807	0.881722	0.891882	1.22297	1.63912	0.891442	0.988425	1.11402
PF3D7_0214600	41.2675	39.1158	42.2475	6.65672	6.45736	6.1974	4.18608	3.70418	4.28198	3.63973	4.12084	4.2645
PF3D7_0214700	6.84003	5.5522	6.08543	2.5141	2.77988	2.43947	2.03654	1.43695	1.85188	2.49447	3.23888	2.50835
PF3D7_0214800	13.5116	14.2596	13.6733	10.9344	11.3878	11.0189	11.1486	10.4827	10.9653	9.54819	8.87575	9.45863
PF3D7_0214900	27.2512	26.9293	26.8023	6.85222	8.14561	6.74063	5.58866	5.33185	6.84436	4.92063	6.27577	5.95947
PF3D7_0215000	10.7102	11.3212	11.5803	31.6649	33.8434	33.4573	17.289	17.791	17.5229	38.2074	39.2055	39.2893
PF3D7_0215100	4.48212	3.97752	4.0347	5.6942	7.10354	7.4786	7.56164	6.74074	7.57026	7.37188	6.874	7.29144
PF3D7_0215200	1.27638	1.29766	1.1949	1.9315	3.15391	2.09393	2.12503	2.60339	1.89698	1.91893	2.3238	2.08864
PF3D7_0215300	20.8563	22.1404	21.1379	16.6351	15.7234	15.935	11.9593	13.7456	13.1876	12.6192	12.768	12.4458
PF3D7_0215400	23.9644	19.5015	23.2762	26.4213	27.8207	26.4915	25.9267	20.6826	24.8206	24.056	21.8376	22.0567
PF3D7_0215500	11.2076	11.1399	10.9314	11.9078	10.48	11.1545	12.4468	12.7345	13.9333	11.1611	12.2127	11.4738
PF3D7_0215600	6.44103	6.67752	6.35961	9.94908	8.84267	9.43432	9.21968	10.6351	11.1355	8.92883	10.2938	9.45393
PF3D7_0215700	32.2383	36.4982	34.1078	32.2242	32.9631	33.9341	39.148	39.9708	38.3462	36.4266	33.1013	34.454
PF3D7_0215800	2.3009	1.62897	1.66011	2.62668	3.02758	2.83259	1.98974	1.87089	2.16699	2.55067	3.12018	3.63075
PF3D7_0215900	0.973941	1.36467	0.927175	1.23229	1.62327	0.941672	1.04778	0.979593	1.24485	1.35403	0.884719	1.40703
PF3D7_0216000	2.52094	2.4993	3.19376	6.57126	6.76468	6.51017	2.13019	1.94732	2.47747	7.16139	7.49453	7.65523
PF3D7_0216100	2.70031	2.60456	2.25466	3.08742	3.00914	2.68128	3.45164	3.20023	2.99658	2.68465	2.63445	2.64698
PF3D7_0216200	22.0927	23.9659	21.5165	24.2688	27.5423	25.3021	29.0298	29.3889	28.8451	24.2744	29.3087	28.1013
PF3D7_0216300	5.20672	5.56793	5.61269	7.13637	7.84622	7.16032	7.5165	8.14778	7.3899	6.66138	7.04318	6.77555
PF3D7_0216400	2.5097	2.11821	2.95537	3.30458	3.5801	3.3435	2.16575	2.18572	2.75492	2.95551	3.36483	3.0712
PF3D7_0216500	1.5773	1.4295	1.22924	1.93139	1.7759	1.91051	1.32599	1.29616	1.30112	1.37636	1.79585	2.0762
PF3D7_0216600	25.2202	26.659	24.6583	19.1266	19.994	20.1101	17.1312	17.9153	16.8961	19.8217	19.531	20.6077
PF3D7_0216700	33.5534	31.9265	33.0551	9.78772	10.5159	9.07805	5.24906	5.19126	5.50777	7.00476	7.44896	7.5914
PF3D7_0216800	2.7293	2.98881	2.85522	1.12933	1.12849	1.28615	0.911662	0.827765	0.670858	0.87564	1.10267	1.17754
PF3D7_0216900	3.68902	3.18093	3.44757	5.78574	6.85796	5.70688	4.80128	5.21363	4.83604	4.83281	6.98336	6.55933
PF3D7_0217000	1.04651	0.80506	0.982309	2.08297	2.59069	2.36175	1.08371	1.17229	0.94419	2.20378	2.39948	2.19719
PF3D7_0217100	5.55575	5.74867	6.29254	8.94829	10.3639	9.96984	3.51093	3.55339	3.4231	10.1897	9.68421	11.5346
PF3D7_0217200	2.04825	1.93946	2.20077	2.24066	2.57628	2.29085	1.5304	1.77095	1.70738	2.37447	2.53404	2.72446
PF3D7_0217300	19.2397	19.6146	19.6693	15.4694	13.0618	14.7022	12.4092	11.1437	12.1897	14.2676	15.6144	11.6706
PF3D7_0217400	3.43987	4.66297	4.26472	5.27484	6.04991	5.16056	4.83509	5.05296	5.01017	6.0474	6.18343	6.19999
PF3D7_0217500	262.55	248.879	301.959	436.243	291.615	201.788	223.965	226.87	82.3019	256.802	340.302	346.499
PF3D7_0217600	7.2522	6.92109	7.42344	11.885	11.3155	11.4231	11.2133	11.1488	12.0382	11.2827	11.2831	11.579
PF3D7_0217700	8.20286	6.77309	9.08392	14.9009	16.6167	15.7375	18.4803	17.8858	18.3947	14.8533	19.1607	16.0953
PF3D7_0217800	59.5322	56.4563	49.7472	125.69	125.703	125.905	146.377	142.249	138.151	140.079	143.169	135.73
PF3D7_0217900	4.24758	3.65404	4.91684	3.62095	3.76612	3.59875	2.95623	2.74218	3.06174	3.60495	3.64637	4.25602
PF3D7_0218000	3.24212	3.3807	3.32228	4.80807	4.75962	5.00385	2.98647	2.91209	3.80663	4.63842	4.96871	4.88245
PF3D7_0218100	2.14478	1.80314	1.97448	1.4314	1.80455	1.33994	1.18596	1.19477	1.10709	0.903142	1.51232	2.06101
PF3D7_0218200	3.46874	3.52308	3.37776	7.18289	7.16283	7.29315	6.08393	7.23217	7.2015	6.39441	7.04576	7.50461
PF3D7_0218300	5.19335	5.4385	5.79896	6.64011	6.40643	6.69153	5.19276	5.52591	5.28412	6.1276	6.22994	7.03817
PF3D7_0218400	37.5148	32.933	34.3974	40.7771	42.8944	41.9069	44.0731	39.6793	43.2681	39.1165	37.9785	37.9814
PF3D7_0218500	9.03553	7.32467	8.0957	13.1016	14.0695	11.5789	15.6128	13.8615	16.9835	13.5615	12.3311	12.817
PF3D7_0218600	5.51814	4.86904	5.43573	18.0424	20.2741	18.3852	24.3129	22.8532	24.6975	18.3012	18.2247	19.3247
PF3D7_0218700	38.246	36.1731	37.0756	33.7895	33.1235	32.821	28.4985	30.446	28.5406	27.5991	28.9455	29.6382
PF3D7_0219100	2.09929	2.39845	2.41575	4.09805	3.98673	3.93456	4.43001	4.61275	4.23122	3.15709	4.24068	3.49938
PF3D7_0219200	101.799	101.255	100.128	119.508	107.153	111.401	138.054	151.637	134.394	131.151	137.154	125.19
PF3D7_0219300	3.43944	3.17002	3.32626	4.1114	3.82169	4.46945	4.79902	5.47353	4.78689	5.65836	5.22619	5.14426
PF3D7_0219400	13.4738	13.86	12.636	16.2753	16.2309	15.807	19.7567	20.2131	19.7235	17.8249	16.3265	16.7677
PF3D7_0219500	2.99123	2.41926	2.71887	4.3363	5.01706	4.67426	2.66623	2.6506	2.61336	4.46127	4.80279	5.59879
PF3D7_0219600	4.47277	4.2183	4.67913	3.5821	3.62884	4.39111	2.71298	2.59542	3.82042	4.01351	4.13406	4.29807
PF3D7_0219700	95.4733	86.0946	94.7488	17.8821	21.2036	17.5036	18.4616	16.2031	20.7723	16.5998	15.5886	15.1719
PF3D7_0219800	9.10463	8.08049	9.21125	9.21849	8.98752	10.1933	8.28386	7.82444	8.4459	8.27977	9.15265	8.69121
PF3D7_0219900	16.6922	16.8272	16.54	13.1567	12.4622	12.48	8.53987	8.17555	8.29973	10.5544	9.80378	8.84223
PF3D7_0220000	307.68	286.406	300.893	139.49	139.958	134.329	105.302	98.7421	103.346	111.121	109.617	109.053
PF3D7_0220100	42.5784	39.688	43.1608	37.7823	36.063	37.9343	36.1749	35.7494	39.8027	38.075	36.7277	36.0698
PF3D7_0220200	39.2662	43.2187	40.6352	42.9256	42.6489	41.4848	100.496	106.779	100.817	48.3766	48.2181	49.1363
PF3D7_0220300	2.26576	1.65382	1.89182	4.38874	5.63161	4.89085	17.4544	18.4221	15.5238	7.85668	6.89257	7.68396
PF3D7_0220500	6.86562	7.65792	7.35873	5.69126	7.30765	5.26846	10.1717	10.8847	10.2958	7.86754	8.45403	7.38265
PF3D7_0220600	12.2427	12.4322	12.0082	12.9228	13.1605	14.7204	22.0867	22.0515	23.1467	18.0447	17.2823	16.6099
PF3D7_0220700	81.5953	75.5095	85.9707	28.317	29.3464	32.3824	36.9364	32.9098	33.9796	25.7583	25.2911	26.1513
PF3D7_0220800	13.5264	14.4713	13.5146	3.45493	3.64503	4.45928	3.62572	3.39025	3.59568	3.13421	3.14422	3.47139
PF3D7_0221000	0.379557	0.255279	0.165181	0.263445	0.284675	0.0704605	0.623634	0.305408	0.194053	0.63322	0.752262	0.30965
PF3D7_0221200	0.893004	1.32392	0.752184	3.94886	3.85297	4.06419	9.55068	10.6623	10.0516	4.7758	4.85291	4.58268
PF3D7_0221400	0.0751078	0.168384	0	0.195492	0	0.0697146	0.0440737	0.24174	0.0959993	0.0783145	0.0744297	0
PF3D7_0221700	22.2385	23.9613	23.198	17.283	17.2858	17.1388	19.3926	22.8827	19.8797	16.5267	18.0309	16.5208
PF3D7_0221800	5.7702	4.72841	4.58934	1.82988	2.13901	2.21622	2.96566	3.20203	2.89922	2.32364	2.7999	2.67837
PF3D7_0222000	0	0	0	0.159494	0.114898	0	0	0	0.117483	0	0	0.0937339
PF3D7_0222100	0.293372	0.197313	0.19151	0.458157	0.806793	0.490151	2.85773	3.9658	3.44977	1.16241	0.755881	1.01719
PF3D7_0222200	0.293005	0.218963	0.531307	0.0847377	0.244177	0.271965	0.286562	0.0785881	0.24967	0.305515	0.0967866	0
PF3D7_0222500	0.0718573	0	0	0	0	0.0666974	0	0	0.0918446	0.0749252	0.0712086	0
PF3D7_0222600	0	0.194246	0.125689	0	0	0.107229	0.101686	0.23239	0.369146	0.0602286	0.171723	0.235618
PF3D7_0222700	0	0	0.0710484	0	0	0.0606137	0.0383201	0.157637	0.250401	0	0.0647134	0.0665942
PF3D7_0222800	0.0768081	0	0	0	0	0	0.0450714	0.123606	0.0981725	0	0	0
PF3D7_0223100	0	0.0714086	0	0.165809	0.0796315	0.177388	0.785015	1.07643	0.488538	0.332118	0.0631286	0.19489
PF3D7_0223200	0	0	0	0	0.164778	0	0	0.0530337	0	0	0	0.0672129
PF3D7_0223300	0.183078	0.0513053	0.149389	0	0.114427	0.254898	0.0805734	0.294625	0.234002	0.0477236	0.181425	0.326722
PF3D7_0223400	1.6713	1.72933	0.7693	0.725017	0.883884	0.835311	3.28167	3.31028	3.45075	1.00538	1.40141	0.917727
PF3D7_0223500	2.08541	1.6783	1.74529	2.00416	2.39293	2.12426	1.2049	1.27356	0.943166	2.16329	2.08778	2.21389
PF3D7_0300100	0.363301	0.395606	0.372678	0.333214	0.298433	0.260136	0.225369	0.242214	0.265345	0.335519	0.339448	0.338729
PF3D7_0300200	0.579961	0.505639	0.560877	0.559087	0.241656	0.598129	0.567208	1.08888	1.07074	1.07506	0.574725	0.788572
PF3D7_0300400	0	0	0	0.0681141	0.0981375	0	0.046069	0.0631709	0	0.08186	0	0
PF3D7_0300500	0.195909	0.146403	0	0.0566572	0.163261	0.242455	0.0766403	0.157637	0.417336	0.136182	0.129427	0.133188
PF3D7_0300600	0	0	0	0	0	0	0	0	0	0	0	0
PF3D7_0300700	0.0614464	0.0688784	0	0.0533113	0	0	0	0.0494424	0.157076	0	0.0608917	0.125323
PF3D7_0300800	0	0	0	0.111725	0	0	0.113348	0.0518085	0.246889	0.134272	0	0
PF3D7_0300900	0.0874854	0.2942	0.190365	0.759029	0.656157	1.05564	1.64278	1.61907	2.57185	0.729765	1.30043	0.446077
PF3D7_0301000	0.983393	0.888979	0.793806	0.633018	1.11031	0.971668	0.800439	0.663654	1.5002	0.231537	0.723027	0.808741
PF3D7_0301100	1.19323	1.87256	1.38475	0.483117	0.596628	0.369182	0.560154	0.64008	0.711725	0.414724	0.394151	0.648971
PF3D7_0301200	37.4228	38.7352	38.8437	7.11664	6.2643	6.20197	5.04742	4.45361	5.32176	5.01731	4.52136	4.42394
PF3D7_0301300	11.2809	11.6783	10.9016	14.681	13.9355	13.766	12.9278	13.8292	14.4187	11.5895	11.738	10.5565
PF3D7_0301400	1.90882	1.44744	2.01568	7.74472	6.17574	6.87857	10.5422	11.8356	12.0553	8.3125	7.23254	8.01526
PF3D7_0301500	10.3158	11.1822	9.29935	7.88782	7.48194	7.59688	6.59881	7.84443	7.62129	7.70663	7.72876	7.67594
PF3D7_0301600	86.2979	88.6932	84.2156	60.319	59.6218	64.3905	73.3066	73.3216	77.8507	65.6166	61.9611	61.0311
PF3D7_0301700	15.6274	16.1493	14.9777	20.7283	22.4362	21.5257	63.4403	66.9458	68.5159	27.6654	29.1087	27.2409
PF3D7_0301800	111.702	124.115	116.205	8.26052	7.86025	8.17663	8.30219	9.5226	7.62006	7.02042	7.64213	7.56177
PF3D7_0301900	0.75471	0.465295	0.492666	0.622052	0.613217	0.700517	0.553585	0.546545	0.771708	0.826279	1.27142	0.962042
PF3D7_0302000	28.2768	31.2413	28.522	19.1429	20.5041	20.1024	22.4704	23.5002	21.6333	22.0071	21.4621	21.2569
PF3D7_0302100	17.083	18.1578	17.4971	30.5008	30.1403	31.6802	35.0512	37.0234	37.4372	29.1574	28.7719	28.8249
PF3D7_0302200	3.21415	3.43777	3.51151	1.30136	1.03793	1.61599	1.33598	1.40088	1.28381	0.837846	1.06171	1.16086
PF3D7_0302500	65.2715	69.2101	73.612	13.7028	13.3219	15.557	13.314	9.88738	13.7407	12.6061	10.8496	12.1627
PF3D7_0302600	1.47301	1.66931	1.90199	1.36225	1.43662	1.69778	1.3203	1.18524	1.3655	1.35024	1.62012	1.88179
PF3D7_0302700	1.92052	1.72224	1.67159	1.88842	3.12092	2.49566	2.6296	3.09066	2.37289	2.80352	2.66445	3.39472
PF3D7_0302800	20.8396	22.2604	20.0856	15.4239	15.6449	15.011	15.7003	16.888	16.3389	15.3128	15.0835	13.7029
PF3D7_0302900	22.0201	23.825	22.8647	28.6463	26.8039	26.743	25.5926	25.1632	25.4493	29.3745	27.6063	27.4485
PF3D7_0303000	6.24039	6.23795	5.77451	5.33048	5.14684	5.70271	6.90852	6.49661	6.3316	6.17142	5.89716	5.60931
PF3D7_0303100	2.10432	2.13355	2.31518	2.37959	2.8669	2.23851	2.61533	3.04399	3.09762	2.36673	2.58907	2.36293
PF3D7_0303200	20.4247	20.0687	20.7329	13.7631	14.8564	13.8187	11.2567	9.57324	12.0003	12.815	13.3596	12.8951
PF3D7_0303300	20.9864	19.6521	18.3013	18.1519	20.3411	19.2097	19.306	20.6535	19.4782	19.8961	20.5409	18.9649
PF3D7_0303400	3.3874	3.08642	3.15331	2.84463	2.87574	2.4548	1.28619	1.38469	1.41233	3.17316	3.17731	3.38049
PF3D7_0303500	2.40936	2.11418	2.62133	4.10508	4.12926	4.28043	2.23269	2.17552	2.22952	3.9218	4.36467	4.69164
PF3D7_0303600	0.481285	0.84778	0.523629	1.96853	2.14865	2.4889	3.26802	3.0981	4.21822	2.50917	3.40672	1.75287
PF3D7_0303700	6.43139	6.84192	6.50698	9.77375	9.01237	9.27756	7.18739	5.50459	7.43493	9.61049	10.108	10.6525
PF3D7_0303800	1.90271	2.30814	2.24025	3.27899	3.16039	3.09669	2.43187	2.55865	2.66515	4.1853	3.51277	4.17304
PF3D7_0303900	1.96605	1.44097	1.15178	2.88666	4.15905	4.28143	1.02057	1.2169	1.35311	3.6269	4.04647	2.93027
PF3D7_0304000	1.33353	1.03487	0.948634	0.934482	0.897588	1.14256	0.752425	0.72222	0.655559	0.855669	0.914877	0.836859
PF3D7_0304100	9.15249	9.8616	9.51639	4.83924	4.84891	5.24778	2.11259	1.69322	2.52761	5.76296	4.79873	4.47282
PF3D7_0304200	12.2587	11.0601	11.3131	13.7486	13.0812	12.3652	13.4317	11.9756	13.8426	14.7565	14.0575	15.1775
PF3D7_0304300	2.16255	1.87002	2.35281	2.3319	2.29776	2.22232	1.60437	1.64064	1.67818	2.01328	2.14302	2.31557
PF3D7_0304400	82.5158	78.4747	76.5179	142.973	143.7	132.695	135.436	141.071	136.257	134.843	138.631	128.217
PF3D7_0304500	1.3953	1.45234	0.867461	3.2426	3.79979	2.4977	2.28086	2.80679	2.10187	2.80582	3.70366	3.2015
PF3D7_0304600	1.22772	1.11817	1.33574	1.99721	1.43877	2.56401	1.75606	1.42007	2.30478	2.20024	2.54733	2.62137
PF3D7_0304700	0.81189	0.321208	0.519601	1.36737	2.38797	1.90614	1.37322	1.7677	2.38065	1.14534	1.7511	2.09421
PF3D7_0304800	0.857187	0.665213	0.914669	1.05834	1.21575	1.10165	0.754503	0.981538	1.53808	0.807844	0.865784	1.00862
PF3D7_0304900	10.8735	9.69706	11.1112	15.6364	18.0979	15.0554	14.3829	15.3233	16.8158	13.5928	16.3714	13.6616
PF3D7_0305000	6.35826	5.41674	5.7186	10.5181	9.27268	11.3312	12.412	12.0399	13.1655	12.1987	11.2155	11.2821
PF3D7_0305100	3.00721	2.51354	2.51785	6.04057	6.2352	6.12866	4.00114	3.58225	4.01914	5.75996	6.12207	6.00667
PF3D7_0305200	32.5219	32.582	33.9713	30.1018	29.7864	29.7658	29.2316	34.8369	33.8739	29.6391	29.114	29.0034
PF3D7_0305300	52.7732	49.5133	52.313	32.0536	34.9762	33.5019	30.4256	28.4451	32.9391	28.5329	29.9531	29.1615
PF3D7_0305400	3.25614	3.52624	3.42253	4.21363	4.62218	3.22723	2.84989	2.88647	2.46889	4.7187	4.32056	4.55869
PF3D7_0305500	18.9686	18.7433	19.6434	24.4904	23.8865	24.2161	26.3081	23.6052	25.2103	22.9924	22.703	23.4001
PF3D7_0305600	7.72986	7.9147	6.87858	5.76557	6.14366	6.23244	4.19743	3.9361	4.77777	7.12158	5.37349	6.42382
PF3D7_0305700	21.5052	20.69	21.0622	34.5975	34.6625	36.137	37.2789	34.0555	40.2155	35.224	32.4984	32.8738
PF3D7_0305800	1.53974	0.993743	1.37063	2.91467	3.55783	3.24814	1.79337	2.19631	2.20658	2.67581	3.53718	3.06901
PF3D7_0305900	1.80641	0.809959	1.76881	1.56725	2.14517	2.01204	0.477006	1.09014	0.692661	1.88354	2.50615	2.39477
PF3D7_0306000	4.73165	3.72068	3.76492	4.28903	5.82643	4.78519	2.818	2.32984	2.97876	7.06915	8.18815	6.55365
PF3D7_0306100	16.0325	16.9099	15.181	15.5534	14.15	14.581	14.1933	15.6143	13.6711	16.2111	15.5214	16.2788
PF3D7_0306200	3.86397	4.78426	4.36878	8.80828	8.23954	9.14208	9.26225	10.384	9.61925	8.79521	9.35998	9.11694
PF3D7_0306300	5.64357	5.0173	5.10793	17.9183	19.8868	19.2599	17.5005	19.2995	17.8157	19.4291	19.4295	18.8531
PF3D7_0306400	5.26997	5.90737	5.30799	4.75196	4.74654	4.84883	3.17347	3.07386	3.38262	5.32701	4.85751	5.39765
PF3D7_0306500	5.66724	5.44516	5.13821	5.73642	6.97178	6.17876	3.48393	2.56958	2.98942	7.92584	7.13153	7.29293
PF3D7_0306600	6.00285	3.98047	6.07105	6.45512	8.03217	6.9059	3.22483	3.94575	2.37741	8.992	7.70811	8.70811
PF3D7_0306700	6.10445	5.32216	5.24331	7.83599	6.33664	6.32881	7.45753	7.69818	7.20925	7.63065	8.20729	7.4265
PF3D7_0306800	25.2796	24.025	25.3953	61.6325	62.0797	62.4732	68.5191	57.9045	67.0623	66.6814	62.8864	65.5105
PF3D7_0306900	56.296	57.4856	59.0324	97.9647	96.4428	108.264	103.729	96.0753	98.2013	104.094	102.437	102.434
PF3D7_0307100	75.3422	74.6374	72.6866	125.766	124.567	149.192	148.414	137.329	146.386	138.912	137.418	139.065
PF3D7_0307200	112.164	104.542	118.352	241.883	238.677	221.533	236.991	204.473	235.539	191.458	200.839	194.487
PF3D7_0307300	1.52714	0.855925	0.664601	1.45746	1.71808	1.70098	0.896136	1.26976	1.04103	1.85774	2.47181	1.66116
PF3D7_0307400	3.88219	5.06785	5.13266	5.28682	6.26572	4.37885	2.85483	3.63782	3.64301	5.68762	4.52892	6.86554
PF3D7_0307500	2.61142	2.55358	2.6296	2.84416	3.43799	2.57862	2.52682	2.34715	2.80517	2.75188	3.52387	3.45631
PF3D7_0307600	2.29214	3.59128	2.80553	3.54798	3.7118	3.98916	2.12455	2.03298	2.03082	3.82944	4.02666	4.43587
PF3D7_0307700	10.5662	10.1162	10.1741	8.68018	8.95855	8.67041	7.15284	6.33341	7.24195	9.01614	8.64983	8.72424
PF3D7_0307800	9.25863	9.86071	9.52501	14.317	15.5626	14.6348	18.9724	21.3699	20.4746	15.8053	16.228	14.6443
PF3D7_0307900	0.603299	0.453169	0.58871	2.27717	2.45679	2.16486	1.37593	1.25113	1.33553	2.12063	2.3421	2.28332
PF3D7_0308000	2.04708	1.63408	1.61977	3.68666	3.60573	3.77137	3.13049	2.54562	2.49755	3.23405	3.31952	3.85881
PF3D7_0308100	10.5806	10.2607	10.3226	2.92238	3.37483	3.38898	2.12743	2.00686	3.12211	2.34589	2.68816	2.63519
PF3D7_0308200	25.471	25.4597	24.8077	44.7767	45.8823	45.7974	44.8005	41.5629	45.891	50.9831	49.3579	50.2026
PF3D7_0308300	13.52	13.0818	14.9011	3.09489	4.1838	3.96504	2.6876	2.30331	3.77133	2.29596	2.96761	3.6826
PF3D7_0308500	6.05388	6.64665	6.81207	7.87858	8.50052	8.85212	7.34822	7.44027	6.30682	7.43647	7.02649	7.27299
PF3D7_0308600	23.5237	20.9366	22.0023	28.4549	28.2266	29.1776	29.6983	27.2119	28.2254	27.9697	25.9852	26.7671
PF3D7_0308700	9.71781	7.84896	9.29125	3.63367	4.00829	4.49482	2.59203	2.52747	2.50926	3.44581	4.11791	3.80383
PF3D7_0308800	5.54322	6.21367	7.28409	4.30966	3.32961	4.8779	2.78811	2.78045	3.40452	4.05343	4.49442	5.506
PF3D7_0308900	33.6824	34.2579	30.5235	28.8302	27.5101	27.3014	27.8114	27.909	26.3929	28.1908	27.3532	28.0163
PF3D7_0309000	9.62971	9.62333	9.14262	9.08387	9.79461	9.99227	9.7689	11.3669	11.1471	9.82772	10.7131	11.1171
PF3D7_0309100	1.14907	0.896036	0.869683	2.38399	3.74707	3.8489	1.78831	1.68839	1.78797	4.21951	4.0102	3.82107
PF3D7_0309200	5.76119	4.76161	6.12045	15.765	15.434	14.9769	8.47625	7.37345	9.01784	15.1485	15.5761	15.7202
PF3D7_0309300	14.281	15.2786	14.2095	21.2153	20.9287	21.224	20.3058	19.7575	19.9694	22.5907	20.3008	21.8659
PF3D7_0309500	73.8522	79.6133	71.0088	67.4838	67.9549	67.8744	62.7976	62.1437	58.0329	69.3028	66.2155	67.619
PF3D7_0309600	62.6033	60.5513	59.6428	108.195	102.685	111.162	115.089	106.015	111.656	111.36	109.907	105.709
PF3D7_0309700	15.2486	14.8426	15.8931	13.5633	13.7753	13.7572	10.0508	10.1732	11.301	12.9602	12.8253	12.7189
PF3D7_0309800	14.5587	15.9392	14.5644	10.3565	10.9116	10.2495	10.7875	11.243	10.9994	11.2244	12.0431	11.764
PF3D7_0309900	1.42008	1.03091	1.39788	2.04172	1.9104	1.92068	1.03172	0.903246	1.17548	1.62174	1.88975	2.17914
PF3D7_0310000	2.56384	2.15545	2.7313	4.86589	3.87257	3.96624	2.16269	2.27787	2.66255	4.12135	5.55778	5.0112
PF3D7_0310100	1.52548	1.06399	0.995819	1.64705	2.20353	1.25862	1.11398	1.60935	2.03646	1.2018	1.24296	1.90135
PF3D7_0310200	65.0877	57.9617	63.167	51.138	52.4878	50.0086	59.088	53.5179	58.1942	47.6053	48.0185	49.0123
PF3D7_0310300	22.6336	23.1576	22.2511	29.3418	29.5701	28.7888	28.7915	31.8793	28.2585	31.4186	31.4065	30.1365
PF3D7_0310400	14.1173	14.283	13.9669	12.2317	11.9399	12.5539	9.47239	8.73092	9.96211	11.0152	11.1881	10.8509
PF3D7_0310500	7.9168	8.76409	8.21743	18.3022	18.1943	17.7546	19.0038	20.345	19.8732	18.058	17.4644	18.1023
PF3D7_0310600	26.0278	24.9708	23.0774	25.716	23.5622	25.2765	27.2853	27.9117	26.1641	29.2155	26.1141	29.4234
PF3D7_0310700	19.4965	18.9291	17.3703	20.3338	18.3583	19.8064	19.3079	20.1758	18.9676	20.7024	19.4726	18.7861
PF3D7_0310800	43.3215	44.8005	42.5307	38.9781	44.6718	46.8448	43.9951	44.5999	41.0159	44.5627	43.5086	41.0544
PF3D7_0310900	5.13219	4.75782	5.01026	3.61031	3.98795	4.55767	3.45113	3.12509	3.47488	4.65708	4.26112	3.706
PF3D7_0311000	0.281383	0.105139	0.714326	0.895144	1.64144	1.13177	0.495352	0.603768	1.07895	0.880191	1.02242	1.91298
PF3D7_0311100	20.027	20.2371	19.6949	28.7901	30.4858	26.7527	27.0924	27.8574	31.016	25.7596	26.8237	24.9449
PF3D7_0311200	3.15757	3.17604	3.58874	6.274	6.76638	6.34577	7.52732	7.17978	7.58524	6.232	6.314	6.87126
PF3D7_0311300	6.19788	5.16258	6.58326	8.91616	8.60498	8.67473	3.91727	3.88322	4.07051	8.82528	8.92158	9.44319
PF3D7_0311400	2.1722	1.60645	2.23583	3.47207	3.4364	3.62251	1.36986	1.465	1.63589	3.09198	3.37626	3.40086
PF3D7_0311500	30.0669	26.7975	25.3792	15.2132	14.1518	14.907	17.767	17.5834	18.7103	12.4085	13.0975	13.9077
PF3D7_0311600	2.76121	2.62844	2.95646	3.63149	3.97207	3.33588	2.23755	2.32759	2.01671	3.6103	4.213	4.44719
PF3D7_0311700	1.78343	1.37778	1.59947	6.37744	6.17587	6.19644	1.59807	1.76469	2.00226	8.14191	7.76191	8.87227
PF3D7_0311800	4.68335	4.49079	5.55582	6.11943	6.17173	6.36346	3.82432	3.3825	2.88484	7.32496	7.10139	7.30779
PF3D7_0311900	0.815718	0.914378	0.857903	0.990811	1.18962	1.46381	1.0052	0.962663	1.21638	1.16241	1.40115	1.33096
PF3D7_0312000	1.07687	1.04617	0.781074	1.74402	3.94861	2.79872	1.47446	1.55969	1.92696	2.9194	2.84572	2.48917
PF3D7_0312100	2.76436	2.77737	2.56201	3.3222	3.94188	3.74426	1.514	1.81241	1.49183	3.80049	4.15984	4.13457
PF3D7_0312200	2.06771	1.73835	1.70805	4.83373	5.71985	4.8514	2.44916	1.72539	2.25132	5.52973	5.52104	5.42769
PF3D7_0312300	7.372	7.66807	9.10447	14.7511	15.3587	12.8839	14.7316	17.5817	18.5904	14.127	13.5579	13.8165
PF3D7_0312400	8.65879	9.17068	8.76686	13.5812	13.6164	14.501	6.00321	5.7895	5.75025	14.4584	14.3977	16.0574
PF3D7_0312500	2.90839	3.09876	3.54023	5.37146	5.65134	5.98712	7.94188	7.9938	8.06043	5.64477	5.0794	5.0802
PF3D7_0312800	67.091	60.8363	65.8393	128.55	127.828	122.422	120.453	114.198	134.64	114.394	112.885	109.672
PF3D7_0312900	6.12856	4.57987	5.84223	10.7863	10.1416	11.7562	10.8573	9.39295	10.5935	9.92006	9.25445	10.1782
PF3D7_0313000	13.8803	14.1932	13.0841	15.8117	18.4104	15.539	13.1191	12.5328	16.59	17.6216	17.01	16.64
PF3D7_0313100	7.40381	7.01224	8.01213	17.4502	16.7035	17.75	22.0831	23.8297	22.7977	18.6393	18.9506	19.4408
PF3D7_0313200	4.60025	3.00023	5.36899	6.89391	6.90055	7.45296	6.08604	5.72059	8.23176	7.32581	8.7859	7.33536
PF3D7_0313300	3.25986	3.65414	3.18476	7.21498	8.14984	7.53357	5.62159	6.74491	6.12235	6.93681	6.85642	7.5306
PF3D7_0313400	7.36956	6.69885	7.81385	12.8808	12.5286	13.7305	12.03	12.4635	13.975	11.5962	12.694	12.2431
PF3D7_0313500	6.35434	7.04286	6.60269	8.05279	8.03237	8.99067	10.8232	12.0643	10.9203	8.66048	8.3488	8.00897
PF3D7_0313600	3.62486	3.37329	3.4477	7.99094	7.72296	6.89842	3.62541	3.72385	3.93378	8.24861	8.81089	8.43926
PF3D7_0313700	1.72912	0.992205	1.6125	2.03598	2.23865	1.92977	1.52199	1.60665	2.2364	2.16783	2.22349	2.24613
PF3D7_0313800	2.14528	1.95258	2.01485	2.97484	3.46096	3.26767	2.2057	2.52289	2.34359	2.94427	3.14345	3.17872
PF3D7_0313900	0.42682	0.239222	0.33538	0.678906	0.85959	0.704306	0.153059	0.248038	0.121232	0.791189	0.77544	0.991426
PF3D7_0314000	4.7579	3.98952	3.99447	4.90807	4.26161	4.79876	3.62735	4.12986	4.21383	4.88291	5.5317	5.65427
PF3D7_0314100	14.2711	15.7016	13.8051	11.1868	12.015	10.6352	10.4379	11.6954	11.1242	11.3666	11.006	11.8937
PF3D7_0314200	1.91786	1.33437	1.47501	2.25207	2.35605	2.39399	1.77543	1.90238	2.36679	2.13766	2.60506	2.19182
PF3D7_0314300	1.1003	0.23719	0.50647	1.43195	1.32251	1.84619	0.769831	0.68104	0.594998	0.794273	1.30006	1.16522
PF3D7_0314400	3.50728	3.82981	4.30928	11.4635	10.318	12.5727	11.834	12.9184	12.9848	13.3671	12.9437	12.5799
PF3D7_0314500	13.3882	12.8246	12.9329	17.0012	17.3949	17.0587	16.7839	19.244	15.7899	15.8211	15.0162	15.6802
PF3D7_0314600	9.66338	9.89701	10.8918	17.6426	15.9467	17.5518	15.5634	18.0404	15.017	16.9262	18.4633	17.6175
PF3D7_0314700	4.89328	4.77687	5.48468	21.7987	21.9799	21.7862	7.38361	6.67401	6.47773	26.9127	26.0706	26.842
PF3D7_0314800	1.64393	1.37652	1.87476	0.927942	1.18841	0.716981	0.790328	0.764977	1.1392	0.557604	0.961749	0.828118
PF3D7_0314900	4.81028	3.97119	4.84452	3.10187	3.37215	2.62462	1.81187	1.54299	2.1602	3.05006	3.76839	3.28131
PF3D7_0315000	2.66194	1.72752	1.67672	2.18797	1.48862	1.82059	1.43872	1.63462	1.88026	1.97213	2.63791	2.85745
PF3D7_0315100	34.2133	33.8028	33.9704	29.7207	31.4484	31.3601	32.333	31.9974	30.2997	29.2607	26.4971	27.9641
PF3D7_0315200	4.02176	3.83266	3.94741	2.26218	1.86027	2.12334	0.931007	0.910458	1.22616	1.89796	1.91351	1.96912
PF3D7_0315300	1.56864	1.27766	1.48565	2.27153	2.24298	2.01117	1.41715	1.79795	1.58666	1.72975	2.39323	2.66993
PF3D7_0315400	2.10911	3.07346	2.98307	3.79699	3.09783	3.1812	3.49632	4.11541	3.63928	2.52903	5.48643	2.68852
PF3D7_0315500	4.02512	4.51195	4.87192	7.81384	8.05043	7.37878	3.07055	2.99587	3.15114	10.3875	9.02462	10.8262
PF3D7_0315600	3.52241	3.0194	3.49417	8.42666	10.3927	8.89491	3.05486	2.91765	3.0787	9.29003	9.54785	10.2215
PF3D7_0315700	1.36771	1.53314	1.62843	2.37327	1.93549	1.94018	1.45373	1.95186	1.45129	1.61446	1.96911	1.50002
PF3D7_0315800	21.6157	22.5488	21.6456	16.4192	17.701	15.6414	18.6898	16.5765	18.6631	15.547	17.4424	15.6101
PF3D7_0315900	7.06152	7.18866	7.6044	1.06278	2.79225	1.8727	1.56447	1.62343	1.93408	2.17885	1.85655	1.69007
PF3D7_0316000	8.01088	6.85096	8.03947	2.24686	2.37397	2.17941	0.992847	1.30585	1.23576	1.8722	2.01886	2.04232
PF3D7_0316100	6.55092	5.07214	6.64968	3.13478	3.25021	2.31937	1.22853	1.68459	1.42429	2.78154	3.34628	2.61709
PF3D7_0316200	2.5931	2.23419	2.5889	3.61731	3.99143	4.32297	2.35706	1.97196	2.58651	3.28699	3.83942	3.66064
PF3D7_0316300	14.749	12.9952	13.0937	11.3177	11.0725	11.1121	6.80283	7.04271	7.47604	11.4298	12.51	12.0797
PF3D7_0316400	4.21529	4.2405	5.43284	8.1209	8.40377	7.6647	4.26213	4.24411	4.89046	8.61022	7.99031	8.61934
PF3D7_0316500	4.4796	4.12013	4.62379	3.50785	3.90539	4.39249	2.03552	2.40299	2.67196	4.02413	5.48635	4.54476
PF3D7_0316600	24.305	24.7778	22.5659	66.7423	66.5093	71.0777	79.4141	84.0255	77.1162	83.2573	78.2782	78.2693
PF3D7_0316700	4.35555	4.19382	4.07047	6.27395	5.82849	5.88279	7.37268	7.25645	7.42275	6.8705	7.02771	6.83335
PF3D7_0316800	108.206	108.797	109.161	124.536	125.616	135.805	150.665	154.674	140.599	131.707	127.951	129.422
PF3D7_0316900	29.587	32.5344	29.322	19.4967	19.7401	20.6206	19.7799	22.8184	20.7403	21.2429	20.2906	19.8363
PF3D7_0317000	13.7817	14.5328	14.0281	26.2254	28.2389	28.1887	26.1166	29.1524	26.0141	31.592	31.116	29.2675
PF3D7_0317100	1.17019	1.2844	1.19357	2.07283	2.77317	2.57963	1.84544	1.94202	1.62032	2.26236	2.22261	2.85902
PF3D7_0317200	18.7202	16.9949	18.7804	12.7573	12.884	13.0016	8.23244	6.21789	8.0824	11.2918	11.4111	11.9315
PF3D7_0317300	45.5138	47.9906	45.5217	39.1391	38.8619	37.9588	37.5954	37.6579	36.6262	35.3167	35.9029	35.6067
PF3D7_0317400	2.71843	1.86896	2.24777	3.39628	4.16836	3.16244	2.48849	2.12903	1.94576	2.41877	2.87348	3.88105
PF3D7_0317500	19.4839	19.1228	19.2095	27.5425	27.386	26.002	25.7118	24.7062	26.2337	26.9332	25.5469	26.3412
PF3D7_0317600	77.5059	69.0193	78.8353	138.307	141.936	146.487	157.591	140.358	155.603	136.59	131.582	132.156
PF3D7_0317700	20.1139	20.1569	20.4119	30.1437	30.2984	28.4821	23.9683	23.3244	24.8442	28.7301	28.2739	27.9561
PF3D7_0317800	6.93105	6.64608	6.35976	14.9249	13.4136	15.0758	15.2397	13.7746	14.4625	15.76	14.399	16.0523
PF3D7_0317900	2.12679	1.86443	1.77993	3.73775	4.4991	3.23951	3.72805	3.70784	4.53061	3.24111	3.62074	3.11425
PF3D7_0318000	0.640698	1.1491	0.697067	1.22292	2.56285	1.30832	0.75193	1.85592	1.8016	1.87055	2.28569	3.00549
PF3D7_0318100	3.54177	3.70547	4.49561	9.11616	10.6994	8.76653	11.2923	12.5869	10.4874	9.04782	11.6408	9.02951
PF3D7_0318200	53.8066	52.1472	51.9316	71.2704	71.9939	72.1896	56.8641	51.7005	54.7608	71.6781	67.392	71.4415
PF3D7_0318300	16.8639	17.4015	17.7039	15.8241	16.5989	16.9614	15.1246	15.2639	14.6367	14.9346	15.5044	14.8547
PF3D7_0318400	0.916367	0.583637	0.906355	2.07796	2.31701	2.47437	0.916584	1.35739	1.0914	1.91098	2.29087	2.52736
PF3D7_0318500	6.38671	6.81436	6.68831	2.7155	2.95417	2.95952	1.68477	1.54406	1.62889	2.57619	2.6613	2.75856
PF3D7_0318600	29.4689	31.333	31.1406	20.3499	22.2653	21.7218	20.9663	21.3847	20.0613	18.8481	17.0918	16.6893
PF3D7_0318700	20.0395	21.2335	20.6886	5.26668	5.39397	4.48042	2.53211	3.06015	2.89788	2.97412	3.84126	3.13249
PF3D7_0318800	2.05974	1.61185	1.52216	2.66371	3.30344	2.52507	1.20867	1.56354	1.8379	2.75552	2.77288	2.97236
PF3D7_0318900	15.6634	17.024	14.3283	23.1438	20.3504	22.3412	28.199	32.0611	31.1944	23.5195	24.4354	23.0311
PF3D7_0319000	7.32492	7.09229	7.38034	5.39728	5.61326	5.49828	4.12388	3.89513	3.89421	5.54561	5.40728	5.54278
PF3D7_0319100	6.70307	7.37466	7.11275	8.25676	8.68938	9.179	9.00797	8.75624	7.88003	10.0093	9.34878	10.7176
PF3D7_0319200	17.9097	19.2337	18.378	22.5194	21.8121	19.3456	20.692	22.1137	23.387	18.3712	20.0536	17.7449
PF3D7_0319300	8.0906	8.81187	8.05328	11.7489	11.1177	9.427	12.9297	13.2509	11.3678	9.81212	10.9744	10.9423
PF3D7_0319400	3.26329	3.43218	3.43351	5.38288	5.20394	5.09814	2.38774	2.34484	2.55752	5.33497	5.98858	5.25878
PF3D7_0319500	25.8104	28.555	27.0561	34.9767	38.3632	35.7638	38.0519	38.964	40.4306	37.4388	36.0485	38.1257
PF3D7_0319600	42.4314	45.3709	41.648	56.6232	57.0323	58.132	61.697	65.4256	63.6724	63.7632	62.1824	59.5121
PF3D7_0319700	36.0953	37.8491	37.266	25.4967	24.6519	25.121	29.7038	32.8845	29.1143	24.2222	25.4556	25.1802
PF3D7_0319800	1.1428	1.09802	0.59207	0.75543	1.42854	0.70716	1.18154	1.48879	1.32156	1.30508	1.02463	1.38738
PF3D7_0319900	6.03699	6.36909	6.9062	11.5538	11.7635	11.1658	9.79409	8.78658	9.13462	10.553	10.0735	8.91768
PF3D7_0320000	5.47228	5.11179	5.95374	9.05047	8.05186	8.83593	4.9171	4.90777	4.95438	9.80705	10.1679	10.0565
PF3D7_0320100	6.35928	5.58812	5.24993	8.06809	8.02919	7.71199	8.43843	8.45968	8.98588	8.06358	7.75858	8.66843
PF3D7_0320200	1.10244	1.32405	1.41362	4.09922	4.03582	4.71439	3.09597	3.04138	2.8685	4.39277	4.487	4.05529
PF3D7_0320300	29.1144	28.801	27.1731	48.1742	48.565	52.2489	63.242	62.6956	62.9893	54.803	53.3172	56.111
PF3D7_0320400	0.792339	0.670854	0.779514	0.453417	0.526834	0.571143	0.420433	0.379817	0.463271	0.536131	0.693303	0.713453
PF3D7_0320500	10.5637	9.1377	10.0648	11.4961	10.8769	12.5823	25.0103	27.2442	22.6725	18.273	17.427	17.3108
PF3D7_0320600	1.08107	1.03229	0.958369	1.14637	1.25127	1.52374	0.610881	0.708785	0.665296	1.75346	1.19034	1.59242
PF3D7_0320700	8.17354	7.08925	7.00146	6.22505	7.07343	6.3508	4.1452	3.77942	4.49081	6.47865	6.74369	5.84593
PF3D7_0320800	6.81202	5.5841	6.15091	11.8404	11.9619	12.0005	10.4556	9.88115	10.3356	13.8916	12.5596	13.0664
PF3D7_0320900	55.7407	54.6307	56.8881	51.9845	51.0558	49.2657	50.752	47.7885	48.5896	50.9884	50.2189	50.6053
PF3D7_0321000	11.9628	11.2789	10.341	30.5968	30.5224	27.9269	28.7718	26.3193	29.9523	28.1254	29.1012	27.6408
PF3D7_0321100	3.12627	2.87333	3.12765	1.79786	2.48551	1.93452	1.79937	2.29386	2.90886	1.44878	1.92293	1.80781
PF3D7_0321200	2.29028	1.53411	1.97519	2.30208	2.47887	2.43692	1.85203	2.04512	2.24904	1.89298	2.5187	3.21852
PF3D7_0321300	2.06899	1.23525	1.71274	1.79507	1.82728	1.83693	1.50442	1.93623	1.92588	1.21936	1.9166	2.27044
PF3D7_0321400	5.34809	5.69942	5.94156	2.74481	3.2014	2.65682	1.54705	1.60616	2.21438	1.84572	2.01542	2.41966
PF3D7_0321500	4.04483	4.21772	4.27789	5.15789	5.03264	5.01167	6.02766	5.96432	6.05962	5.55144	6.2828	5.4294
PF3D7_0321600	6.45509	7.47792	7.88458	13.0955	12.9285	13.6537	17.2778	17.9764	17.6974	15.1878	14.8863	15.1966
PF3D7_0321700	4.87731	3.64867	4.19342	3.51437	3.97841	3.22267	2.31631	2.41124	2.72075	2.90911	3.8912	3.76193
PF3D7_0321800	31.3921	31.7156	31.4498	25.1802	24.804	25.0314	23.8127	23.5195	24.4619	23.1001	23.0955	23.6062
PF3D7_0321900	21.2455	22.1277	21.874	17.3246	18.3465	17.8993	17.8874	17.9025	18.3803	15.4105	15.4145	16.1067
PF3D7_0322000	129.993	138.335	126.263	141.436	143.912	157.09	168.53	172.191	157.867	161.826	156.092	160.891
PF3D7_0322100	24.6221	26.4716	25.1923	27.4016	26.3557	26.9389	28.7111	32.8888	31.4708	27.8328	25.5685	27.6022
PF3D7_0322200	0.960392	0.824593	0.889267	2.32244	2.1967	1.89666	1.21106	1.38113	1.27976	1.78973	2.14644	2.22966
PF3D7_0322300	2.87568	3.08918	3.11006	4.87111	4.45056	5.17949	5.29341	6.58358	5.88527	3.65883	4.95308	4.48609
PF3D7_0322400	12.3367	12.394	11.3332	23.2259	23.3113	21.222	23.7251	26.2284	22.0304	22.5053	22.8542	20.3901
PF3D7_0322500	2.60624	1.91019	2.78102	3.60922	3.38319	3.86126	3.94104	4.87978	4.80459	3.55368	4.22175	3.62889
PF3D7_0322600	0.505795	0.546722	0.432375	1.26948	1.67097	1.40843	1.03881	1.25002	1.33915	0.753415	1.18147	1.25265
PF3D7_0322700	11.414	11.0533	10.9568	11.3027	11.2098	10.8521	10.3968	11.5693	10.1575	10.845	10.2401	10.1704
PF3D7_0322800	0.636748	1.03099	0.769744	2.20979	1.68035	1.90441	1.41156	1.59399	1.62772	1.77049	0.981555	1.80372
PF3D7_0322900	91.4352	82.2025	90.3406	186.718	181.237	190.362	201.334	178.778	193.85	177.496	176.558	171.924
PF3D7_0323000	4.24295	3.96344	4.66151	19.1279	17.6274	19.1508	18.0388	20.0827	17.2264	18.0434	18.8385	18.7497
PF3D7_0323100	3.44009	3.30331	3.39396	12.8586	12.1762	12.5319	11.4608	11.2904	12.4659	11.5837	11.9499	12.2847
PF3D7_0323200	2.14311	1.20116	1.67271	4.04211	4.65904	3.93519	2.8159	3.86123	4.34702	3.30333	3.50882	3.6108
PF3D7_0323300	1.19872	1.4109	1.69545	1.40403	0.973988	1.72461	0.949615	1.10923	0.9959	1.3124	1.72246	1.89476
PF3D7_0323400	36.3746	39.635	40.271	5.7632	5.22204	5.8862	3.58876	3.33114	3.87236	4.25778	3.61768	4.18338
PF3D7_0323500	24.3755	24.433	26.2511	18.9416	18.6354	18.6576	19.9423	19.8694	18.6031	17.3862	19.2193	17.4723
PF3D7_0323600	3.59034	4.46847	4.45194	8.61205	8.81106	8.33131	7.49783	8.58184	7.82829	10.2399	9.41803	9.28793
PF3D7_0323700	31.9613	30.5445	31.0168	26.9	27.7919	27.6958	24.8745	27.9889	28.9837	24.4958	24.8296	24.3142
PF3D7_0323800	11.0729	11.7498	11.2086	15.7589	16.2982	16.0129	12.9953	12.4654	13.5125	14.4388	15.3647	15.0252
PF3D7_0324000	0	0.103034	0	0.0797472	0	0.426581	0	0	0.117483	0.191682	0.27326	0.562403
PF3D7_0324100	0.347604	0.064941	0.252124	1.15607	1.44838	1.45189	6.83319	7.83151	7.40484	2.35589	2.18161	2.5995
PF3D7_0324200	0.243866	0.0683403	0.0663303	0	0	0.0565886	0	0.0981123	0.311698	0.127139	0	0.0621719
PF3D7_0324300	1.26546	2.04898	2.67711	1.64689	1.66975	1.63138	2.76406	2.88503	2.78562	2.12585	2.85643	1.1471
PF3D7_0324400	0.0679765	0.152396	0	0.176931	0.0849727	0.126191	0.319112	0.109394	0.0868843	0	0	0.0693206
PF3D7_0324500	0.425656	0.0795232	0	0.0615504	0	0.0658486	0.0832592	0.0570835	0	0	0	0
PF3D7_0324600	0	0	0	0.133938	0	0.143291	0.362355	0.434761	0.591948	0.0804835	0.229473	0.157428
PF3D7_0324800	0.172267	0.193103	0.124949	0.09964	0	0.106598	0.0673915	0.277227	0.146789	0.059874	0.113808	0.234231
PF3D7_0324900	1.39633	1.21216	1.1194	1.39364	1.8242	1.92948	1.28143	1.64731	1.44925	1.92667	1.96634	1.87361
PF3D7_0400100	2.71372	2.90545	3.14174	2.33181	2.0223	2.24437	1.61795	1.38573	1.56752	2.52124	2.52546	2.64321
PF3D7_0400300	1.97562	1.82376	2.65519	1.05868	0.508444	0.862945	2.18222	2.29099	2.07953	1.57527	1.03647	1.30362
PF3D7_0400400	0.358918	0.286272	0.367967	0.706637	0.586707	0.621444	0.42528	0.383216	0.238198	0.503787	0.451437	0.478635
PF3D7_0400500	0.718132	0.737907	0.716204	0.311528	0.299229	0.277736	0.245819	0.385226	0.229471	0.124799	0.118608	0.244111
PF3D7_0400700	0.625205	1.1468	0.556537	0.641056	0.781526	0.791334	1.76767	1.69213	1.38028	0.948216	0.506914	0.521647
PF3D7_0400800	0.0802025	0	0	0	0	0	0	0	0	0.0836267	0	0
PF3D7_0400900	0.0676817	0.0758678	0.0736364	0.176163	0.338417	0.188465	0.317728	0.272298	0.432538	0.211714	0.0670707	0.20706
PF3D7_0401000	0	0	0.0791265	0	0	0.0675055	0.170709	0.17556	0.278872	0.075833	0	0.148332
PF3D7_0401100	0	0	0	0	0	0	0	0	0	0	0	0
PF3D7_0401200	0.0619833	0.0694802	0	0	0	0.0575325	0.0727443	0.0498744	0.0792242	0	0.0614237	0.126418
PF3D7_0401300	0	0	0	0.0509446	0	0.0545022	0.103369	0	0.375257	0.0612256	0.0581885	0.239519
PF3D7_0401400	0	0	0.0700518	0	0	0.0597636	0.113348	0.103617	0.246889	0	0.0638057	0
PF3D7_0401600	32.378	28.3885	32.0378	52.5671	53.6975	49.4367	97.3898	89.1763	98.8652	53.4818	55.6848	52.5397
PF3D7_0401800	6.51156	6.44376	6.97376	21.1193	21.2394	20.8234	98.0629	104.544	99.7432	24.3735	25.2314	26.9504
PF3D7_0401900	125.53	131.134	123.322	37.0066	34.9948	35.3184	22.2868	21.7853	21.8735	27.4921	26.2219	26.623
PF3D7_0402000	7.75875	6.73501	5.89352	29.5121	28.6821	29.7945	99.3167	104.019	98.8362	41.5353	40.6236	43.0828
PF3D7_0402100	95.6591	92.3825	91.0392	46.7438	47.1432	46.3095	37.3783	37.6842	37.1571	46.2875	45.2427	43.8105
PF3D7_0402300	40.0312	42.508	43.8453	5.47793	6.04165	6.2806	2.11586	2.37044	2.73578	3.75967	3.99891	4.18554
PF3D7_0402400	101.772	103.46	105.623	57.1358	59.1824	58.1746	66.5738	73.481	69.1242	61.4451	62.0469	58.6819
PF3D7_0402600	0	0.0844358	0.0819525	0.0653527	0	0.139833	0.176805	0.18183	0.481386	0.235624	0.149291	0.15363
PF3D7_0402900	5.13661	4.13386	4.80041	0.685624	0.493917	0.794628	0.695583	1.64266	1.59926	1.02998	1.17467	1.54459
PF3D7_0403100	4.10373	4.00651	3.38459	4.70894	4.75746	4.79203	4.21416	5.03294	4.65299	5.0381	5.18174	5.29859
PF3D7_0403200	44.8313	41.2625	42.9838	48.5681	49.8038	44.4261	41.7162	46.2151	39.7264	40.896	43.1964	43.7703
PF3D7_0403300	0.959471	0.478008	0.985893	0.508716	0.732947	0.841098	0.719419	0.857813	1.15822	0.889277	0.633873	0.924086
PF3D7_0403400	19.8852	21.3858	20.6438	11.4239	12.1191	11.3195	12.648	14.2642	13.0246	9.65004	9.97702	10.3418
PF3D7_0403500	4.63586	4.12668	3.80752	3.54891	3.8065	5.23107	6.13412	6.83872	6.44816	4.88118	5.4948	4.82023
PF3D7_0403600	3.80541	3.2723	4.00788	2.48751	3.2147	2.77411	1.31535	1.18845	1.79898	2.68149	2.4796	2.44535
PF3D7_0403700	30.3958	30.409	30.607	35.7486	35.1411	34.0057	37.914	34.1205	38.1712	33.9926	35.3888	35.5942
PF3D7_0403800	17.8273	17.3419	17.4728	6.12344	6.86361	6.29951	4.74312	4.93954	4.96984	5.40575	5.63968	5.58731
PF3D7_0403900	5.83354	5.27541	6.98925	5.32514	5.95	5.96276	2.43611	2.13098	3.17916	5.33627	5.51488	6.38684
PF3D7_0404000	11.576	12.9761	12.4691	3.39776	4.03153	2.29863	2.80501	2.40973	2.72362	2.46208	3.19603	2.93653
PF3D7_0404100	0.987384	1.03134	0.988803	1.1487	1.4727	1.15602	0.770342	0.993114	0.917838	1.32202	1.48994	1.65911
PF3D7_0404200	1.17559	0.815769	1.21812	1.84563	2.09932	1.50686	1.41254	1.30629	1.57414	1.86786	1.83068	2.62603
PF3D7_0404300	39.5746	39.6803	42.8966	51.7394	53.2465	53.8333	49.4003	49.8756	50.6896	48.8125	50.55	54.9507
PF3D7_0404400	12.2532	11.5099	11.6183	9.26495	9.66929	9.65779	12.7737	12.8889	13.2991	9.63578	10.9215	8.79569
PF3D7_0404500	3.14972	3.22631	3.13142	6.17217	6.78835	7.00643	4.65255	4.93771	3.887	5.20942	5.97349	6.25786
PF3D7_0404600	2.70307	1.92662	2.45259	19.0403	18.9665	19.2717	6.7158	6.25826	6.62304	18.8572	19.5441	19.15
PF3D7_0404700	28.6413	32.6524	30.9622	6.29613	7.29264	6.7358	4.62816	5.23402	6.15763	4.70536	4.16979	4.70557
PF3D7_0404800	5.91189	5.91051	5.91051	4.24199	4.67371	4.56787	4.55675	3.52272	3.59435	4.43163	4.78182	4.72527
PF3D7_0404900	16.8836	17.4728	16.4888	8.18924	7.35354	8.36008	9.82941	8.42396	8.58098	8.17847	7.21287	8.8121
PF3D7_0405000	13.7064	14.9968	13.0645	15.847	16.4257	16.9537	18.5688	19.8757	18.2805	17.647	16.6535	17.8668
PF3D7_0405100	16.8179	18.0876	16.7209	13.8411	14.203	15.079	14.4638	13.6794	14.4603	14.7805	14.0352	15.0144
PF3D7_0405200	8.7837	8.44241	8.90492	4.75512	5.26309	4.75028	4.81354	4.19099	4.68561	4.99567	5.32335	5.293
PF3D7_0405300	2.3431	1.85487	2.17478	2.18219	2.8462	2.33458	2.02746	1.97057	2.16576	1.72538	1.98087	2.42993
PF3D7_0405400	56.0347	59.3234	54.7661	54.361	54.5918	57.3797	55.996	48.638	54.6294	58.7885	53.3893	57.3857
PF3D7_0405500	8.19814	7.54249	7.32066	18.3858	15.3719	13.0653	15.1129	14.5	15.9154	14.2738	14.3322	15.3797
PF3D7_0405600	3.97836	3.83583	4.29811	6.75847	6.05114	7.20461	8.04839	8.39464	7.89412	8.03535	8.90495	8.14242
PF3D7_0405700	2.64893	2.63337	2.64006	6.0643	6.64665	6.72109	6.17224	5.13412	6.46255	7.76189	7.68343	7.92646
PF3D7_0405800	2.29802	2.3613	1.97933	3.98756	5.26643	4.26602	1.7418	1.54091	2.93722	5.39131	6.35739	4.58928
PF3D7_0405900	28.3376	27.7944	30.287	6.46699	6.81835	6.59586	5.07531	6.10258	6.1107	5.03032	5.59912	5.31864
PF3D7_0406000	11.2619	12.5248	12.4131	12.8658	12.751	12.916	14.3934	15.2532	14.0176	11.9886	11.9198	12.5067
PF3D7_0406100	34.0468	33.6936	34.5315	65.2088	59.9395	63.6801	70.6366	66.0931	64.3469	68.0004	64.7684	65.7211
PF3D7_0406200	336.096	343.968	336.673	936.753	958.966	879.73	351.104	360.061	339.596	1123.09	1153.53	1125.47
PF3D7_0406400	6.16539	5.19143	6.04649	4.29437	4.59521	4.45992	4.89179	6.03231	4.62459	4.76865	4.87631	4.81141
PF3D7_0406500	265.974	286.331	273.137	65.18	68.7018	64.8599	75.4972	83.7026	73.9678	69.0743	70.7156	70.1668
PF3D7_0406600	1.11481	1.24965	0.404299	4.51369	3.25162	3.10429	1.63545	2.24257	1.18742	2.13109	2.76187	3.979
PF3D7_0406700	2.36872	2.06923	2.15056	2.76378	2.71592	3.00226	1.69673	1.81396	1.77479	3.01492	3.18914	2.88201
PF3D7_0406800	2.422	2.28055	2.58239	1.59702	2.11931	1.97832	1.19385	1.28624	1.60976	2.02033	2.44814	2.12411
PF3D7_0406900	5.32868	4.08987	4.51523	3.75295	4.07497	3.65426	3.11954	2.87527	3.65383	3.2945	3.29259	3.42665
PF3D7_0407000	18.8824	18.4129	19.7643	10.6553	12.1536	11.8268	11.861	13.2995	12.1	9.97768	9.98984	8.71467
PF3D7_0407100	7.06725	7.32973	6.89858	3.6675	3.50894	3.77034	3.91456	4.75656	3.29241	4.30432	4.51624	3.43511
PF3D7_0407200	8.11008	6.91925	7.89223	8.9909	7.88499	8.15503	7.58803	8.51969	8.17756	8.17447	8.57265	8.27045
PF3D7_0407300	23.6607	21.7776	24.0892	21.564	19.4012	21.6091	17.5464	18.9074	19.8377	15.674	18.9836	17.8751
PF3D7_0407400	2.69757	3.02385	2.16624	6.18543	4.33549	6.25968	6.55795	7.85545	7.2242	5.89338	5.2828	5.37084
PF3D7_0407500	5.17994	4.67041	4.71682	9.9653	8.09386	8.2572	10.7378	9.64984	9.35543	7.6907	8.25773	8.55515
PF3D7_0407600	0.386003	0.408652	0.606615	1.09772	0.616548	1.07486	0.440434	0.517658	0.411143	0.872048	1.14756	1.02783
PF3D7_0407700	11.321	10.976	12.3418	6.37647	6.99018	5.93196	3.5359	3.49864	3.90921	6.53283	6.50281	6.37758
PF3D7_0407800	21.5388	23.0632	23.4219	6.81522	5.8751	6.70134	4.25589	3.77298	4.95705	6.16863	6.16662	6.5693
PF3D7_0407900	43.8667	39.5415	43.6933	11.4156	12.3048	11.7343	9.39187	9.67852	9.82058	9.52161	9.4385	9.76289
PF3D7_0408000	61.0978	59.5829	75.7516	15.6087	13.7269	14.8554	7.54069	7.33199	11.0494	11.0847	12.6186	11.3175
PF3D7_0408100	18.8977	19.4091	20.7865	9.48791	10.2725	8.84456	7.59926	8.22045	8.76661	8.75202	9.58536	9.16288
PF3D7_0408200	11.9152	10.5119	12.0432	6.79607	7.12537	6.89517	4.8339	4.52741	3.43132	6.05856	7.47086	7.12546
PF3D7_0408300	17.0378	15.9629	16.531	26.1996	26.8606	27.2621	36.1677	33.7618	39.0847	29.6308	29.295	29.4981
PF3D7_0408400	1.60017	1.66559	1.70987	2.35519	2.32174	2.83793	1.42525	1.28757	1.49743	2.94966	3.17145	2.59342
PF3D7_0408500	4.79907	4.0764	4.0538	5.63781	5.81268	5.8655	2.92107	2.61433	3.39081	5.47017	6.49853	5.68429
PF3D7_0408600	1.90141	1.86496	1.86757	2.22248	1.88165	2.25512	0.650859	0.701229	0.843851	2.64345	2.30296	2.96237
PF3D7_0408700	1.28819	0.253332	0.467174	1.11764	1.32777	1.02787	0.755915	0.709205	0.317746	1.1311	1.11979	1.59022
PF3D7_0408800	0.411587	0.369095	0.26868	0.642773	0.514497	0.687659	0.386435	0.728598	0.420857	0.514992	1.22362	1.09129
PF3D7_0408900	1.98468	1.76602	2.02573	2.432	2.55765	2.24099	1.83699	1.99209	2.066	2.51744	2.73725	2.62902
PF3D7_0409000	1.10872	1.21095	1.15472	1.38124	1.2201	1.33696	0.906398	0.93025	1.15065	1.01773	1.11749	1.24661
PF3D7_0409100	56.2015	60.6314	57.1712	37.2454	37.107	38.5217	38.8081	39.71	37.9783	39.4642	35.4983	37.4905
PF3D7_0409200	43.9008	41.2906	41.5445	35.6779	37.3126	39.7536	40.7614	37.8476	40.4858	39.8566	38.3516	37.3614
PF3D7_0409300	7.43618	8.06608	8.57623	9.84887	9.38133	9.00636	9.54348	9.75596	9.21922	9.52645	9.64954	9.05434
PF3D7_0409400	12.9461	12.7407	11.6722	24.5808	22.9057	24.8821	28.7444	28.485	28.4171	25.8704	25.3563	25.132
PF3D7_0409500	2.56285	2.99773	3.0308	4.09262	4.73582	4.06813	2.31033	2.15184	2.13634	4.87981	5.77877	5.1513
PF3D7_0409600	7.85861	8.05898	7.89663	7.5923	7.93601	7.89951	9.1424	9.16751	8.9918	8.49828	8.46781	8.45145
PF3D7_0409700	3.42105	2.95385	3.21906	3.81043	4.62316	4.3769	3.58093	3.08752	3.48629	4.483	5.03944	4.52588
PF3D7_0409800	31.4173	30.2004	31.9207	31.4798	32.8788	33.0022	32.3799	35.7402	33.0283	35.5734	33.4744	32.9984
PF3D7_0409900	0.995124	1.61925	1.18745	1.28114	1.52482	1.13224	0.904172	0.77489	0.697505	0.937197	1.11338	1.27669
PF3D7_0410000	27.3781	26.6681	28.1229	37.9891	36.4421	37.0667	40.2638	38.4986	40.2303	36.1464	37.871	38.0282
PF3D7_0410300	13.2463	12.8073	13.3885	11.8918	11.8559	11.7008	12.1526	11.6568	11.381	11.6629	11.6197	12.1207
PF3D7_0410400	15.0282	18.0772	17.3282	16.2441	19.5347	18.537	20.4499	20.4485	16.4005	16.8152	18.3065	19.5004
PF3D7_0410500	3.76814	4.08764	1.98371	3.37472	3.49473	2.70779	3.0671	3.03201	3.10727	4.18251	4.09549	3.96661
PF3D7_0410600	8.4558	9.11705	9.47262	12.8075	12.8542	14.4335	18.8384	18.3071	18.6389	12.7022	14.096	13.7749
PF3D7_0410700	14.5516	15.0787	15.6293	9.54218	8.71423	9.14056	5.84818	5.58211	5.68787	9.24485	9.57434	9.8181
PF3D7_0410800	17.4624	16.5965	17.9339	17.4284	17.8279	17.1025	18.4246	17.8888	19.4403	19.0665	18.5056	18.7583
PF3D7_0410900	6.14544	5.17219	5.69964	19.1072	18.6383	16.7945	13.6444	11.6407	13.6236	17.5217	17.5311	16.705
PF3D7_0411000	11.0343	8.65822	9.95423	56.8289	57.1077	61.6794	42.9058	36.9821	45.288	57.2714	57.24	60.5446
PF3D7_0411100	1.48533	2.56151	3.10772	3.76692	3.99907	4.02997	4.29096	3.1258	4.52715	5.12278	6.90671	5.35971
PF3D7_0411200	1.50601	1.35876	1.39873	4.70066	5.83134	4.32998	4.60189	4.49252	4.62448	4.82583	4.76844	5.13178
PF3D7_0411300	1.27976	1.46643	1.48518	2.09729	2.23964	2.56051	1.38512	2.03662	2.18097	2.96534	3.15643	3.59618
PF3D7_0411400	2.42944	2.62602	2.37886	6.59439	6.91973	6.18511	7.53536	8.34991	8.9607	5.41011	6.17353	6.52992
PF3D7_0411700	2.43281	0.62932	1.01802	1.94836	2.80715	2.08442	3.0748	3.91508	2.87031	2.53668	1.66905	2.67175
PF3D7_0411800	2.10911	2.19271	1.67642	2.28497	2.51351	2.4344	1.5262	1.7938	2.01135	2.40426	2.79398	2.32912
PF3D7_0411900	3.70835	3.35747	3.92082	5.46131	5.65775	6.2222	4.28521	3.44296	4.29016	5.76036	6.38862	6.03129
PF3D7_0412000	3.6943	4.58316	4.10966	5.61811	5.91518	4.83532	4.31132	4.07479	4.24439	5.08555	5.92334	5.96851
PF3D7_0412100	2.06962	1.13723	0.927175	2.07729	2.43491	1.95868	2.02411	2.31837	2.90464	2.62344	1.76944	2.31746
PF3D7_0412200	1.60594	2.13355	1.61781	3.14789	3.04839	2.76042	2.79223	2.2494	3.34505	2.35672	1.47356	1.94098
PF3D7_0412300	0.592936	0.627726	0.501747	0.600175	0.617657	0.642086	0.889176	0.927698	0.673656	0.652599	0.750801	0.906991
PF3D7_0412400	4.06163	4.03838	3.83481	4.24521	3.90801	4.1317	2.67305	2.9964	2.26916	3.59392	3.65594	4.2126
PF3D7_0412700	0.953539	0.992522	0.778075	1.22617	1.26645	1.24858	0.884277	1.18514	0.848786	1.20731	1.10523	1.19813
PF3D7_0412900	0.148945	0.17809	0.140442	0.13784	0.173773	0.193549	0.209764	0.159796	0.139608	0.113889	0.16728	0.111386
PF3D7_0413100	0.0790148	0.0553572	0.064475	0.154246	0.0987709	0.128347	0.104324	0.127157	0.126241	0.0823884	0.0685138	0.130938
PF3D7_0413200	0.0604469	0	0	0	0	0.168319	0.0709412	0.194553	0.231781	0.126055	0	0
PF3D7_0413300	0.0610141	0	0.0663822	0	0.0762694	0	0.10741	0.147284	0.311941	0	0	0.0622205
PF3D7_0413500	9.56913	8.37471	9.01918	5.68281	6.2687	5.12971	3.63338	4.4469	4.25135	5.81587	5.32453	6.36641
PF3D7_0413600	27.5135	22.8658	23.8815	37.2019	38.6504	40.4672	39.6632	33.3753	41.5032	43.4072	40.0164	41.3338
PF3D7_0413700	5.13911	4.81372	5.1317	6.68809	6.46804	7.22047	4.68873	4.61663	6.52358	6.82661	7.3949	6.96371
PF3D7_0413800	0.40019	0.384508	0.995197	0.595212	0.929035	0.849036	0.335477	0.506015	1.02301	0.774941	0.963115	0.699605
PF3D7_0413900	11.762	10.9003	11.0135	18.3341	16.8073	18.6686	19.7052	20.6217	21.2906	18.5234	17.7362	18.7261
PF3D7_0414000	4.25677	3.85255	4.52131	7.65925	8.03077	7.20373	4.98261	4.70849	5.6992	8.30318	8.39216	8.61316
PF3D7_0414100	0.841629	0.634105	0.570422	0.993555	1.41425	1.13978	1.24683	1.2434	1.5166	0.949495	1.09381	1.1256
PF3D7_0414200	1.92684	1.76718	1.95343	1.8997	1.64223	1.70719	1.28486	1.65613	2.12696	2.05477	1.99624	2.05426
PF3D7_0414300	4.91791	4.88864	5.50202	9.29842	9.16331	11.1966	14.1026	14.8953	13.7577	12.7229	10.6206	11.1185
PF3D7_0414400	0.712371	0.290375	0.422752	1.23612	2.34764	1.80332	1.7101	1.51117	2.23491	1.01289	1.66858	1.18875
PF3D7_0414500	2.42782	2.52707	2.73576	6.9398	7.28905	6.82081	1.65362	1.88376	2.32734	10.8492	10.2895	9.68224
PF3D7_0414600	9.62971	9.87791	10.724	5.16264	6.6433	5.52315	3.62502	3.07015	4.23822	5.82559	5.67165	5.51224
PF3D7_0414700	7.91419	8.26654	8.47071	4.36953	4.68953	4.88932	4.25206	3.61824	4.03965	5.17095	4.58342	5.2407
PF3D7_0414800	9.17055	12.042	11.8778	1.28818	1.14635	1.33761	0.717511	1.01901	1.11632	0.637473	0.822226	1.15785
PF3D7_0414900	31.7381	29.743	33.5713	4.2686	6.18566	5.49058	4.08862	3.77575	3.92575	3.0543	3.66371	3.9152
PF3D7_0415000	16.8192	16.043	16.1963	13.4595	12.2752	15.563	12.3217	15.3407	12.0173	16.1757	16.6674	15.4473
PF3D7_0415100	1.70086	1.725	2.15892	2.35405	2.37923	2.81915	1.5684	1.88995	2.07044	2.61799	2.80917	3.1799
PF3D7_0415200	2.31552	2.06052	2.3093	3.23372	2.78021	2.72427	1.97854	2.33713	2.36248	2.30849	2.4959	2.48558
PF3D7_0415300	38.724	37.9512	38.2518	37.9817	38.2908	37.8283	34.2216	30.9594	34.2979	36.4333	36.7921	38.8257
PF3D7_0415400	25.9053	26.5186	27.6604	18.6677	19.202	20.4185	18.6562	21.0168	18.6078	19.4214	21.11	22.706
PF3D7_0415500	29.7364	30.1705	28.1168	24.6246	23.6994	26.3442	27.8133	28.4675	26.0357	28.7115	29.9153	30.0943
PF3D7_0415600	1.0091	0.502733	1.03689	2.91834	3.08343	2.44567	2.53307	3.11253	3.43942	2.33818	3.05552	3.71602
PF3D7_0415700	1.54851	1.73581	2.57147	0.53033	0.865967	0.869958	0.765202	0.983685	0.729193	0.637354	0.888415	0.664899
PF3D7_0415800	3.83247	3.16028	4.48118	1.20391	1.23897	1.10398	0.762563	0.921586	0.788261	0.941609	1.06952	1.23537
PF3D7_0415900	80.2711	75.4841	76.5526	152.377	156.656	157.212	153.403	149.863	157.325	161.038	160.031	155.649
PF3D7_0416000	8.52157	7.84251	8.27924	14.9593	16.3099	14.4651	8.46389	8.33757	9.26021	16.5089	16.6428	16.9068
PF3D7_0416100	6.69142	5.61314	6.0266	6.45912	5.51169	6.72508	3.23746	3.33393	3.85153	6.76918	7.33363	6.86892
PF3D7_0416200	19.6032	17.9023	15.9448	16.5732	19.9638	17.5561	19.2579	18.3941	18.972	15.9995	16.8195	16.9251
PF3D7_0416300	3.81133	3.64672	4.0578	3.49569	3.70933	3.31023	3.48257	3.14343	3.00987	3.13667	3.07549	3.56743
PF3D7_0416400	10.9863	10.4487	11.4481	11.7934	11.9761	12.4016	11.4762	10.07	12.0187	11.6546	10.8195	11.9969
PF3D7_0416500	4.02972	3.04036	4.51072	7.02603	6.68407	6.22194	1.70528	2.15126	1.88195	7.35309	8.40904	8.41636
PF3D7_0416600	1.4041	1.18919	1.4258	1.84085	1.67717	2.05629	1.53801	1.75747	1.87442	1.7894	2.44273	2.67282
PF3D7_0416700	5.10827	4.20321	5.38033	7.02514	7.74411	6.80955	7.97224	8.52675	8.54347	8.66952	6.67774	6.37306
PF3D7_0416800	26.461	30.998	29.5005	47.1836	50.7695	49.8359	57.7316	56.1692	57.2209	47.1209	49.8145	48.5952
PF3D7_0416900	8.4171	8.19152	7.67128	10.62	11.7824	10.9701	11.9821	12.3651	12.3873	10.2105	11.0761	10.0983
PF3D7_0417000	1.1441	1.01529	0.674243	1.57166	1.43016	1.32743	0.72731	1.15074	1.27954	1.19295	1.60617	1.75008
PF3D7_0417100	0.346489	0.345241	0.293202	1.20246	0.673745	1.32217	0.474417	0.712488	0.639695	0.923277	1.44975	1.41336
PF3D7_0417200	5.28881	4.55728	5.44098	4.99441	5.62175	5.2096	3.56798	2.72127	3.08105	5.92728	5.34803	5.83367
PF3D7_0417300	12.8716	11.5629	11.2716	26.479	28.4517	24.8938	25.5412	23.7815	25.939	26.4682	27.0886	26.7554
PF3D7_0417400	20.7635	18.3105	20.2975	35.9672	35.2753	34.729	33.1606	35.4429	32.6461	32.5475	34.4701	33.3811
PF3D7_0417500	3.94225	4.0348	3.86285	5.62973	5.23402	5.86377	4.22435	4.57098	3.94341	6.63818	6.30889	6.7919
PF3D7_0417600	1.79338	1.56356	1.89697	3.99793	4.04766	3.28297	1.65163	1.96413	2.00569	2.6491	3.2335	3.78469
PF3D7_0417700	1.29073	0.586559	1.06271	2.1489	2.48559	2.46086	1.16682	1.17893	0.936347	2.76443	2.45445	2.98826
PF3D7_0417800	4.01887	3.68346	3.90949	11.7731	12.4706	12.288	13.7336	15.4269	15.1987	11.9058	11.7135	11.2343
PF3D7_0417900	2.03461	0.735707	0.856883	3.98602	3.60987	4.11207	3.23513	3.35348	3.48137	3.21643	3.83736	4.58472
PF3D7_0418000	1.91287	1.51777	1.77962	3.19704	3.9417	3.61007	1.6104	1.61961	1.83516	3.65745	4.1199	4.04966
PF3D7_0418100	12.606	11.5799	11.5279	17.1262	16.8398	17.1041	15.1304	14.6028	14.8633	14.4397	14.6365	14.3358
PF3D7_0418200	35.1016	37.7867	35.9033	34.0303	32.5162	36.052	36.3586	38.6108	34.7479	36.2872	35.2446	36.5194
PF3D7_0418300	116.983	88.2733	107.66	103.214	105.065	104.055	94.8171	72.7676	95.0237	96.038	94.9229	100.585
PF3D7_0418400	5.67392	4.88536	5.189	9.27471	11.1014	10.6093	14.6691	15.8138	15.7655	12.0038	11.8973	14.1718
PF3D7_0418500	3.57488	2.93214	3.41508	4.72803	5.34065	5.01773	5.0909	5.47237	4.79213	4.13663	4.79548	4.80148
PF3D7_0418600	22.8285	25.3789	26.0157	4.48876	4.68466	4.59699	3.49007	2.8287	3.70204	2.91632	3.2975	3.33697
PF3D7_0418700	54.2232	57.0848	55.1644	36.7001	38.6072	38.6155	41.5501	47.1768	41.9076	39.1139	36.608	37.8013
PF3D7_0418800	1.55297	0.870403	1.53121	1.89474	2.0626	1.53155	0.996729	1.01529	1.36465	1.66988	1.92369	1.9796
PF3D7_0418900	2.32288	1.87871	2.17535	4.48988	4.92521	4.91259	1.58738	1.70347	1.76636	5.24268	5.15744	5.7871
PF3D7_0419000	1.14667	0.821199	0.901009	2.23842	2.18987	2.513	1.15883	1.4865	1.7506	1.99271	2.27263	2.72846
PF3D7_0419100	0.586744	0.526169	0.638367	1.69688	1.56469	0.943994	1.05587	0.818341	0.699952	1.59067	1.58929	1.39614
PF3D7_0419200	0	0	0	0	0	0	0	0	0	0	0	0
PF3D7_0419300	2.06568	1.80097	1.87286	1.96644	2.11594	1.73095	1.33	1.06192	1.06344	1.67524	1.99017	2.54539
PF3D7_0419400	3.14442	3.27593	3.26007	2.05411	1.88438	1.89711	1.19935	1.24274	1.44213	1.44647	1.68632	1.74476
PF3D7_0419500	7.46601	7.33898	8.34782	5.72018	5.22633	5.92773	4.4485	4.21447	4.46305	5.3176	5.60017	5.06014
PF3D7_0419600	95.8692	94.995	89.3038	94.9631	97.5486	88.7661	85.0179	81.8329	81.6042	88.6094	95.7052	96.8368
PF3D7_0419700	9.00206	9.06249	9.57574	4.72595	5.30389	4.76326	3.39827	3.59865	3.55441	3.67684	4.7445	5.3794
PF3D7_0419800	9.0452	8.59845	8.3938	9.00174	9.97656	7.81952	7.41527	9.2404	7.7641	8.13688	8.83172	7.23455
PF3D7_0419900	30.221	28.576	29.0952	44.8426	45.3251	42.2538	41.831	44.8642	41.9535	36.0878	36.8171	35.7324
PF3D7_0420000	54.2647	56.2229	53.7484	40.9254	42.6392	39.5451	39.0221	40.3996	39.5346	36.9522	36.3974	36.8305
PF3D7_0420100	31.6528	32.0223	31.4866	28.6712	29.5508	27.1163	27.7734	28.9131	27.194	26.5694	27.1502	26.6705
PF3D7_0420200	3.85723	3.83976	3.22574	2.69723	3.0945	2.99245	2.61817	2.29303	1.72923	2.79133	2.85254	3.69867
PF3D7_0420300	55.1612	46.5119	55.0087	32.5283	33.4136	32.9145	25.2963	18.4019	24.6953	27.5908	27.7439	28.8934
PF3D7_0420400	4.33539	3.9537	5.1965	5.73775	4.50083	5.7292	9.18438	10.2879	9.67378	8.88774	9.17504	7.64328
PF3D7_0420500	1.22491	0.800953	0.66634	0.752774	1.27598	0.947461	0.688835	0.739211	0.91328	1.70294	1.46674	1.30118
PF3D7_0420600	8.73192	8.38975	9.42034	6.30262	6.19138	7.01518	4.82254	4.07395	4.92385	8.14836	8.36223	7.8944
PF3D7_0420700	0.59283	0.460061	0.657392	0.979231	1.05458	0.825392	0.722512	0.752218	0.7723	1.05797	0.926408	0.976585
PF3D7_0420900	0.256532	0.207043	0.178625	0.338304	0.397634	0.247636	0.240855	0.2477	0.222963	0.406577	0.386408	0.397639
PF3D7_0421100	0.641258	0.649255	0.461367	1.18451	1.11189	1.15202	0.958943	0.798943	0.674209	1.05688	0.840459	1.07583
PF3D7_0421200	0.131486	0.147389	0.143054	0.114078	0.0821808	0	0.0385784	0.0528997	0.168059	0.06855	0.0651495	0.134086
PF3D7_0421300	1.77521	1.9205	1.42609	2.79382	2.88995	3.16136	1.95017	2.2921	1.82047	3.32535	3.5286	3.59958
PF3D7_0421700	0.490799	0.295208	0.442812	0.945113	1.1971	0.68889	0.667325	0.809099	0.841521	0.561681	0.90156	0.9888
PF3D7_0421800	0.918082	0.343041	0.665904	2.65511	3.06035	5.397	2.5141	1.96994	3.9115	2.23365	2.72938	3.12079
PF3D7_0421900	2.16769	3.64481	2.75148	7.20937	9.48389	7.04214	2.75603	3.48844	3.69419	10.1711	13.2468	12.5265
PF3D7_0422000	4.05286	4.60093	5.02732	16.7976	20.3616	17.5153	19.3289	22.1838	18.873	20.6988	19.9023	19.3751
PF3D7_0422100	8.27871	8.17706	7.16137	16.3376	17.4315	15.8724	21.4827	22.1683	21.8134	17.0167	16.7105	16.8848
PF3D7_0422200	7.45675	6.4141	6.92406	19.795	19.6262	20.4323	14.8438	15.8084	15.812	19.0383	19.8078	19.7656
PF3D7_0422300	14.9522	12.0634	14.1125	40.4382	42.0719	46.1615	12.9207	9.34905	12.5136	59.2243	56.9093	61.3215
PF3D7_0422400	120.316	116.713	119.535	183.164	185.193	168.914	177.41	161.183	173.767	147.275	151.33	139.104
PF3D7_0422500	44.3486	44.1103	43.8748	45.171	45.719	48.5441	45.6099	42.5834	43.8117	44.7945	43.6897	45.011
PF3D7_0422600	2.99127	3.84616	3.63732	3.35855	3.40925	3.34811	3.51059	3.18561	4.9478	4.86195	4.79514	4.57563
PF3D7_0422700	20.6284	22.0395	21.2744	20.352	21.578	19.4131	27.7824	25.7046	27.5564	19.418	16.6803	19.5755
PF3D7_0422800	3.51217	3.56201	3.45725	1.59614	1.79794	1.45922	1.15806	0.942013	1.11158	1.29046	2.28716	2.04664
PF3D7_0422900	5.27027	4.40487	4.47651	2.24615	2.94726	1.67352	1.92611	2.26914	2.36358	1.68715	2.51972	2.49866
PF3D7_0423000	11.4727	12.4146	10.0722	9.9045	10.2234	11.8087	10.5316	10.2825	10.6712	9.94903	11.4254	11.9891
PF3D7_0423100	18.0764	16.4943	18.0478	22.5207	22.4582	22.2518	22.3142	23.6357	19.0188	23.9624	25.8867	23.2109
PF3D7_0423200	14.3712	14.2039	12.2731	13.0048	12.7489	15.9927	18.5437	17.4077	15.4059	15.8709	15.6962	16.6251
PF3D7_0423300	15.1374	14.6826	15.3036	4.97746	5.52977	3.94566	3.00146	4.25472	3.44551	3.24322	3.42482	3.48912
PF3D7_0423400	14.2198	14.7828	14.6599	3.93	4.94552	3.72545	4.23943	3.50638	4.10406	3.64695	3.3524	4.32691
PF3D7_0423500	15.3143	13.1729	17.0368	11.5668	11.3855	12.1078	6.35633	5.91853	7.01434	12.8824	13.1545	13.947
PF3D7_0423600	31.612	32.5993	31.6565	37.2412	37.5668	37.0564	34.9508	38.3735	38.506	37.0723	36.0934	36.8724
PF3D7_0423700	67.5897	62.8273	64.4355	136.085	139.374	153.876	50.1419	44.332	50.3453	175.655	171.349	179.856
PF3D7_0423800	13.8597	16.5839	15.9635	4.61948	5.18227	4.26301	3.72065	3.69556	4.41572	3.39037	3.70552	4.55928
PF3D7_0423900	19.7373	17.9413	18.5866	7.62675	7.87853	7.23564	7.44555	7.20672	5.93583	6.74471	7.23194	5.75074
PF3D7_0424000	2.03638	1.8343	1.54297	4.29074	4.59106	4.55662	10.3065	9.65579	7.8549	5.83914	6.1621	6.11869
PF3D7_0424100	19.9216	21.051	21.1912	2.64216	3.0137	2.70889	1.69395	1.91439	2.06785	1.78614	1.63467	1.61748
PF3D7_0424200	28.9455	30.3851	31.6255	4.40812	4.18868	4.29872	1.67056	2.01671	1.65397	2.67016	2.88866	2.47255
PF3D7_0424400	31.5387	33.1081	30.5704	7.73253	7.05589	6.57354	6.11842	5.86047	6.65118	6.34523	6.75223	7.07552
PF3D7_0424500	58.8171	54.0972	55.826	38.265	37.6603	35.6307	28.1444	28.1929	29.1833	33.6081	31.0025	31.0988
PF3D7_0424600	142.921	149.687	139.568	48.316	50.0166	46.043	44.8088	46.0891	42.1064	46.0099	46.5194	46.6905
PF3D7_0424700	56.1478	57.899	54.6345	94.3334	94.1976	93.8578	103.433	107.393	99.9186	95.1687	91.4519	97.7692
PF3D7_0424800	153.461	147.702	152.689	30.5019	35.1431	30.576	21.1632	18.5999	20.3987	27.0045	26.7906	25.6
PF3D7_0424900	261.128	282.158	265.721	219.776	212.728	201.411	136.897	155.587	138.508	187.688	186.38	179.463
PF3D7_0425100	19.987	24.1004	23.6515	7.46141	6.86822	7.98246	5.37362	6.47141	5.08894	5.97812	7.57543	6.57754
PF3D7_0425200	12.3034	12.7555	12.1918	4.41012	4.98213	4.87894	3.49122	3.90416	3.83912	3.85463	5.20892	4.77127
PF3D7_0425400	8.80609	7.66592	7.33854	3.33244	3.98158	2.86951	3.13346	3.01522	3.23297	2.83277	3.06359	2.86603
PF3D7_0425500	0	0.255776	0	0.131979	0.190153	0.352989	1.56212	1.10161	1.2638	0.396534	0.452237	0.930761
PF3D7_0425700	0.0690593	0.232236	0.15027	0	0.345305	0.128201	0	0.055568	0.0882683	0	0	0
PF3D7_0425800	0.657211	0.52183	0.566068	0.831543	0.821534	0.883257	0.711052	0.738145	0.446259	0.713824	0.705551	0.823796
PF3D7_0425900	1.63498	1.93179	1.53844	3.29709	2.15424	3.03515	9.28298	10.489	7.39885	4.88397	3.63454	4.1908
PF3D7_0426000	1.31621	1.28031	1.47935	1.97246	1.60451	1.77701	0.970235	0.980303	1.12618	1.91683	2.05889	1.91906
PF3D7_0500100	2.00068	1.53384	1.78197	1.79876	1.74934	2.01097	1.30784	1.16776	1.25872	2.03206	1.7669	1.91339
PF3D7_0500400	0.0589849	0.0661191	0	0	0	0	0.0346127	0.0474618	0	0.0615033	0.116905	0.0601512
PF3D7_0500500	0	0.079451	0.0771142	0.0614945	0	0.0657888	0.0831836	0.171095	0.181187	0	0.0702384	0.0722798
PF3D7_0500800	25.4874	21.3386	23.6125	96.3301	98.39	93.3914	271.767	246.385	276.408	120.484	126.79	131.628
PF3D7_0500900	2.62624	2.97893	2.65321	1.89879	1.36787	1.68315	1.96306	2.01256	1.71833	1.40179	1.92092	1.81733
PF3D7_0501000	18.1499	18.1561	20.1217	88.9672	89.3159	87.3964	136.659	129.62	141.491	101.212	96.7605	95.707
PF3D7_0501100	87.1917	90.2575	86.2618	34.4659	33.201	31.1061	33.8333	33.5252	32.3724	29.7507	29.3173	28.6944
PF3D7_0501200	8.77535	7.64128	8.41279	42.4814	43.5281	39.8762	129.079	131.56	138.008	59.5679	60.1923	57.3765
PF3D7_0501300	447.837	494.739	471.928	342.621	307.903	401.781	333.556	370.339	312.847	343.45	338.758	350.336
PF3D7_0501400	433.36	415.963	429.829	153.012	149.593	146.883	111.234	99.7399	111.972	125.26	127.547	129.101
PF3D7_0501500	21.1987	20.9319	21.245	4.10429	3.55692	4.72105	3.1725	3.66334	5.22811	3.56035	3.34849	3.88107
PF3D7_0501600	35.1678	34.8305	37.7292	7.99488	7.79053	8.75978	7.99345	6.34008	8.30719	6.21986	7.23476	5.49298
PF3D7_0501700	0.393133	0.183618	0.392078	0.739018	0.573334	0.973077	0.48061	0.421776	0.460611	0.580718	0.519446	0.668179
PF3D7_0501800	7.31543	6.36291	6.814	7.6642	8.15242	8.05528	6.07463	6.83034	7.01268	8.23942	7.96749	8.42778
PF3D7_0501900	2.90653	3.48538	3.30933	3.95852	4.01348	3.79577	3.72845	4.29672	4.79493	4.26402	4.8898	4.30815
PF3D7_0502000	8.27828	8.10883	7.65311	7.11566	7.3531	6.94255	6.99371	8.98439	8.87304	6.56588	7.25991	6.95406
PF3D7_0502100	1.20169	1.38785	1.42627	1.45331	1.63871	1.4196	1.70947	1.81666	1.81521	1.29097	1.2991	1.4854
PF3D7_0502200	2.00242	1.89188	1.83624	3.74762	5.32799	4.56692	5.2037	5.86948	5.52098	4.44426	4.59233	4.95917
PF3D7_0502300	0.915249	0.431978	0.786137	1.04484	1.5656	1.25194	1.04588	1.51166	2.27809	0.65296	0.716042	1.37546
PF3D7_0502400	103.32	104.314	105.686	74.966	78.512	74.1352	52.5946	51.0377	53.3677	66.0447	64.4682	63.4168
PF3D7_0502500	1.9236	1.61719	1.42694	0.455162	0.437193	0.730421	0.718315	0.598018	0.614664	0.95728	0.7365	0.980819
PF3D7_0502600	2.08179	1.72187	1.82516	4.55929	4.32034	4.2961	3.55809	3.61041	3.43586	4.04631	4.16606	4.36959
PF3D7_0502700	1.77251	1.72546	1.77621	4.97774	5.65584	5.19546	5.39219	5.29208	5.60422	4.96092	4.66861	5.99348
PF3D7_0502800	5.91189	6.62693	5.78883	11.1377	11.1906	11.6803	11.0021	11.7565	13.6013	11.3599	10.8801	9.90445
PF3D7_0502900	3.26368	2.87448	3.67764	6.42165	6.11956	6.43732	8.82336	6.61214	8.49196	6.74529	6.6417	8.43941
PF3D7_0503000	7.3397	7.61273	6.74633	6.69735	6.80204	8.30048	4.70302	3.8354	4.90629	6.94934	8.77828	7.78594
PF3D7_0503100	0.968544	1.20201	1.61827	2.55096	3.45917	2.44013	2.82144	3.03383	2.69696	2.70508	1.9196	2.89254
PF3D7_0503200	4.40131	3.84534	4.10782	5.33482	5.69056	5.427	4.2792	3.92341	4.43977	4.83669	5.10989	4.75236
PF3D7_0503300	47.2915	47.0459	46.636	54.2105	55.8501	55.414	55.8851	53.2544	55.2824	53.8507	53.7444	52.9629
PF3D7_0503400	43.7419	41.7482	44.5381	12.8655	12.3457	13.9499	6.82017	7.41709	6.76907	11.1039	12.3403	11.8524
PF3D7_0503500	2.83932	2.23786	2.63059	4.13777	4.49201	4.73556	5.48001	5.80084	5.6421	4.88028	4.59423	4.97658
PF3D7_0503600	25.2347	25.1527	27.4161	6.10307	6.63384	6.31437	4.35771	3.96927	3.66469	5.0136	5.01196	4.92154
PF3D7_0503800	44.5991	40.0565	41.427	94.7238	87.9029	94.5173	96.8678	91.0279	97.6298	95.066	88.6661	88.8074
PF3D7_0503900	0.448217	0.396654	0.56465	1.04383	1.20904	1.46706	1.12128	1.21484	1.59806	1.35287	1.21563	1.27501
PF3D7_0504000	2.31	2.32837	2.5031	5.2367	5.60049	5.2825	6.60816	6.46057	7.35752	4.66186	5.30749	5.14829
PF3D7_0504100	3.10727	2.68696	2.9943	1.65605	1.99758	1.8953	1.64103	1.82161	1.75884	2.40681	2.33141	3.03292
PF3D7_0504200	2.8744	2.98212	3.95902	1.72447	2.36991	1.87328	1.77644	1.91919	1.83696	1.78552	2.15149	1.93337
PF3D7_0504300	1.1561	0.518373	1.06915	1.2538	1.95097	1.01943	0.983692	0.7442	1.03437	1.38628	1.94763	1.82739
PF3D7_0504400	4.86768	4.93841	5.0278	8.0188	8.85755	8.03545	4.66422	4.41254	4.33153	9.89404	9.58642	9.89646
PF3D7_0504500	1.15979	0.835753	0.630912	1.58123	2.27821	1.88388	0.826405	0.633252	0.688249	2.72093	2.66805	2.40768
PF3D7_0504600	6.63402	5.43053	5.84063	7.61118	7.69259	9.3175	3.09894	3.09043	3.2913	11.2405	10.5532	10.6374
PF3D7_0504700	2.75366	2.01695	2.49841	10.1946	10.7241	9.43941	5.52427	4.99136	5.26034	8.83137	9.39811	9.74222
PF3D7_0504800	3.74184	3.492	3.72043	4.74928	5.23691	4.81089	2.67112	2.44901	2.87187	4.76499	4.80805	4.54613
PF3D7_0504900	4.20252	2.83415	4.01467	8.06299	8.07211	7.73807	7.15759	6.70807	6.02652	7.90888	8.02443	7.28207
PF3D7_0505000	8.37951	8.44381	8.25154	14.8533	14.5246	13.6419	15.0928	15.4284	14.5784	12.4149	12.9958	12.4574
PF3D7_0505100	9.45563	9.50165	8.91317	15.532	15.1369	14.3896	15.5317	16.7926	15.4965	14.7306	14.1406	14.0866
PF3D7_0505200	3.05097	4.59798	4.64715	2.88233	3.13579	2.67456	3.42151	4.00973	2.9897	3.21658	3.56092	2.90388
PF3D7_0505300	2.11145	1.8805	2.36016	0.853219	0.831586	0.939648	0.627993	1.18695	0.628478	0.512702	0.687909	1.00286
PF3D7_0505400	5.65955	5.00259	6.15749	4.10991	3.55289	3.65638	3.02845	2.36723	2.32628	3.53551	3.26131	3.86459
PF3D7_0505500	4.54972	3.79055	4.28109	5.65434	5.9755	5.87799	5.00588	4.15562	5.71701	5.51327	5.7272	5.84664
PF3D7_0505600	2.97851	3.15665	3.29948	7.23569	6.16025	6.88645	6.451	6.53628	6.78337	5.98549	7.40589	5.46733
PF3D7_0505700	25.7912	27.4465	26.8423	33.1692	33.6392	33.0223	33.2495	34.8992	31.1631	29.2271	29.8318	29.3668
PF3D7_0505800	16.8099	14.7851	15.4805	28.2402	29.7879	30.5044	35.9654	34.7015	32.1882	31.7729	29.8225	30.8176
PF3D7_0505900	6.66313	7.02968	6.09799	13.7723	12.6407	13.388	11.3159	11.5429	10.5204	13.8952	14.4877	14.3092
PF3D7_0506000	0.239084	0.428802	0.41619	1.16161	0.836814	0.887664	0.757597	0.615607	1.28346	0.947308	0.426466	0.780197
PF3D7_0506100	15.5369	18.6319	17.9364	15.7148	14.473	15.5035	15.6408	18.3925	16.1502	16.3982	15.1817	14.6828
PF3D7_0506200	11.8703	13.2423	9.7632	6.84938	5.3957	6.37878	6.53227	6.62651	6.46081	6.57346	6.75393	5.90769
PF3D7_0506300	3.69799	3.29495	3.19804	3.61973	4.56333	3.16841	2.47603	2.63222	2.96927	3.55927	3.6646	2.85251
PF3D7_0506400	3.29821	2.65077	2.50511	1.40378	1.94475	1.55957	0.584275	0.951392	0.63632	2.14128	1.91173	1.58652
PF3D7_0506500	8.71947	8.23744	8.78979	21.5643	21.0407	20.6714	23.9974	25.9214	26.3253	20.7669	21.6576	21.5193
PF3D7_0506700	6.27371	5.58709	5.69256	11.0368	11.0661	11.6234	11.5245	11.3532	12.5511	11.1698	9.85393	10.6208
PF3D7_0506800	12.5979	12.5339	13.7063	22.3661	22.0177	22.5359	20.0459	20.6356	22.2362	23.3177	23.2179	24.2156
PF3D7_0506900	25.6721	21.1662	25.1787	12.7826	12.2317	11.8217	9.33559	7.37363	9.38726	9.94842	9.67481	11.11
PF3D7_0507000	1.22893	1.17498	1.2584	2.57149	3.20794	2.01297	2.37553	2.29762	2.17134	2.33667	2.22076	2.94878
PF3D7_0507100	133.719	128.817	127.999	254.756	256.717	260.545	272.111	247.292	264.171	246.174	240.318	246.278
PF3D7_0507200	7.74779	6.74496	8.31358	4.80475	5.32507	4.49774	4.87454	4.28467	5.34278	3.30361	4.14234	4.67
PF3D7_0507300	9.045	7.52707	9.47205	2.05836	2.03888	2.04481	0.994409	1.39765	1.78693	0.90557	1.11255	1.55531
PF3D7_0507400	6.68093	6.60487	6.76396	2.69695	2.89978	2.23932	1.44293	1.4186	2.01621	1.40291	2.02297	2.74414
PF3D7_0507500	58.3153	59.8562	59.7485	8.39896	9.39762	9.96527	8.14325	6.77432	7.86494	5.44964	5.38342	5.74993
PF3D7_0507600	10.1912	8.19852	10.4665	14.5015	15.2926	14.4133	13.9968	12.8129	13.6715	13.6722	12.9939	13.618
PF3D7_0507700	11.2402	10.5418	11.283	20.0909	19.5258	20.6568	20.0709	18.8142	19.5535	18.6043	19.2134	19.2792
PF3D7_0507800	51.9614	53.523	54.2474	51.59	50.7253	50.5106	54.1571	56.4888	55.2191	50.9499	48.5166	48.208
PF3D7_0507900	17.7088	16.5423	17.854	19.2566	16.8238	19.3959	22.6538	18.9991	23.0873	19.819	19.7718	19.7445
PF3D7_0508000	15.2267	15.5624	14.2114	5.79592	6.90445	5.71569	5.71586	5.25518	4.38851	5.60359	6.17624	6.27963
PF3D7_0508100	10.0026	7.23131	9.76571	6.05437	6.694	6.76045	3.19123	1.74143	3.44003	6.56737	5.92539	6.47959
PF3D7_0508200	2.02318	1.9979	2.20118	3.51065	3.73334	3.66638	1.72429	1.49228	1.2314	4.44515	4.86908	4.56849
PF3D7_0508300	2.89482	2.89974	3.23886	7.98001	8.05848	8.97557	10.0356	10.9527	11.0214	10.0614	9.25711	9.84021
PF3D7_0508400	1.80681	2.60401	1.96578	5.59857	4.57091	5.5503	4.61965	3.98074	3.51906	5.11359	4.22046	5.00117
PF3D7_0508500	11.8229	12.3722	12.0887	8.40503	8.37749	8.12538	7.74058	7.51985	8.03428	7.53736	6.78789	7.67332
PF3D7_0508600	31.2998	30.9578	31.7422	24.3912	26.7329	24.3198	24.6831	25.2421	23.7139	23.9972	24.6313	22.5308
PF3D7_0508700	33.114	31.0209	32.3237	38.0569	37.0363	37.2372	34.7721	33.7485	36.0375	37.7208	36.6567	35.2139
PF3D7_0508800	6.21271	5.63186	5.81888	4.45276	5.26742	5.31529	6.78408	7.32463	6.73241	5.04154	5.91571	5.15108
PF3D7_0508900	15.6873	15.5169	16.7163	8.85578	9.48296	9.40286	5.74155	4.77448	6.14983	8.35888	8.46217	8.53568
PF3D7_0509000	5.08937	5.09368	5.14163	8.83114	8.52036	9.25101	10.4882	10.3353	9.75749	9.9184	9.81666	10.0711
PF3D7_0509100	6.58264	5.36513	6.34174	6.10351	6.46974	6.04001	4.46721	4.18478	5.81247	5.31805	5.86343	5.84168
PF3D7_0509200	1.35935	1.46733	1.42418	2.79558	2.89499	1.77579	1.24083	1.94452	2.31662	2.04734	1.94579	2.25905
PF3D7_0509300	10.9425	11.2976	9.60769	11.7423	15.1182	12.9632	11.2088	13.3616	11.5324	10.8091	12.6509	11.7461
PF3D7_0509400	51.1944	56.5365	54.1331	46.5307	44.4906	49.2415	49.6782	52.3411	46.8758	48.8552	45.3278	46.732
PF3D7_0509500	2.88851	2.76015	3.40023	2.30067	3.90668	2.59319	2.52859	2.32421	2.23938	2.41934	2.86243	2.65589
PF3D7_0509600	7.14404	6.93422	6.93874	13.9875	15.2601	14.4562	16.7365	16.9809	16.8629	14.8981	14.5388	15.9663
PF3D7_0509700	1.08776	0.722565	1.0958	1.8875	1.56118	1.86973	0.803793	0.648342	0.97838	2.94054	2.11596	2.01313
PF3D7_0509800	27.6862	25.5298	28.1584	33.6397	33.0278	34.1084	31.5058	28.6693	31.2757	31.5055	30.9281	30.3246
PF3D7_0509900	1.73517	1.63793	2.13623	2.41664	3.08229	2.58539	2.43834	2.57193	2.15945	1.52358	1.90051	1.81605
PF3D7_0510000	1.50664	1.05554	1.32253	1.81221	2.28997	1.73217	1.17546	1.21231	1.1598	1.55311	1.67967	2.02529
PF3D7_0510100	8.97141	7.96361	8.92581	10.7008	10.4728	10.4641	7.92456	7.57526	9.01976	9.55242	10.4035	10.125
PF3D7_0510200	10.3437	10.2294	10.1458	8.36789	8.46187	8.8781	10.0772	11.1509	9.80077	9.72345	9.22133	9.14316
PF3D7_0510300	1.51941	1.90757	2.04983	4.21841	6.00182	5.41558	2.13984	2.49407	2.64118	8.6185	7.22734	7.80926
PF3D7_0510400	5.83393	5.69454	5.31311	5.31748	4.83441	5.35417	5.57742	6.27655	6.36748	4.61352	5.2616	4.64579
PF3D7_0510500	13.496	13.3098	13.3276	27.1107	25.4232	26.0359	31.278	32.5595	33.2077	25.9625	27.8434	27.9334
PF3D7_0510700	0.448488	0.586522	0.243974	0.778223	0.654062	1.04071	0.394763	0.601455	0.764316	0.467637	0.592586	1.21962
PF3D7_0510800	1.31484	0.698149	1.05407	2.78187	2.68165	3.21165	0.988134	0.890928	1.17935	3.82431	4.13751	3.83433
PF3D7_0511000	38.335	42.8384	41.2551	87.1456	89.0048	85.7837	105.361	114.393	108.783	93.0195	93.4115	92.8535
PF3D7_0511100	1.37007	0.511927	1.11796	2.92218	3.63934	3.7091	2.57939	2.34264	1.89709	3.03571	3.33769	3.90041
PF3D7_0511200	4.56802	4.78364	5.1443	3.32009	3.05544	3.58913	2.70405	2.77284	2.84249	2.77845	3.27596	3.02384
PF3D7_0511300	1.25729	1.257	1.29397	3.18406	3.22826	2.88598	4.14755	4.23808	4.25641	3.29514	3.5021	3.34399
PF3D7_0511400	1.29381	1.14497	0.740862	1.59515	1.6173	1.39052	1.99793	2.0821	2.43701	0.923032	1.68701	1.52772
PF3D7_0511500	100.912	94.4091	103.314	100.246	101.065	94.1588	91.8163	92.2637	91.7207	87.0469	90.2891	88.0434
PF3D7_0511600	3.53971	2.93009	3.3179	2.74034	2.11026	2.17351	2.30081	3.68075	2.71457	1.64668	2.21258	1.99922
PF3D7_0511700	2.49607	1.51557	1.84817	2.82732	3.6402	3.34655	2.92942	4.10058	4.03227	2.74724	3.2637	3.64138
PF3D7_0511800	30.3326	27.256	29.1205	62.7444	56.7389	65.6854	59.1501	55.2113	61.0431	69.9272	69.7234	67.1405
PF3D7_0511900	1.17716	0.901146	0.874642	2.7401	3.30187	3.33119	3.11686	3.18811	2.78899	2.87395	3.27198	3.1914
PF3D7_0512000	5.99072	6.24404	5.83171	22.2493	18.5901	20.1936	19.5505	22.1569	21.9637	25.3695	25.7775	24.9726
PF3D7_0512100	1.29729	1.34234	1.08571	2.94371	2.74433	3.24191	1.69819	1.92712	2.29588	1.56078	2.47227	3.96883
PF3D7_0512200	2.35672	3.00501	2.11536	8.30663	8.02778	6.91795	10.1646	10.7616	10.317	6.84985	7.73617	7.60051
PF3D7_0512300	5.50091	5.86856	6.31508	8.16283	7.25568	7.81732	7.47997	10.3788	8.04928	7.59495	7.9325	7.73749
PF3D7_0512400	4.42763	3.10197	4.57632	5.37802	4.42774	5.03438	4.80659	4.18613	5.94215	4.03959	3.72951	4.17654
PF3D7_0512500	2.1619	1.59433	1.93946	3.01096	3.41361	3.11561	2.53723	2.56356	2.98139	3.40108	3.49547	3.40367
PF3D7_0512600	14.1505	15.7282	16.1751	24.2434	23.2116	24.9942	21.4423	20.9707	22.0549	25.3694	24.2589	25.0552
PF3D7_0512700	5.53454	3.89156	4.65296	18.2905	21.384	20.5952	25.1549	27.2463	26.3667	23.503	23.1848	22.5246
PF3D7_0512800	1.02915	1.04595	1.40335	5.00022	4.54552	4.85267	4.88765	4.88026	5.0161	4.43544	5.15369	4.81371
PF3D7_0512900	0.643415	1.44247	1.20004	1.83419	2.64266	1.53569	2.64292	3.47611	2.23218	2.1085	2.7326	3.28069
PF3D7_0513000	4.55403	3.46625	2.87495	10.829	11.5259	11.0633	9.27068	10.5407	11.1385	11.8419	12.3687	13.8749
PF3D7_0513100	6.86226	6.61152	6.35537	6.10136	5.955	6.10631	3.99354	4.4721	3.84185	6.97785	7.81193	7.34496
PF3D7_0513200	15.896	16.1132	16.3731	21.0988	21.6154	21.3639	20.9198	21.2398	22.4725	19.9681	20.5862	19.969
PF3D7_0513300	53.4235	57.8949	55.4019	70.8561	74.0441	74.6806	146.162	140.811	139.816	85.5761	85.4096	85.8757
PF3D7_0513400	1.43952	1.40131	1.56617	4.00974	3.40947	3.83264	3.80123	3.90163	4.11562	3.63395	4.24202	3.36091
PF3D7_0513500	3.79298	2.83449	2.44544	10.1162	8.60465	7.628	8.86175	8.13864	8.25957	8.34928	9.67526	7.52107
PF3D7_0513600	10.6268	10.7776	10.227	27.7128	27.3151	29.3776	13.5335	12.6349	12.7399	31.8024	30.8327	31.4317
PF3D7_0513700	0.886293	1.04195	0.493894	2.75698	2.78324	2.64854	0.634246	0.504422	0.690743	2.2089	2.09933	2.46897
PF3D7_0513800	3.85118	3.48387	3.16088	5.7447	5.65866	5.14246	3.76649	3.53374	4.4906	5.28369	5.49027	7.16565
PF3D7_0513900	1.42902	0.9054	0.946369	1.77888	2.25232	1.90311	1.20315	1.24984	1.35003	1.87874	2.03182	2.34432
PF3D7_0514000	2.14819	1.34293	1.75289	3.47667	3.40826	3.06759	1.21208	1.59556	1.47846	2.9291	2.78381	4.54984
PF3D7_0514100	3.66171	2.48185	3.15004	4.90576	4.2792	4.86894	2.29862	2.08301	2.8299	4.83027	5.65395	5.45355
PF3D7_0514200	3.577	3.19134	3.4946	6.90355	6.14432	5.53358	5.54023	5.40398	5.03848	6.36844	6.58303	5.50882
PF3D7_0514300	2.91391	3.10974	3.08343	7.25539	6.98558	7.46564	9.27563	8.57567	8.01007	6.70096	6.90257	6.71648
PF3D7_0514500	1.18307	0.91811	0.940614	3.23723	3.98158	2.9987	2.37641	2.05035	2.79165	3.27373	3.38189	4.73304
PF3D7_0514600	4.95	4.98046	4.67176	6.20913	7.67865	7.91592	10.0264	10.4373	11.3197	7.08907	6.23506	7.05486
PF3D7_0514700	0.799867	0.523023	0.63455	1.30119	1.68726	1.02084	1.26142	1.28721	1.21404	0.799267	1.18897	1.2915
PF3D7_0514800	6.61909	7.00746	6.48702	6.76826	6.33688	6.60702	7.22878	7.67198	7.11732	6.46349	6.50728	6.08034
PF3D7_0514900	13.9797	14.2737	12.8795	13.0748	11.0983	11.6024	11.3567	13.16	11.6964	13.0336	14.1622	12.5088
PF3D7_0515000	40.8078	44.3251	41.2791	39.2304	38.6042	40.3733	40.8386	41.9673	41.8229	40.1793	38.676	40.5663
PF3D7_0515100	2.53272	2.18072	1.7971	3.63049	3.90011	4.05436	2.99396	3.66237	2.90879	4.01869	3.74659	4.37952
PF3D7_0515200	3.36266	2.59957	2.2708	4.92952	5.65289	4.08985	5.51144	3.45215	3.11234	6.64975	5.51554	5.5576
PF3D7_0515300	8.20513	8.31341	8.50437	10.1829	10.7423	10.1619	11.5293	11.2057	11.962	9.58652	9.88092	10.1801
PF3D7_0515400	16.664	15.2954	17.7628	4.18743	3.9228	4.27706	2.77389	2.71688	2.69096	3.43783	3.99554	4.51676
PF3D7_0515500	0.901526	0.985917	0.956921	1.62157	1.84158	1.32662	0.65805	0.654635	0.927452	1.71954	1.69962	1.77144
PF3D7_0515600	1.28744	0.943055	1.30364	3.61641	3.4577	3.84529	1.32396	1.30261	1.28711	4.42597	4.62328	4.87464
PF3D7_0515700	39.8311	36.497	40.1887	24.2573	23.2767	23.5479	11.8159	8.75496	13.9422	23.1785	23.4754	25.3375
PF3D7_0515800	2.57517	1.90724	2.20137	3.87002	5.34592	4.05491	4.47941	4.4402	4.40822	3.5482	4.05574	3.79846
PF3D7_0515900	3.80884	2.87944	3.42117	4.49576	4.76117	4.19308	3.63846	3.92004	4.07577	3.32495	4.82779	5.69074
PF3D7_0516000	1.16747	1.28998	1.17946	2.80719	2.77281	3.04967	2.02587	2.56321	2.87782	2.55636	2.95843	3.07843
PF3D7_0516100	2.08788	1.62714	2.07687	3.79544	4.36228	4.07894	2.68956	2.464	2.55426	3.85644	3.73411	3.51819
PF3D7_0516200	51.5037	48.2289	51.0068	101.688	106.194	106.413	98.0043	85.7469	94.091	95.4099	94.4992	94.567
PF3D7_0516300	11.6212	11.8653	10.588	25.9822	25.6506	26.2126	28.5414	29.2953	27.604	24.4043	22.328	23.9507
PF3D7_0516400	4.46723	5.63349	6.32847	5.28885	5.75868	5.65819	5.81623	5.80366	6.00719	6.21062	5.94865	5.88428
PF3D7_0516500	7.28877	6.50376	6.35193	5.8204	6.25544	6.19319	3.83023	3.18044	3.56888	4.99102	5.17466	5.28808
PF3D7_0516600	8.20344	8.27238	7.81402	10.233	9.11515	10.2748	9.54388	8.89832	9.33426	10.1911	10.578	10.0119
PF3D7_0516700	27.374	25.5904	28.1961	26.9408	27.9954	27.2738	29.5906	28.3996	29.9347	27.0225	26.0856	25.5846
PF3D7_0516800	9.41686	7.0238	8.63385	15.2888	15.6989	14.49	5.3573	4.94794	5.87467	15.2666	15.1587	14.6289
PF3D7_0516900	92.4599	93.798	92.8802	191.022	182.003	183.234	194.873	188.278	187.025	184.162	174.986	182.126
PF3D7_0517000	66.4254	73.3381	67.5858	111.027	103.764	115.995	128.927	130.097	123.536	120.947	115.668	113.31
PF3D7_0517100	6.15986	3.88145	7.21733	12.4596	13.4864	12.2132	7.52872	6.74551	7.31419	8.85518	8.95771	8.4375
PF3D7_0517200	36.2963	24.0597	33.3764	49.0531	53.0497	49.9195	35.6756	29.9076	32.2515	38.5374	38.1475	38.4376
PF3D7_0517300	76.3289	72.1194	74.5598	67.8102	70.719	72.5455	66.2134	61.1537	64.7901	68.452	66.4071	68.302
PF3D7_0517400	12.615	11.1811	12.4881	26.4554	28.0315	26.6179	25.1558	22.529	24.0218	28.1426	27.11	28.2345
PF3D7_0517500	2.55569	1.36149	2.14735	5.13718	5.12415	5.09664	2.62817	1.89353	2.58737	5.6726	5.64196	5.49629
PF3D7_0517600	3.13968	2.39729	2.72283	5.52697	6.19988	5.78623	3.25755	3.88102	3.02428	5.31388	5.5463	5.70749
PF3D7_0517700	68.929	67.6424	67.4492	88.9529	84.9251	92.3552	96.7521	89.1397	96.0152	96.8622	95.2477	94.5364
PF3D7_0517800	2.14439	1.67217	0.912933	2.91206	2.44746	3.46157	2.18841	1.72546	1.78751	3.69416	3.23374	2.75725
PF3D7_0517900	8.57981	8.9935	8.26582	6.84725	6.26309	6.89987	4.20838	3.55724	4.43675	6.35107	8.08048	7.68083
PF3D7_0518000	12.4222	10.0765	11.6669	13.971	13.095	12.9756	12.3775	12.3875	12.0778	13.8382	13.7129	14.6528
PF3D7_0518100	3.38872	3.13248	3.30245	7.53831	6.64511	7.54297	7.08706	7.40477	6.65092	7.23427	6.70035	6.64942
PF3D7_0518200	7.31429	6.87265	8.01632	4.99275	4.57154	5.19164	3.43996	3.63509	3.16209	5.60777	5.22301	4.93605
PF3D7_0518300	13.963	15.4027	13.0558	23.1683	22.5005	22.6204	27.8189	27.5962	27.5513	24.5999	24.6275	23.7569
PF3D7_0518400	1.13097	1.14099	0.861333	1.76623	1.55512	1.99454	2.45554	1.54705	2.02378	1.53304	1.90529	0.807334
PF3D7_0518500	25.5713	25.0838	25.6621	30.4666	31.3743	28.4541	27.6929	24.3016	27.4179	30.0527	28.3371	30.1437
PF3D7_0518600	5.61031	5.35223	5.79547	7.72851	7.31148	7.85272	3.35345	3.20563	3.64263	8.55695	8.08812	8.65795
PF3D7_0518700	4.71746	4.25591	4.72438	9.51722	9.77618	9.4538	7.34415	8.13139	8.22355	9.28067	10.1608	9.65626
PF3D7_0518800	0.576344	0.258421	0.627052	2.40019	2.59361	2.30032	0.946966	1.20575	1.10498	2.76438	3.02705	4.17296
PF3D7_0518900	1.98986	0.581877	1.22365	0.825676	0.865176	0.803031	0.45691	1.32267	0.66348	1.35314	1.11455	1.41162
PF3D7_0519000	1.48298	1.79713	1.70067	2.19078	2.00408	2.26936	2.44603	2.25754	2.30531	2.50751	2.58172	2.77938
PF3D7_0519100	5.57899	4.70963	4.57111	6.93189	5.16586	7.60775	6.74965	6.26256	5.72225	6.60718	6.07466	7.23455
PF3D7_0519200	38.768	35.5086	33.7515	46.1065	44.5111	56.9094	55.5164	54.7917	53.0486	49.6249	50.944	52.8569
PF3D7_0519300	1.96876	2.04696	1.45902	3.31719	4.06601	3.20455	2.74588	2.34178	2.55284	3.95687	3.93024	2.93879
PF3D7_0519400	108.763	116.833	112.333	162.532	159.246	170.084	179.309	191.274	168.398	167.049	169.118	163.332
PF3D7_0519500	4.96174	3.99146	4.5273	20.2074	19.222	19.7919	16.6768	14.1111	17.5547	19.4423	19.8083	19.6442
PF3D7_0519600	10.7398	12.0145	12.203	15.4422	15.6987	15.0735	13.9893	15.5934	13.6995	14.2689	14.0761	13.9111
PF3D7_0519700	120.176	126.446	119.307	85.7348	83.159	76.5743	67.8343	74.2492	68.4257	76.4761	75.6145	72.9091
PF3D7_0519800	45.5636	45.7157	44.9574	63.1505	63.6924	60.2187	60.7575	59.225	55.5487	56.844	58.7617	58.8208
PF3D7_0519900	2.36554	2.41854	2.17772	3.90174	3.93184	3.9088	3.52368	3.95325	4.1532	3.65916	3.99285	3.79079
PF3D7_0520000	113.219	102.752	110.771	201.552	203.589	189.432	186.025	172.922	183.461	184.643	180.595	173.956
PF3D7_0520100	8.73182	8.38023	7.77084	13.6534	13.2452	14.4612	11.7216	14.5257	13.1168	14.3014	13.3003	14.9675
PF3D7_0520200	6.67617	6.87387	7.47876	8.51681	8.06723	9.13451	10.3019	11.8381	10.1134	8.63706	9.06623	7.94288
PF3D7_0520300	6.30397	6.43957	6.13955	10.7623	11.6296	9.53196	10.9484	12.4766	12.3461	11.821	13.6528	10.8353
PF3D7_0520400	4.1509	2.88483	4.60643	4.68176	4.30667	4.77752	4.31132	4.84299	5.19938	3.59235	5.01839	4.78327
PF3D7_0520500	6.92636	7.24649	6.78217	5.35834	5.41135	6.8576	6.09664	6.13057	5.75442	3.91196	5.09067	5.47407
PF3D7_0520600	31.6812	32.4162	32.2826	30.413	33.4132	28.6736	29.0967	32.6518	29.1204	30.3777	30.4352	32.5638
PF3D7_0520700	4.94792	5.11582	5.21117	5.7826	6.10032	5.45243	4.95843	6.1083	5.94879	5.96014	6.20182	5.29919
PF3D7_0520800	5.89881	4.81587	5.86133	12.1586	12.0764	11.9738	12.8454	11.8889	12.0575	11.1044	10.914	11.4861
PF3D7_0520900	54.9633	60.8791	58.9109	64.542	63.2297	68.3167	82.1488	87.2912	82.1456	73.5667	69.9713	70.8673
PF3D7_0521000	13.5335	14.0676	13.6828	22.6531	23.4316	21.3475	22.0928	25.5019	25.3181	21.5967	23.5291	21.7727
PF3D7_0521100	0.276042	0.154714	0.120131	0.311344	0.379567	0.294653	0.226776	0.211009	0.493953	0.244653	0.478712	0.605225
PF3D7_0521200	2.55961	2.8692	2.03767	4.7123	4.13606	3.18707	2.78419	3.66705	2.9524	3.64532	4.76368	4.90213
PF3D7_0521300	16.5334	16.3065	15.5727	13.5968	13.5469	13.2313	12.3331	14.749	13.273	13.63	13.9526	13.4346
PF3D7_0521400	1.83055	1.96273	1.86171	3.7288	4.8252	3.61982	4.50687	4.16264	5.95102	4.23234	4.53505	3.57116
PF3D7_0521500	2.07676	2.44632	1.9914	3.48147	3.03602	3.49588	3.9658	4.39005	3.1943	3.00958	3.48816	3.58954
PF3D7_0521600	3.22289	3.13101	3.22593	2.34881	2.73953	2.3134	2.37032	2.35124	2.08714	1.52342	2.04403	1.88433
PF3D7_0521700	4.84263	4.41053	4.41802	4.2015	3.97257	3.53505	4.04052	4.50543	4.0297	3.91854	3.9741	3.93528
PF3D7_0521800	1.85876	1.70159	1.85377	1.69331	1.62646	2.01284	1.34524	1.19651	1.0691	1.42129	2.02618	1.64278
PF3D7_0521900	2.51383	1.37523	1.57034	4.49769	4.88645	4.22007	2.62559	2.62278	3.48978	4.01326	4.79156	4.7959
PF3D7_0522000	13.6039	13.863	13.0068	25.859	26.384	21.4277	24.6501	25.5413	23.6581	19.5148	22.7545	22.6591
PF3D7_0522100	4.54477	4.69684	4.60694	4.86633	4.87743	5.63828	2.45875	2.8185	2.9753	5.13178	5.64615	5.26766
PF3D7_0522200	6.19341	7.30082	7.91209	9.53353	9.93967	9.60587	9.19134	9.93482	9.959	10.0826	9.50322	8.96447
PF3D7_0522300	13.6833	15.3103	13.6398	13.8179	14.2382	12.4694	19.5105	18.4706	17.4893	13.4878	13.9549	13.4709
PF3D7_0522400	6.6405	5.57469	6.44	5.6049	5.45548	5.37047	2.47511	2.41192	2.82585	4.86943	5.54206	5.09551
PF3D7_0522500	4.73831	4.22744	5.15519	5.28555	4.23073	4.30831	3.34791	3.26798	3.58433	3.62984	4.02474	4.63478
PF3D7_0522600	3.93127	3.41748	3.28787	1.80981	1.90551	1.86172	1.09852	1.0329	1.43565	1.89619	2.25266	2.26359
PF3D7_0522700	1.62577	0.572756	0.758061	1.28963	1.62581	1.89707	1.60819	1.98093	1.06868	1.21085	1.01269	1.65792
PF3D7_0522800	11.8157	11.0729	11.4912	12.0644	12.063	12.5189	14.9595	15.1936	15.5394	13.786	13.6292	13.9866
PF3D7_0522900	2.49185	2.25901	2.25183	5.0209	5.37871	4.79014	2.02155	2.00505	1.96667	5.26746	4.69581	5.23498
PF3D7_0523000	165.33	179.704	164.824	89.1614	85.3909	86.5732	88.7058	95.7574	86.2644	87.2028	83.8626	82.8007
PF3D7_0523100	6.37574	6.37904	6.4494	10.4461	10.2093	11.6402	13.3729	12.6347	13.7054	12.6641	12.9236	12.0633
PF3D7_0523200	1.86556	1.6991	1.4679	1.9076	2.10297	2.41187	2.54132	2.53312	2.49092	1.59785	1.78269	1.73259
PF3D7_0523300	2.15096	1.63956	2.10619	3.06055	2.8501	3.31421	2.37293	2.14614	2.41935	3.63334	3.36784	3.72895
PF3D7_0523400	14.7971	14.725	15.743	21.2221	19.9753	19.831	19.4039	17.5153	18.9773	20.2569	19.9753	19.8629
PF3D7_0523500	0.977295	0.931173	0.744295	2.16216	1.89356	2.13173	1.26166	1.10092	1.06176	1.27378	2.03379	2.19256
PF3D7_0523600	1.44602	0.91852	1.2586	2.34188	2.10883	2.01328	1.38594	1.70651	1.17055	2.26164	3.15253	3.24415
PF3D7_0523700	1.56915	1.6333	1.69196	1.4708	1.47111	1.32643	1.34829	1.63462	1.32513	1.2125	1.59663	1.40015
PF3D7_0523800	9.13497	7.14692	8.17482	9.87314	8.65194	9.21696	6.28436	5.71976	5.22028	6.98933	7.84756	7.7895
PF3D7_0523900	3.00923	2.23616	2.53825	3.15352	3.04311	3.09129	2.49994	2.33973	2.22564	2.78515	2.83128	2.77565
PF3D7_0524000	170.278	167.502	169.705	160.761	161.988	163.306	161.493	152.169	163.605	158.803	153.231	155.064
PF3D7_0524100	28.6941	26.809	28.8138	20.2259	21.0234	20.16	17.2649	17.8853	18.8115	17.064	17.8774	17.3049
PF3D7_0524200	2.2214	2.62842	2.90916	2.3199	2.41686	2.4819	2.00358	1.55573	2.26092	2.40203	2.28288	2.81068
PF3D7_0524300	7.98262	7.94531	7.11267	12.8664	13.6344	13.4775	14.5373	16.2794	15.1726	13.6691	13.8776	13.7546
PF3D7_0524400	42.8438	36.0193	39.9939	43.8094	47.4536	47.9508	49.5765	42.6234	49.1731	46.0786	41.735	41.2761
PF3D7_0524500	5.80552	7.76888	5.87563	6.0521	6.13195	5.17978	4.48947	6.22849	5.17698	5.49028	5.8423	6.65462
PF3D7_0524600	6.59788	5.04961	5.94072	6.47445	5.11917	6.88434	4.4858	4.32038	4.59459	6.92702	6.94414	6.12511
PF3D7_0524700	4.91067	5.50462	4.87814	11.2997	11.6098	12.1878	16.1308	15.8053	14.8046	12.0773	13.2766	13.1182
PF3D7_0524800	2.62955	2.65283	3.21301	4.49263	4.37426	4.46842	3.78637	4.42701	4.52438	4.82982	4.97109	4.59989
PF3D7_0524900	23.5087	24.4329	23.7143	23.5747	22.9662	25.0501	26.7798	27.7298	26.1652	25.4338	24.5005	25.2689
PF3D7_0525000	3.14086	2.30347	2.99913	4.79779	5.03302	5.39645	8.04875	7.36672	9.31022	5.55698	6.57268	6.67853
PF3D7_0525100	112.243	102.171	110.459	57.2336	57.5212	59.2264	69.3605	59.4849	72.1808	54.3815	52.3799	55.0429
PF3D7_0525200	14.1601	13.2132	14.655	9.50645	9.2345	8.52865	7.60678	8.07027	8.76682	7.84901	7.90852	8.40232
PF3D7_0525300	2.23346	2.15309	2.28416	0.73635	0.837567	0.704847	0.262121	0.503198	0.628034	0.558916	0.75252	0.409972
PF3D7_0525400	4.37496	3.76361	4.15105	1.98614	2.03491	2.45537	1.82096	1.43267	1.23541	2.22783	3.47845	2.43824
PF3D7_0525500	7.9366	8.15164	8.08923	9.35518	9.24706	9.68262	12.4414	13.5693	12.3717	9.39977	10.6481	10.2416
PF3D7_0525600	1.72386	1.72458	1.71419	1.38306	1.66829	1.63448	0.707011	1.02913	0.876603	1.70082	1.89198	1.56892
PF3D7_0525700	0	0	0	0	0	0	0	0	0	0	0	0
PF3D7_0525800	107.728	97.3079	109.634	15.6133	15.4431	15.404	9.7868	8.97974	10.0006	9.18888	9.50843	10.0367
PF3D7_0525900	1.85636	1.02081	1.37186	2.67418	3.80913	3.21854	1.39762	1.74735	1.1192	3.10429	3.29739	4.07187
PF3D7_0526000	1.70691	1.69777	1.51706	2.98271	3.21556	3.0348	2.66629	3.15314	2.79625	2.53181	3.69271	3.30971
PF3D7_0526100	0.597698	0.795613	0.568999	0.453746	0.747141	0.589453	0.526099	0.661284	0.429722	0.272658	0.703359	0.571422
PF3D7_0526200	5.95087	5.74211	6.14241	4.44435	4.55045	4.63331	3.22339	3.52547	3.17618	4.79576	4.68747	4.49027
PF3D7_0526300	21.2015	20.5684	19.2224	19.0964	19.7971	21.7735	20.8103	22.7805	20.569	20.5087	19.5757	20.7091
PF3D7_0526400	2.72326	2.15186	2.76857	1.54932	1.67418	2.23765	1.46704	2.04756	2.45364	2.00164	2.56595	2.27632
PF3D7_0526500	29.8978	32.582	31.3523	27.6275	26.3358	25.7599	26.248	30.1182	27.5234	23.6842	24.1407	23.5535
PF3D7_0526600	3.2227	2.78116	3.11014	4.50797	4.12961	4.5808	1.69592	1.27305	1.72347	4.56944	4.64565	4.56983
PF3D7_0526700	5.24736	4.84402	4.97632	13.5606	13.9255	10.783	9.9456	10.2282	10.1501	9.948	11.3176	11.1315
PF3D7_0526800	21.4587	20.3274	22.0971	38.3629	36.6846	38.0402	35.9849	39.4212	35.0762	40.6529	40.643	42.2866
PF3D7_0526900	37.0617	32.3317	36.7458	56.8399	55.183	53.5804	48.112	46.102	48.371	53.865	59.6864	55.714
PF3D7_0527000	18.2739	18.5707	19.0215	17.8033	16.9581	18.296	11.1766	8.38575	11.4373	16.937	16.9872	18.1405
PF3D7_0527100	27.0367	28.3383	25.9923	28.0281	25.9306	30.1212	33.0831	33.9424	31.5176	31.8532	31.7234	29.2503
PF3D7_0527200	26.0716	25.6382	26.3347	40.87	39.9601	42.4316	47.5137	43.1009	46.7286	42.3526	41.8664	42.5998
PF3D7_0527300	8.5224	8.51893	9.11371	12.2182	11.2603	11.9671	13.3645	14.008	13.0963	11.6965	10.7072	10.8946
PF3D7_0527400	33.7213	32.644	34.3828	24.7282	23.8057	24.0805	21.3648	21.2494	21.6661	20.8272	19.9989	19.3944
PF3D7_0527500	87.6853	85.6283	88.344	87.0762	87.5147	93.823	90.5401	85.2695	86.9356	92.8148	92.662	98.6349
PF3D7_0527600	5.52812	5.97141	7.0643	7.69142	8.54367	8.19121	8.38704	9.59186	9.58378	8.78247	8.76515	9.22489
PF3D7_0527900	35.3002	33.8717	32.5	31.9062	30.1236	30.5811	32.7379	27.2679	28.8762	31.3762	30.4728	30.8465
PF3D7_0528000	11.7904	11.9803	13.0123	14.2034	14.5263	18.1871	15.1812	16.6535	19.1897	15.3893	16.7274	14.532
PF3D7_0528100	28.7608	28.5386	27.467	29.4706	29.7307	29.0435	28.3083	24.226	27.2714	29.6291	27.1014	28.3748
PF3D7_0528200	65.6297	64.6858	64.22	73.4075	71.5587	71.6068	71.4011	68.9698	71.2844	68.4318	71.2457	68.3681
PF3D7_0528300	3.18518	2.65157	3.61831	0.894069	0.878289	0.934765	0.618447	0.640734	0.778308	1.09892	0.603435	0.764275
PF3D7_0528400	10.4172	9.79312	11.5749	3.22101	4.36371	3.53167	2.96974	2.74947	3.44675	3.35105	3.86205	3.27738
PF3D7_0528500	1.79653	1.63623	1.92406	2.82512	2.56153	2.34497	1.20247	1.51333	1.47103	2.95621	3.22682	2.77672
PF3D7_0528600	0.899562	0.126045	0.367015	1.1707	0.98392	0.939338	0.791802	0.633348	1.2935	0.820723	1.00287	0.802681
PF3D7_0528700	24.7246	23.0199	21.5022	23.4976	25.569	27.5541	22.1685	22.414	23.4935	24.0417	25.2671	24.8817
PF3D7_0528800	22.0976	22.8302	20.7802	17.9386	19.162	17.5848	20.0036	21.4363	19.4351	17.6272	17.3654	16.7355
PF3D7_0528900	2.86136	2.77006	3.78525	4.31622	4.55227	4.40637	3.091	2.8518	3.15854	4.30577	4.34995	4.57585
PF3D7_0529000	26.1954	21.8632	24.6278	22.7626	21.6605	23.0496	20.8495	19.6542	22.0958	23.1786	22.19	22.5861
PF3D7_0529100	2.52225	1.19947	2.82732	4.6419	5.06374	4.75322	3.99171	4.67403	3.90767	5.33958	4.696	4.75454
PF3D7_0529200	1.38879	1.03785	0.791467	1.2623	1.8187	1.90291	1.33885	0.957842	1.60604	1.2757	1.7367	1.95578
PF3D7_0529300	1.41724	1.78724	1.59012	1.72914	2.54667	2.01432	1.35143	1.17601	1.81145	1.93955	2.15056	2.52922
PF3D7_0529400	15.7791	15.9091	16.7772	12.6624	13.6386	12.7094	9.64188	9.36501	10.348	12.8608	12.8798	13.4425
PF3D7_0529500	4.88822	4.64775	5.55572	9.80744	10.5296	9.92516	10.3725	9.06058	9.81813	9.69326	9.64494	9.79173
PF3D7_0529700	1.4496	1.20828	0.930109	1.9994	2.09083	2.29427	2.58462	3.11043	2.92175	1.8603	2.43103	2.38797
PF3D7_0529800	5.2654	5.53777	5.11243	7.09815	6.88347	6.67867	4.8193	4.89507	5.59045	7.34944	6.98487	7.43389
PF3D7_0529900	23.1996	19.3575	21.9433	26.6735	26.1111	26.3707	25.3337	23.4044	25.3887	27.373	25.583	27.7496
PF3D7_0530000	10.7627	10.4514	10.7637	6.06045	6.4083	5.67669	4.25732	4.55923	4.29168	5.62673	5.82296	5.62533
PF3D7_0530100	19.1806	20.6692	18.6676	13.3071	13.779	12.7345	13.9652	14.8368	13.3996	13.0752	13.2284	13.4066
PF3D7_0530200	4.06644	3.47297	3.54639	4.8721	3.99393	4.52334	3.23843	2.18136	2.80502	4.07181	4.7973	4.60761
PF3D7_0530300	3.95381	3.73596	4.05349	4.12302	4.73645	4.02277	2.26806	2.17192	2.81834	4.17547	4.47067	4.89783
PF3D7_0530400	0.477777	0.580195	0.592009	0.771473	0.763136	0.997807	0.848876	0.832954	1.01779	0.913323	0.986384	0.893246
PF3D7_0530500	0.432458	0.339334	0.282304	0.562805	0.513556	0.501755	0.609045	0.487164	0.52511	0.473468	0.64283	0.48511
PF3D7_0530600	13.7849	13.2014	14.1575	14.9749	16.604	15.9131	15.8835	16.3737	16.9282	15.1786	14.6553	14.6481
PF3D7_0530700	7.92079	8.8016	6.7068	8.02246	8.373	7.65569	9.64958	10.3499	10.4321	9.53372	8.8731	8.28813
PF3D7_0530750	0	0	0.0778211	0	0	0	0.041973	0	0.274271	0.223746	0	0.0729423
PF3D7_0530800	2.24873	2.69103	2.2482	4.35023	5.508	4.79505	2.87095	2.83639	3.02958	4.91128	6.05289	5.67101
PF3D7_0530900	3.60875	3.67291	3.87742	2.65588	2.98492	2.54138	1.41176	1.20629	1.73257	2.6396	2.70437	3.13999
PF3D7_0531000	8.38796	9.27279	7.89867	11.1671	12.3653	11.0342	10.7268	10.5894	11.9041	12.0937	11.3505	11.6214
PF3D7_0531100	3.01401	2.67388	2.89505	1.55404	1.81921	1.63059	1.4806	1.89166	2.06927	1.21218	1.71528	1.48411
PF3D7_0531200	1.05891	1.08377	1.10198	1.79749	2.12938	1.66661	1.24275	1.70409	2.05959	2.40026	2.46369	2.11275
PF3D7_0531300	3.44696	4.24392	4.05763	3.38282	4.16754	4.14355	1.79059	1.86421	2.60011	3.77089	4.75978	4.49475
PF3D7_0531400	6.92979	7.3623	6.49616	5.29022	5.90313	5.67644	6.88003	8.28393	8.46418	5.13154	5.84521	5.24014
PF3D7_0532100	177.104	170.634	171.901	269.443	279.349	271.235	550.282	528.972	533.37	316.073	324.385	310.808
PF3D7_0532200	4.65892	5.00482	5.49122	6.17545	6.87532	8.34846	7.70803	7.28927	8.35329	7.55664	7.56653	6.66467
PF3D7_0532300	42.7249	44.7953	42.8424	253.749	255.974	249.555	414.308	452.015	409.912	323.11	325.847	310.853
PF3D7_0532400	9.58064	9.1012	8.70733	83.9676	78.816	81.4338	143.054	153.303	146.917	108.677	116.527	108.938
PF3D7_0532500	1.34758	0.823945	1.06628	7.12129	10.1071	8.30085	13.2993	11.6318	11.274	9.45258	10.4405	7.24591
PF3D7_0532600	1.35174	0.990729	0.848462	6.49539	7.34377	6.51466	23.0946	22.7992	24.6534	9.26986	9.89196	9.17212
PF3D7_0532900	1.31708	1.47638	1.14637	1.08557	1.07015	0.916879	2.78233	2.64945	2.77766	1.37331	1.43571	0.805874
PF3D7_0600200	0.351179	0.421772	0.445756	0.239396	0.250848	0.287157	0.255139	0.255662	0.352676	0.27027	0.298293	0.383703
PF3D7_0600300	0.231908	0.0649892	0.756934	0.251506	0.652257	0.376697	1.05466	0.933015	1.03745	0.181357	0.459628	0.35474
PF3D7_0600400	0.0589849	0.0330595	0	0.0383818	0.0184332	0.041062	0.0173063	0.0830581	0.0565438	0.0307516	0.0292262	0.0451134
PF3D7_0600500	0.122507	0.137324	0.73307	0.425152	0.306275	0	0.467271	0.591446	0.54804	0.191606	0.182102	0.249859
PF3D7_0600600	0.459779	0.374828	0.318329	0.181321	0.208995	0.271577	0.36791	0.504488	0.480819	0.348661	0.289945	0.340997
PF3D7_0600700	0	0.0683403	0.0663303	0.0528949	0	0.0565886	0	0.147169	0.155849	0.0635694	0.060416	0
PF3D7_0601000	0.41731	0.701675	0.908051	0.422405	0.52165	0.451902	0.448947	0.39175	0.444489	0.58017	0.689238	0.567416
PF3D7_0601100	6.10459	6.50079	6.86307	5.82602	4.32419	3.49418	4.05984	5.73068	6.50217	3.92522	3.93216	5.08399
PF3D7_0601200	1.80211	2.26494	2.55481	14.8298	13.994	14.1927	81.0102	98.6039	90.1807	24.7694	25.8136	21.7745
PF3D7_0601300	0	0.103034	0.30001	0.159494	0.344695	0.170632	0.107874	0.295839	0	0.191682	0.364346	0.0937339
PF3D7_0601500	1.51404	1.52457	1.22845	4.36378	4.58713	4.97816	3.83989	4.72849	3.44395	4.73603	5.34029	4.60575
PF3D7_0601600	1.60848	1.33772	1.74999	3.78142	4.02129	3.13043	3.2274	3.71574	3.64752	3.89532	4.26768	4.12716
PF3D7_0601900	29.0943	29.4421	28.1758	50.6244	49.3062	51.6406	88.508	95.8071	86.3089	62.9751	59.5093	55.4457
PF3D7_0602000	2.66929	1.91926	2.26778	7.44593	7.44443	7.86719	2.59603	2.3532	2.7865	8.57156	9.67447	9.60861
PF3D7_0602100	28.7534	30.9007	27.0404	29.7031	29.6726	28.5642	33.6376	36.4041	34.1327	30.9829	29.824	28.688
PF3D7_0602200	4.51857	5.43014	5.71333	10.4543	12.06	11.1087	15.5031	16.5414	13.8402	12.2669	13.0299	12.4538
PF3D7_0602300	0.578052	0.370267	0.449221	0.644813	0.825808	0.536544	0.484577	0.598018	0.422194	0.94715	0.7365	0.589482
PF3D7_0602400	3.99832	3.38749	3.59136	11.496	10.955	11.371	15.7689	13.2617	16.9061	11.3436	12.8081	12.9433
PF3D7_0602500	1.37712	1.39667	1.2129	2.53184	3.03302	2.64778	4.54077	4.59067	4.19089	2.83765	3.57419	2.7084
PF3D7_0602600	19.5436	22.262	20.6496	14.2594	14.132	14.6807	12.8807	14.9399	14.5203	14.2689	15.5101	15.4981
PF3D7_0602700	3.84602	3.24499	3.4645	2.22456	3.36018	2.95568	2.35394	2.4957	2.32576	2.15604	2.37694	2.61471
PF3D7_0602800	5.51168	5.06419	5.96384	3.0312	3.50136	2.9074	3.18127	3.80484	3.31066	2.60657	2.47727	3.40926
PF3D7_0602900	12.4987	13.3928	13.7245	7.77442	8.91749	8.45191	7.04501	8.28358	6.93125	8.34552	7.93154	8.69437
PF3D7_0603000	11.0366	9.84373	11.0404	9.27446	8.97155	9.64035	7.5706	9.78779	8.89624	8.52349	9.79817	8.51301
PF3D7_0603100	1.8645	1.00146	1.69045	2.79719	3.01046	3.13674	1.00292	1.62528	2.28382	4.37423	4.27273	3.88196
PF3D7_0603200	2.49689	2.67356	2.35165	2.71598	2.32924	3.52828	2.73356	2.93868	3.38193	3.30294	3.17602	3.83839
PF3D7_0603300	4.37871	4.74022	4.66606	9.73168	9.93481	10.4669	14.8535	14.6	15.3333	10.2258	9.21333	10.7351
PF3D7_0603400	18.3634	18.9871	18.2049	23.2482	23.6342	22.4173	25.2928	27.3769	24.6166	21.9353	22.5213	22.9662
PF3D7_0603500	2.99247	2.34809	2.7493	3.00015	3.44974	3.33311	4.09733	3.34426	4.41981	3.29358	2.70186	4.17058
PF3D7_0603600	4.19906	4.83603	4.4432	11.0831	11.3617	11.1335	7.43889	8.03343	7.92601	11.5924	11.272	11.6357
PF3D7_0603700	0.889615	0.837659	0.813023	2.59337	2.22409	2.8075	2.35958	2.23336	2.45606	3.04252	2.92686	3.0845
PF3D7_0603800	6.46014	5.78678	5.92804	3.71726	3.49496	3.95913	2.53097	2.06542	2.61006	3.25356	3.65008	3.69778
PF3D7_0603900	1.43707	0.829846	1.27923	3.32482	3.48388	3.23363	1.50768	1.85713	1.94811	3.85957	3.4955	3.68591
PF3D7_0604000	0.759428	0.593317	0.763649	1.82691	1.85547	1.76224	1.01281	1.02771	0.955958	1.76367	2.1779	2.01825
PF3D7_0604100	16.0161	16.142	16.6083	5.15419	5.2517	5.1171	4.70754	4.10709	4.79885	4.20224	4.55894	5.23426
PF3D7_0604200	1.02777	1.06979	1.19806	1.40124	1.65181	2.38492	1.76622	1.29955	3.00262	1.53093	1.89148	2.24591
PF3D7_0604300	5.26832	4.42914	4.54689	6.26292	6.68055	7.05291	6.50994	7.05161	7.51069	5.91581	6.12435	6.25069
PF3D7_0604400	0.409858	0.367544	0.356734	1.20903	1.2296	1.67388	0.529116	0.92341	0.419089	1.53849	1.29971	1.1703
PF3D7_0604500	141.11	133.241	137.376	120.504	119.348	115.612	105.763	107.075	108.034	111.951	108.993	111.698
PF3D7_0604600	1.81812	1.97433	1.62264	3.08088	2.80537	2.71592	2.13376	2.1944	2.39645	2.35487	2.73071	2.25965
PF3D7_0604700	3.69385	2.69341	3.12143	5.25837	5.46918	4.85996	3.09352	2.82794	3.57535	4.44986	4.86882	5.70519
PF3D7_0604800	0.812234	0.822928	0.764737	1.45006	1.95253	2.24723	1.8515	1.9104	1.81678	1.75897	1.3931	2.08667
PF3D7_0604900	1.84892	1.00054	1.04048	2.54448	2.3909	2.72217	1.98285	1.33381	1.71128	3.32389	2.90629	2.66567
PF3D7_0605000	2.08963	1.37312	1.25433	3.00079	2.79225	2.40776	2.02959	3.07292	1.84198	3.00531	3.35607	3.67406
PF3D7_0605100	26.8997	27.497	27.9773	26.3969	25.4157	28.4031	28.1965	28.1769	26.9783	25.6537	23.9173	25.3731
PF3D7_0605200	3.65669	3.44685	3.66194	5.01121	4.98651	4.51263	2.60905	1.80552	3.08046	5.58923	4.20017	5.29686
PF3D7_0605300	4.55762	3.63869	3.78138	6.45762	7.13171	6.36075	2.50127	2.77023	2.43072	9.02578	7.9282	8.32582
PF3D7_0605400	2.28108	1.74951	3.26549	1.87492	2.10105	3.67739	1.1272	1.54565	1.84141	2.75402	2.26049	3.30563
PF3D7_0605500	2.74349	2.73361	2.91853	2.77698	3.39134	2.40502	1.37735	1.27546	1.63641	2.95598	2.6583	3.1086
PF3D7_0605600	1.79262	1.35702	1.65905	2.7773	2.86651	2.90641	1.1817	0.796138	1.01172	2.70663	2.90689	2.68274
PF3D7_0605700	5.65882	5.32015	6.3553	2.29644	3.87913	3.72757	0.964054	1.24849	1.28325	2.66471	3.34655	2.3269
PF3D7_0605800	14.4973	15.3317	14.3808	7.26225	7.12946	7.02506	4.77435	5.16197	4.58351	5.80602	5.81266	6.35832
PF3D7_0605900	28.1462	25.1639	27.4187	3.94347	4.90811	5.26861	2.31655	1.94025	2.26379	4.09403	4.4619	3.78642
PF3D7_0606000	65.872	71.5907	67.9363	39.8036	40.8151	40.6492	34.3406	36.7692	34.356	37.2299	35.7294	36.1476
PF3D7_0606100	59.1288	63.5591	60.4961	53.2246	53.8079	51.9363	51.9567	56.6686	49.976	55.0816	56.4437	55.0133
PF3D7_0606200	9.66392	12.0159	10.7654	10.1873	9.89504	10.5007	9.2127	10.4034	10.6235	10.9019	11.407	11.3686
PF3D7_0606300	1.08473	1.07288	1.11075	0.830402	1.35595	1.24375	1.23561	1.28356	1.46801	0.465725	1.2014	1.23632
PF3D7_0606400	2.44138	2.15024	2.94077	3.10159	3.26979	3.56097	2.20009	2.17491	1.89456	1.8183	3.62901	3.8234
PF3D7_0606500	34.8497	35.1092	33.3971	26.0635	27.3831	25.985	23.7484	24.2599	22.9102	26.488	25.5299	25.3325
PF3D7_0606600	62.3482	62.3913	62.3712	45.3958	46.7806	44.593	42.1588	38.8734	39.3357	42.4832	40.1177	41.375
PF3D7_0606700	30.1416	29.0199	29.8962	37.5656	36.3861	38.3442	32.4357	32.0356	34.4783	37.8109	36.211	36.9662
PF3D7_0606800	6.86679	6.32746	5.85646	6.08389	6.32866	6.85984	4.54169	4.12057	4.53716	5.43066	5.88211	5.4893
PF3D7_0606900	9.96284	9.65296	10.1897	10.5526	11.6681	11.0853	12.2089	13.3019	12.8545	11.3713	10.4958	11.0252
PF3D7_0607000	96.5409	97.3448	94.1911	104.218	103.227	102.853	115.528	114.748	107.65	106.862	105.771	106.802
PF3D7_0607100	1.38967	1.10117	1.27732	2.34901	2.93514	2.46856	1.79965	1.92791	1.68433	2.07357	2.44558	2.88316
PF3D7_0607200	3.48027	3.29793	3.279	6.5682	7.08629	7.49311	3.36865	3.23342	3.16427	7.40737	7.89325	7.50065
PF3D7_0607300	1.86205	1.78367	1.73121	3.17231	3.63956	3.61382	1.1324	1.6345	2.29345	4.05962	4.62988	4.10847
PF3D7_0607400	2.84559	2.45041	2.7884	4.98675	5.30028	5.16007	4.55603	5.00394	4.88961	5.22678	5.50908	4.8044
PF3D7_0607500	0.208655	0.204655	0.227013	0.452576	0.717269	0.266299	0.474455	0.461705	0.533386	0.244759	0.413543	0.45216
PF3D7_0607600	3.87401	4.04353	3.55865	1.84157	2.07334	2.06707	1.48377	1.19461	1.61594	2.15274	2.27584	2.86242
PF3D7_0607700	4.85962	3.8167	4.43164	3.43849	3.67626	3.51073	2.04876	1.69571	2.41217	3.23868	3.48323	3.58447
PF3D7_0607800	2.0923	1.74317	1.75343	2.10966	2.8275	2.30947	1.70893	1.25129	1.48169	1.82785	2.57775	2.88334
PF3D7_0607900	1.77196	1.93331	1.79933	3.56668	3.66213	3.57452	1.71913	1.806	2.26483	3.30107	3.41827	3.13213
PF3D7_0608000	1.05012	1.06677	1.17821	2.36314	2.74843	2.71092	3.48547	3.53832	3.31359	2.70317	2.66664	3.17919
PF3D7_0608100	5.42305	4.69388	5.10851	10.6609	10.4688	10.3604	12.4713	14.9578	13.2312	10.7222	10.8026	11.3686
PF3D7_0608200	0.292273	0.163812	0.397485	0.380367	0.182675	0.406929	0.171508	0.176382	0.280178	0.457128	0.362043	0.447079
PF3D7_0608300	1.35729	0.84881	1.05701	2.78904	2.98254	3.05011	2.45647	2.46017	3.15921	2.89007	2.85997	2.27288
PF3D7_0608310	3.72449	4.27437	4.29338	7.50145	8.3138	8.39569	9.39268	9.63285	12.5812	6.61122	7.38174	7.18934
PF3D7_0608400	2.8267	2.4896	3.62457	9.54708	9.96939	9.27673	5.21312	3.81788	4.51619	7.78951	9.00378	9.26547
PF3D7_0608500	10.9779	9.7195	10.0405	19.467	21.4239	19.6497	22.4648	24.8883	23.9474	21.7036	22.3606	21.8987
PF3D7_0608600	3.4046	2.05884	2.1445	5.55791	6.38378	6.94396	4.04825	3.31622	3.72176	6.95979	7.67998	6.25859
PF3D7_0608700	28.4596	31.4496	29.2738	46.7586	45.5345	45.8489	58.1491	63.3599	59.6036	49.2125	48.5302	50.8868
PF3D7_0608800	12.6858	10.5408	12.322	53.1843	51.676	55.1416	115.184	88.4416	112.254	71.0089	69.7721	74.9663
PF3D7_0608900	1.79888	1.99725	1.86395	3.56735	3.83341	4.0232	4.95625	4.41129	4.57658	3.75136	4.4481	4.31532
PF3D7_0609000	19.6647	18.2285	19.7994	29.0576	28.0084	27.7136	29.2587	28.7572	28.8728	25.5441	26.2316	26.035
PF3D7_0609100	15.5294	15.1255	16.4951	19.0357	18.7354	19.0381	22.1909	19.2924	23.0326	18.6767	18.2653	17.3384
PF3D7_0609200	3.08896	2.8794	3.53762	4.45727	4.51162	3.86312	5.0181	4.26462	4.57156	4.27186	3.76996	4.17795
PF3D7_0609300	1.86915	1.57142	1.60547	3.79816	3.50474	3.19593	2.48229	2.4341	2.95489	3.12858	3.58269	3.93762
PF3D7_0609400	4.02077	3.6501	3.97404	13.2414	13.2731	11.3801	15.0703	16.0397	14.8384	11.6326	12.1779	12.3297
PF3D7_0609500	0.655918	0.677205	0.826304	2.02173	1.87718	2.06678	1.651	1.77778	1.69879	1.88979	1.74473	2.35871
PF3D7_0609600	0.669676	0.48573	0.685737	0.803169	1.50188	1.04208	0.543223	0.633941	0.830774	1.06794	1.19063	1.40601
PF3D7_0609700	84.2472	80.4358	84.012	47.9638	47.0395	46.4664	43.6189	40.7071	43.7206	43.4432	41.1299	42.5696
PF3D7_0609800	9.89444	9.19441	10.0473	3.80703	4.15863	4.89811	3.48367	3.29998	3.84897	3.67819	4.00731	4.73795
PF3D7_0609900	8.39236	8.88076	8.75989	3.45281	3.88076	3.59132	3.80028	4.08433	3.40288	3.23708	3.03086	3.57927
PF3D7_0610000	2.59711	3.04986	2.33225	2.96859	3.19494	3.1759	1.81429	1.85755	1.89686	3.73961	2.94133	3.57333
PF3D7_0610100	35.7789	32.1996	33.8222	43.0324	45.4828	41.564	40.3986	38.8308	40.9172	38.4713	42.3826	38.9926
PF3D7_0610200	23.7163	24.9455	24.6961	32.9149	32.7193	30.6298	33.6169	38.3368	35.7851	30.8061	32.0714	31.5554
PF3D7_0610400	0.574741	1.07376	0.694785	0.831081	0.478962	0.711294	0.674522	0.462461	0.326492	0.466106	0.759403	0.520983
PF3D7_0610500	2.2076	3.37804	3.04994	4.4691	3.94224	5.59432	6.55942	7.18991	6.98695	6.13828	5.69489	4.68118
PF3D7_0610600	3.20113	2.48638	3.37308	5.07353	5.1673	5.0067	4.85141	4.25914	5.12247	5.28267	4.97066	5.29506
PF3D7_0610700	27.5661	28.8282	27.4557	25.1716	25.4169	23.498	24.7591	29.8116	27.735	23.3799	25.4855	26.1442
PF3D7_0610800	106.167	109.948	106.56	93.5624	91.4164	98.6484	104.547	103.041	101.374	99.8483	91.9166	91.1759
PF3D7_0610900	45.8708	43.4204	45.5408	47.1257	46.681	48.329	46.9319	46.9605	48.2275	47.4075	46.2584	46.1838
PF3D7_0611000	0.74074	0.913366	1.04769	0.642671	0.925948	0.584418	0.608539	0.745039	0.757424	0.540657	0.880864	1.01977
PF3D7_0611100	2.22509	2.49421	2.59377	2.61996	3.57612	2.95044	1.11917	1.91829	2.23457	3.64585	2.52	3.88986
PF3D7_0611200	1.33362	2.44623	1.6708	3.36599	2.42482	2.96336	2.08687	1.69093	2.1178	3.66602	3.24388	3.21452
PF3D7_0611300	2.4214	2.38093	2.63444	5.04934	6.95638	5.52024	3.41512	3.62327	4.12656	6.37839	6.86184	6.67138
PF3D7_0611400	16.5904	18.9591	15.9914	13.3729	13.4411	13.3002	12.7548	13.962	12.1509	13.762	14.0168	12.9888
PF3D7_0611500	1.72935	1.45389	1.56792	2.18808	2.25182	2.54152	1.05708	0.637775	1.01309	2.62965	2.92764	3.15969
PF3D7_0611600	11.3769	13.1244	13.3393	10.9488	10.7007	9.94486	7.95617	7.93231	8.54135	8.17719	6.67697	7.37791
PF3D7_0611700	78.2524	76.0482	76.5453	117.036	115.676	124.476	132.87	124.544	123.05	106.071	106.857	101.909
PF3D7_0611800	21.5231	23.4323	21.5246	27.7811	27.8176	30.2505	22.035	23.2461	22.6552	32.0819	31.0971	31.2702
PF3D7_0611900	0.239587	0.306932	0.260666	0.712689	0.684552	0.571843	0.421774	0.660967	0.612458	0.499633	0.780108	0.732974
PF3D7_0612000	1.30896	1.03572	1.34035	1.03546	1.44374	1.57231	1.26511	1.27009	0.836524	2.00712	1.79311	1.21706
PF3D7_0612100	33.2031	36.3805	35.153	44.4461	42.5908	43.2047	43.9093	48.2686	43.5181	48.2577	47.4182	46.6801
PF3D7_0612200	9.59391	8.57437	10.2617	10.7609	10.6151	9.95797	4.90068	4.27712	5.02652	10.5555	10.5779	11.0506
PF3D7_0612300	0.856373	0.959951	0.465859	1.39312	1.33812	1.4904	0.753787	1.11975	1.09458	1.22779	1.16688	0.873307
PF3D7_0612400	1.58183	1.51985	1.39319	1.04564	1.41238	1.04875	1.10503	1.03037	0.673941	2.19916	2.53794	2.15081
PF3D7_0612500	8.31542	4.30208	9.27899	14.614	18.6568	13.2597	10.3847	9.43594	7.08558	17.7855	16.2694	17.3946
PF3D7_0612600	6.98005	7.6365	8.62697	7.31558	6.94532	8.16334	8.53593	8.64933	7.60118	6.89961	7.88542	7.31738
PF3D7_0612700	19.2233	19.5217	19.63	6.30637	6.22651	8.1509	6.06237	6.73937	7.07399	6.19403	6.0696	5.5311
PF3D7_0612800	4.13606	3.46327	5.53007	6.57166	5.97999	5.87423	5.23427	4.65125	4.5222	6.70279	7.35794	7.0128
PF3D7_0612900	50.3185	51.8733	50.2334	57.0247	56.6327	58.8385	62.1657	64.5027	63.1741	58.8986	56.6012	55.061
PF3D7_0613000	2.62928	2.90799	2.82246	3.46739	3.37432	2.73334	2.79775	2.84905	2.77811	3.43606	3.89094	3.75378
PF3D7_0613100	6.38447	5.6524	7.21165	6.70351	7.26913	7.51133	7.34972	6.47879	6.70499	6.95387	7.37459	6.05456
PF3D7_0613200	2.3916	1.48937	1.54193	1.76756	2.6574	1.72656	1.66329	1.28292	1.47181	1.47775	1.31667	2.52922
PF3D7_0613300	14.2232	13.4848	14.7928	3.16778	3.81475	3.2246	2.86203	2.82827	3.46524	2.75586	2.86217	2.40352
PF3D7_0613400	12.4935	12.6674	15.1637	9.91342	13.7337	9.0906	6.00498	4.90009	7.3022	10.6702	10.8875	9.47534
PF3D7_0613500	2.72163	2.84366	2.65036	4.7955	4.47317	4.61578	4.46588	4.58266	4.70264	5.9034	5.67715	5.48237
PF3D7_0613600	5.96224	5.83054	6.50369	2.7885	3.18304	2.95441	1.77667	1.54918	1.90516	2.9465	3.24655	3.16674
PF3D7_0613700	4.19446	3.42558	3.32483	5.85729	6.56649	5.89553	7.64186	8.11618	8.50128	5.95636	6.35365	6.55869
PF3D7_0613800	16.1798	13.3577	16.2443	13.305	13.0998	13.7551	7.6017	5.66717	8.99465	12.7676	13.1861	13.2165
PF3D7_0613900	105.095	110.691	112.861	13.3474	13.6887	14.2992	11.6852	10.1716	11.7681	7.93734	9.05022	7.32917
PF3D7_0614000	18.5023	19.9642	19.7194	7.26195	7.98483	8.64528	6.62884	5.87408	6.43505	7.2182	7.6397	6.51401
PF3D7_0614100	5.83923	5.06094	5.91634	4.70056	4.84106	4.39555	3.66199	3.48754	3.46242	3.66149	3.77814	4.37905
PF3D7_0614200	7.57747	7.11904	8.18483	8.60802	8.4499	8.45014	8.97297	8.75095	8.60516	6.56521	7.91422	7.83849
PF3D7_0614300	15.3654	14.9218	15.241	47.8307	46.8185	48.4705	50.6343	50.5365	51.8402	50.8937	46.5279	48.9024
PF3D7_0614400	7.86467	7.60855	7.8712	19.2185	19.3319	18.0329	17.4107	17.3168	17.3512	17.4816	18.3463	17.6361
PF3D7_0614500	59.452	62.6931	58.5006	110.331	113.988	97.0078	120.473	129.777	122.736	101.42	107.921	101.417
PF3D7_0614600	1.32042	1.07309	1.00562	1.77569	1.81563	1.47073	0.813573	1.11559	1.51893	0.998179	1.21036	1.54851
PF3D7_0614700	6.99419	6.64233	7.85615	5.6468	5.95006	6.16135	2.50814	2.83997	3.51791	5.67218	6.09675	6.86832
PF3D7_0614800	6.01797	5.5554	4.7929	6.92752	6.78514	7.59383	7.29357	8.32372	7.54107	6.15188	7.09401	7.90185
PF3D7_0614900	5.273	4.37475	5.24627	4.49965	4.98693	4.71727	2.59549	2.9449	3.52504	3.76188	4.53785	4.52823
PF3D7_0615000	17.786	16.6938	15.2769	15.5789	19.148	16.9828	15.3807	18.146	15.5543	14.8185	14.5894	17.617
PF3D7_0615100	1.99166	1.47146	1.77291	3.14178	3.56471	4.49558	1.40778	1.20193	1.27283	5.52213	4.66507	5.2161
PF3D7_0615200	1.87815	1.2281	1.63471	2.93309	3.28684	3.0798	1.59806	1.86386	2.32054	3.19861	3.66034	3.70288
PF3D7_0615300	3.70624	2.96751	3.36027	5.1551	5.80953	4.72333	3.642	4.11828	3.91002	5.39801	5.10109	4.64942
PF3D7_0615400	50.8008	52.4048	51.098	41.9552	42.3759	40.6343	44.8955	49.4608	45.4335	38.6647	39.3039	39.0206
PF3D7_0615500	5.55047	5.30828	6.01485	4.47165	5.14863	5.33591	3.14073	2.85337	3.01228	5.41999	5.41306	5.70515
PF3D7_0615600	14.5743	15.6602	14.6225	16.1069	16.6576	15.8607	16.1229	17.1901	16.4587	14.9328	14.7824	16.2023
PF3D7_0615700	9.15198	9.66353	9.15705	14.3918	14.3514	15.3589	13.4501	14.7282	14.2043	15.8903	15.7904	16.7493
PF3D7_0615800	2.10264	1.80125	1.93426	3.32224	4.03871	3.53837	3.36046	3.50754	3.40853	3.01234	4.16731	4.09667
PF3D7_0615900	3.02533	2.35284	3.15116	8.38306	8.54558	7.97802	9.26861	9.85988	9.83194	7.61725	8.38979	8.65755
PF3D7_0616000	2.3955	2.55887	2.51428	5.77049	7.18668	6.38272	7.29307	7.2112	7.67256	7.90473	7.00992	7.7597
PF3D7_0616100	5.52908	5.25638	5.02564	8.37968	8.57378	7.92545	7.63894	7.77155	7.6932	6.49491	6.58887	6.99448
PF3D7_0616200	8.38814	8.14673	9.5215	10.4829	12.1888	9.86579	5.17099	4.77579	5.80578	10.325	11.6734	11.1789
PF3D7_0616300	5.89849	5.15729	4.81308	6.49931	6.0461	6.84367	5.08806	5.79033	4.97585	6.21183	6.42976	5.83467
PF3D7_0616400	3.27745	3.19466	3.21345	3.20319	3.31963	3.34271	3.50438	3.08539	3.21218	2.67447	3.09381	2.65531
PF3D7_0616500	0.929012	0.765092	0.783845	1.18435	1.32719	1.10867	0.845538	0.472922	0.896623	1.08729	1.29639	1.66275
PF3D7_0616600	3.83167	3.52964	4.04496	4.21307	4.60001	4.96505	3.3838	2.99154	3.10334	4.15349	4.77454	5.37756
PF3D7_0616700	2.21453	1.88999	1.80702	6.46269	6.07123	5.83952	4.81405	5.24447	5.24287	6.55988	6.01004	5.90242
PF3D7_0616800	2.7941	3.13205	3.17444	8.45245	7.23269	8.51483	9.31522	8.5553	8.7544	7.88937	7.89007	8.97671
PF3D7_0616900	9.14193	8.84584	9.28942	10.5755	11.5535	10.847	11.64	13.1853	13.1729	10.2966	10.8684	9.80642
PF3D7_0617000	3.88599	2.97808	4.40045	8.01594	7.58381	7.98682	9.91241	7.46611	9.02149	7.69035	7.93758	8.53221
PF3D7_0617100	24.4562	24.7664	23.5289	18.5794	18.3426	18.2738	15.894	17.7151	16.8185	16.5665	16.8157	17.4181
PF3D7_0617200	40.4936	41.8493	40.7488	71.6292	75.2534	66.6927	70.1344	78.6616	75.7023	63.7553	67.9831	65.2401
PF3D7_0617300	5.91189	5.80646	6.6158	7.57167	7.10852	9.35468	5.35238	5.43653	6.11701	8.04295	8.87148	7.57906
PF3D7_0617400	2.9853	3.02037	2.83847	2.74592	2.748	2.83445	1.7267	1.68629	1.55251	2.55978	2.74644	2.70414
PF3D7_0617600	0.514756	0.461612	0.448036	0.893211	0.643461	0.955586	3.02062	3.3964	1.97381	1.28816	1.17325	1.20735
PF3D7_0617700	0.411443	0.922413	0.596856	0.297475	0.257158	0.254599	0.643832	0.993193	1.22707	0.500511	0.679547	0.909087
PF3D7_0617800	516.551	550.689	545.295	210.554	199.783	224.407	161.058	156.45	157.999	191.136	198.132	193.603
PF3D7_0617900	83.7395	84.5098	83.757	57.8103	54.6825	59.9161	58.0622	59.1128	56.8976	62.7542	60.4812	62.9725
PF3D7_0618000	17.3653	18.4864	19.3199	3.51134	3.8333	3.17734	2.99216	3.3139	4.21579	2.8071	2.8622	2.99993
PF3D7_0618100	4.77106	3.04289	3.90803	2.26002	3.29047	2.57055	1.97909	1.94156	2.03272	2.71611	2.63572	2.37678
PF3D7_0618200	15.417	15.5026	14.5534	37.7278	37.4664	37.2058	42.2537	43.8923	41.1492	36.9256	39.857	36.8538
PF3D7_0618300	77.8653	88.0528	78.6275	116.377	106.947	118.322	130.246	129.258	120.587	104.459	100.434	101.357
PF3D7_0618400	0.562131	0.481857	0.431709	0.659841	0.785349	0.85938	0.795549	0.984449	0.92981	0.758523	0.557056	0.708128
PF3D7_0618500	3.79937	3.25021	4.18803	7.8939	7.24897	5.98585	2.17082	3.01691	3.06706	9.48695	10.1558	10.298
PF3D7_0618600	1.05114	0.754099	0.777666	1.71452	2.20746	2.18549	1.57905	1.45477	2.47208	2.19205	2.04164	1.97235
PF3D7_0618700	3.84936	2.942	3.74384	7.28668	7.80097	7.41658	7.94011	7.79032	7.97648	5.89893	8.84295	8.20781
PF3D7_0618800	88.6853	100.912	110.32	166.892	190.7	126.271	139.341	136.613	115.773	92.6512	123.861	127.129
PF3D7_0618900	2.57847	1.91413	1.95072	2.37043	2.47607	2.29822	1.77358	1.95108	2.6409	1.54903	1.99677	2.5598
PF3D7_0619000	10.1356	9.22231	9.19471	22.0898	23.5869	21.6894	26.2757	25.9785	28.0501	21.1366	21.8731	20.9202
PF3D7_0619100	2.19132	1.8331	1.88594	3.85915	5.35577	4.18936	5.18189	5.00019	5.22544	4.53565	4.21342	4.90288
PF3D7_0619200	41.5473	45.2076	43.9187	32.7313	31.8216	32.3047	28.3593	32.7826	29.425	32.0905	33.1345	31.7862
PF3D7_0619300	1.94115	1.32218	1.66462	3.18703	3.74928	3.07801	2.35726	2.11512	2.34325	3.1766	3.43314	3.67039
PF3D7_0619400	25.2562	25.8406	24.8456	52.691	47.8291	52.0189	59.0917	53.2132	60.8621	51.4074	49.8422	49.1096
PF3D7_0619500	2.25075	2.65189	2.59177	8.18166	8.00926	8.31078	10.0262	11.0249	11.2972	7.8628	7.34252	7.74021
PF3D7_0619600	0.677364	0.680743	0.53366	2.37101	2.48178	1.92953	2.24782	2.72518	2.11966	1.85095	2.49982	1.81026
PF3D7_0619700	4.57624	5.28402	5.16604	5.52271	5.67743	5.78062	3.0488	2.68554	3.16645	5.02277	6.30799	6.42114
PF3D7_0619800	5.16143	5.5393	5.95037	6.90404	6.74872	6.40679	7.12558	7.98784	7.2939	5.70269	6.14303	6.11534
PF3D7_0619900	7.17535	7.95232	7.36559	7.77293	6.94242	7.26216	9.1823	10.0141	9.06757	9.00341	8.23541	8.84682
PF3D7_0620000	1.64505	0.979634	1.56606	1.60566	1.67079	2.0518	0.814492	0.992757	0.854191	1.34007	1.57925	2.09697
PF3D7_0620100	2.11564	1.62619	2.03872	4.30042	5.51592	4.43241	1.02865	1.60506	1.15891	4.91616	5.75052	5.23959
PF3D7_0620200	0.837419	0.528021	0.96804	1.13523	1.37392	1.40883	1.07494	1.72667	1.80622	0.65488	1.19292	1.49446
PF3D7_0620300	2.61962	2.50372	2.67009	1.12444	1.03408	0.84463	1.26213	1.35346	1.48029	0.661301	1.01106	1.26541
PF3D7_0620400	6.65936	8.19413	8.16133	1.59385	1.9615	1.7762	1.59454	1.63216	1.76104	1.15728	1.25158	1.95145
PF3D7_0620500	15.545	16.6513	17.6638	12.5402	12.4163	13.0645	14.9244	17.3287	15.286	12.2843	12.3149	12.1959
PF3D7_0620600	2.30509	2.09941	2.45565	2.45823	2.94147	2.49617	2.64892	3.59363	2.5166	2.20322	2.99812	2.69348
PF3D7_0620700	2.72534	2.53864	3.00689	2.66426	2.73501	2.45839	1.62177	2.06938	1.52092	1.92115	2.13016	3.0141
PF3D7_0621000	2.7426	2.4196	2.62472	6.6758	5.93609	7.09485	7.39118	8.17337	8.95839	6.91092	6.84492	6.88848
PF3D7_0621100	11.7103	12.068	12.7748	7.08736	7.37812	7.94752	4.80277	4.71129	4.70753	7.66423	7.79876	7.20683
PF3D7_0621200	25.2601	27.6052	27.5256	104.564	99.8253	106.758	173.11	168.911	176.815	126.574	123.63	123.993
PF3D7_0621300	24.5071	23.9472	24.6035	26.0695	25.793	24.3755	24.8582	28.0488	25.685	25.3542	27.9003	25.7178
PF3D7_0621350	0	0	0	0	0	0	0	0	0	0	0	0
PF3D7_0621400	15.7014	13.6307	15.4803	12.9157	13.5549	13.8467	13.0205	10.8436	11.3763	10.457	11.3359	12.1128
PF3D7_0621500	2.18244	2.04969	2.24611	3.787	3.83411	4.2157	3.42665	3.2274	3.54341	3.19817	3.56559	3.12786
PF3D7_0621700	1.49975	1.63912	1.25097	3.59997	3.26516	3.97897	3.05088	3.21803	3.84979	3.21879	3.57929	3.54312
PF3D7_0621800	95.361	86.8576	91.4997	127.486	129.392	117.86	136.153	120.261	135.876	126.528	127.899	120.896
PF3D7_0621900	43.1245	46.1837	43.1661	37.4761	39.037	36.3256	34.8607	39.0986	35.327	36.7701	38.0617	35.4354
PF3D7_0622000	2.83771	2.84958	2.37985	3.94948	4.58183	4.06066	3.36506	3.56772	3.02252	4.68487	3.98379	3.979
PF3D7_0622100	3.88056	4.29485	4.29324	5.01469	5.28064	4.65057	3.58385	4.05789	3.45313	4.64379	5.53302	4.70868
PF3D7_0622200	34.4488	37.944	36.828	52.9986	51.1666	53.3644	53.3712	58.3711	53.5824	54.4631	54.8062	55.2573
PF3D7_0622300	1.56934	1.39768	1.47352	2.66718	3.22475	2.9133	2.20763	1.90278	2.4455	3.02611	2.81209	2.69652
PF3D7_0622400	1.91823	2.0525	2.65618	4.16067	2.50684	2.75166	2.35358	2.94666	2.2289	2.90928	3.54261	4.44581
PF3D7_0622500	1.96496	1.52835	1.35251	4.94048	4.5115	5.62048	6.35354	8.03452	6.45819	5.0176	5.36479	5.6434
PF3D7_0622600	6.89002	5.62463	6.27401	6.49764	6.64679	6.32576	3.51574	4.39905	4.40325	8.12126	6.15988	7.78999
PF3D7_0622700	1.09274	0.591336	1.18888	1.83076	2.02539	1.5389	2.27747	2.51653	2.6489	1.41443	1.82969	1.80602
PF3D7_0622800	36.7687	37.3596	36.5455	58.7514	58.1269	58.2648	62.7403	59.7712	60.5214	57.3373	56.9818	57.7976
PF3D7_0622900	39.5709	38.1354	39.3319	35.2296	36.1697	35.5168	27.6247	27.9177	30.1695	24.7489	24.8159	24.7592
PF3D7_0623000	5.60151	5.34613	5.36301	9.16439	9.92291	9.44784	9.59803	8.62809	10.1871	8.31043	8.02507	7.57284
PF3D7_0623100	47.1939	44.3719	45.1623	45.3862	45.0367	46.893	43.9906	42.2117	44.2251	45.0239	43.4044	43.8418
PF3D7_0623200	8.57482	7.77944	7.71843	7.78746	7.44146	9.04702	8.32592	11.0692	8.98872	7.2042	5.89928	7.98946
PF3D7_0623300	3.82534	2.53197	2.97279	3.79302	4.41747	3.88882	2.99298	2.46243	3.02676	3.53282	3.89912	4.75549
PF3D7_0623400	1.88407	1.90757	1.58697	2.05647	1.97528	2.87703	0.784608	0.537937	1.24291	2.78834	3.19207	2.72704
PF3D7_0623500	6.37684	5.48943	7.0912	7.48886	8.27952	7.22699	6.38822	6.4918	8.3307	6.90625	8.44897	6.21551
PF3D7_0623600	29.7396	26.8588	27.3468	22.9693	22.5812	24.8785	22.9514	21.945	21.558	22.5834	22.371	22.063
PF3D7_0623700	8.13278	6.24993	7.25197	6.7469	7.17924	6.5371	4.58787	3.87917	5.03672	5.96661	5.64986	6.73321
PF3D7_0623800	127.969	132.616	124.42	83.1426	84.023	80.9736	64.5855	66.6794	61.5377	81.7456	79.4478	82.1254
PF3D7_0623900	6.97985	6.22077	6.72251	8.33908	7.29469	7.70003	5.87514	5.1099	3.94878	7.69544	8.27752	9.39325
PF3D7_0624000	43.405	46.3325	44.2741	53.3255	54.6093	61.3227	70.9627	75.0169	67.2474	64.4336	58.5507	63.278
PF3D7_0624100	1.92854	1.50554	2.77264	2.59946	2.45378	1.98185	0.990219	1.08071	1.32052	2.62133	2.55955	2.28275
PF3D7_0624200	2.99587	3.23684	3.41653	5.41769	5.77531	7.23664	4.13023	4.90834	4.89028	6.05938	6.83187	6.55192
PF3D7_0624300	1.62133	1.29133	1.39261	4.47914	4.10675	4.3959	1.97792	1.78523	2.0723	3.737	4.5241	4.96016
PF3D7_0624400	5.07039	5.42017	5.22422	11.1289	10.4936	9.91129	12.0984	11.6722	12.4035	12.4294	11.2139	10.9234
PF3D7_0624500	3.63028	3.59618	3.94968	3.10082	2.91977	2.92555	2.77431	2.96637	2.69771	3.22776	3.01187	3.30029
PF3D7_0624600	110.604	106.903	106.949	101.198	100.812	99.7005	95.5096	91.2641	91.5242	100.439	96.1659	100.04
PF3D7_0624700	2.31666	2.06787	2.33378	3.4988	3.80756	2.50869	2.54263	2.51996	3.56422	2.90763	3.35859	2.97496
PF3D7_0624800	0.944096	0.389894	0.54061	0.926881	1.36649	0.899364	0.685212	0.319857	0.508084	0.828972	1.10792	1.01344
PF3D7_0624900	1.20988	0.976471	1.21102	2.70822	3.35749	2.67274	1.19274	1.16822	1.51548	2.82583	3.30911	3.84946
PF3D7_0625000	5.20247	4.86495	5.8418	1.90685	2.46915	2.40154	1.40398	1.27599	1.42236	2.03059	1.81959	2.69523
PF3D7_0625100	0.715339	0.510274	0.707523	0.507791	0.975486	0.905418	0.267123	0.418613	1.08055	1.08492	0.451106	1.12738
PF3D7_0625200	1.85899	1.22312	1.53889	1.89337	4.14241	2.21314	1.51772	2.24373	1.39465	1.34842	2.32278	2.01938
PF3D7_0625300	4.2933	3.96329	4.25888	3.76598	3.65018	3.58944	3.03802	3.13705	3.04636	3.01183	3.87914	3.94359
PF3D7_0625400	25.0666	25.7219	25.6099	26.7522	25.5661	24.3085	23.0884	26.4413	24.6668	26.5595	25.8599	27.5653
PF3D7_0625500	2.02318	2.42988	2.72527	1.88071	1.9871	2.41445	2.41683	2.30625	2.55515	2.33559	1.90944	2.5053
PF3D7_0625600	4.35196	4.03249	3.43659	5.05469	4.97943	4.78872	3.92331	3.48765	3.54383	3.78757	3.33884	3.29272
PF3D7_0625700	2.34605	2.5606	2.28378	3.96377	3.6272	4.87092	3.22432	4.32191	4.49791	5.14992	4.28265	5.41447
PF3D7_0625800	3.29992	3.11679	2.36026	4.00294	3.74306	3.88543	4.14177	5.01548	4.80361	4.61961	4.14822	3.77024
PF3D7_0625900	1.17019	0.409913	0.557	1.14217	2.10274	0.882507	0.987094	1.82432	1.68264	1.60145	2.39173	1.86458
PF3D7_0626000	6.11126	5.93098	6.17132	12.4987	11.6105	11.9132	12.3311	12.9116	12.9349	10.3714	11.0475	10.4968
PF3D7_0626100	2.11926	1.89445	1.92629	3.53772	3.78927	3.90926	2.99092	3.30256	3.73737	4.92297	4.86485	4.62325
PF3D7_0626200	1.75988	1.76508	2.21705	1.56707	1.96834	2.57923	1.19577	1.56514	2.19021	1.78673	1.51452	2.50311
PF3D7_0626300	2.02009	1.72293	1.76781	1.06683	1.53706	1.95656	1.70079	0.954069	0.729692	1.41949	1.95834	1.65699
PF3D7_0626400	6.27267	4.9497	6.28577	5.22739	7.06725	6.81816	2.89382	3.13793	3.50763	6.75563	7.15663	6.33358
PF3D7_0626500	1.97562	0.799706	1.10457	1.80929	3.01838	1.63001	1.81947	1.72214	2.27964	1.31609	1.6043	1.95872
PF3D7_0626600	4.86823	4.56111	4.26885	1.82817	2.63399	2.36049	2.30242	3.27407	1.48593	2.87897	1.94411	3.40846
PF3D7_0626700	60.6166	63.4206	61.1193	30.5223	26.7478	31.1083	34.9731	36.5687	36.0983	35.8139	32.4179	32.6055
PF3D7_0626800	121.521	119.799	115.061	185.346	183.716	193.93	212.076	203.648	205.318	214.903	198.749	202.503
PF3D7_0626900	4.32373	4.47024	3.69937	5.35379	4.67016	5.10424	5.07438	4.55993	3.54118	4.68341	4.95028	4.7945
PF3D7_0627000	0.490518	0.449874	0.509417	0.638365	0.724647	0.848506	0.850433	1.16614	1.02593	0.650951	1.03846	0.886749
PF3D7_0627100	76.3828	81.8169	80.3627	46.7697	46.0127	44.6072	39.2857	39.4081	35.8623	32.7612	33.4416	34.6966
PF3D7_0627200	2.09751	1.97715	1.71154	1.94389	3.03908	2.12389	1.48259	1.72611	1.70605	2.4853	1.79513	2.62512
PF3D7_0627300	50.6114	48.0409	49.163	61.8065	66.7991	64.7753	62.3344	57.0137	65.0796	67.7078	62.5322	65.9467
PF3D7_0627400	3.26462	3.72985	3.14202	4.41202	5.25805	4.48703	4.42084	4.90009	4.49366	4.18954	5.35044	5.12181
PF3D7_0627500	21.8045	24.8315	22.5121	53.1928	49.7741	52.3883	46.0783	46.2265	43.0265	52.2515	48.5568	49.1169
PF3D7_0627600	3.45693	2.54748	3.62178	6.13736	6.32186	6.26885	3.8317	4.79052	3.15022	7.50943	7.29552	7.08321
PF3D7_0627700	39.5024	40.2988	39.696	35.657	34.8498	36.4843	30.472	29.3167	30.2783	34.3724	30.1984	31.916
PF3D7_0627800	23.4522	23.8589	24.8446	17.4614	16.8421	19.2705	20.7251	20.9006	21.8069	18.4327	18.4628	17.7035
PF3D7_0627900	13.4056	14.4661	12.6652	12.065	13.2347	11.8807	12.7657	12.143	10.0989	11.781	10.9617	12.0861
PF3D7_0628000	3.99186	3.94824	4.00244	2.78427	2.73958	2.47015	4.36338	4.66058	3.90169	3.42777	4.26609	2.8735
PF3D7_0628100	17.0706	16.4778	18.2689	5.28001	5.18985	5.21629	3.34331	2.28441	3.49225	3.68892	4.07102	4.05076
PF3D7_0628200	59.9807	55.8898	58.3668	62.0511	62.4227	60.2499	60.1007	55.4877	59.2203	60.7766	58.929	59.3182
PF3D7_0628300	51.8207	48.9157	52.0699	11.2665	10.6497	10.3781	5.65451	5.53829	5.66945	7.79877	7.73022	8.61
PF3D7_0628400	3.52888	2.44417	2.622	2.81276	2.97667	2.3168	1.61621	2.07767	2.27356	2.33337	2.4735	3.3646
PF3D7_0628500	1.16711	1.30827	0.865766	1.93313	1.92312	1.32951	2.08572	2.00627	1.69516	2.1573	1.78743	1.62298
PF3D7_0628600	10.1311	9.93691	10.2032	18.5893	19.6809	18.2672	17.9555	18.7274	20.1674	19.5214	21.0629	19.3715
PF3D7_0628700	1.84183	1.8105	1.66476	2.48302	2.33777	2.13039	2.31124	2.91843	2.82497	3.16139	2.02176	2.16721
PF3D7_0628800	1.18551	1.26562	1.39218	2.56324	2.04647	2.5501	2.56182	2.55892	2.16467	2.62923	2.48016	2.47548
PF3D7_0628900	1.16008	1.30039	1.13028	2.56881	2.90027	2.69998	1.52405	1.63005	1.90324	3.06916	3.32871	3.46077
PF3D7_0629000	0.256139	0.76565	0.557349	0.740759	2.02782	0.792488	1.00203	1.0305	1.09128	0.7122	0.592262	1.21895
PF3D7_0629100	17.467	17.4108	15.8169	8.90615	10.3125	7.90682	11.4639	10.768	10.1667	7.98558	7.85575	8.3855
PF3D7_0629200	18.0393	16.1108	16.3019	31.1558	29.9521	30.7104	39.0405	40.7647	37.3061	35.18	32.7039	31.6988
PF3D7_0629300	10.4692	10.1532	10.3921	2.00034	2.08802	2.11819	2.27789	1.85517	2.46577	1.47185	1.51541	1.72739
PF3D7_0629400	2.72355	3.0164	2.7325	5.6598	5.74895	6.0399	4.50748	4.40921	5.02364	6.66595	6.35145	6.31984
PF3D7_0629500	22.2513	21.4535	22.3142	18.0516	15.9339	17.2657	18.1452	19.9914	18.5183	17.2126	16.524	16.6642
PF3D7_0629600	7.46552	7.43864	8.01821	7.30753	6.73987	7.2848	7.28263	7.54735	7.01383	5.62197	7.5562	6.70217
PF3D7_0629700	36.7139	35.3902	38.1307	34.5326	35.5074	33.4344	33.2762	34.6229	34.3439	32.1933	32.9277	32.3445
PF3D7_0629800	33.6528	33.5965	33.4775	26.8471	26.026	26.0141	19.4012	23.3479	21.4845	26.4168	26.4486	25.2163
PF3D7_0629900	25.4566	26.7679	25.2699	18.7245	20.2194	18.4638	17.8332	17.8007	18.5435	17.6644	17.5918	17.322
PF3D7_0630000	0.564901	0.407073	0.263401	0.770175	1.10965	1.4232	0.378842	0.74675	0.257868	0.757311	0.879687	1.52247
PF3D7_0630100	1.82028	1.84298	1.75683	1.80853	1.9084	2.04383	1.92956	2.26788	1.98886	1.22451	1.13468	1.43711
PF3D7_0630200	0.809818	0.577669	0.640776	1.21359	1.84054	2.11834	0.259203	0.414663	0.37639	1.61202	1.75092	2.55257
PF3D7_0630300	1.78096	1.71472	1.88941	2.53254	2.66042	2.8603	1.37464	1.45087	1.80407	3.06674	3.08305	3.08222
PF3D7_0630400	1.59476	0.79451	1.23383	1.07615	0.8417	0.986831	0.686264	0.912507	1.04182	0.66514	0.702384	1.01192
PF3D7_0630500	5.40445	6.11931	6.2363	7.9333	7.94992	9.37404	9.78638	13.1338	11.6873	9.05047	9.33183	8.768
PF3D7_0630600	7.00118	6.39551	7.0487	9.55564	9.63992	9.73797	8.98927	8.62674	9.91021	9.28311	9.34037	9.93153
PF3D7_0630700	2.19123	1.93226	1.74828	2.33205	2.92171	2.60337	2.65737	2.86807	3.39822	2.46757	1.76611	2.59209
PF3D7_0630800	1.54609	1.03377	1.26897	2.0474	1.72922	1.81272	1.20967	1.24405	0.83206	1.47069	2.44604	1.85327
PF3D7_0630900	29.2708	30.3657	29.743	27.0247	24.8877	27.4509	28.9242	33.5068	27.6006	29.4264	29.7454	26.7801
PF3D7_0631000	2.06496	2.00378	2.17957	2.94139	2.928	2.54604	2.06175	2.52953	2.71812	2.69944	2.9015	3.64585
PF3D7_0631100	1.00146	1.12259	1.22926	3.0522	3.85187	3.59903	3.43557	3.6985	4.49649	3.98945	4.30049	4.47785
PF3D7_0631300	0	0.103034	0.200007	0	0	0	0	0	0	0	0	0
PF3D7_0631400	1.48171	1.66093	1.28966	10.97	8.14963	11.0942	59.2985	73.2837	61.2348	18.3337	18.2074	15.7145
PF3D7_0631500	11.0762	15.2377	13.1462	10.9202	9.18845	9.90702	11.1084	11.181	9.13777	8.71434	9.18012	8.42009
PF3D7_0631600	1.09334	1.30218	1.04084	0.652154	0.341676	0.570841	0.721774	1.42959	0.611386	0.783763	0.4063	0.487794
PF3D7_0631800	0.196237	0.073324	0.142335	0.0567522	0	0.182146	0.115153	0.368435	0.0836071	0	0	0
PF3D7_0631900	0	0	0.41497	0.19855	0	0.0708049	0.402867	0.429661	0.195001	0.0795394	0.151188	0.233373
PF3D7_0632000	0	0.0658701	0	0	0	0	0.137929	0.0945661	0.0751079	0.0612717	0	0.0599248
PF3D7_0632100	0	0	0	0.0564212	0	0	0.0763209	0.104653	0.0831194	0	0	0
PF3D7_0632200	0	0	0.0658672	0	0	0	0.0355256	0.0974273	0	0	0	0
PF3D7_0632300	0.316966	0.213182	0.0689706	0	0	0.0588411	0.074399	0.306053	0	0.0660998	0.125642	0.129293
PF3D7_0632400	0.0572119	0	0	0	0	0.106207	0.134289	0.276211	0.146251	0.178964	0.0566954	0
PF3D7_0632500	3.52526	3.51023	3.5566	3.80148	3.61754	3.94511	2.39508	2.06708	1.6058	2.76335	2.60769	3.05955
PF3D7_0632700	1.37611	2.12101	1.55957	1.09443	1.36181	1.59662	2.55712	2.72206	2.85818	1.55444	1.07959	1.05249
PF3D7_0632800	3.95616	4.17774	3.89224	4.29697	4.24774	4.3658	2.19285	2.19703	1.49023	3.84452	3.44644	3.72952
PF3D7_0700100	0.280961	0.202464	0.207426	0.348234	0.275951	0.298042	0.312075	0.322962	0.218032	0.282494	0.278425	0.388844
PF3D7_0700200	0.0665277	0	0.144762	0.0577199	0.0831617	0	0.741738	0.802965	0.510196	0.138736	0.131854	0.135686
PF3D7_0700300	0	0	0.139185	0	0	0.0593717	0	0.0514688	0	0	0	0
PF3D7_0700400	0	0	0	0	0	0.0720014	0	0.187252	0.0991483	0	0	0
PF3D7_0700500	0.334635	0	0.0728154	0.0580664	0	0.0621213	0.353459	0.592376	0.171086	0	0.0663229	0.204751
PF3D7_0700800	1.21301	1.30307	1.53969	10.0857	9.79277	11.1183	60.7404	70.1935	64.2775	16.6005	16.8789	14.7409
PF3D7_0701100	4.60546	4.66058	5.08025	1.77588	1.35928	1.48429	3.37814	3.03666	2.86149	2.46774	2.02839	1.63074
PF3D7_0701500	0.201386	0.225743	0.328656	0.0873618	0	0.0934625	0.177262	0	0	0.104992	0	0.102684
PF3D7_0701600	0.98573	0.368318	0.417066	1.99553	2.05366	1.98239	8.64435	10.0026	9.93933	2.56954	3.20184	2.06629
PF3D7_0701700	0.0919164	0	0.100003	0	0	0.170632	0	0.0739598	0	0.0958408	0.27326	0.187468
PF3D7_0701800	0.342869	0.307471	0.820677	0.0594951	0	0.0636498	0.080479	0.0551774	0.0876478	0	0	0
PF3D7_0701900	132.642	138.792	131.032	24.5907	22.9526	24.6895	24.3162	25.6551	21.8544	18.1809	18.6896	18.7973
PF3D7_0702000	128.27	136.548	131.225	25.9985	25.6727	27.5353	28.7723	31.0698	26.4421	26.7368	27.3148	25.1386
PF3D7_0702200	29.4654	26.6583	25.655	22.5568	21.1372	23.8327	19.301	18.7305	19.4747	24.9024	24.6657	24.9099
PF3D7_0702300	106.363	119.251	108.898	35.3853	34.6241	39.3698	33.5992	40.1848	36.3383	38.5156	39.1531	36.9015
PF3D7_0702400	70.3148	72.7058	66.436	100.032	97.1026	99.046	156.759	163.542	154.794	114.931	114.66	122.593
PF3D7_0702500	43.9532	41.969	41.8895	102.579	101.278	93.1515	161.688	154.21	154.199	120.857	116.112	118.58
PF3D7_0702600	17.7357	18.8868	19.2961	10.0019	10.3461	11.2491	8.32592	13.5573	12.8457	6.1643	9.66656	10.249
PF3D7_0702900	6.48176	5.9273	7.56238	7.54749	9.38173	7.52041	9.05842	9.02419	10.1923	9.07062	8.66293	8.21893
PF3D7_0703000	1.5821	1.80378	1.88313	1.52516	1.63961	1.87014	1.67427	1.75178	2.22957	1.45226	1.56782	1.75129
PF3D7_0703100	3.82364	5.00046	5.29461	4.12164	3.83822	3.92549	3.77355	5.45408	5.33149	4.28893	5.33921	5.73071
PF3D7_0703200	5.04531	4.31819	5.2859	7.96901	6.91771	6.83108	4.61384	3.90931	4.53796	7.92855	7.07943	7.90084
PF3D7_0703300	3.84972	3.32641	3.66487	7.23676	6.91763	7.44434	11.5776	11.7452	10.7637	6.85739	5.8814	6.05234
PF3D7_0703400	3.2741	2.42747	3.14143	4.6971	4.8017	4.09188	5.73352	5.37268	5.6676	4.62353	4.41973	4.4956
PF3D7_0703500	96.3132	103.981	97.5366	94.9247	93.1491	96.1458	112.243	115.29	103.63	99.0107	92.2881	94.0914
PF3D7_0703600	10.1856	10.2964	9.90771	6.18825	6.21811	6.52267	4.63331	4.4685	4.47415	6.58635	6.59869	6.17316
PF3D7_0703700	37.7765	38.0899	35.032	30.3759	28.8252	27.7553	38.9718	36.7323	40.2567	29.0289	29.8183	30.0636
PF3D7_0703800	2.70194	2.36792	2.51207	2.51471	2.45637	2.41673	2.11882	2.33221	2.32326	2.04895	2.19072	2.45478
PF3D7_0703900	24.9049	26.0363	25.3805	26.9536	27.5333	26.0804	28.254	30.2174	26.6752	25.1549	25.7367	26.1814
PF3D7_0704000	5.81223	6.15845	5.99382	5.80539	6.04351	5.62699	6.54561	7.04259	6.12136	5.68112	5.76727	6.11263
PF3D7_0704100	9.71426	8.94855	10.0906	6.98572	7.19656	7.0463	4.38615	4.1736	5.37396	6.49718	6.93058	6.9989
PF3D7_0704200	9.13452	9.56219	9.42036	13.1027	12.6312	12.9133	15.5112	17.4397	15.7699	12.9602	12.5894	12.2833
PF3D7_0704300	13.5946	14.2523	14.1035	9.00104	9.66815	9.37012	7.36983	7.28143	8.20496	7.76226	9.28564	9.4605
PF3D7_0704400	5.61335	5.99468	6.23102	5.87384	5.476	6.46004	5.74215	6.13423	6.15669	5.77392	6.48353	6.2465
PF3D7_0704500	8.31477	8.44479	8.80143	5.60574	5.75957	5.9972	3.70598	3.40913	3.94302	4.34869	4.51347	4.61764
PF3D7_0704600	52.4652	54.0833	53.3005	67.3962	68.1758	66.851	58.9479	59.6613	58.7893	65.5389	67.2766	66.7988
PF3D7_0704700	5.44612	5.99147	5.67381	4.71256	5.00203	4.61257	4.50127	4.98662	5.22535	4.24769	4.72412	4.99401
PF3D7_0704800	3.41423	3.37932	2.82548	1.65443	1.58911	1.48339	1.05503	0.876778	0.974916	1.34447	1.33177	1.29639
PF3D7_0704900	5.36984	5.39393	4.85592	4.90093	4.44592	5.50209	4.62427	3.98411	6.15039	6.18083	5.39047	5.12043
PF3D7_0705000	27.0516	28.9187	26.4885	28.3631	28.1221	28.0456	24.8783	27.5714	25.7465	27.2664	26.1864	26.3397
PF3D7_0705100	3.9808	3.83905	3.4116	3.35729	4.03093	4.23165	2.15326	2.11155	3.04147	3.73337	3.87875	4.08219
PF3D7_0705200	0.539675	0.483959	0.536828	0.842806	1.00228	1.07341	0.959101	1.12904	1.18249	0.627027	0.886245	1.00635
PF3D7_0705300	7.49307	5.74133	6.32063	6.74791	7.08421	6.09664	4.21609	4.21665	5.36449	6.37896	7.21394	7.03671
PF3D7_0705400	10.5026	10.8968	10.4169	8.20094	7.9077	8.41089	5.93368	5.50289	7.05539	9.06645	8.95556	8.66788
PF3D7_0705500	95.2156	82.921	91.9661	68.0282	67.4761	66.6377	57.1915	48.7931	57.3304	59.3495	59.109	60.8195
PF3D7_0705600	4.01116	4.47606	4.26578	6.30182	6.2563	5.92012	5.86323	6.23703	6.18921	4.2201	4.78068	4.71695
PF3D7_0705700	66.4834	78.6921	73.1591	119.664	119.187	105.533	130.997	140.22	134.234	128.181	127.092	119.166
PF3D7_0705800	0.993769	0.644927	0.910486	2.63198	3.26906	2.37885	1.28907	1.51509	1.47074	2.94498	3.52454	2.93358
PF3D7_0705900	4.90069	5.07408	6.22729	9.05552	9.58651	10.3129	6.38813	6.38154	6.64636	11.7411	13.1235	12.3605
PF3D7_0706000	33.002	34.8673	35.0188	27.7199	28.1754	30.5772	26.5833	29.0827	27.4265	27.9831	28.9299	29.0907
PF3D7_0706100	2.51617	2.0853	2.56888	2.54516	2.25089	2.44618	2.14828	2.08219	1.85952	1.90242	2.63526	2.24974
PF3D7_0706200	1.03724	0.889118	0.862968	0.794043	1.06777	1.13266	0.787675	1.03099	0.623883	1.14514	1.26973	1.61773
PF3D7_0706300	13.9468	13.5249	15.6678	9.39884	8.35204	9.57349	8.67889	11.1178	9.12033	10.2134	8.67821	11.8411
PF3D7_0706400	45.5915	41.6998	46.8204	82.7857	83.3634	73.4348	76.4382	78.6747	81.7149	77.0775	78.56	74.4866
PF3D7_0706500	93.2464	98.1633	92.4449	83.4056	85.3431	80.7556	76.9561	81.7782	77.6899	76.6146	74.9379	75.4879
PF3D7_0706600	0.730835	0.485469	0.588989	1.33861	1.21809	1.13059	1.08009	0.914762	1.41848	0.762039	0.992474	1.07653
PF3D7_0706700	1.45836	1.46793	1.32762	1.26528	1.37654	1.51939	1.29239	1.34109	1.52164	1.55166	1.3862	1.27474
PF3D7_0707200	3.78313	3.45114	3.4856	2.50359	2.47102	2.53079	2.22663	2.06594	2.20716	2.17963	2.24038	2.64147
PF3D7_0707300	128.469	131.574	141.377	26.7779	26.6341	29.9093	21.3527	20.4485	26.0005	21.3936	20.8103	21.728
PF3D7_0707400	5.97546	6.35616	6.47353	18.5975	18.0222	18.9285	22.6352	22.3628	20.0201	16.6768	18.1677	17.5548
PF3D7_0707500	18.3509	17.2398	18.8689	4.38348	4.69582	4.60454	3.02621	3.34918	3.44634	3.00254	3.63185	3.39036
PF3D7_0707600	17.9453	17.5565	19.077	13.1528	14.0415	13.6051	11.5218	12.5657	10.7972	11.9506	12.308	10.1512
PF3D7_0707700	29.9014	27.4291	28.3896	37.9593	39.2552	37.6433	33.094	31.6489	33.3073	34.0919	33.9411	34.1261
PF3D7_0707800	3.3044	3.44074	3.23731	5.46209	6.18611	4.53527	5.13707	5.1161	5.24438	4.83347	5.52486	4.82304
PF3D7_0707900	39.7443	42.4404	39.3566	38.0566	35.9002	39.4396	39.4152	40.851	38.112	38.9458	36.1196	35.3689
PF3D7_0708000	4.16006	3.85921	4.03556	7.43195	7.9412	8.42647	5.72407	6.8926	5.76248	7.30781	8.06224	8.65183
PF3D7_0708100	14.6473	13.7974	13.3246	12.9217	13.3091	13.7098	13.7955	13.1724	13.6872	14.4385	15.186	14.0583
PF3D7_0708200	3.49198	2.30418	2.80225	3.50237	3.86975	3.37915	2.28163	2.25182	2.18416	3.04713	3.23957	2.80336
PF3D7_0708300	13.5148	15.4604	14.747	14.4764	14.3672	14.7516	13.4889	14.7014	14.8424	14.2984	14.8067	13.8629
PF3D7_0708400	437.99	464.197	442.334	477.603	479.477	472.636	919.983	943.874	887.828	462.899	447.4	451.677
PF3D7_0708500	15.0843	15.1901	15.5774	23.1032	26.3813	23.398	24.8611	25.5812	26.3696	22.6168	21.5843	22.9704
PF3D7_0708600	2.00991	1.27344	1.61629	3.56344	3.49558	3.32561	2.56397	2.03915	2.0105	1.91349	2.77115	2.85169
PF3D7_0708700	5.43321	6.67683	6.26153	7.08829	8.35125	6.91087	5.71521	4.88993	6.27575	8.77054	7.97653	9.07024
PF3D7_0708800	121.134	124.232	118.912	125.881	128.819	120.677	147.703	153.734	145.362	125.354	121.5	123.649
PF3D7_0708900	12.584	13.419	14.8469	13.3638	14.2492	15.7002	8.1036	9.17222	8.51212	12.6952	12.4299	12.9578
PF3D7_0709000	21.3384	19.8517	18.9889	21.6616	20.979	20.6116	22.3929	21.2163	22.4592	23.1748	19.7582	20.8956
PF3D7_0709100	6.19048	5.57209	5.62936	7.42307	7.55349	6.65502	3.88201	3.71726	4.15695	7.86135	8.53349	8.06542
PF3D7_0709200	5.32402	5.47744	5.55439	7.78296	7.65802	7.64951	7.31825	5.57498	5.77951	6.76806	7.15506	6.69365
PF3D7_0709300	8.0349	8.15926	8.03406	14.827	14.5713	14.4753	13.8611	13.9278	13.6856	13.4102	12.9367	12.5865
PF3D7_0709400	3.28755	2.58342	3.2818	3.9991	4.34256	4.43566	3.06278	2.93165	3.92042	3.62228	4.29905	4.63137
PF3D7_0709500	1.227	1.53259	1.44937	2.25076	2.58552	1.98492	1.95431	2.22846	2.01637	2.19323	2.7445	2.35952
PF3D7_0709600	20.362	17.4716	19.9077	18.0457	16.6845	17.2762	19.0417	20.4802	21.5987	16.6349	16.2084	16.4119
PF3D7_0709700	14.3207	14.0277	14.3342	12.463	14.5965	13.8241	12.6699	10.9558	12.1089	12.8646	13.0561	12.2673
PF3D7_0709800	2.93654	3.22168	2.71906	1.84306	3.20216	2.14575	1.28322	1.50821	1.43745	2.28015	2.16704	1.97517
PF3D7_0709900	1.89193	1.4622	1.73337	2.33258	2.58902	2.44926	1.26211	1.25792	1.52727	2.42954	2.50637	2.96509
PF3D7_0710000	2.87589	2.71393	2.76509	3.7021	3.59495	3.51986	3.03766	3.25584	3.52196	3.14513	3.28073	3.35562
PF3D7_0710100	20.9862	19.2508	20.1794	12.3372	12.0218	11.3815	9.47293	11.1102	11.107	10.3144	10.7558	10.0876
PF3D7_0710200	9.13043	8.63422	8.52303	13.0643	12.7351	12.508	10.2038	11.2033	11.384	11.5	11.985	12.4041
PF3D7_0710300	2.78704	1.8348	2.21402	5.6805	6.30416	5.37913	8.56663	7.54642	8.99046	5.30466	5.04152	5.0527
PF3D7_0710400	2.12083	1.99913	1.94034	6.31471	5.90473	5.32401	5.60033	6.67091	6.28401	5.32742	5.49304	5.99677
PF3D7_0710500	1.86733	2.38525	2.59858	3.84304	5.26556	4.43388	2.75214	2.79541	3.27482	5.02612	4.73376	5.0042
PF3D7_0710600	88.1267	80.2633	80.6073	177.658	179.316	160.068	178.365	162.294	176.186	157.554	160.171	148.772
PF3D7_0710700	43.5921	43.4707	45.3541	45.0129	40.2582	46.2548	37.6572	42.628	35.6226	40.9328	39.941	41.8791
PF3D7_0710800	10.8969	10.8683	11.2021	18.7967	21.5583	17.1626	15.6082	16.5351	18.7533	16.1485	15.1774	15.706
PF3D7_0710900	8.82584	8.54038	10.1358	10.9625	11.6455	10.3626	10.336	12.3217	11.4736	10.1072	11.3999	11.7697
PF3D7_0711000	9.77143	8.35732	9.29818	13.4296	13.1858	12.939	13.4055	12.7435	13.5779	11.653	11.534	10.8788
PF3D7_0711100	13.419	13.109	12.4165	8.8678	8.50464	8.03199	6.45769	7.51787	7.1331	7.25748	7.58101	8.60066
PF3D7_0711200	2.82293	2.39725	2.37328	3.13571	3.02083	2.83858	2.22123	1.85846	1.53073	2.63127	2.73387	2.28992
PF3D7_0711300	9.83364	10.7081	10.4696	13.0414	15.9801	15.256	16.0748	15.8251	17.0578	15.9662	16.5663	15.6152
PF3D7_0711400	4.28337	3.67324	3.61614	10.3162	12.1716	10.9715	10.782	11.79	11.6676	11.2999	11.2264	11.1947
PF3D7_0711500	14.4574	14.2329	13.8398	36.7951	34.9708	34.1799	42.6938	45.0024	43.1371	36.2183	35.8404	34.1057
PF3D7_0711700	2.55739	2.60929	2.45305	2.89804	2.64879	3.12948	1.78858	1.915	1.34752	2.4489	2.57568	3.34245
PF3D7_0712000	1.29161	1.18969	1.22006	2.04141	2.01505	2.41631	1.26908	1.42599	1.20296	2.33854	2.05387	2.39945
PF3D7_0712300	2.15204	2.13663	1.69471	2.02716	2.40829	2.0736	1.44323	1.2781	1.03476	1.92336	1.7264	2.16324
PF3D7_0712400	0.507393	0.328618	0.343488	0.381522	0.479216	0.502356	0.44992	0.299398	0.230587	0.505542	0.368729	0.528924
PF3D7_0712600	195.386	208.52	190.844	438.286	417.376	469.485	290.891	301.704	229.2	382.465	378.626	401.773
PF3D7_0712800	0.672911	0.754299	0.585692	0.511967	0.634105	0.470846	0.29767	0.441493	0.277873	0.367012	0.553987	0.654546
PF3D7_0712900	1.86454	2.03102	2.06297	1.51716	1.52749	2.00443	1.49592	1.64439	1.42721	1.55972	1.7642	2.10552
PF3D7_0713000	0.188647	0	0.13683	0	0	0	0.0368997	0.151793	0.160747	0.0655671	0.124629	0
PF3D7_0713100	1.16061	0.495612	0.841812	0.81515	1.03628	1.74415	3.27553	3.77997	3.7439	0.979653	1.31443	1.01448
PF3D7_0713200	2.64404	2.87916	2.75338	1.63856	1.65257	2.62948	2.10566	2.30987	1.68974	1.8117	1.98384	1.88743
PF3D7_0713400	20.2219	20.371	20.0626	17.1196	18.7636	17.7363	18.1654	15.7338	18.161	15.5585	15.493	15.8978
PF3D7_0713500	9.89174	10.2538	9.65386	7.39253	7.46795	7.03608	5.81602	6.2256	6.10877	5.96378	6.38614	5.8127
PF3D7_0713600	7.70585	6.74576	7.71843	5.36974	6.45228	5.90366	4.95249	4.56668	4.81519	4.89743	5.23631	4.14116
PF3D7_0713700	5.28561	3.89446	5.39527	11.4388	11.9894	10.4736	11.1171	10.1786	11.3862	11.1464	12.006	11.5979
PF3D7_0713800	9.46576	10.3616	9.62167	6.36184	7.33281	5.23864	5.73711	5.79287	4.88492	5.56051	5.06449	5.34764
PF3D7_0713900	22.9483	22.8238	23.4226	35.2032	34.5036	35.0111	36.5816	37.6582	36.1804	35.6071	35.1227	35.7467
PF3D7_0714000	101.865	97.3518	103.083	68.1949	66.6781	68.6869	71.9743	73.3038	78.1082	67.385	69.6767	63.5578
PF3D7_0714100	1.06639	0.725761	0.953033	1.85042	1.95192	2.33314	1.31858	1.2871	1.80112	1.0325	1.3587	2.33031
PF3D7_0714200	33.7376	34.7321	35.1629	22.7856	21.9208	21.9608	21.8731	22.8102	22.2007	22.443	21.3793	21.9836
PF3D7_0714300	14.066	13.1237	13.6694	13.166	13.5821	12.1439	11.4255	12.0523	12.4701	11.8562	11.2542	11.3809
PF3D7_0714400	2.20531	2.12509	2.06259	2.78609	3.86906	3.51932	3.58712	4.20273	4.74732	3.06595	3.10557	3.98492
PF3D7_0714500	18.8373	17.5331	17.5443	18.5281	19.1889	17.7319	19.6924	19.6383	20.549	18.0511	18.5713	18.2222
PF3D7_0714600	29.8719	33.6856	31.9806	23.8976	25.7394	25.8711	24.6212	26.8937	23.7629	22.6526	24.8115	23.5849
PF3D7_0715000	18.979	16.8246	17.5722	23.0717	23.5204	25.2381	27.9861	28.7486	27.3164	27.0473	26.0829	23.4026
PF3D7_0715100	2.61168	2.22495	2.61414	3.988	5.61525	3.1029	1.77776	1.68118	2.26993	2.94104	4.14096	4.47438
PF3D7_0715200	6.88562	5.98741	7.18072	13.9393	13.6975	12.5958	4.32602	3.54896	4.50183	15.5834	14.3387	14.9604
PF3D7_0715300	1.55388	1.33464	1.7345	1.90843	2.29556	1.91058	1.08945	1.28279	1.67657	2.10418	2.29978	3.12805
PF3D7_0715400	1.43942	2.4779	1.39827	3.07752	3.1488	3.24471	1.87032	2.68872	2.49687	2.73373	3.97361	3.82697
PF3D7_0715500	2.24244	1.65184	1.74267	4.22464	6.40713	4.69806	1.84223	1.85592	1.06458	5.01039	5.96819	5.55362
PF3D7_0715600	3.76952	3.44628	3.22857	4.17505	4.8791	3.69736	3.12186	2.86102	3.38286	5.21273	4.00041	4.96183
PF3D7_0715700	0.98781	0.87001	1.76561	1.16311	1.41119	1.70277	0.496845	1.3058	1.44294	1.83926	1.81794	1.2232
PF3D7_0715800	2.2403	2.00901	2.55927	3.66063	3.73392	3.95091	3.6152	3.0044	2.67255	3.69858	5.03216	5.33072
PF3D7_0715900	3.52355	3.07739	3.17503	4.21987	4.70179	4.29384	3.08244	3.02653	2.92875	4.55305	3.79165	4.43091
PF3D7_0716000	45.2012	46.5715	43.2034	51.4732	52.5499	50.7262	42.2701	44.5684	43.6876	50.6655	49.2781	50.7296
PF3D7_0716100	34.337	35.6844	34.1104	34.649	34.3703	30.4947	29.1249	34.4169	32.7027	30.0807	30.9587	30.5161
PF3D7_0716200	90.491	98.6438	90.9804	74.8599	74.1515	72.411	66.1417	69.2326	65.7743	71.9384	66.7403	67.3977
PF3D7_0716300	20.4128	21.2269	19.8826	26.9188	27.012	27.6409	28.3926	31.5393	29.8319	27.6272	27.5935	28.4734
PF3D7_0716400	7.18174	6.00889	7.10327	10.7029	12.3708	12.2477	8.14628	9.04137	7.72999	11.8237	13.1782	12.0894
PF3D7_0716500	2.00214	1.61798	2.05165	2.7066	2.76465	2.6363	2.3634	2.60384	3.00539	2.50029	3.27602	2.84893
PF3D7_0716600	1.40755	1.24755	1.03279	2.72639	3.47803	3.03831	1.97845	2.13345	2.55215	3.7203	3.98989	3.23795
PF3D7_0716700	1.32266	1.08346	1.85414	3.66333	3.43392	3.11643	1.68662	2.02621	1.75558	3.10305	3.80613	3.86487
PF3D7_0716800	54.3036	52.9889	52.2097	74.5974	74.8809	70.7714	82.2623	83.1462	80.0193	71.6942	70.3639	68.1925
PF3D7_0716900	9.60413	9.78425	9.16902	14.7898	14.8444	17.0925	16.827	16.5126	17.8363	17.5177	17.1639	16.1281
PF3D7_0717000	1.82644	1.87674	1.70326	2.64106	2.88107	3.41077	1.49282	1.97701	2.02877	3.17404	3.96466	3.6586
PF3D7_0717100	3.21587	4.17538	3.97706	5.35943	5.72625	5.41157	6.89671	7.35334	6.20993	6.12739	6.00685	6.20503
PF3D7_0717200	16.3491	16.736	18.2085	18.4092	18.4214	19.1859	17.1627	17.4624	16.4865	22.8976	24.1584	21.4406
PF3D7_0717300	7.99118	7.43411	9.17868	21.2062	21.3845	21.7518	17.0794	16.2731	18.0916	21.5273	20.6452	20.9585
PF3D7_0717400	21.6165	20.5989	19.9931	47.2208	47.1032	45.0711	50.4862	48.0238	51.6962	43.9448	43.3592	43.2099
PF3D7_0717500	34.1746	33.5683	33.4404	26.3041	29.1571	27.6235	23.7347	20.5817	24.3196	25.508	26.1075	27.6481
PF3D7_0717600	6.98504	6.64462	7.12898	5.50428	5.3871	5.48716	2.48188	2.21725	2.64153	5.26199	5.00097	5.81616
PF3D7_0717700	42.4333	40.2986	41.9799	80.5487	79.9543	85.884	74.7003	71.1883	76.0814	93.876	88.6352	88.9133
PF3D7_0717800	2.14079	1.676	2.05186	2.56493	3.1433	3.16985	3.3998	3.55452	3.73521	2.55108	2.08779	2.91083
PF3D7_0717900	3.08353	2.52589	3.17418	6.35896	7.94621	7.70568	8.36514	9.40924	8.85259	7.56804	8.3914	7.30492
PF3D7_0718000	0.672422	0.55634	0.526914	1.40988	1.48597	1.278	0.824393	0.776163	1.05898	1.26454	1.57465	1.60001
PF3D7_0718100	2.96825	2.84381	3.2754	5.2019	5.5286	5.51021	2.28268	2.40199	2.54006	6.19877	5.74044	6.05388
PF3D7_0718300	0.29024	0.199404	0.244471	0.235568	0.479843	0.217257	0.30217	0.339008	0.370971	0.263582	0.343288	0.401003
PF3D7_0718400	7.86663	8.21343	7.09153	8.46318	9.04685	9.55487	14.5871	15.6256	13.0425	8.90557	10.1566	10.4976
PF3D7_0718500	7.67254	7.05685	8.34758	17.0401	15.698	17.9258	16.9125	16.6478	18.3561	16.2738	19.0732	18.6913
PF3D7_0718600	3.80091	3.09382	3.12294	2.51774	2.91778	2.60573	2.46177	2.86802	2.47947	2.17071	2.40687	2.71807
PF3D7_0718700	0.744879	0.834971	1.0011	1.93878	1.3693	1.50479	1.51699	1.83334	1.56811	2.23867	1.95394	2.23414
PF3D7_0718800	0.164635	0.246063	0.0597066	0.285677	0.617396	0.407502	0.289826	0.0441575	0.350715	0.343328	0.598212	0.671562
PF3D7_0718900	0.0862287	0.386632	0.18763	0.448876	0.215577	0.320148	0.252998	0.555066	0.110214	0.179821	0.170901	0.351735
PF3D7_0719000	5.73877	4.59491	5.40747	17.9155	18.1262	15.4093	16.1762	19.79	18.0101	17.15	20.2598	17.191
PF3D7_0719100	1.91171	2.36272	2.61321	5.14595	5.75978	5.14132	3.53799	4.14143	2.94468	6.69555	6.60629	6.89827
PF3D7_0719200	1.10382	0.787392	0.873411	3.25032	3.345	3.72568	2.51241	1.50722	2.18041	3.48773	3.54675	3.58162
PF3D7_0719300	19.5051	20.5162	18.9987	26.156	27.1621	26.484	27.2416	28.3008	27.3731	25.1819	25.9081	24.7459
PF3D7_0719400	6.81395	6.31108	7.24871	10.2591	10.9611	10.4517	4.63661	4.4527	5.27835	11.1382	11.636	11.1319
PF3D7_0719500	7.22251	5.78743	6.90641	8.56721	8.95783	8.5108	6.52287	5.44832	5.0124	6.47185	6.93364	7.13516
PF3D7_0719600	41.7339	41.0238	39.7009	84.4635	87.0815	90.2128	101.946	91.5939	96.2897	80.1693	80.2222	77.6158
PF3D7_0719700	52.1539	53.7072	53.3434	94.1386	97.7197	88.4992	100.39	103.913	96.6536	94.7559	94.2589	93.1845
PF3D7_0719800	4.03492	4.33047	4.29651	5.61108	5.40148	5.92323	4.51712	5.01967	5.01094	5.34104	5.81341	5.74891
PF3D7_0719900	14.9615	14.0479	14.9563	22.4271	22.9336	22.357	19.9756	17.9627	19.7006	20.6357	20.1919	20.5446
PF3D7_0720000	10.8863	11.5181	10.3334	10.7461	13.0528	14.332	14.4059	14.6142	14.1273	13.3781	15.9068	15.4629
PF3D7_0720100	24.2004	26.6001	27.2963	23.672	25.6776	24.0636	24.9359	25.7392	25.4536	24.3616	26.3127	23.0798
PF3D7_0720200	15.2138	14.9328	15.8112	23.1157	22.7077	23.8166	27.7154	25.0315	23.5088	23.4399	25.5775	25.3174
PF3D7_0720300	2.93372	3.72703	3.61741	0.848439	1.22241	1.08922	0.573842	1.41636	2.24985	1.63145	0.775263	0.997244
PF3D7_0720400	5.31416	4.72444	5.12664	10.6294	11.2569	9.81654	14.0865	15.0819	14.12	9.99027	10.1692	10.1978
PF3D7_0720500	1.22251	1.21811	1.29312	2.62219	2.41961	2.83682	1.67388	1.53018	1.56256	2.79727	2.72582	2.8743
PF3D7_0720600	3.6144	3.31738	3.69487	5.76664	5.64005	5.4038	4.79704	4.87969	5.02282	5.3622	6.63468	6.65435
PF3D7_0720700	49.7108	43.9862	48.6615	52.7436	54.1426	54.8743	38.5244	35.6388	41.2506	48.8248	47.0741	48.4082
PF3D7_0720800	4.09598	4.30443	3.52795	6.36705	6.34679	6.01962	4.28132	4.3944	3.76287	7.1181	7.10326	6.91812
PF3D7_0720900	3.73784	2.60802	3.81772	7.8758	8.7727	6.33704	3.6258	3.7135	3.36377	6.88016	7.14362	7.23455
PF3D7_0721000	9.15691	7.83155	8.95805	14.4186	14.8571	14.0633	15.3275	13.8269	14.8215	11.6672	12.775	11.8112
PF3D7_0721100	8.84989	9.69901	9.77169	19.5238	18.4651	19.4825	20.3866	20.8336	19.6375	20.5137	20.1156	20.3312
PF3D7_0721200	10.0536	9.90429	10.0708	7.56979	8.6919	8.46838	7.64076	8.60627	8.34967	7.61967	6.84669	7.58766
PF3D7_0721300	33.2818	34.4675	32.0757	38.591	40.5018	36.14	37.2718	36.8834	37.6589	36.4638	35.7647	36.9539
PF3D7_0721400	4.58345	3.5799	3.82851	6.13171	7.5407	6.45012	6.68061	7.94714	6.76546	7.67747	7.56036	7.35792
PF3D7_0721500	1.575	1.79881	1.77824	3.06814	2.97178	3.03415	2.35415	2.70201	2.73477	2.29295	3.18047	2.6062
PF3D7_0721600	114.057	125.81	115.42	209.175	203.543	219.731	227.404	249.579	213.41	227.247	230.568	217.645
PF3D7_0721700	5.32797	7.16686	5.60351	10.2621	9.99019	10.1216	5.94032	5.80189	5.53877	13.8146	10.6301	11.9171
PF3D7_0721800	11.5628	9.59899	12.3696	17.7554	17.7801	18.4115	21.9736	22.6565	20.8391	19.0685	18.9855	19.636
PF3D7_0721900	9.81866	7.80006	9.70716	11.2225	12.1669	11.5307	9.39399	9.54931	11.0765	12.2854	12.9028	12.6684
PF3D7_0722000	19.9998	20.3884	20.692	18.858	19.1984	18.8089	18.4012	21.8618	19.0033	21.9554	20.8663	20.5877
PF3D7_0722100	8.00776	9.56547	8.34227	11.4273	9.85535	10.8191	11.0853	11.0458	10.5513	10.9932	10.264	11.4767
PF3D7_0722200	58.8468	62.4285	65.203	12.9729	12.3403	13.0742	9.38175	10.5202	9.44806	8.88755	10.6896	9.30603
PF3D7_0722300	12.7722	13.1066	13.2246	14.1059	14.4809	14.6614	12.4732	13.0449	12.5394	12.3042	11.9232	12.1439
PF3D7_0722400	44.139	46.6077	45.0141	50.8531	52.8708	55.7985	66.6656	70.6203	65.5356	54.2815	53.1111	54.1326
PF3D7_0722500	41.6626	39.5551	37.4777	45.1512	49.0523	39.8177	41.3844	38.6136	40.8069	42.05	45.3024	47.0223
PF3D7_0722600	43.2611	47.3228	45.7322	40.9993	39.8484	38.9672	39.4193	41.8052	38.9095	39.4458	35.0829	37.3007
PF3D7_0722700	4.7312	5.24104	5.51081	4.78091	5.00963	5.73474	5.68324	4.83704	4.62433	5.16535	5.79166	6.92494
PF3D7_0722800	1.21092	1.05574	1.26866	3.30745	3.81225	3.20539	1.86855	1.91263	1.49042	2.99288	4.08884	3.75033
PF3D7_0722900	1.68239	0.870403	1.056	1.65614	1.69861	1.26128	0.759412	0.650828	0.909764	1.24819	1.76339	1.68266
PF3D7_0723000	3.95022	2.80139	3.2014	5.07091	4.5348	3.40467	4.47045	4.83264	5.61571	3.8667	4.27406	3.86391
PF3D7_0723100	0.788252	0.631137	0.918861	0.586194	0.703814	0.731651	0.363433	0.498348	0.359824	0.410954	0.334773	0.516754
PF3D7_0723200	1.15968	1.19162	1.20914	1.00615	0.845623	1.07641	0.396963	0.544326	0.185282	1.00766	0.814026	0.640583
PF3D7_0723300	9.9537	9.37238	9.55698	4.08046	4.23043	5.26621	2.87664	3.04348	3.68948	4.2812	4.83328	4.66924
PF3D7_0723400	86.9333	89.5933	88.9063	73.002	73.1571	71.8838	64.9535	64.6751	65.3422	68.0499	67.5245	67.6179
PF3D7_0723500	3.53566	3.28387	3.35215	4.90809	6.4401	6.04784	5.12758	5.40539	6.19764	6.00391	6.25667	6.49003
PF3D7_0723600	8.6296	9.67335	9.10084	16.3981	17.6038	19.2632	16.5897	15.6341	17.3908	16.6712	14.3228	17.0066
PF3D7_0723700	5.98592	4.71174	4.64499	11.2079	10.9763	10.0704	10.8864	10.0403	11.3076	11.175	11.0787	11.7373
PF3D7_0723800	12.5417	11.1336	12.8412	11.8144	10.5335	11.3286	6.43752	5.13232	7.51899	11.0683	10.5563	11.1492
PF3D7_0723900	12.2608	13.0466	12.8401	24.3071	23.656	23.1869	24.9296	24.5448	24.2828	25.1363	24.271	23.9344
PF3D7_0724000	1.6875	1.24181	1.33142	2.04524	2.17383	2.65438	2.38109	2.90223	2.65082	1.96102	2.06799	2.22005
PF3D7_0724100	18.9879	15.556	16.6323	33.0373	33.483	33.7905	30.6605	29.8007	30.0694	29.3534	30.6914	32.5568
PF3D7_0724200	4.42375	4.40163	4.65073	10.6517	11.6188	8.39674	9.04184	11.0786	11.4991	8.29236	9.40797	10.5938
PF3D7_0724300	2.06687	1.80828	1.86479	3.14909	3.02476	3.64975	2.30738	2.51492	2.96395	3.6269	3.5469	3.39295
PF3D7_0724400	20.4329	21.1294	21.4923	17.5314	15.457	17.9859	21.0159	20.7486	19.4668	18.0033	18.5299	19.2991
PF3D7_0724500	5.08148	4.94048	4.5131	4.67865	5.63902	5.34227	3.34696	4.42255	4.83804	3.94679	4.57315	5.60498
PF3D7_0724600	3.46022	3.53849	3.67659	3.14256	3.65507	3.33383	3.74629	3.82629	4.08646	3.24927	3.05801	3.60086
PF3D7_0724700	13.9384	14.1218	13.9869	20.58	19.7192	20.4799	20.5329	21.7983	20.2946	19.0219	19.1958	18.6234
PF3D7_0724800	7.39083	5.45651	7.51426	3.38306	3.44064	4.06876	1.48056	1.76359	1.531	3.40144	3.56103	4.00239
PF3D7_0724900	17.1832	15.7752	17.1864	5.82388	6.86825	5.83364	2.61585	2.06456	2.66667	4.95888	5.40634	5.4974
PF3D7_0725000	5.8502	5.30554	5.32541	6.21069	6.44934	6.78083	5.74456	5.9492	6.44414	6.5751	6.94813	6.8053
PF3D7_0725100	14.6644	14.7873	14.7833	13.7751	14.2316	14.1168	14.6324	15.1354	14.4885	13.484	13.1218	12.8848
PF3D7_0725200	13.3141	16.0819	15.4315	17.9165	17.5261	19.7225	18.4318	21.1201	18.8929	20.3422	19.0639	20.3384
PF3D7_0725300	17.0644	16.3878	18.0553	24.8539	25.4059	26.1769	31.3302	31.3165	32.89	23.6382	23.7137	23.6726
PF3D7_0725400	86.7501	87.1093	93.6123	11.2921	12.6616	11.5752	8.14871	7.27387	8.77017	8.17663	8.9043	9.16309
PF3D7_0726050	86.2785	78.8146	77.6174	65.2475	75.6565	66.4571	62.7192	72.5319	62.5453	80.8317	70.1863	78.5295
PF3D7_0726100	135.032	135.23	132.694	49.7009	51.648	51.7107	45.4523	44.6442	46.5363	46.0399	45.7468	43.3382
PF3D7_0726200	3.76368	3.85782	3.65213	19.6659	20.6626	19.0565	42.9871	46.3266	42.9483	25.2786	26.5111	23.6683
PF3D7_0726300	5.39472	5.33956	4.63617	3.32365	3.4794	3.60902	4.40329	3.78668	3.4293	3.56054	3.46923	2.9848
PF3D7_0726400	7.13009	6.76606	7.04623	9.87848	9.88641	9.80668	10.2722	10.9558	10.7666	8.67683	9.44547	8.89739
PF3D7_0726500	30.0682	31.126	30.0633	45.0978	45.8446	45.2152	40.3094	37.5138	40.3344	44.7573	43.3906	44.8273
PF3D7_0726600	1.6368	2.2395	2.19983	2.65225	3.67086	2.74809	1.6526	1.43325	1.72289	2.58513	2.76699	3.19106
PF3D7_0726700	5.1453	5.28698	6.76423	6.51014	8.5757	6.16878	6.6676	7.41772	6.71349	8.82986	6.90469	8.52644
PF3D7_0726800	0.322467	0.903673	1.05251	1.88848	1.5116	2.09518	1.65572	2.33524	2.16385	2.18553	2.63633	2.71296
PF3D7_0726900	3.35486	3.62983	3.1422	7.82092	7.73096	9.01695	11.3326	12.1359	9.35908	8.97338	8.38371	7.16964
PF3D7_0727000	4.55246	4.52044	3.95849	6.91982	7.46066	6.9206	7.10973	6.44648	7.46814	6.72778	6.26972	6.63472
PF3D7_0727100	1.69421	1.737	1.7084	2.40205	2.32443	2.60814	1.68524	1.41311	2.00701	2.64982	2.68217	2.76012
PF3D7_0727200	24.0497	24.8898	22.4368	17.7905	19.2241	15.77	24.3402	26.2104	24.2993	19.2121	17.8527	17.7442
PF3D7_0727300	9.50508	9.0849	9.88749	13.2619	11.9934	12.0031	14.1801	15.9197	15.0815	12.3032	13.1102	11.9416
PF3D7_0727400	17.8959	19.7012	17.3291	27.9955	26.547	28.4211	40.0718	37.2332	39.0783	26.6298	29.4362	30.8985
PF3D7_0727500	1.68446	1.85564	1.3587	2.39375	2.65019	2.26439	2.35183	2.03308	2.30148	1.93807	2.4751	3.08014
PF3D7_0727600	0.530719	0.356946	0.554316	0.884075	1.088	0.788177	1.25817	1.34944	1.62802	0.951811	1.03082	0.952536
PF3D7_0727700	1.51785	1.26933	1.23199	3.3027	3.40321	2.61646	2.6862	3.00486	3.47977	2.58752	2.79342	3.70997
PF3D7_0727800	5.81934	5.88843	6.35755	16.8192	16.9886	17.2445	20.0577	20.1454	19.8501	17.0476	16.6557	17.1152
PF3D7_0727900	9.62345	8.91598	8.60186	8.65975	8.88432	8.20189	6.89268	7.11974	7.22468	6.66468	7.14947	6.6641
PF3D7_0728000	53.4033	49.2889	51.1548	60.4659	61.4951	61.5566	60.929	52.3996	57.3605	65.1026	60.7587	63.2645
PF3D7_0728100	1.68376	1.59074	1.46453	2.2645	2.91471	2.37181	1.32006	1.49802	1.61553	2.39796	2.73571	2.72681
PF3D7_0728200	1.71973	1.12754	0.953171	2.44922	2.10916	1.89742	0.742582	1.07046	0.746519	1.82699	2.73316	1.95228
PF3D7_0728300	1.99742	2.08459	2.24809	5.37819	2.58293	3.64405	2.34419	1.88431	1.58462	4.5963	3.754	6.18098
PF3D7_0728400	3.04769	1.97786	2.44325	4.03588	5.71456	5.28548	2.40023	3.03311	3.58789	3.4287	5.24557	6.46128
PF3D7_0728500	0.980716	0.785238	0.762143	1.09398	1.75132	1.5605	0.616596	0.620028	0.805825	0.876504	2.15198	1.28585
PF3D7_0728600	5.82639	5.43058	6.32903	9.49707	8.82009	8.5847	4.24813	4.03108	4.44476	9.05055	9.09259	9.40364
PF3D7_0728700	1.36059	1.06359	1.16865	2.92008	3.15539	2.87474	1.32367	1.55575	1.57887	3.19203	3.2998	3.26791
PF3D7_0728800	4.48666	4.26625	4.71308	5.9061	6.34337	5.88773	4.57562	4.48158	5.2205	7.32384	6.43926	6.87885
PF3D7_0728900	12.3064	11.2523	12.2077	14.1943	13.3926	13.2817	12.6022	12.4458	14.5266	14.1905	14.2996	13.6325
PF3D7_0729000	6.62098	4.56725	4.80233	6.03899	6.29574	6.09302	6.44217	7.37657	7.88398	6.07758	6.44905	6.7519
PF3D7_0729100	4.85819	4.46756	4.73749	12.0206	11.8984	12.4508	9.45521	8.81722	9.77424	11.1162	11.1889	11.092
PF3D7_0729200	1.08672	1.85624	1.23863	2.06528	2.32875	1.96934	1.51832	1.95704	1.78585	2.05041	1.9487	2.32197
PF3D7_0729300	40.6367	43.1502	42.0051	28.9686	28.3187	30.1242	31.1882	37.3744	33.4419	30.5133	30.0612	29.7031
PF3D7_0729400	36.7909	40.0702	39.8005	31.6482	34.2856	33.2444	37.8473	38.8458	38.4381	31.7926	35.8034	34.6432
PF3D7_0729500	18.4515	18.385	19.3392	23.1992	21.9471	22.6329	24.9056	23.411	23.9462	23.5374	23.3856	23.2868
PF3D7_0729600	3.85844	3.89261	3.35833	3.93344	3.67767	4.61103	3.36793	2.87182	2.77407	4.07347	4.44495	3.68882
PF3D7_0729700	0.656435	0.618098	1.2284	0.683433	0.754919	0.560555	0.523872	0.422557	0.536976	0.71184	1.19694	0.990735
PF3D7_0729800	0.886784	0.646126	1.25425	0.730911	1.21936	1.02888	0.572407	0.998962	0.453378	0.369858	0.527267	0.813887
PF3D7_0729900	1.19295	1.06525	1.18791	1.47357	1.32693	1.50141	0.554684	0.386399	0.497489	1.6181	1.45268	1.62377
PF3D7_0730000	1.97562	1.10729	1.17707	2.2446	3.88078	3.05626	3.2571	4.04987	3.66747	2.89377	3.16975	2.97406
PF3D7_0730100	1.45497	1.0873	1.20608	2.52468	3.08899	2.48662	2.99501	3.17769	2.83378	2.02278	2.76923	2.42579
PF3D7_0730200	5.11093	6.58418	5.93407	4.55009	4.67242	4.86784	5.0806	5.15593	4.80191	4.73259	4.13876	3.90899
PF3D7_0730300	234.568	186.798	235.624	171.638	173.643	164.092	178.144	159.918	187.187	153.329	150.085	152.404
PF3D7_0730400	43.9088	35.9233	41.9986	8.48574	8.45421	8.40228	6.7773	6.6978	7.04852	7.26895	6.59904	5.41145
PF3D7_0730500	7.5983	7.19925	8.19394	5.24288	5.05139	5.06329	3.3364	3.17972	3.91896	4.83433	5.27301	5.16823
PF3D7_0730800	396.324	427.185	402.017	169.776	164.272	165.801	204.951	211.711	185.697	160.541	163.116	161.046
PF3D7_0730900	98.2761	105.443	100.597	129.403	126.395	123.959	256.026	243.915	250.688	160.259	154.673	159.152
PF3D7_0731100	231.336	244.577	226.732	110.727	114.212	113.104	95.6865	100.532	93.097	107.586	101.786	105.406
PF3D7_0731200	34.9264	34.443	34.4454	14.4193	12.7881	12.6609	9.584	10.4846	9.35953	10.5922	11.5252	9.77363
PF3D7_0731300	37.3101	36.6302	37.6237	55.8276	54.6651	51.3185	89.6743	90.2853	93.0311	55.2342	59.1527	58.5333
PF3D7_0731500	229.931	245.677	236.025	33.9109	32.7549	33.0436	9.42599	8.20816	8.19381	19.5448	18.4303	19.3637
PF3D7_0731600	9.69711	8.92607	9.02934	18.1162	19.3549	17.6567	30.1649	28.833	32.524	18.5248	18.9561	18.7852
PF3D7_0731700	1.98063	1.44312	1.61617	2.66354	3.03292	2.52782	4.96861	4.54205	3.86062	1.70379	2.40437	2.82772
PF3D7_0731800	11.1219	9.66921	10.7826	7.53167	8.58024	8.10873	7.21567	6.52729	8.67944	7.0614	7.6023	8.16014
PF3D7_0732000	0.0786663	0	0	0	0	0	0	0	0.100548	0.082025	0.0779561	0.160444
PF3D7_0732200	0.117085	0	0.063693	0.101584	0.0731798	0.163016	0.206118	0.188423	0.374131	0.0610419	0.0580139	0.2388
PF3D7_0732300	0	0.0727145	0	0	0	0	0.0380653	0	0	0	0	0.0661514
PF3D7_0732400	0	0	0	0.0550003	0.158487	0	0.297596	0.204035	0.324105	0	0	0
PF3D7_0732500	0.172648	0.32255	0.0626127	0.0998605	0.0719385	0.160251	0.506555	0.55568	0.441342	0	0.11406	0.410812
PF3D7_0732600	0	0	0.398605	0.317866	0	0	0	0.294798	0	0	0	0
PF3D7_0732700	0.0653029	0	0	0	0	0.0606137	0.306561	0.315273	0	0	0	0.266377
PF3D7_0732800	0.34741	0.0973573	0.188988	0.150708	0.271421	0.282156	0.356759	0.66391	0.277527	0.0905607	0.0860684	0.35428
PF3D7_0732900	0.249718	0.139961	0	0	0.0780389	0.115893	0.549511	0.552569	0.718151	0.26038	0.30933	0.190992
PF3D7_0733000	1.31761	1.49721	1.23716	1.98097	2.18855	2.32873	1.2498	1.24175	0.945871	1.55266	1.84231	1.85905
PF3D7_0800100	2.24705	2.67476	1.99073	2.21878	2.12673	1.98638	3.99343	3.95194	3.47385	2.23142	2.06771	2.16055
PF3D7_0800200	0.385148	0.332101	0.314276	0.282748	0.435154	0.343743	0.4694	0.429102	0.539613	0.324363	0.359652	0.415424
PF3D7_0800300	0.273592	0.228047	0.206075	0.231284	0.315691	0.26697	0.279926	0.293526	0.304861	0.351106	0.264171	0.357695
PF3D7_0800400	0.319039	0.214576	0.0694217	0	0.159524	0	0.224657	0.0513425	0.326225	0.133064	0.189695	0.260278
PF3D7_0800500	0	0	0	0.100156	0.0721514	0.10715	0.0338702	0.0928874	0.0737746	0	0	0
PF3D7_0800600	0.70374	0.438254	0.340292	0.814093	1.27067	0.943522	0.688265	0.817931	0.299829	1.63064	1.78221	1.83401
PF3D7_0800700	1.2083	0.810691	0.863613	6.44303	6.51574	5.73049	5.29451	6.21674	6.47068	5.66492	6.72988	6.47578
PF3D7_0800800	2.52039	2.13225	3.31126	1.60909	2.2589	1.89801	4.71599	5.08917	6.38211	2.13215	2.35626	2.57023
PF3D7_0801000	172.64	191.403	166.002	97.4213	99.2355	95.3969	149.331	150.475	138.527	107.728	102.32	103.341
PF3D7_0801300	2.14535	2.70543	2.72311	3.41241	2.23479	2.57209	2.98989	2.58936	1.7138	3.0758	3.0118	1.73198
PF3D7_0801400	1.37798	1.38205	1.65702	4.78217	5.16754	4.37562	1.78744	1.10878	1.11238	6.35221	8.26509	7.76571
PF3D7_0801500	24.8532	23.8537	24.0199	23.1959	22.6922	23.0389	27.7826	28.0073	28.3816	24.9496	24.2178	24.5638
PF3D7_0801600	0.829201	0.413108	1.30311	1.27897	2.07305	1.53932	1.73006	1.55682	1.53089	1.82527	2.19124	2.44284
PF3D7_0801700	5.00673	4.69123	5.07772	12.6324	12.9006	12.5383	12.8898	13.752	13.905	12.2345	13.2886	12.9151
PF3D7_0801800	68.6208	62.1809	66.2428	85.2846	82.4781	86.0742	105.458	94.614	108.834	80.0714	76.5993	79.3572
PF3D7_0801900	37.1657	36.017	37.1585	31.8237	32.6837	31.9963	32.0722	31.1703	32.4029	33.9632	33.8146	34.8199
PF3D7_0802000	14.8358	15.0775	14.9298	56.833	58.4353	58.2784	106.049	96.5524	105.766	79.695	75.1259	75.7648
PF3D7_0802100	13.2185	10.5513	13.3574	11.2502	11.462	10.8157	5.09018	4.30278	5.78733	12.0822	11.5311	11.105
PF3D7_0802200	7.39631	7.71452	6.15362	14.8931	15.9203	15.1989	18.8926	18.4588	19.4128	15.2592	15.7957	15.8918
PF3D7_0802300	24.003	26.0691	25.5402	26.4501	24.1083	25.1869	30.5212	32.8394	31.1217	28.0281	28.4966	28.3963
PF3D7_0802400	15.8632	15.1879	16.0331	24.6466	22.722	24.9546	25.1564	24.0339	27.7086	25.3662	25.2243	24.3739
PF3D7_0802500	9.77021	9.69361	9.74022	9.34241	9.18145	7.88522	9.97011	10.7608	10.9291	7.06612	7.37481	7.16518
PF3D7_0802600	14.5593	14.3122	15.1457	4.53849	4.8953	4.91734	4.21023	3.45777	4.66443	4.2125	3.928	4.59602
PF3D7_0802700	1.64898	1.24894	0.872787	1.31467	1.05849	1.11691	0.549197	0.466188	0.683563	1.95174	1.28078	1.4998
PF3D7_0802800	16.6878	15.9201	18.7355	8.36141	8.68649	8.54512	4.04796	3.30591	4.76511	8.46215	8.41936	8.68993
PF3D7_0802900	2.44842	2.16061	2.43713	3.93216	4.94906	6.18924	3.88228	5.3654	5.26016	6.19229	8.05332	8.92487
PF3D7_0803000	36.0466	36.1078	35.7065	35.9598	36.7905	34.2591	31.541	33.6844	31.8999	36.0528	33.6944	35.2603
PF3D7_0803100	52.9142	56.2275	53.3347	42.2366	42.4531	39.8376	39.0498	45.08	42.9737	38.3892	38.7252	41.7748
PF3D7_0803200	11.6305	11.4339	12.3732	6.73392	6.41922	6.46416	4.12793	4.45279	4.82532	5.3056	6.15779	6.6237
PF3D7_0803300	2.29319	2.68565	2.27152	1.81142	2.39593	2.41445	1.88794	2.31339	1.70613	1.89147	2.476	2.19892
PF3D7_0803400	7.00248	4.55678	6.23467	9.57956	9.68766	9.51822	3.37038	2.18416	3.6706	8.88754	9.40829	10.4306
PF3D7_0803500	11.2005	10.8788	11.8538	6.02385	6.16117	6.81276	6.29491	5.8077	6.26077	5.98253	5.61016	6.20893
PF3D7_0803600	11.6306	11.9212	12.3747	10.447	11.1766	11.3671	10.7223	11.2583	10.8508	10.5752	9.90816	10.751
PF3D7_0803700	3.01389	3.77801	2.78543	5.11727	4.21306	5.41446	3.76533	4.01576	3.52084	5.77827	5.68432	6.14697
PF3D7_0803800	21.0114	23.0748	22.1852	38.8137	37.9437	44.2589	39.6505	42.2356	37.2117	44.6659	42.4119	42.6167
PF3D7_0804000	34.7591	33.8556	34.4275	48.9704	48.9206	43.5637	40.5718	40.8662	40.284	43.0599	41.7628	40.5522
PF3D7_0804300	30.5214	31.2843	32.4363	18.0068	19.7478	18.335	19.4719	18.7236	17.196	18.3818	17.3248	17.6042
PF3D7_0804400	5.16589	5.25263	5.27223	4.66045	5.02887	4.79495	2.81677	3.1819	3.33062	3.64658	3.96403	4.80184
PF3D7_0804500	9.99285	8.39674	9.28618	19.7135	20.0378	19.6539	20.0661	18.6152	20.2595	18.1285	18.8552	18.656
PF3D7_0804600	24.9694	25.273	23.2281	18.8159	19.0956	18.2222	21.5103	22.535	21.6424	19.0628	19.3635	18.9879
PF3D7_0804700	9.82457	8.44561	9.24488	11.3125	11.9069	11.2086	5.58185	5.54939	6.50319	9.80985	10.2904	10.3904
PF3D7_0804800	45.0187	42.8436	41.2816	35.3272	31.3023	39.6613	34.8838	32.3727	35.5529	37.2488	39.2505	36.43
PF3D7_0804900	12.4746	12.5281	12.7738	14.9123	15.0645	14.932	14.4913	13.3532	16.2331	17.186	14.7953	15.5131
PF3D7_0805000	1.99724	1.3952	1.95251	1.90861	1.77295	1.82696	1.12103	0.885049	1.36888	2.02215	2.03658	1.85962
PF3D7_0805100	2.39723	2.40265	1.56489	4.28206	4.05424	4.18842	1.24121	1.04388	1.51399	5.17561	4.05248	5.00431
PF3D7_0805200	56.3059	58.2033	58.0809	6.75998	7.68519	7.17554	1.8217	2.20408	1.86727	4.76027	5.30831	4.7177
PF3D7_0805300	23.5698	24.0206	27.3303	3.45893	3.41466	3.63195	1.72209	1.67821	1.74574	2.25169	2.72529	2.23984
PF3D7_0805400	7.1312	6.37473	6.28546	7.401	7.89867	7.87593	9.93187	10.3866	10.9031	9.36518	9.83988	8.2848
PF3D7_0805500	12.7521	11.6858	13.1189	6.1282	5.51199	5.64662	4.00904	4.58839	5.23591	4.42746	4.545	4.64934
PF3D7_0805600	44.2262	43.0458	40.0576	18.595	18.8765	20.6281	21.1779	21.6779	21.284	20.664	18.8233	19.9192
PF3D7_0805700	3.87512	2.81872	3.6081	2.88781	3.09775	2.87524	1.64665	1.55416	1.89425	2.95127	3.05767	3.1837
PF3D7_0805800	0.416673	0.333621	0.323809	0.25822	0.520855	0.221002	0.489013	0.478962	0.608654	0.49653	0.589874	0.242807
PF3D7_0805900	4.98711	4.57388	4.3777	7.96534	8.2176	8.36377	6.45153	6.70327	6.01212	7.20915	6.62689	8.26431
PF3D7_0806000	6.72608	6.60728	6.62934	11.4829	11.8885	11.3618	11.777	13.5011	14.0741	12.8576	11.5031	12.3537
PF3D7_0806100	5.33324	5.32549	6.30268	10.7701	10.3832	10.1851	10.2701	11.419	11.6746	8.82081	8.89962	9.81467
PF3D7_0806200	2.80253	2.8049	2.66796	1.59205	1.31372	1.45548	1.08657	0.885905	1.10873	1.61764	1.60352	1.68414
PF3D7_0806300	4.12487	3.60498	4.04661	2.75383	2.60433	2.50486	1.59999	1.44013	2.18038	2.25984	2.39715	2.8946
PF3D7_0806400	1.35154	1.84436	1.59832	1.17261	1.3222	1.19995	1.03447	0.898378	0.976402	1.28671	1.8052	1.61797
PF3D7_0806500	25.8712	29.1849	28.0706	16.8549	16.6697	16.7876	17.9968	19.0003	17.676	15.1555	14.8931	13.5991
PF3D7_0806600	18.4893	18.1568	18.9827	19.4455	18.9455	18.0157	15.1182	15.2125	14.734	14.4817	16.0686	15.5088
PF3D7_0806700	16.1307	17.6669	16.4823	16.3401	15.8708	15.9152	14.557	16.2486	13.9944	14.818	14.0574	14.1938
PF3D7_0806800	108.576	101.116	109.02	85.7769	86.7224	84.0134	80.381	70.8518	80.8623	81.2557	76.1141	80.0042
PF3D7_0806900	0	0	0	0	0	0	0	0	0	0	0	0
PF3D7_0807000	2.47665	2.15366	1.86169	4.50588	4.89713	4.75087	5.05577	6.37702	5.75552	4.38224	4.64084	5.12778
PF3D7_0807100	9.55728	8.96258	8.84673	13.4468	13.0503	12.2744	15.3406	15.6672	16.4467	12.1248	12.1962	13.1912
PF3D7_0807200	8.28533	8.23033	8.42798	18.7892	17.5983	18.6633	32.9066	31.545	34.4387	19.7715	19.1913	21.1916
PF3D7_0807300	10.3934	9.09591	9.5046	17.3757	17.0063	18.1084	15.1764	14.1421	15.6676	19.8742	16.5615	18.4513
PF3D7_0807400	1.44671	1.3991	1.4814	1.35362	1.45383	1.2375	1.24843	0.93583	1.41403	1.24227	1.40553	1.61995
PF3D7_0807500	9.17909	8.96591	9.28022	13.4182	13.1713	14.0264	15.6914	15.793	16.5233	14.0334	15.0044	14.2666
PF3D7_0807600	46.7432	47.3462	47.5683	47.1594	46.0717	46.2111	45.5044	46.7352	45.5388	44.6643	45.2843	44.7277
PF3D7_0807700	6.4661	5.44797	6.29931	7.79171	8.26773	7.98278	9.52307	7.65133	9.23698	6.85234	7.30816	7.99464
PF3D7_0807800	41.842	41.221	44.413	46.7209	47.7963	48.0574	49.226	48.2846	45.7845	50.9708	49.1166	50.1972
PF3D7_0807900	26.9757	26.0987	27.2178	40.0939	40.7456	39.1677	43.6066	42.2489	42.1549	39.8473	39.3027	36.7771
PF3D7_0808000	0.825452	0.871908	0.828994	2.0521	1.84541	1.76811	1.76054	1.92872	1.94779	1.62208	1.66746	1.44073
PF3D7_0808100	2.91535	3.02388	3.34294	3.22207	3.81061	3.28988	4.11714	4.33148	4.25196	3.17857	3.46444	3.31841
PF3D7_0808200	36.5785	40.3312	40.1345	5.10004	4.65838	4.69438	3.78784	3.35556	4.56471	3.65443	3.47315	3.70982
PF3D7_0808300	49.524	47.539	50.3875	19.8145	19.7935	19.9648	17.4626	19.0002	19.6019	21.4463	21.6443	20.3255
PF3D7_0808400	10.0583	7.53072	8.38291	6.42148	7.73367	7.11651	5.25634	5.28356	5.82159	6.37178	6.28138	5.34146
PF3D7_0808450	5.98696	6.9425	8.31059	10.2095	8.25808	9.19789	6.66294	7.64134	10.0271	6.88837	8.18333	6.31588
PF3D7_0808600	1.88665	1.84925	1.64211	1.73584	1.68925	1.94665	0.983513	0.960272	0.897274	1.9672	1.66961	1.80762
PF3D7_0808700	24.3133	25.2771	24.9329	18.6533	18.0825	20.5898	6.90328	6.52937	5.98068	15.9655	15.5675	16.7477
PF3D7_0808800	0.0607292	0.0680743	0.198217	0.105378	0.379567	0	0.427635	0.195461	0.310485	0.189966	0.180543	0.06193
PF3D7_0808900	0	0.156626	0.152019	0.424295	0.174662	0.259386	2.0908	1.79887	1.25014	0.291383	0.553858	0.284978
PF3D7_0809100	2.05309	1.57465	1.60315	1.15058	1.15428	1.30387	0.789726	0.822049	0.778459	1.59788	1.74251	1.63287
PF3D7_0809200	6.72922	5.73206	7.08234	11.7991	12.098	12.1135	11.027	11.2457	11.5482	11.9395	11.8136	12.093
PF3D7_0809250	24.4822	27.0145	24.5552	21.2409	19.1272	22.7242	10.3258	12.9277	13.6902	18.3479	24.2612	28.8673
PF3D7_0809400	4.30974	4.14085	5.07965	3.98398	4.13668	4.11932	2.34834	2.16737	2.59031	4.54724	4.85552	3.81943
PF3D7_0809500	7.33462	8.60415	6.68087	5.62362	5.97019	6.57046	6.55609	7.75463	8.39369	7.381	7.60647	6.95782
PF3D7_0809600	1.0712	0.962552	1.1796	2.07699	2.15763	2.18983	1.07139	1.13412	1.32481	1.9942	1.99842	2.14053
PF3D7_0809700	1.25926	0.913366	1.37005	2.69922	3.28712	3.23149	1.08668	0.804642	0.757424	4.17078	3.74367	4.53233
PF3D7_0809800	1.28839	0.621816	0.642465	1.25754	1.81184	1.29553	1.27056	1.38226	1.16645	1.02621	1.29449	1.56934
PF3D7_0809900	7.69195	7.49976	8.0529	5.37664	6.13194	5.6174	4.03676	3.99383	3.80275	5.44779	5.47958	5.62403
PF3D7_0810000	15.8836	15.9046	15.915	19.609	18.5994	18.7057	24.241	25.6623	24.1534	20.9477	22.646	23.7524
PF3D7_0810100	2.61604	1.3279	2.6314	3.21183	4.31904	2.7489	2.40404	3.73336	3.02826	2.6248	3.27721	3.02012
PF3D7_0810200	2.26636	2.4672	2.77398	3.06291	2.50614	3.37793	2.36571	2.41979	2.28398	3.61286	3.80076	3.889
PF3D7_0810300	33.1605	32.4681	34.196	12.3681	13.8172	12.207	7.83966	6.58422	7.58933	10.2207	10.3094	10.7967
PF3D7_0810400	2.75627	1.83448	1.87423	7.21145	6.99852	6.71568	7.1772	7.17325	9.30276	6.06225	5.8042	6.06073
PF3D7_0810500	7.44471	6.95978	7.49142	12.1778	13.0212	11.7172	14.0555	13.8985	13.0133	13.0706	12.0139	13.2934
PF3D7_0810600	63.6837	68.0213	64.4724	56.2845	59.01	60.6794	55.3895	54.0517	53.9571	55.8766	53.3913	55.0904
PF3D7_0810700	1.655	1.49221	1.68318	4.52618	5.26196	4.10757	4.94028	5.35569	4.82851	5.32705	4.81323	5.0265
PF3D7_0810800	2.56668	2.48982	2.14808	19.635	20.2686	18.8987	24.3879	27.047	25.1408	26.4281	26.1933	25.671
PF3D7_0810900	4.28983	5.1269	5.55952	2.68194	2.56292	3.10345	1.46225	1.64975	1.6933	3.05873	2.50065	2.92716
PF3D7_0811000	3.27157	3.7194	3.47506	2.00439	2.19014	1.79896	0.982634	1.13532	1.28816	2.02088	1.95137	2.11876
PF3D7_0811100	1.48171	1.53066	1.16955	1.08389	0.871618	1.26745	0.85243	1.1455	0.854093	0.90881	1.03647	1.21474
PF3D7_0811200	9.11012	8.88423	9.47576	11.7275	11.4315	12.013	12.1943	13.3433	11.8222	13.0226	12.4802	11.6706
PF3D7_0811300	214.051	196.776	207.105	141.85	141.736	142.936	123.006	110.675	123.677	125.35	118.486	124.031
PF3D7_0811400	32.2017	33.3213	31.6587	55.6267	58.1434	53.1525	58.8079	62.7373	59.0397	56.3499	57.4196	56.8404
PF3D7_0811500	16.0717	16.849	16.0921	13.1104	13.26	12.4469	13.201	15.6215	13.6351	11.8745	11.8409	12.5116
PF3D7_0811600	10.2409	9.41741	9.75235	9.74917	8.96393	9.45115	8.14777	8.61739	9.40522	9.85955	10.2994	10.0491
PF3D7_0811700	0.491267	0.433873	0.485899	0.167907	0.279136	0.276358	0.30575	0.155722	0.513748	0.139702	0.23604	0.333987
PF3D7_0811800	0.98781	0.977016	0.821844	2.06696	2.79644	2.56187	2.60844	3.20271	2.93362	1.87821	2.44723	2.34059
PF3D7_0811900	3.5741	3.71656	3.75617	3.60233	3.21296	3.59979	2.86482	2.42307	3.363	3.59983	3.94876	3.90844
PF3D7_0812000	1.83669	1.15496	2.09576	2.44859	3.35988	2.24535	2.60245	2.05461	1.88951	2.14866	2.57479	3.10646
PF3D7_0812100	7.91846	7.70853	8.42305	12.8441	13.8047	13.1429	11.386	12.5371	12.5356	11.8648	11.8623	11.2798
PF3D7_0812200	0.647502	0.493556	0.619934	1.0112	1.29504	0.889491	0.9119	1.14622	0.794503	0.891195	1.69397	1.21496
PF3D7_0812220	1.27407	1.29428	1.12626	1.76172	2.43872	1.9217	2.17281	1.76202	1.98469	2.11725	1.73604	2.31432
PF3D7_0812300	1.85802	1.76718	2.38904	2.14938	1.61877	2.03817	1.75109	1.17791	0.935543	1.29157	1.39489	1.6651
PF3D7_0812400	26.8959	26.3599	27.0662	49.5817	49.4887	48.5297	49.3458	43.4006	48.9236	51.1186	49.2817	46.6222
PF3D7_0812500	74.9489	75.9423	71.4476	57.001	56.1472	53.9719	45.8011	48.8604	43.4366	50.8479	50.6171	51.4166
PF3D7_0812600	7.63166	5.9339	5.23143	8.26703	7.77522	7.94352	7.0928	6.95716	6.87884	9.52139	9.04908	11.1565
PF3D7_0812700	14.3948	16.5982	13.8214	14.9224	14.2817	16.5004	14.9818	17.6229	14.5503	15.7835	14.6327	15.058
PF3D7_0812800	6.05767	5.19261	6.20294	11.4388	12.9174	9.26089	6.69115	6.02114	7.74262	10.4033	7.76856	7.26759
PF3D7_0812900	1.96343	1.65418	1.63275	1.81199	1.75087	2.15907	1.409	1.39873	1.45459	1.23879	1.4252	1.3901
PF3D7_0813000	64.3162	57.2582	66.973	46.6789	47.3994	44.5398	39.2945	35.2511	40.3167	39.3043	40.643	39.5049
PF3D7_0813100	8.6756	7.90149	8.54219	4.21512	4.06679	3.825	2.58363	3.24605	2.52269	4.13855	4.04072	3.98122
PF3D7_0813200	7.63241	7.48257	8.74241	6.16298	6.45496	6.49984	6.94722	8.08714	7.75924	6.19853	6.68983	6.47327
PF3D7_0813300	142.347	156.3	144.817	106.1	107.364	109.617	137.597	141.787	132.752	114.423	118.778	118.471
PF3D7_0813400	88.5687	77.9782	86.7293	92.3525	90.5153	96.8173	98.3424	89.0273	100.162	99.8717	93.0589	95.028
PF3D7_0813500	2.21811	2.03431	2.35841	4.89858	5.23032	5.28745	2.89901	3.16393	3.86602	4.73074	5.29538	5.19224
PF3D7_0813600	16.4662	17.696	15.8983	22.7293	23.2479	21.449	21.9173	24.9825	23.2576	22.742	22.2568	23.1872
PF3D7_0813700	3.90185	3.63306	4.36496	7.0845	6.84414	7.19953	5.75177	5.39301	5.20837	5.20039	5.5037	5.18233
PF3D7_0813800	7.38112	6.12644	6.31407	12.9545	14.9316	12.3947	8.49725	7.52596	7.63378	10.6338	10.2179	12.0088
PF3D7_0813900	93.6292	88.324	87.9497	134.984	139.132	141.495	156.121	136.059	149.131	135.431	129.613	134.499
PF3D7_0814000	117.355	112.819	109.729	209.144	221.824	192.118	217.822	206.64	209.017	183.751	190.156	184.292
PF3D7_0814100	4.23029	5.8317	4.63106	5.56233	5.2223	5.6581	5.21141	6.1312	5.00395	5.72595	6.27513	5.62687
PF3D7_0814200	287.805	294.434	282.214	248.643	248.558	249.005	233.841	234.679	233.001	254.161	257.578	257.961
PF3D7_0814300	24.5689	24.632	23.9464	15.6649	15.9934	15.4135	13.1886	15.4496	13.7916	13.9191	13.2464	13.2664
PF3D7_0814400	3.97488	3.75777	3.6212	2.55531	2.36463	2.84488	1.58778	1.34871	1.86693	2.02236	2.80001	3.0279
PF3D7_0814500	23.5713	23.6774	23.6284	7.50517	7.60936	7.71065	4.91498	5.92932	5.49904	6.70517	6.05507	6.37107
PF3D7_0814600	7.26233	8.36272	6.24919	2.06209	2.39333	2.32865	1.74337	1.64683	1.01262	1.44564	1.5702	1.14455
PF3D7_0814700	3.93464	3.78853	3.95152	2.49464	3.84646	2.52838	1.86486	1.9077	1.80531	1.31495	1.84958	1.8519
PF3D7_0814900	18.9098	21.7467	19.5063	37.115	35.2864	36.5708	37.5422	38.6749	36.9858	39.207	39.1523	36.7891
PF3D7_0815000	0.942096	0.704028	0.939568	1.4304	1.52113	1.42098	2.21131	2.05305	2.60898	1.71906	1.94498	1.76133
PF3D7_0815100	1.22599	1.19502	1.01489	2.01174	1.43258	1.8801	1.06349	0.943594	1.15822	2.11203	1.69033	1.84817
PF3D7_0815200	28.3013	30.195	29.4389	35.5098	35.548	36.0619	35.9811	35.0795	36.0571	34.3462	31.2905	34.225
PF3D7_0815300	1.0695	1.17853	1.40025	1.46263	1.92605	1.26191	1.20199	1.29814	1.2048	1.45538	1.2754	1.23853
PF3D7_0815400	2.69488	2.57092	2.43292	4.27823	3.15367	5.37529	2.89358	2.35297	2.27189	6.27754	5.73885	5.67176
PF3D7_0815500	3.00641	3.10334	3.6239	2.17678	2.21701	2.42917	1.92918	1.94919	2.40512	2.05226	2.25053	2.47034
PF3D7_0815600	27.3336	25.5793	27.7918	33.5781	30.4861	29.9698	31.6267	28.7049	32.2978	27.6396	29.9783	28.2951
PF3D7_0815700	0.537445	0.441796	0.428802	0.528463	0.98534	0.831421	0.630751	0.403621	0.457958	0.560391	0.923161	1.16922
PF3D7_0815800	18.9198	17.7239	19.8187	22.6329	22.2575	21.7529	21.764	21.887	22.0985	22.8341	21.7944	22.3681
PF3D7_0815900	1.53287	1.2887	1.74354	1.2997	1.35	1.45514	0.960826	0.981123	0.935093	1.41669	1.13927	1.38555
PF3D7_0816000	39.4625	41.4085	38.9927	39.0454	38.1847	40.2225	39.2686	42.4996	37.0462	38.2215	38.4375	39.9893
PF3D7_0816100	14.8009	16.6938	15.8538	12.1655	11.5707	12.5897	12.3153	12.8312	13.8809	10.416	10.9437	10.6076
PF3D7_0816200	4.72023	5.90958	5.3356	4.36123	5.44065	4.43818	3.41736	3.60079	3.52588	5.30527	5.89258	6.93903
PF3D7_0816300	1.14326	0.950821	0.983043	2.73573	2.92738	2.80697	2.4238	3.1752	2.61614	2.23034	2.75926	3.14033
PF3D7_0816400	4.3913	5.12752	4.32974	4.84177	4.11694	4.79776	2.09368	2.09797	2.39711	6.20044	5.66621	5.59766
PF3D7_0816500	0.523738	0.0978473	0.664787	1.06026	0.545574	0.891239	0.512221	0.351185	0.223139	1.82033	2.42205	1.86933
PF3D7_0816600	3.07874	2.63909	3.42843	7.2592	6.9047	7.69889	6.61011	4.86714	6.99059	9.25289	8.29139	8.47697
PF3D7_0816700	0.812388	1.12491	1.19581	2.73641	3.10626	3.01621	1.76664	1.84569	2.25995	3.53777	3.8832	3.65493
PF3D7_0816800	0.991996	0.509656	0.584606	2.33096	2.94506	2.80066	0.848909	0.565393	0.950942	3.27544	3.03104	2.44473
PF3D7_0816900	0.862287	0.644387	0.781794	1.49625	1.8863	2.13432	0.969824	1.67676	1.28582	1.79821	2.34988	2.3449
PF3D7_0817000	0.800379	1.19625	0.580532	0.868018	1.08387	1.17627	0.939335	0.858693	1.27876	1.18228	0.660961	1.02026
PF3D7_0817100	0.937069	0.933695	1.13279	3.09394	2.89587	2.6335	2.94795	2.30391	2.39543	2.90409	3.09536	3.7693
PF3D7_0817200	19.6149	20.2921	18.3404	10.3806	10.1468	10.5275	8.39117	8.57148	8.86859	9.64646	10.4462	10.5003
PF3D7_0817300	3.94621	2.7564	3.34647	17.4634	17.1753	16.3142	48.014	39.7149	44.4551	24.5296	21.6464	21.3621
PF3D7_0817400	0.907009	0.690596	1.06128	1.36599	1.26214	1.35018	1.37579	1.37702	1.94674	1.30261	1.5263	1.5183
PF3D7_0817500	28.5952	28.6376	28.8535	49.2812	48.4704	51.4587	61.6211	63.8093	55.8181	59.9026	56.2564	56.4367
PF3D7_0817600	26.2908	25.605	26.9987	6.4004	6.28844	6.30286	4.8296	4.2195	5.31661	5.37516	4.36867	5.03947
PF3D7_0817700	12.1408	11.5003	11.626	4.15678	4.46301	4.26079	2.96354	2.67772	3.08859	3.32171	4.55726	4.95404
PF3D7_0817800	4.94732	5.23179	5.63649	4.08986	4.37569	3.94225	2.60185	2.21574	2.56517	5.35321	4.85641	5.33072
PF3D7_0817900	41.7722	38.9888	41.0686	33.2646	35.0052	30.043	29.4594	26.5553	28.1035	29.2875	30.5216	31.5815
PF3D7_0818000	13.1631	11.5881	13.2728	13.9287	14.2914	13.5597	12.4795	11.3142	11.7296	13.3141	12.6536	14.1605
PF3D7_0818100	29.0397	29.021	30.8942	4.60812	4.85731	4.58845	2.9413	3.36716	3.73229	2.94884	2.77978	3.0247
PF3D7_0818200	78.5635	71.6938	81.115	82.8526	88.1016	86.0216	73.3677	66.7548	75.4966	87.2656	84.1317	83.6673
PF3D7_0818300	2.43185	2.72598	2.76428	1.60604	1.63337	1.24653	1.34183	1.0806	1.02063	1.05969	1.22293	1.48056
PF3D7_0818400	34.6162	34.959	34.2334	41.7329	44.256	40.733	37.8523	41.2025	37.9664	45.8545	48.0802	45.13
PF3D7_0818500	54.7435	49.9651	51.8234	54.4365	52.4181	54.7922	47.0198	43.2707	48.5183	55.6088	52.099	53.0001
PF3D7_0818600	11.5109	10.1833	10.9275	7.75944	7.75875	7.80375	5.41365	4.94889	5.12059	6.47185	7.07343	7.3941
PF3D7_0818700	39.9945	39.1671	39.254	39.8555	37.4551	39.0251	27.6754	28.1673	28.1793	36.7381	35.7862	34.338
PF3D7_0818800	22.1735	23.603	23.1893	21.1766	21.4865	20.0229	17.5505	21.334	16.9717	17.2057	16.4374	16.4769
PF3D7_0818900	565.667	603.228	567.571	724.116	703.733	767.556	1075.77	1116.32	1035.95	685.97	652.989	668.483
PF3D7_0819000	44.0601	43.2034	44.306	39.781	38.4633	37.6246	36.4764	38.3586	39.4209	34.9003	34.0566	35.9746
PF3D7_0819100	15.5738	15.3129	14.6069	12.4927	14.391	14.0505	14.2794	13.8817	14.7148	12.2491	13.5706	12.8697
PF3D7_0819200	3.72703	3.01491	3.05165	4.60037	4.03451	4.67197	4.28389	4.14284	4.56727	3.36533	3.04609	3.1738
PF3D7_0819300	0.629331	0.340561	0.566648	1.11085	0.89519	0.886282	0.73859	0.750849	1.08175	0.950359	0.903216	0.951597
PF3D7_0819400	0.675129	0.489685	0.604905	0.930303	0.695003	0.737236	0.815644	0.830834	0.913678	1.15945	0.905164	1.21496
PF3D7_0819500	2.55859	1.22916	1.98836	6.60009	6.39663	7.50627	9.04859	8.36367	8.78885	8.71809	8.48937	7.96733
PF3D7_0819600	10.8854	9.91761	12.9517	8.68958	8.57434	8.65049	9.71269	10.0187	11.5626	8.86246	9.23557	7.95801
PF3D7_0819700	2.12889	2.0135	2.24381	1.52958	1.70481	1.63639	1.77627	1.41857	1.40304	2.01168	1.813	1.66216
PF3D7_0819800	2.21171	1.41852	1.67449	2.72009	2.90722	2.70898	1.69255	1.95393	2.06918	2.4369	3.12945	2.88325
PF3D7_0819900	8.91851	8.09773	7.47144	11.9935	14.3815	11.9205	12.4556	10.0467	13.9071	14.1349	13.4338	12.7328
PF3D7_0820000	30.0897	32.3184	29.1532	37.6899	38.4689	36.2167	37.9958	39.7047	37.2293	35.3492	34.5218	33.8362
PF3D7_0820100	2.49414	1.80069	2.11567	5.72158	4.86158	4.55161	3.69615	3.57159	3.18789	4.58416	4.60811	4.26784
PF3D7_0820200	15.7112	15.9596	15.8289	22.0403	24.0499	20.5742	22.0438	21.7601	23.3442	21.0563	21.6778	19.7045
PF3D7_0820300	39.5576	43.5099	42.461	30.824	30.9769	28.6781	25.3181	28.4164	23.473	26.6683	27.9203	27.6683
PF3D7_0820400	1.99044	1.64058	1.8471	1.62534	2.01244	1.16828	1.42565	1.74291	1.87065	1.77021	2.23353	2.985
PF3D7_0820500	25.4869	22.071	25.84	25.2881	25.8482	25.3926	23.1549	20.9163	21.9906	24.7923	24.9921	23.8659
PF3D7_0820600	1.52759	1.38445	1.52054	1.80473	1.66576	1.68941	1.20155	1.41223	1.24627	1.76226	1.83588	2.55213
PF3D7_0820700	6.19662	5.5239	5.46147	7.35443	7.67701	8.03868	6.80846	5.8442	6.5101	7.93749	8.49127	8.23178
PF3D7_0820800	2.84996	2.35243	2.25505	2.38273	2.26707	2.28459	1.55074	1.93879	2.05315	2.37731	2.20803	1.98158
PF3D7_0820900	9.66586	8.91812	9.00269	8.53704	7.82563	8.21854	6.99857	7.78923	8.44622	6.49742	6.96495	6.82748
PF3D7_0821000	5.09652	5.40579	6.0219	3.61349	3.66492	3.4589	2.52438	2.73392	3.64231	3.82845	3.88292	4.58256
PF3D7_0821100	63.7201	67.5358	65.3574	38.7958	35.7932	37.8824	30.0949	29.3681	29.8553	33.5986	30.9408	33.7
PF3D7_0821200	20.922	21.5672	21.5917	18.8525	20.5188	21.1056	16.3037	18.2963	16.1653	18.7289	19.3998	19.3462
PF3D7_0821300	21.7597	21.8288	20.8537	20.4197	18.7034	18.3026	19.5005	19.6112	20.2722	17.3252	17.8008	17.9435
PF3D7_0821400	17.1066	16.2208	17.357	14.4845	13.4207	14.3491	9.13595	9.65519	9.82692	13.5138	13.0339	12.6566
PF3D7_0821500	30.3261	30.7565	28.2808	21.5404	20.1346	21.8074	19.5881	22.5246	19.8067	16.4475	20.3651	16.4258
PF3D7_0821600	29.295	28.1221	28.8547	37.9356	38.3338	35.291	32.9911	29.0387	28.6802	34.1528	31.9027	31.8447
PF3D7_0821700	43.8811	47.2983	47.6138	76.9256	71.6174	83.899	88.5936	91.2849	83.253	80.6328	73.3687	80.2999
PF3D7_0821800	20.7376	24.4168	22.0991	40.9522	45.4614	45.7153	44.226	43.148	41.5885	45.1825	43.2479	45.4518
PF3D7_0821900	1.83802	1.94259	1.77119	3.0071	3.21661	3.11961	1.94141	1.77474	1.67805	3.06639	4.05918	3.80228
PF3D7_0822000	2.85665	3.12682	2.63264	3.81973	3.52889	4.39841	3.31316	2.89351	2.92099	3.71451	5.06225	5.48355
PF3D7_0822100	6.72733	7.78231	7.14354	11.58	11.7058	13.2378	10.6112	13.8142	12.038	13.4118	15.2532	13.0072
PF3D7_0822200	1.27259	1.80012	1.26917	1.87961	2.51873	2.08118	1.82246	1.93825	2.43985	1.83242	1.8316	2.28652
PF3D7_0822300	11.3529	12.5975	11.9151	15.322	13.1881	13.3584	15.0735	13.518	13.7779	13.691	14.4324	16.1967
PF3D7_0822400	2.87162	2.6548	2.67334	5.70205	6.25407	5.2484	3.28331	3.26346	4.46499	5.00066	6.10211	5.49453
PF3D7_0822500	7.22565	5.48682	5.88335	3.15473	3.49637	3.851	3.44675	3.45093	3.75378	4.5691	4.43484	4.51619
PF3D7_0822600	41.4552	38.1703	38.3789	30.0113	29.7597	29.701	26.7356	22.5604	26.3473	30.489	29.5314	31.0453
PF3D7_0822700	2.23894	2.31481	2.15213	1.4899	2.28247	1.89659	1.84956	1.90649	1.75037	1.22393	1.29247	1.86204
PF3D7_0822800	8.73196	10.8022	8.94389	6.96164	5.80178	8.47004	8.60919	8.22878	9.45148	8.65364	8.18539	7.74141
PF3D7_0822900	64.1294	67.6886	70.3859	8.74034	8.33955	8.67491	7.46352	7.305	7.71054	5.0352	5.12409	5.36393
PF3D7_0823000	2.59107	2.79056	2.41369	3.65856	4.1492	3.86689	4.0943	3.62471	4.06939	3.12549	3.50748	3.31584
PF3D7_0823100	5.62171	5.66081	5.4684	9.7342	11.3747	9.55166	10.875	9.62196	11.0826	8.5939	8.87577	8.35639
PF3D7_0823200	38.8116	35.9624	35.7269	42.2125	42.8476	44.3753	51.737	46.5908	51.378	47.7669	45.8253	48.9921
PF3D7_0823300	68.2588	70.3483	68.5134	62.7226	60.7956	62.9829	69.0756	61.7205	72.117	62.1696	59.1523	62.7643
PF3D7_0823400	0.426644	0.478246	0.548577	1.27873	1.59995	1.29603	1.09247	1.90373	1.58637	1.33458	1.0762	1.81943
PF3D7_0823500	3.3096	2.24547	3.22176	9.63442	10.5605	9.94343	7.10398	5.92178	5.73301	10.0349	8.37193	8.61525
PF3D7_0823600	2.48343	1.98078	2.598	5.55234	6.38782	5.80709	6.13744	6.45596	4.51714	7.07122	6.19985	5.40599
PF3D7_0823700	4.56101	2.87149	4.75836	9.26952	7.57583	10.9027	9.38582	11.0099	10.6212	10.2281	10.0922	10.8316
PF3D7_0823800	5.84042	4.98565	5.59664	15.8837	14.7418	15.9712	17.0041	19.8642	16.6526	15.8803	17.8973	15.6686
PF3D7_0823900	3.4258	2.89258	3.19475	7.29551	7.0631	7.18553	8.17165	7.84004	8.81425	7.60803	8.5974	7.2593
PF3D7_0824000	2.85712	1.87632	2.10373	2.42878	2.56137	2.89305	1.38868	1.76486	1.51238	1.8958	2.11635	3.4728
PF3D7_0824100	1.75813	1.88119	1.69545	1.87204	1.14881	1.70606	0.937892	1.38251	1.22572	2.37482	2.29661	1.34467
PF3D7_0824200	1.22185	1.08765	1.29026	2.07341	2.33596	2.15149	1.49725	1.5904	1.63062	2.22954	2.40384	2.40041
PF3D7_0824300	3.89849	3.72958	3.61989	4.16963	4.28508	3.96169	2.50459	2.08225	2.6203	4.76579	3.79669	5.00374
PF3D7_0824400	3.27291	3.61401	3.85318	8.34927	8.09089	7.86679	12.1827	12.0277	13.861	8.20055	8.90715	8.095
PF3D7_0824500	1.58265	1.36467	1.28039	4.01374	4.36255	4.52003	7.40587	5.64898	7.20973	4.6968	4.7051	5.04876
PF3D7_0824600	12.6312	12.0793	13.4419	12.2945	12.7302	13.9591	13.666	14.8007	13.067	13.7055	13.7689	14.2898
PF3D7_0824700	1.32559	0.904474	0.773364	1.65013	1.72907	1.46222	1.14989	1.71588	1.4242	1.12178	1.504	2.0375
PF3D7_0824800	20.7263	22.6288	20.652	21.2293	20.6951	19.6944	18.1179	22.7383	19.7014	18.8334	19.7849	19.1794
PF3D7_0824900	9.84056	10.6785	11.3688	9.66246	9.7966	9.33449	11.2378	12.2486	9.13832	9.83061	9.82958	9.73469
PF3D7_0825000	8.5846	7.85421	8.61248	11.1721	11.4665	10.1029	9.37665	9.08094	10.2204	9.70403	10.7333	9.81797
PF3D7_0825100	0.828824	0.285868	0.208095	0.995668	1.51424	1.24273	0.860481	0.769509	1.14085	1.39603	0.884522	1.30033
PF3D7_0825200	2.39633	2.3358	1.87036	2.66663	3.12572	2.51438	1.65073	2.30544	1.66461	3.36773	2.89093	3.55932
PF3D7_0825300	1.8533	2.00326	1.80031	4.13468	4.46788	5.28352	3.92286	5.00631	3.72239	4.14091	4.46023	4.92735
PF3D7_0825400	2.6462	2.61729	2.76611	4.50169	3.95643	4.28629	3.25785	3.006	3.78016	4.92325	5.4503	5.6087
PF3D7_0825500	47.17	43.3723	46.6197	53.3015	54.1408	48.2974	39.3032	39.7697	40.321	44.5092	45.6402	44.1958
PF3D7_0825600	5.44444	5.35346	4.98817	9.19865	9.43249	9.75236	6.44571	6.68653	5.6159	9.95946	9.56008	8.76647
PF3D7_0825700	1.27511	0.952892	0.55492	2.50761	4.46301	2.52491	0.748244	0.88921	1.41249	2.48184	3.28537	5.02794
PF3D7_0825800	1.51302	1.2394	1.58283	4.99839	6.18317	5.67152	1.87814	1.87299	1.85949	5.40032	5.53611	6.46848
PF3D7_0825900	1.1335	0.879642	1.16998	4.16067	3.66943	4.26238	1.91016	2.50232	2.2289	4.78818	5.44352	4.44581
PF3D7_0826000	1.22334	0.973179	0.794286	3.11565	3.42838	3.58962	3.82087	4.06441	3.93425	3.57982	3.30447	3.38039
PF3D7_0826100	43.8057	44.4301	44.7378	62.6501	62.2727	60.5843	59.8809	62.7986	59.4302	58.8965	58.761	59.3716
PF3D7_0826200	1.5456	1.83861	1.64726	2.13461	2.24748	2.2544	1.40672	1.59899	1.73361	2.03915	2.43813	3.05582
PF3D7_0826300	3.34369	3.06932	3.38007	5.02537	5.23287	4.69204	3.04357	3.41076	3.36516	4.85907	5.37466	5.15499
PF3D7_0826400	3.47117	3.50671	2.8907	1.41285	2.14275	2.14794	1.08132	1.68962	1.36935	1.96608	2.03842	2.27247
PF3D7_0826500	15.5049	15.2887	14.8962	15.6296	16.5565	15.8307	14.0948	15.4363	14.7289	16.5779	16.9144	16.4145
[truncated: 3,322 more rows]

## Sheet: Pearson correlation
Table S1B. Pearson correlation among the replicates of transcriptomes in +aTc TetR-PfGCN5::GFP parasites at ring stage under stress conditions
R: replicate; DHA: 30nM DHA for 6h; HS: heat shock; L-Glu: low glucose.
The highlighted (yellow) numbers are the R values between the replicates.
	DHA R1	DHA R2	DHA R3	HS R1	HS R2	HS R3	L-Glu R1	L-Glu R2	L-Glu R3	WT R1	WT R2	WT R3
DHA R1	1	0.998751	0.996588	0.951909	0.948395	0.947021	0.993454	0.993866	0.994523	0.664745	0.662158	0.660942
DHA R2	0.998751	1	0.997178	0.951735	0.948041	0.948215	0.994616	0.994379	0.994839	0.665916	0.663476	0.661516
DHA R3	0.996588	0.997178	1	0.956428	0.952394	0.953518	0.993653	0.991845	0.993218	0.661122	0.659348	0.656866
HS R1	0.951909	0.951735	0.956428	1	0.997489	0.998693	0.950541	0.946427	0.948583	0.59685	0.595911	0.592691
HS R2	0.948395	0.948041	0.952394	0.997489	1	0.996187	0.947582	0.943949	0.945122	0.60153	0.602402	0.597651
HS R3	0.947021	0.948215	0.953518	0.998693	0.996187	1	0.948208	0.94318	0.945019	0.590181	0.589073	0.585742
L-Glu R1	0.993454	0.994616	0.993653	0.950541	0.947582	0.948208	1	0.999195	0.998916	0.630488	0.62884	0.626323
L-Glu R2	0.993866	0.994379	0.991845	0.946427	0.943949	0.94318	0.999195	1	0.999252	0.629719	0.627938	0.62582
L-Glu R3	0.994523	0.994839	0.993218	0.948583	0.945122	0.945019	0.998916	0.999252	1	0.627108	0.625278	0.623202
WT R1	0.664745	0.665916	0.661122	0.59685	0.60153	0.590181	0.630488	0.629719	0.627108	1	0.998282	0.999498
WT R2	0.662158	0.663476	0.659348	0.595911	0.602402	0.589073	0.62884	0.627938	0.625278	0.998282	1	0.998128
WT R3	0.660942	0.661516	0.656866	0.592691	0.597651	0.585742	0.626323	0.62582	0.623202	0.999498	0.998128	1

## Sheet: DE DHA vs WT
Table S1C. Differential expression between DHA treated- and untreated +aTc TetR-PfGCN5:GFP parasites
FC: fold change, DEtype: type of differential expression; DO: down-regulation, UP: up-regulation
Gene ID	Gene Name or Symbol	Product Description	base Mean	log2(FC) DHA vs WT	pvalue	padj	DEtype
PF3D7_1001100	ACBP1	acyl-CoA binding protein, isoform 1, ACBP1	2387.58	-4.3652	0	0	DO
PF3D7_0301800	N/A	Plasmodium exported protein, unknown function	2236.29	-4.1538	0	0	DO
PF3D7_1352900	N/A	Plasmodium exported protein, unknown function	6414.08	-4.05624	0	0	DO
PF3D7_1252900	N/A	Plasmodium exported protein, unknown function	1160.01	-4.02385	0	0	DO
PF3D7_1401100	N/A	DnaJ protein, putative	15446.3	-3.92021	0	0	DO
PF3D7_1002000	N/A	Plasmodium exported protein (hyp2), unknown function	927.019	-3.79604	0	0	DO
PF3D7_0102200	RESA	ring-infected erythrocyte surface antigen	77183.8	-3.63312	0	0	DO
PF3D7_1036000	MSP11	merozoite surface protein 11	830.558	-3.61997	1.23418e-285	6.87265e-284	DO
PF3D7_0414800	N/A	conserved Plasmodium protein, unknown function	147.878	-3.40077	1.45261e-62	1.73048e-61	DO
PF3D7_1301600	EBA140	erythrocyte binding antigen-140	5052.81	-3.38629	0	0	DO
PF3D7_1479000	ACS1a	acyl-CoA synthetase	914.115	-3.37364	0	0	DO
PF3D7_1035900	M566	probable protein, unknown function	1368.13	-3.36137	0	0	DO
PF3D7_1133400	AMA1	apical membrane antigen 1	2282.56	-3.33796	0	0	DO
PF3D7_0808200	PMX	plasmepsin X	1035.67	-3.31121	0	0	DO
PF3D7_0805200	GAMER	gamete release protein, putative	556.949	-3.30008	1.67294e-218	6.35851e-217	DO
PF3D7_0613900	myoE	myosin E, putative	6075.39	-3.292	0	0	DO
PF3D7_0206900	MSP5	merozoite surface protein 5	472.743	-3.28331	1.12566e-188	3.57006e-187	DO
PF3D7_1035400	MSP3	merozoite surface protein 3	3687.04	-3.27453	0	0	DO
PF3D7_0822900	N/A	conserved Plasmodium protein, unknown function	2677.83	-3.27035	0	0	DO
PF3D7_1036500	N/A	conserved Plasmodium protein, unknown function	1032.89	-3.25393	0	0	DO
PF3D7_1035500	MSP6	merozoite surface protein 6	3632.88	-3.23712	0	0	DO
PF3D7_1335300	RH2b	reticulocyte binding protein 2 homologue b	1701	-3.23257	0	0	DO
PF3D7_0725400	N/A	conserved Plasmodium protein, unknown function	969.927	-3.21695	0	0	DO
PF3D7_1014100	MSA180	merozoite surface protein MSA180, putative	1054.39	-3.20921	0	0	DO
PF3D7_0102500	EBA181	erythrocyte binding antigen-181	5394.78	-3.19719	0	0	DO
PF3D7_0424100	RH5	reticulocyte binding protein homologue 5	387.618	-3.19574	2.1482e-154	5.16971e-153	DO
PF3D7_1335400	RH2a	reticulocyte binding protein 2 homologue a	2331.66	-3.17979	0	0	DO
PF3D7_1125800	N/A	kelch domain-containing protein, putative	1693.27	-3.14936	0	0	DO
PF3D7_0731500	EBA175	erythrocyte binding antigen-175	11598.6	-3.13735	0	0	DO
PF3D7_0402300	RH1	reticulocyte binding protein homologue 1	3273.77	-3.1299	0	0	DO
PF3D7_0805300	N/A	conserved Plasmodium protein, unknown function	806.048	-3.12816	2.05395e-246	9.02419e-245	DO
PF3D7_1251200	N/A	coronin	2711.46	-3.12461	0	0	DO
PF3D7_0424200	RH4	reticulocyte binding protein homologue 4	1327.8	-3.11381	0	0	DO
PF3D7_1035700	DBLMSP	duffy binding-like merozoite surface protein	2219.8	-3.11186	0	0	DO
PF3D7_1310700	N/A	RNA-binding protein, putative	1378.18	-3.10565	0	0	DO
PF3D7_0935600	GIG	gametocytogenesis-implicated protein	14522.9	-3.09685	0	0	DO
PF3D7_0323400	RIPR	Rh5 interacting protein	1232.09	-3.07672	0	0	DO
PF3D7_1149200	RESA3	ring-infected erythrocyte surface antigen	18605.8	-3.0706	0	0	DO
PF3D7_0525800	IMC1g	inner membrane complex protein 1g, putative	1524.23	-3.05724	0	0	DO
PF3D7_1351700	IMC1f	inner membrane complex protein 1f, putative	2065.17	-3.05104	0	0	DO
PF3D7_0402900	N/A	probable protein, unknown function	42.3663	-3.03788	3.65864e-20	1.6421e-19	DO
PF3D7_0911100	N/A	conserved protein, unknown function	2063.08	-3.02769	0	0	DO
PF3D7_1421100	N/A	conserved Plasmodium protein, unknown function	997.641	-3.01387	1.3825e-254	6.30554e-253	DO
PF3D7_0202100	LSAP2	liver stage associated protein 2	2717.41	-3.01353	0	0	DO
PF3D7_1036300	DBLMSP2	duffy binding-like merozoite surface protein 2	89.3761	-3.01004	6.90908e-39	5.25199e-38	DO
PF3D7_1342600	MyoA	myosin A	3956.6	-2.98984	0	0	DO
PF3D7_1411000	N/A	conserved Plasmodium protein, unknown function	1317.74	-2.98677	1.32175e-274	6.7339e-273	DO
PF3D7_0507500	SUB1	subtilisin-like protease 1	1388.14	-2.98132	0	0	DO
PF3D7_1003600	IMC1c	inner membrane complex protein 1c, putative	1715.74	-2.97836	0	0	DO
PF3D7_0214600	N/A	serine/threonine protein kinase, putative	2103.89	-2.9653	0	0	DO
PF3D7_0818100	N/A	zinc finger protein, putative	778.061	-2.96232	3.27693e-256	1.50896e-254	DO
PF3D7_0918700	N/A	conserved Plasmodium protein, unknown function	1549.34	-2.94855	0	0	DO
PF3D7_1231200	N/A	conserved Plasmodium protein, unknown function	499.304	-2.94586	2.17146e-168	5.94236e-167	DO
PF3D7_1332200	N/A	conserved protein, unknown function	1160.29	-2.90432	3.01489e-283	1.62228e-281	DO
PF3D7_1200700	ACS7	acyl-CoA synthetase	22243.3	-2.90261	0	0	DO
PF3D7_0414900	ARO	armadillo-domain containing rhoptry protein	676.486	-2.88852	2.57667e-189	8.22646e-188	DO
PF3D7_0828800	GAMA	GPI-anchored micronemal antigen	808.957	-2.86364	1.28716e-252	5.76095e-251	DO
PF3D7_1036400	LSA1	liver stage antigen 1	34.2869	-2.86117	1.08749e-14	3.82377e-14	DO
PF3D7_1028700	MTRAP	merozoite TRAP-like protein	1747.04	-2.85885	0	0	DO
PF3D7_0301200	FIKK3	serine/threonine protein kinase, FIKK family	936.155	-2.84579	3.4932e-265	1.70703e-263	DO
PF3D7_0605900	N/A	long chain polyunsaturated fatty acid elongation enzyme, putative	769.453	-2.81769	1.37402e-211	4.87422e-210	DO
PF3D7_0212600	SPATR	secreted protein with altered thrombospondin repeat domain	451.734	-2.80928	3.1807e-155	7.69313e-154	DO
PF3D7_1035300	GLURP	glutamate-rich protein GLURP	1390.87	-2.80437	9.93251e-301	6.09831e-299	DO
PF3D7_0913800	N/A	conserved Plasmodium protein, unknown function	415.099	-2.80224	2.72985e-141	6.05243e-140	DO
PF3D7_1477800	ACBP	acyl-CoA binding protein	198.422	-2.77997	1.51808e-68	1.93869e-67	DO
PF3D7_0701900	N/A	Plasmodium exported protein, unknown function	4621.43	-2.77627	0	0	DO
PF3D7_0930300	MSP1	merozoite surface protein 1	21381.7	-2.76319	0	0	DO
PF3D7_1035200	N/A	S-antigen	4934.25	-2.74647	0	0	DO
PF3D7_0418600	N/A	regulator of chromosome condensation, putative	1378.01	-2.73048	6.16584e-279	3.17508e-277	DO
PF3D7_1026600	N/A	conserved Plasmodium protein, unknown function	10424	-2.7249	0	0	DO
PF3D7_0830500	TryThrA	sporozoite and liver stage tryptophan-rich protein, putative	11672.9	-2.7244	0	0	DO
PF3D7_1246400	MTIP	myosin A tail domain interacting protein	896.915	-2.72337	6.27544e-259	2.91778e-257	DO
PF3D7_1125700	N/A	kelch domain-containing protein, putative	785.254	-2.70138	3.35941e-222	1.30798e-220	DO
PF3D7_0917300	N/A	conserved protein, unknown function	59.0061	-2.69832	9.48269e-24	4.76023e-23	DO
PF3D7_0618000	N/A	conserved Plasmodium membrane protein, unknown function	637.212	-2.69399	4.67478e-179	1.36509e-177	DO
PF3D7_1102900	N/A	Plasmodium exported protein (hyp11), unknown function	162.237	-2.69192	5.74955e-58	6.37375e-57	DO
PF3D7_0902100	FIKK9.2	serine/threonine protein kinase, FIKK family	99.7994	-2.68552	1.40801e-38	1.05523e-37	DO
PF3D7_1468400	D13	zinc finger protein, putative	402.924	-2.64863	5.14595e-125	1.03546e-123	DO
PF3D7_0501500	RAP3	rhoptry-associated protein 3	368.001	-2.63481	3.35117e-118	6.47128e-117	DO
PF3D7_1200600	VAR2CSA	erythrocyte membrane protein 1, PfEMP1	6354.64	-2.63365	0	0	DO
PF3D7_0903600	N/A	conserved protein, unknown function, unspecified product	1612.84	-2.63117	0	0	DO
PF3D7_0702000	N/A	Plasmodium exported protein (hyp12), unknown function	2734.19	-2.62049	0	0	DO
PF3D7_1243700	N/A	ubiquitin-conjugating enzyme E2, putative	965.053	-2.61837	5.08744e-235	2.11859e-233	DO
PF3D7_0629300	PL	phospholipase, putative	273.097	-2.61279	5.48863e-95	8.97101e-94	DO
PF3D7_1335100	MSP7	merozoite surface protein 7	1605.88	-2.60743	1.05473e-297	6.15989e-296	DO
PF3D7_0219700	GEXP20	Plasmodium exported protein (PHISTc), unknown function	1211.28	-2.5956	4.21262e-273	2.10148e-271	DO
PF3D7_1301200	GBPH2	GBPH2 protein	719.535	-2.59064	3.07931e-192	9.96407e-191	DO
PF3D7_0302500	CLAG3.1	cytoadherence linked asexual protein 3.1	3715.32	-2.58643	0	0	DO
PF3D7_1028900	IMC1m	inner membrane complex protein 1m, putative	139.061	-2.57813	6.1652e-50	5.89324e-49	DO
PF3D7_0722200	RALP1	rhoptry-associated leucine zipper-like protein 1	1611.89	-2.57624	7.52015e-300	4.44617e-298	DO
PF3D7_1243400	N/A	conserved Plasmodium protein, unknown function	164.467	-2.569	1.47307e-57	1.62546e-56	DO
PF3D7_0707300	RAMA	rhoptry-associated membrane antigen	5722.38	-2.56724	0	0	DO
PF3D7_0930200	LRR8	leucine-rich repeat protein	569.813	-2.56342	5.04496e-166	1.32023e-164	DO
PF3D7_0730400	IMP2	IMP1-like protein, putative	243.608	-2.55335	7.76213e-80	1.09332e-78	DO
PF3D7_0424800	N/A	Plasmodium exported protein (PHISTb), unknown function	1668.9	-2.54439	0	0	DO
PF3D7_0628300	CEPT	choline/ethanolaminephosphotransferase, putative	2085.45	-2.53975	0	0	DO
PF3D7_0919200	N/A	PPPDE peptidase, putative	304.88	-2.53287	3.17238e-93	5.06418e-92	DO
PF3D7_1416500	GDH1	NADP-specific glutamate dehydrogenase	643.915	-2.53204	2.88556e-187	8.97334e-186	DO
PF3D7_1143100	ApiAP2	AP2 domain transcription factor AP2-O, putative	2555.76	-2.51118	0	0	DO
PF3D7_0404700	DPAP3	dipeptidyl aminopeptidase 3	954.452	-2.48642	1.12005e-192	3.64893e-191	DO
PF3D7_1010300	SDH4	succinate dehydrogenase subunit 4, putative	2009.22	-2.45815	0	0	DO
PF3D7_0424400	SURF4.2	surface-associated interspersed protein 4.2 (SURFIN 4.2)	2094.36	-2.45383	5.10403e-285	2.77764e-283	DO
PF3D7_0210600	N/A	conserved protein, unknown function	648.857	-2.45339	6.05166e-162	1.54156e-160	DO
PF3D7_1148800	N/A	Plasmodium exported protein (hyp11), unknown function	1109.67	-2.44382	3.41495e-212	1.22964e-210	DO
PF3D7_0408000	N/A	conserved Plasmodium protein, unknown function	354.398	-2.43523	4.45895e-89	6.75757e-88	DO
PF3D7_1410400	RAP1	rhoptry-associated protein 1	2488.18	-2.43382	0	0	DO
PF3D7_1222700	GAP45	glideosome-associated protein 45	1047.23	-2.42944	4.66793e-239	2.03225e-237	DO
PF3D7_0501600	RAP2	rhoptry-associated protein 2	511.115	-2.42423	1.28115e-139	2.80156e-138	DO
PF3D7_0405900	ASP	apical sushi protein	841.053	-2.4194	1.22525e-206	4.22137e-205	DO
PF3D7_1017500	ELC	myosin essential light chain ELC	649.038	-2.41791	3.1824e-171	8.86078e-170	DO
PF3D7_0905400	RhopH3	high molecular weight rhoptry protein 3	4298.49	-2.41783	0	0	DO
PF3D7_1253000	GECO	gametocyte erythrocyte cytosolic protein	6950.42	-2.41467	0	0	DO
PF3D7_1413700	N/A	conserved Plasmodium protein, unknown function	804.132	-2.41057	2.7829e-182	8.43501e-181	DO
PF3D7_1229800	MyoJ	myosin J, putative	1387.26	-2.40115	4.0137e-287	2.26137e-285	DO
PF3D7_0620400	MSP10	merozoite surface protein 10	127.505	-2.3981	9.34589e-40	7.28949e-39	DO
PF3D7_0207100	N/A	conserved Plasmodium protein, unknown function	1616.55	-2.37931	0	0	DO
PF3D7_0109000	PHIL1	photosensitized INA-labeled protein PHIL1	589.626	-2.37922	1.14518e-152	2.71498e-151	DO
PF3D7_0507300	SOPT	subtilisin-like ookinete protein SOPT	260.779	-2.37175	1.93713e-74	2.6206e-73	DO
PF3D7_0902400	FIKK9.5	serine/threonine protein kinase, FIKK family	123.278	-2.3665	7.24512e-41	5.77319e-40	DO
PF3D7_0613300	ROP14	rhoptry protein ROP14	664.108	-2.36504	6.77872e-163	1.736e-161	DO
PF3D7_0900500	RIF	rifin	25.7322	-2.36469	2.6494e-10	7.41986e-10	DO
PF3D7_1361500	N/A	PH domain-containing protein, putative	389.236	-2.36265	7.17309e-94	1.16054e-92	DO
PF3D7_0919300	TrxL1	thioredoxin-like protein 1, putative	144.092	-2.36146	1.22499e-45	1.06663e-44	DO
PF3D7_0406500	N/A	NYN domain-containing protein, putative	26117.1	-2.35693	0	0	DO
PF3D7_0112800	N/A	Plasmodium exported protein (hyp11), unknown function	226.322	-2.35202	2.74072e-63	3.28132e-62	DO
PF3D7_0817600	N/A	conserved protein, unknown function	945.509	-2.35093	2.35975e-224	9.33954e-223	DO
PF3D7_1030200	CLAMP	claudin-like apicomplexan microneme protein, putative	501.198	-2.33779	1.11305e-128	2.27796e-127	DO
PF3D7_0503600	MyoB	myosin B	933.425	-2.33107	6.27557e-204	2.13147e-202	DO
PF3D7_0318700	N/A	conserved Plasmodium protein, unknown function	181.022	-2.32256	3.80039e-55	4.05346e-54	DO
PF3D7_1361800	GAC	glideosome-associated connector	3093.42	-2.3108	0	0	DO
PF3D7_0515400	N/A	conserved protein, unknown function	536.168	-2.29457	5.25029e-131	1.08847e-129	DO
PF3D7_0707500	N/A	conserved Plasmodium protein, unknown function	892.455	-2.29264	2.08684e-203	7.03793e-202	DO
PF3D7_1116000	RON4	rhoptry neck protein 4	1417.2	-2.27921	8.7206e-233	3.56948e-231	DO
PF3D7_0102700	MaTrA	merozoite-associated tryptophan-rich antigen	257.924	-2.27181	2.83184e-74	3.80945e-73	DO
PF3D7_1252600	N/A	esterase, putative	904.529	-2.26583	2.23225e-180	6.68139e-179	DO
PF3D7_1126700	ATG23	autophagy-related protein 23, putative	1988.58	-2.26287	5.74727e-303	3.5745e-301	DO
PF3D7_1224700	N/A	conserved Plasmodium protein, unknown function	1326.36	-2.25012	6.72591e-263	3.25357e-261	DO
PF3D7_0315900	N/A	conserved Plasmodium protein, unknown function	65.5283	-2.237	1.80946e-19	7.84918e-19	DO
PF3D7_1423300	PP7	serine/threonine protein phosphatase 7	700.406	-2.22996	2.62944e-156	6.4247e-155	DO
PF3D7_1332100	N/A	conserved protein, unknown function	58.4495	-2.22972	1.96296e-18	8.17445e-18	DO
PF3D7_0404000	N/A	conserved Plasmodium protein, unknown function	139.082	-2.22673	1.0617e-37	7.77443e-37	DO
PF3D7_1235200	VP2	V-type K+-independent H+-translocating inorganic pyrophosphatase	245.389	-2.20638	6.51097e-68	8.27084e-67	DO
PF3D7_0214900	RON6	rhoptry neck protein 6	1437.58	-2.20457	1.12366e-231	4.56033e-230	DO
PF3D7_1337800	CDPK5	calcium-dependent protein kinase 5	482.602	-2.20316	7.64369e-103	1.33111e-101	DO
PF3D7_1431400	SRA	surface-related antigen SRA	465.278	-2.20164	6.86333e-116	1.3095e-114	DO
PF3D7_1331500	N/A	conserved Plasmodium protein, unknown function	363.724	-2.19805	4.45419e-95	7.30518e-94	DO
PF3D7_1223100	PKAr	cAMP-dependent protein kinase regulatory subunit	1519.89	-2.19642	1.29443e-238	5.58471e-237	DO
PF3D7_0207000	MSP4	merozoite surface protein 4	962.225	-2.19302	2.04165e-167	5.49296e-166	DO
PF3D7_1321100	N/A	conserved Plasmodium protein, unknown function	1254.97	-2.18996	6.24153e-226	2.51182e-224	DO
PF3D7_1232500	N/A	CG2-related protein, putative	910.911	-2.18858	1.51237e-181	4.55518e-180	DO
PF3D7_1240100	ETRAMP12	early transcribed membrane protein 12	435.216	-2.18658	1.73797e-107	3.16468e-106	DO
PF3D7_0308300	N/A	conserved Plasmodium protein, unknown function	204.833	-2.18345	4.71811e-54	4.90131e-53	DO
PF3D7_1252100	RON3	rhoptry neck protein 3	1097.4	-2.17927	5.72358e-206	1.95787e-204	DO
PF3D7_1116100	N/A	serine esterase, putative	2234.57	-2.16597	0	0	DO
PF3D7_1437300	N/A	conserved Plasmodium protein, unknown function	137.301	-2.16319	2.02496e-39	1.56412e-38	DO
PF3D7_1002100	PTP5	EMP1-trafficking protein	9576.99	-2.15992	0	0	DO
PF3D7_1012200	RA	rhoptry associated adhesin	433.907	-2.1557	5.17129e-104	9.07153e-103	DO
PF3D7_1136900	SUB2	subtilisin-like protease 2	1179.16	-2.1545	4.52021e-195	1.48269e-193	DO
PF3D7_1023000	N/A	conserved Plasmodium membrane protein, unknown function	194.065	-2.15349	1.12883e-48	1.05175e-47	DO
PF3D7_0407900	N/A	AAA family ATPase, putative	1130.99	-2.14308	8.12512e-213	2.97032e-211	DO
PF3D7_0220800	CLAG2	cytoadherence linked asexual protein 2	706.589	-2.13748	5.60252e-120	1.09512e-118	DO
PF3D7_1129300	N/A	conserved Plasmodium protein, unknown function	346.102	-2.12967	1.52128e-86	2.24859e-85	DO
PF3D7_0902500	FIKK9.6	serine/threonine protein kinase, FIKK family	3540.05	-2.12714	0	0	DO
PF3D7_1017100	RON12	rhoptry neck protein 12	232.892	-2.12487	8.94372e-59	1.0078e-57	DO
PF3D7_0401900	ACS6	acyl-CoA synthetase	3528.32	-2.12266	0	0	DO
PF3D7_1102800	ETRAMP11.2	early transcribed membrane protein 11.2	44084.9	-2.11462	0	0	DO
PF3D7_1452000	RON2	rhoptry neck protein 2	1009.59	-2.11241	1.13795e-176	3.26325e-175	DO
PF3D7_1407900	PMI	plasmepsin I	7119.97	-2.11154	9.67055e-97	1.63648e-95	DO
PF3D7_1031200	MORN1	MORN repeat-containing protein 1	245.356	-2.10689	8.35701e-61	9.66708e-60	DO
PF3D7_1139700	N/A	adrenodoxin reductase, putative	133.275	-2.10503	3.07191e-34	2.06621e-33	DO
PF3D7_0407800	N/A	conserved Plasmodium protein, unknown function	1363.57	-2.1023	5.23533e-180	1.55727e-178	DO
PF3D7_0423400	AARP	apical asparagine-rich protein AARP	167.526	-2.09309	4.47115e-44	3.83047e-43	DO
PF3D7_1238900	PK2	protein kinase 2	666.565	-2.08829	1.88294e-141	4.19414e-140	DO
PF3D7_1204900	N/A	conserved Plasmodium protein, unknown function	200.336	-2.08148	2.4048e-47	2.18117e-46	DO
PF3D7_1016800	N/A	Plasmodium exported protein (PHISTc), unknown function	2145.56	-2.07678	1.23924e-280	6.45076e-279	DO
PF3D7_0528300	N/A	conserved protein, unknown function	88.5764	-2.06811	2.50175e-24	1.27456e-23	DO
PF3D7_1201200	N/A	Plasmodium exported protein (PHISTa-like), unknown function	3198.43	-2.06454	1.25216e-270	6.18205e-269	DO
PF3D7_0202200	PTP1	EMP1-trafficking protein	3462.36	-2.0645	2.97187e-273	1.49813e-271	DO
PF3D7_1436200	N/A	conserved Plasmodium protein, unknown function	928.01	-2.05678	2.75199e-168	7.44592e-167	DO
PF3D7_1001800	N/A	Plasmodium exported protein (PHISTc), unknown function	799.685	-2.05435	9.70977e-152	2.27942e-150	DO
PF3D7_0216700	ATG11	autophagy-related protein 11, putative	1801.33	-2.04905	2.84742e-254	1.28644e-252	DO
PF3D7_1478100	N/A	Plasmodium exported protein (hyp13), unknown function	215.844	-2.04237	2.01059e-52	2.0186e-51	DO
PF3D7_0929400	RhopH2	high molecular weight rhoptry protein 2	2678.15	-2.0376	1.10981e-304	6.99327e-303	DO
PF3D7_0316000	MA	microneme associated antigen	146.544	-2.03675	2.66452e-38	1.9907e-37	DO
PF3D7_1145200	N/A	serine/threonine protein kinase, putative	2523.26	-2.02655	7.08822e-261	3.39455e-259	DO
PF3D7_1013800	N/A	conserved Plasmodium protein, unknown function	429.908	-2.02515	6.5153e-93	1.0366e-91	DO
PF3D7_0503400	ADF1	actin-depolymerizing factor 1	1007.26	-2.02454	5.3726e-174	1.52245e-172	DO
PF3D7_0628100	N/A	HECT-domain (ubiquitin-transferase), putative	4740.31	-2.02336	0	0	DO
PF3D7_0920500	N/A	ADP-ribosylation factor, putative	312.163	-2.01875	2.0088e-72	2.65749e-71	DO
PF3D7_0423800	CyRPA	cysteine-rich protective antigen	253.833	-2.0186	7.53859e-55	8.02273e-54	DO
PF3D7_1104900	N/A	calcium/calmodulin-dependent protein kinase, putative	1121.17	-2.01833	3.7311e-184	1.1454e-182	DO
PF3D7_1407700	N/A	conserved protein, unknown function	113.076	-1.99889	8.83864e-30	5.25816e-29	DO
PF3D7_1359700	N/A	conserved Plasmodium protein, unknown function	414.562	-1.99394	6.35104e-92	9.97217e-91	DO
PF3D7_1140400	N/A	conserved Plasmodium protein, unknown function	207.644	-1.98921	1.163e-48	1.08147e-47	DO
PF3D7_0308100	N/A	zinc finger protein, putative	540.911	-1.98602	6.66346e-110	1.23687e-108	DO
PF3D7_0901900	N/A	probable protein, unknown function	129.699	-1.98297	5.02035e-32	3.19714e-31	DO
PF3D7_1209400	CIA1	cytosolic iron-sulfur protein assembly protein 1, putative	542.84	-1.97739	1.88598e-112	3.54195e-111	DO
PF3D7_1035600	H101	merozoite surface protein	155.706	-1.97216	1.23077e-37	8.99874e-37	DO
PF3D7_0415800	N/A	RING zinc finger protein, putative	115.995	-1.97007	1.1669e-27	6.48291e-27	DO
PF3D7_1371700	N/A	serine/threonine protein kinase, FIKK family	47.9369	-1.95881	8.16191e-14	2.75263e-13	DO
PF3D7_0814600	N/A	conserved protein, unknown function	73.9928	-1.95558	4.09697e-19	1.74714e-18	DO
PF3D7_0604100	SIP2	AP2 domain transcription factor	1150.74	-1.95037	5.62571e-188	1.77247e-186	DO
PF3D7_1146600	ORP1	oocyst rupture protein 1, putative	1145.1	-1.94929	3.08163e-166	8.15356e-165	DO
PF3D7_0423300	N/A	conserved Plasmodium protein, unknown function	293.09	-1.94363	5.99039e-61	6.98004e-60	DO
PF3D7_1136200	N/A	conserved Plasmodium protein, unknown function	277.05	-1.94278	1.48511e-61	1.74341e-60	DO
PF3D7_1455300	N/A	conserved protein, unknown function	436.255	-1.93725	1.38256e-90	2.13583e-89	DO
PF3D7_0814500	N/A	conserved protein, unknown function	696.34	-1.93087	8.48428e-132	1.76657e-130	DO
PF3D7_1228600	MSP9	merozoite surface protein 9	4243.18	-1.9273	0	0	DO
PF3D7_1469200	SHLP1	shewanella-like protein phosphatase 1, putative	178.538	-1.92611	5.49632e-38	4.0683e-37	DO
PF3D7_1218000	TRAMP	thrombospondin-related apical membrane protein	152.77	-1.91839	9.17458e-35	6.24106e-34	DO
PF3D7_0802600	ACbeta	adenylyl cyclase beta	1041.11	-1.91664	3.52864e-167	9.44059e-166	DO
PF3D7_1337700	N/A	conserved Plasmodium protein, unknown function	124.587	-1.91171	2.97473e-30	1.79874e-29	DO
PF3D7_1411100	N/A	conserved Plasmodium membrane protein, unknown function, unspecified product	394.714	-1.91131	6.6474e-76	9.14782e-75	DO
PF3D7_0702300	STARP	sporozoite threonine and asparagine-rich protein	3612.13	-1.91111	5.19752e-179	1.50854e-177	DO
PF3D7_1356800	ARK3	serine/threonine protein kinase, putative	2481.98	-1.88706	1.96377e-251	8.70787e-250	DO
PF3D7_1449200	N/A	conserved Plasmodium protein, unknown function	632.822	-1.88403	2.4892e-88	3.73692e-87	DO
PF3D7_0424600	N/A	Plasmodium exported protein (PHISTb), unknown function	5666.62	-1.88374	8.06137e-283	4.28955e-281	DO
PF3D7_0425100	N/A	Plasmodium exported protein (hyp6), unknown function	192.408	-1.87846	1.73842e-39	1.35151e-38	DO
PF3D7_1149300	FIKK11	serine/threonine protein kinase, FIKK family	137.119	-1.8673	3.80135e-31	2.35507e-30	DO
PF3D7_0701100	RIF	rifin	50.4358	-1.86229	1.75086e-13	5.80269e-13	DO
PF3D7_1007300	N/A	RING zinc finger protein, putative	148.02	-1.84926	3.06885e-32	1.96481e-31	DO
PF3D7_1412000	N/A	p1/s1 nuclease, putative	54.4681	-1.84485	2.6346e-14	9.09014e-14	DO
PF3D7_1331400	N/A	CPW-WPC family protein	69.8449	-1.84243	5.32213e-17	2.07724e-16	DO
PF3D7_1026500	N/A	conserved Plasmodium protein, unknown function	63.0257	-1.82564	2.30987e-15	8.41214e-15	DO
PF3D7_0528400	DHHC7	palmitoyltransferase DHHC7	393.507	-1.82198	9.27245e-64	1.12136e-62	DO
PF3D7_1200500	RIF	rifin	129.922	-1.81762	2.64196e-29	1.55434e-28	DO
PF3D7_1434400	N/A	conserved protein, unknown function	169.941	-1.81118	1.24963e-35	8.69834e-35	DO
PF3D7_1014900	KIC8	protein KIC8	1235.22	-1.81002	4.42375e-154	1.05927e-152	DO
PF3D7_0501400	FIRA	interspersed repeat antigen	28720.5	-1.80994	0	0	DO
PF3D7_0828900	N/A	conserved protein, unknown function	171.478	-1.80772	6.82925e-37	4.93293e-36	DO
PF3D7_0112100	N/A	conserved Plasmodium protein, unknown function	30.6874	-1.79186	2.80866e-08	7.02385e-08	DO
PF3D7_0502500	N/A	conserved Plasmodium protein, unknown function	25.6007	-1.78304	2.28128e-07	5.36857e-07	DO
PF3D7_0612700	P12	6-cysteine protein P12	363.174	-1.78136	1.09643e-59	1.25918e-58	DO
PF3D7_0935700	N/A	Plasmodium exported protein, unknown function	898.487	-1.77967	2.51992e-136	5.4116e-135	DO
PF3D7_1455600	FER2	ferlin, putative	182.818	-1.77504	4.29862e-38	3.19165e-37	DO
PF3D7_0525300	N/A	conserved protein, unknown function	33.983	-1.77435	2.56113e-09	6.7914e-09	DO
PF3D7_0932200	PFN	profilin	698.106	-1.77144	6.87759e-105	1.21988e-103	DO
PF3D7_0935800	CLAG9	cytoadherence linked asexual protein 9	1059.88	-1.76406	2.48196e-140	5.47748e-139	DO
PF3D7_0105400	N/A	conserved Plasmodium protein, unknown function	112.241	-1.76389	1.83468e-24	9.42733e-24	DO
PF3D7_1473400	N/A	conserved protein, unknown function	367.647	-1.76146	1.29587e-61	1.52855e-60	DO
PF3D7_0831600	CLAG8	cytoadherence linked asexual protein 8	502.347	-1.75788	2.46735e-85	3.59153e-84	DO
PF3D7_0817700	RON5	rhoptry neck protein 5	974.207	-1.75377	6.50749e-145	1.47698e-143	DO
PF3D7_1018200	PPP8	serine/threonine protein phosphatase 8, putative	801.398	-1.75231	4.54257e-109	8.335e-108	DO
PF3D7_0403800	N/A	alpha/beta hydrolase, putative	1032.79	-1.75154	3.95522e-146	9.06295e-145	DO
PF3D7_1118700	MLC-B	myosin light chain B	534.305	-1.74857	5.50987e-86	8.06935e-85	DO
PF3D7_0108500	N/A	conserved Plasmodium protein, unknown function	107.811	-1.74367	8.06012e-23	3.97528e-22	DO
PF3D7_0210700	SYN17	syntaxin, Qa-SNARE family	83.5363	-1.74277	3.009e-18	1.24655e-17	DO
PF3D7_0724900	N/A	kinesin-19, putative	895.831	-1.7415	1.7737e-120	3.48124e-119	DO
PF3D7_1027300	nPrx	peroxiredoxin	6052.77	-1.73653	7.3976e-300	4.42839e-298	DO
PF3D7_1361400	ADF2	actin-depolymerizing factor 2	74.9218	-1.73107	8.15318e-17	3.15393e-16	DO
PF3D7_0220700	N/A	Plasmodium exported protein (hyp9), unknown function	1377.11	-1.72907	1.22536e-138	2.66739e-137	DO
PF3D7_1463900	N/A	EF-hand calcium-binding domain-containing protein, putative	749.539	-1.72799	2.43439e-107	4.41603e-106	DO
PF3D7_0936700	N/A	lysophospholipase, putative	53.7762	-1.72605	1.11993e-12	3.57556e-12	DO
PF3D7_0902000	FIKK9.1	serine/threonine protein kinase, FIKK family	560.258	-1.72199	5.26622e-83	7.53251e-82	DO
PF3D7_0501100	HSP40	heat shock protein 40, type II	3729.92	-1.7167	1.46458e-212	5.31355e-211	DO
PF3D7_API02700	RPS12	apicoplast ribosomal protein S12	137.445	-1.71517	5.00449e-09	1.30111e-08	DO
PF3D7_1310600	RAB5b	ras-related protein Rab-5B	224.005	-1.71423	6.22797e-42	5.10715e-41	DO
PF3D7_1308000	N/A	conserved Plasmodium membrane protein, unknown function	397.59	-1.708	1.22348e-64	1.50238e-63	DO
PF3D7_0726100	N/A	Plasmodium exported protein, unknown function	4536.87	-1.6975	3.57074e-282	1.87915e-280	DO
PF3D7_1016000	N/A	conserved Plasmodium protein, unknown function	219.297	-1.69732	1.09295e-39	8.51081e-39	DO
PF3D7_0929600	N/A	G2 protein, putative	86.072	-1.69579	2.98735e-18	1.23865e-17	DO
PF3D7_1016700	N/A	Plasmodium exported protein (PHISTc), unknown function	2162.3	-1.69563	9.5119e-201	3.14155e-199	DO
PF3D7_1472200	HDA1	histone deacetylase, putative	21645.3	-1.69197	7.3077e-300	4.42839e-298	DO
PF3D7_1355200	N/A	RAP protein, putative	85.3502	-1.68948	6.96092e-18	2.83227e-17	DO
PF3D7_1019900	ATG8	autophagy-related protein 8	88.9076	-1.68922	5.41224e-18	2.22101e-17	DO
PF3D7_1435600	N/A	conserved Plasmodium protein, unknown function	1078.14	-1.6879	1.10655e-123	2.20802e-122	DO
PF3D7_1115800	N/A	conserved Plasmodium protein, unknown function	2976.66	-1.68591	3.98734e-222	1.53995e-220	DO
PF3D7_0810300	PPM5	protein phosphatase PPM5, putative	1902.43	-1.68203	2.35789e-179	6.92757e-178	DO
PF3D7_1007200	N/A	rho GTPase-activating protein, putative	294.99	-1.67729	5.88526e-48	5.39933e-47	DO
PF3D7_1404700	N/A	conserved Plasmodium protein, unknown function	105.058	-1.67676	9.3609e-21	4.26946e-20	DO
PF3D7_0830600	N/A	Plasmodium exported protein (PHISTc), unknown function	5087.8	-1.67314	2.65834e-207	9.29256e-206	DO
PF3D7_0731200	N/A	Plasmodium exported protein, unknown function	676.129	-1.6721	6.11601e-95	9.96244e-94	DO
PF3D7_1439500	ORP2	oocyst rupture protein 2, putative	340.636	-1.67059	2.25551e-57	2.47177e-56	DO
PF3D7_0425200	N/A	Plasmodium exported protein (hyp15), unknown function	150.705	-1.66999	3.31044e-29	1.94047e-28	DO
PF3D7_0831500	N/A	Plasmodium exported protein (PHIST), unknown function	3326.78	-1.6628	9.57111e-203	3.20532e-201	DO
PF3D7_0914100	N/A	conserved Plasmodium protein, unknown function	767.658	-1.66191	1.2947e-93	2.08765e-92	DO
PF3D7_0203000	ROPE	repetitive organellar protein, putative	1357.49	-1.65811	1.84575e-156	4.53297e-155	DO
PF3D7_1463500	N/A	fam-a protein	788.462	-1.65028	1.52146e-106	2.7392e-105	DO
PF3D7_1206000	SHLP2	shewanella-like protein phosphatase 2	190.122	-1.64528	1.21905e-34	8.28087e-34	DO
PF3D7_0617800	H2A	histone H2A	9514.85	-1.64434	5.19195e-184	1.58371e-182	DO
PF3D7_1102500	GEXP02	Plasmodium exported protein (PHISTb), unknown function	13399.4	-1.6416	6.40065e-215	2.39474e-213	DO
PF3D7_1478000	GEXP17	Plasmodium exported protein (PHISTa), unknown function	6009.07	-1.63495	1.83868e-218	6.93343e-217	DO
PF3D7_0507400	N/A	conserved Plasmodium protein, unknown function	101.428	-1.63479	4.99133e-20	2.21945e-19	DO
PF3D7_1034700	N/A	ADP-ribosylation factor, putative	53.0136	-1.63304	2.31103e-11	6.89136e-11	DO
PF3D7_0620300	N/A	conserved Plasmodium protein, unknown function	66.105	-1.63066	6.06742e-14	2.05204e-13	DO
PF3D7_1209500	PDEalpha	cGMP-specific 3',5'-cyclic phosphodiesterase alpha	120.281	-1.63053	1.58874e-21	7.43013e-21	DO
PF3D7_1440400	N/A	zinc finger protein, putative	150.931	-1.627	8.95565e-28	4.98705e-27	DO
PF3D7_0302200	CLAG3.2	cytoadherence linked asexual protein 3.2	178.122	-1.62517	3.05899e-28	1.72957e-27	DO
PF3D7_1301900	N/A	Plasmodium exported protein, unknown function	93.1482	-1.62111	6.31057e-18	2.57422e-17	DO
PF3D7_1307500	N/A	conserved Plasmodium protein, unknown function	222.165	-1.61502	9.70579e-37	6.98963e-36	DO
PF3D7_0113300	N/A	Plasmodium exported protein (hyp1), unknown function	2192.05	-1.60817	2.83696e-177	8.18445e-176	DO
PF3D7_0808300	N/A	ubiquitin regulatory protein, putative	1260.31	-1.60504	7.43952e-146	1.69657e-144	DO
PF3D7_0932100	N/A	protein MAM3, putative	997.781	-1.6032	1.64686e-118	3.19304e-117	DO
PF3D7_1001600	XL2	exported lipase 2	695.756	-1.60073	3.76583e-95	6.21882e-94	DO
PF3D7_1334700	MSRP7	MSP7-like protein	1298.73	-1.59663	4.80355e-111	8.95104e-110	DO
PF3D7_0730800	N/A	Plasmodium exported protein, unknown function, unspecified product	11324	-1.59477	8.15751e-211	2.87252e-209	DO
PF3D7_1009700	N/A	tubulin--tyrosine ligase, putative	495.499	-1.59407	7.16351e-73	9.52946e-72	DO
PF3D7_0905500	N/A	conserved protein, unknown function	104.813	-1.59325	6.3021e-19	2.6685e-18	DO
PF3D7_0423900	N/A	probable protein, unknown function	160.483	-1.59197	6.289e-29	3.6551e-28	DO
PF3D7_API02900	TUFA	elongation factor Tu	259.58	-1.59148	2.57185e-39	1.98016e-38	DO
PF3D7_0508000	P38	6-cysteine protein	286.268	-1.58929	2.00833e-44	1.72984e-43	DO
PF3D7_1212900	BDP2	bromodomain protein 2, putative	4605.71	-1.58891	2.32574e-225	9.28163e-224	DO
PF3D7_0415700	N/A	conserved Plasmodium protein, unknown function	33.6636	-1.58603	2.59272e-07	6.07166e-07	DO
NA	NA	NA	400.019	-1.58478	1.33826e-54	1.40856e-53	DO
PF3D7_0206200	PAT	pantothenate transporter	415.659	-1.58461	2.23001e-56	2.42166e-55	DO
PF3D7_0614000	N/A	thiamine-phosphate synthase, putative	439.605	-1.57802	4.36355e-59	4.96366e-58	DO
PF3D7_0920700	N/A	CRAL/TRIO domain-containing protein, putative	379.62	-1.5716	1.035e-53	1.06365e-52	DO
PF3D7_1323700	GAPM1	glideosome associated protein with multiple membrane spans 1	712.953	-1.56621	1.50064e-92	2.37966e-91	DO
PF3D7_0207400	SERA7	serine repeat antigen 7	414.482	-1.56391	1.66576e-61	1.94569e-60	DO
PF3D7_1252800	N/A	Plasmodium exported protein (PHISTb), unknown function	928.716	-1.56038	1.33406e-95	2.22606e-94	DO
PF3D7_0221800	N/A	hypothetical protein	89.9376	-1.55836	1.96576e-16	7.48928e-16	DO
PF3D7_0609900	N/A	conserved Plasmodium protein, unknown function	675.355	-1.55396	5.26914e-83	7.53251e-82	DO
PF3D7_1001900	PfJ23	Plasmodium exported protein (hyp16), unknown function	1121.85	-1.55252	5.48746e-91	8.50467e-90	DO
PF3D7_0400300	RIF	rifin	25.8511	-1.54599	4.14332e-06	8.82276e-06	DO
PF3D7_0214700	N/A	conserved Plasmodium protein, unknown function	130.749	-1.54094	1.84149e-22	8.97139e-22	DO
PF3D7_0216800	N/A	TMEM121 domain-containing protein, putative	97.2627	-1.53947	1.43174e-17	5.757e-17	DO
PF3D7_1231400	N/A	amino acid transporter, putative	853.329	-1.5394	2.10518e-91	3.28395e-90	DO
PF3D7_1025400	N/A	conserved Plasmodium membrane protein, unknown function	322.934	-1.53731	1.14576e-46	1.0237e-45	DO
PF3D7_1310200	N/A	conserved Plasmodium protein, unknown function	66.5295	-1.53121	1.30671e-12	4.15527e-12	DO
PF3D7_0209500	N/A	conserved Plasmodium protein, unknown function	158.622	-1.52672	6.29268e-26	3.35586e-25	DO
PF3D7_1136700	N/A	conserved Plasmodium protein, unknown function	204.915	-1.52668	1.35362e-32	8.72474e-32	DO
PF3D7_1128900	N/A	conserved protein, unknown function	288.092	-1.52651	2.10527e-41	1.69733e-40	DO
PF3D7_1035100	N/A	probable protein, unknown function	195.761	-1.52611	7.21292e-30	4.30707e-29	DO
PF3D7_0625000	SMS1	sphingomyelin synthase 1, putative	137.074	-1.51781	5.5812e-22	2.66219e-21	DO
PF3D7_0207500	SERA6	serine repeat antigen 6	570.329	-1.51709	1.39965e-65	1.73202e-64	DO
PF3D7_1348600	N/A	conserved Plasmodium protein, unknown function	115.365	-1.51686	1.42911e-19	6.24453e-19	DO
PF3D7_0207700	SERA4	serine repeat antigen 4	368.732	-1.51634	1.69e-52	1.70387e-51	DO
PF3D7_1224100	N/A	conserved protein, unknown function	177.304	-1.51487	4.38536e-29	2.55804e-28	DO
PF3D7_0505300	N/A	UDP-N-acetylglucosamine transporter, putative	52.2336	-1.51266	2.39975e-10	6.73645e-10	DO
PF3D7_1342500	SPECT1	sporozoite protein essential for cell traversal	55.7019	-1.50871	5.19915e-11	1.51544e-10	DO
PF3D7_1321900	N/A	conserved protein, unknown function	987.316	-1.5065	1.36862e-104	2.40967e-103	DO
PF3D7_1232600	N/A	conserved Plasmodium protein, unknown function	113.671	-1.50491	6.89595e-19	2.91223e-18	DO
PF3D7_0318500	N/A	conserved Plasmodium protein, unknown function	981.955	-1.50392	4.14209e-97	7.0342e-96	DO
PF3D7_0207600	SERA5	serine repeat antigen 5	3734.67	-1.49848	1.07717e-187	3.3716e-186	DO
PF3D7_0425400	N/A	Plasmodium exported protein (PHISTa), unknown function	60.9508	-1.49108	2.42127e-11	7.21111e-11	DO
PF3D7_0212900	ATEL1	arginyl-tRNA--protein transferase	263.531	-1.4874	1.65839e-35	1.15102e-34	DO
PF3D7_1133300	CDC50B	LEM3/CDC50 family protein, putative	102.653	-1.48717	9.26874e-17	3.5653e-16	DO
PF3D7_1246200	ACT1	actin I	4305.07	-1.4834	9.54904e-159	2.36945e-157	DO
PF3D7_1312500	N/A	conserved Plasmodium protein, unknown function	141.203	-1.48067	3.66656e-20	1.64412e-19	DO
PF3D7_1206300	N/A	conserved Plasmodium protein, unknown function	891.968	-1.48035	2.0677e-93	3.31178e-92	DO
PF3D7_1224200	N/A	BRO1 domain-containing protein, putative	94.3321	-1.4728	6.40899e-16	2.37743e-15	DO
PF3D7_1343700	Kelch13	kelch protein K13	2598.58	-1.46743	9.89131e-127	2.00718e-125	DO
PF3D7_1115900	DHHC9	palmitoyltransferase DHHC9	208.95	-1.46615	2.09597e-28	1.19211e-27	DO
PF3D7_0609800	DHHC2	palmitoyltransferase DHHC2, putative	245.845	-1.46547	1.46568e-33	9.70835e-33	DO
PF3D7_1222600	AP2-G	AP2 domain transcription factor AP2-G	2590.65	-1.46358	6.84202e-165	1.77116e-163	DO
PF3D7_1400300	RIF	rifin	29.6499	-1.46144	1.56104e-06	3.43243e-06	DO
PF3D7_1002200	PArt	tryptophan-rich antigen 3	2419.12	-1.46144	1.57071e-114	2.97317e-113	DO
PF3D7_1023800	N/A	conserved Plasmodium protein, unknown function	90.0057	-1.46103	2.1466e-15	7.8235e-15	DO
PF3D7_1440900	N/A	conserved Plasmodium protein, unknown function	55.8331	-1.4459	1.74114e-09	4.67396e-09	DO
PF3D7_1425300	N/A	conserved Plasmodium protein, unknown function	291.15	-1.4455	3.61933e-38	2.69145e-37	DO
PF3D7_1114900	N/A	conserved protein, unknown function	257.662	-1.4406	2.34223e-36	1.66671e-35	DO
PF3D7_1436600	PKG	cGMP-dependent protein kinase	425.906	-1.43928	3.45061e-50	3.32494e-49	DO
PF3D7_1428500	N/A	protein kinase, putative	1039.67	-1.43775	2.85764e-99	4.9051e-98	DO
PF3D7_0934800	PKAc	cAMP-dependent protein kinase catalytic subunit	622.261	-1.43616	7.0237e-67	8.82848e-66	DO
PF3D7_0308700	N/A	conserved protein, unknown function	199.695	-1.43043	6.23293e-27	3.41137e-26	DO
PF3D7_0805600	N/A	PAP2-like protein, putative	982.195	-1.42751	2.82224e-87	4.19742e-86	DO
PF3D7_1149600	N/A	DnaJ protein, putative	3936.58	-1.42523	2.97084e-156	7.22202e-155	DO
PF3D7_1227700	KIC2	protein KIC2	1793.63	-1.42414	3.31741e-116	6.35483e-115	DO
PF3D7_0220000	LSA3	liver stage antigen 3	19678.9	-1.415	3.19828e-285	1.76052e-283	DO
PF3D7_1465500	K2	potassium channel K2	71.9225	-1.41339	4.20225e-12	1.30172e-11	DO
PF3D7_1475800	N/A	conserved Plasmodium protein, unknown function	37.9707	-1.41324	3.40285e-07	7.8993e-07	DO
PF3D7_0805500	N/A	conserved Plasmodium protein, unknown function	675.262	-1.41014	1.95242e-69	2.50674e-68	DO
PF3D7_1476300	N/A	Plasmodium exported protein (PHISTb), unknown function	374.365	-1.41013	5.78082e-46	5.07039e-45	DO
PF3D7_1210600	N/A	conserved Plasmodium protein, unknown function	3171.46	-1.4095	1.81792e-143	4.1066e-142	DO
PF3D7_1338600	N/A	conserved protein, unknown function	679.284	-1.40829	4.06708e-68	5.18011e-67	DO
PF3D7_0105300	CAP	cyclase-associated protein	219.31	-1.40481	1.30356e-29	7.7262e-29	DO
PF3D7_1200800	FIKK12	serine/threonine protein kinase, FIKK family	832.652	-1.40476	1.0454e-83	1.50343e-82	DO
PF3D7_1349700	N/A	peptidase, putative	183.083	-1.40296	2.02372e-24	1.03653e-23	DO
PF3D7_1334600	MSRP3	MSP7-like protein	122.842	-1.40275	3.07574e-17	1.21332e-16	DO
PF3D7_0104200	N/A	StAR-related lipid transfer protein	613.401	-1.39563	2.72618e-66	3.40879e-65	DO
PF3D7_1409400	N/A	conserved protein, unknown function	390.295	-1.38785	7.69679e-44	6.54706e-43	DO
PF3D7_0422800	SR12	serpentine receptor, putative	77.0916	-1.38762	1.66247e-12	5.24478e-12	DO
PF3D7_1420300	HEP1	DNL-type zinc finger protein	166.677	-1.38339	5.85238e-23	2.88939e-22	DO
PF3D7_1237900	N/A	conserved Plasmodium protein, unknown function	4964.73	-1.38088	4.9469e-175	1.41016e-173	DO
PF3D7_0207800	SERA3	serine repeat antigen 3	375.849	-1.37631	3.66349e-44	3.14416e-43	DO
PF3D7_1343100	N/A	conserved Plasmodium protein, unknown function	352.89	-1.37606	1.00777e-37	7.39086e-37	DO
PF3D7_0404900	P41	6-cysteine protein P41	376.828	-1.37386	1.6548e-43	1.39276e-42	DO
PF3D7_0723300	N/A	conserved protein, unknown function	285.718	-1.37361	4.72617e-33	3.07105e-32	DO
PF3D7_0203100	N/A	protein kinase, putative	952.685	-1.36847	1.05673e-84	1.53354e-83	DO
PF3D7_1440100	N/A	conserved Plasmodium protein, unknown function	415.613	-1.36712	8.25108e-45	7.15841e-44	DO
PF3D7_1335000	MSRP1	MSP7-like protein	78.0102	-1.36143	2.84592e-12	8.87892e-12	DO
PF3D7_1430300	N/A	acid phosphatase, putative	3714.33	-1.35976	1.27655e-169	3.51346e-168	DO
PF3D7_0626700	N/A	ATPase	1485.59	-1.3597	2.43467e-86	3.58758e-85	DO
PF3D7_1451200	N/A	conserved Plasmodium protein, unknown function	17649.9	-1.3578	5.3511e-190	1.71989e-188	DO
PF3D7_1252500	N/A	Plasmodium exported protein, unknown function	314.146	-1.35314	1.89372e-37	1.38037e-36	DO
PF3D7_0731100	PTP2	EMP1-trafficking protein	13432.3	-1.35194	4.3729e-171	1.21051e-169	DO
PF3D7_1404800	N/A	conserved Plasmodium protein, unknown function	10943.5	-1.35136	6.91523e-215	2.56721e-213	DO
PF3D7_0316100	N/A	mitochondrial ribosomal protein L27 precursor, putative	133.496	-1.35124	9.20016e-17	3.54176e-16	DO
PF3D7_1327400	N/A	conserved Plasmodium protein, unknown function	110.84	-1.35089	6.29724e-16	2.33779e-15	DO
PF3D7_1238600	NSM	sphingomyelin phosphodiesterase	189.778	-1.3499	1.93484e-24	9.93133e-24	DO
PF3D7_0408100	N/A	conserved Plasmodium protein, unknown function	917.507	-1.34749	2.2026e-73	2.94645e-72	DO
PF3D7_0605800	RAD50	DNA repair protein RAD50, putative	1218.73	-1.34293	5.15173e-92	8.14246e-91	DO
PF3D7_1307900	N/A	tripartite motif protein, putative	144.857	-1.34286	1.35334e-18	5.6703e-18	DO
PF3D7_0109100	CCp5	LCCL domain-containing protein	245.467	-1.3427	3.85217e-31	2.38347e-30	DO
PF3D7_0813100	N/A	conserved Plasmodium protein, unknown function	286.988	-1.34185	4.27501e-35	2.94153e-34	DO
PF3D7_0206500	N/A	conserved Plasmodium protein, unknown function	3894.02	-1.33932	1.60045e-184	4.94487e-183	DO
PF3D7_1346900	N/A	conserved Plasmodium protein, unknown function	60.1795	-1.33843	1.35238e-09	3.64877e-09	DO
PF3D7_0931900	AKLP2	adenylate kinase-like protein 2	58.846	-1.33712	2.86297e-09	7.575e-09	DO
PF3D7_0613600	N/A	conserved Plasmodium protein, unknown function	293.081	-1.33066	3.12762e-34	2.10072e-33	DO
PF3D7_1459200	N/A	WD repeat-containing protein, putative	947.493	-1.32937	2.71805e-76	3.75123e-75	DO
PF3D7_1224800	N/A	conserved protein, unknown function	150.253	-1.32542	5.22625e-19	2.22476e-18	DO
PF3D7_1420200	UNC	myosin-specific chaperone UNC, putative	236.349	-1.32436	1.34719e-25	7.11323e-25	DO
PF3D7_1411900	N/A	p1/s1 nuclease, putative	1307.27	-1.32374	1.0628e-75	1.45838e-74	DO
PF3D7_0422900	N/A	methyltransferase, putative	75.9137	-1.3227	1.29287e-10	3.67889e-10	DO
PF3D7_1435300	N/A	glutamate synthase [NADH], putative	771.109	-1.32266	1.53476e-63	1.84672e-62	DO
PF3D7_0104300	UBP1	ubiquitin carboxyl-terminal hydrolase 1, putative	12353.5	-1.32085	3.1659e-213	1.16627e-211	DO
PF3D7_0113900	CBP1	CX3CL1-binding protein 1	449.033	-1.30806	1.58387e-44	1.36916e-43	DO
PF3D7_1115500	ApiAP2	AP2 domain transcription factor, putative	179.653	-1.30688	3.44423e-22	1.66442e-21	DO
PF3D7_1331000	N/A	protein kinase, putative	137.365	-1.30588	1.82583e-17	7.28659e-17	DO
PF3D7_1122700	N/A	conserved Plasmodium protein, unknown function	42.6861	-1.30229	3.43685e-07	7.97049e-07	DO
PF3D7_1322100	SET2	histone-lysine N-methyltransferase SET2	4628.88	-1.30164	1.15261e-148	2.67954e-147	DO
PF3D7_0704800	PPM12	protein phosphatase PPM12, putative	132.041	-1.30064	6.70269e-17	2.60334e-16	DO
PF3D7_1458300	N/A	conserved Plasmodium protein, unknown function	246.01	-1.29982	5.47986e-29	3.1887e-28	DO
PF3D7_0802800	CNA	serine/threonine protein phosphatase 2B catalytic subunit A	506.597	-1.29885	6.96701e-48	6.37954e-47	DO
PF3D7_0402100	N/A	Plasmodium exported protein (PHISTb), unknown function	2494.64	-1.29293	2.29135e-143	5.15176e-142	DO
PF3D7_1218300	AP2-MU	AP-2 complex subunit mu, putative	686.178	-1.28764	1.04494e-55	1.12707e-54	DO
PF3D7_1218500	DYN3	dynamin-like protein, putative	2220.9	-1.28583	5.27687e-106	9.46477e-105	DO
PF3D7_1421900	CTR2	copper transporter, putative	183.842	-1.28468	3.04706e-21	1.41536e-20	DO
PF3D7_1108100	N/A	conserved Plasmodium protein, unknown function	497.862	-1.28423	9.50928e-49	8.89452e-48	DO
PF3D7_1137200	AEP	apical exonemal protein	250.134	-1.28168	5.29534e-28	2.96254e-27	DO
PF3D7_0523000	MDR1	multidrug resistance protein 1	11777.8	-1.26569	9.923e-123	1.97184e-121	DO
PF3D7_0321400	STK	protein kinase, putative	113.444	-1.26341	1.56545e-14	5.45231e-14	DO
PF3D7_0506900	ROM4	rhomboid protease ROM4	817.664	-1.26123	1.1043e-58	1.23852e-57	DO
PF3D7_0831200	N/A	DnaJ protein, putative	2205.67	-1.25922	6.51627e-107	1.1776e-105	DO
PF3D7_0908500	N/A	conserved Plasmodium protein, unknown function	381.511	-1.25763	6.97085e-40	5.45481e-39	DO
PF3D7_1318700	N/A	conserved protein, unknown function	374.28	-1.25717	1.12039e-35	7.82148e-35	DO
PF3D7_0626600	N/A	conserved Plasmodium protein, unknown function	47.1468	-1.25618	2.59497e-07	6.07395e-07	DO
PF3D7_1430400	ATG5	autophagy protein 5, putative	416.156	-1.25307	1.34809e-41	1.09424e-40	DO
PF3D7_1253200	N/A	hypothetical protein	710.527	-1.25226	1.85467e-52	1.86597e-51	DO
PF3D7_1114100	ROM1	rhomboid protease ROM1	511.161	-1.2511	5.18657e-47	4.67768e-46	DO
PF3D7_1238800	ACS11	acyl-CoA synthetase	3041.9	-1.248	5.93719e-135	1.25256e-133	DO
PF3D7_1120400	N/A	alpha/beta hydrolase fold domain containing protein, putative	701.82	-1.24483	8.1362e-50	7.7618e-49	DO
PF3D7_0201700	N/A	DnaJ protein, putative	4339.89	-1.24114	1.0798e-130	2.22894e-129	DO
PF3D7_0407100	N/A	methyltransferase, putative	162.92	-1.23712	3.68354e-19	1.57504e-18	DO
PF3D7_1327500	N/A	conserved protein, unknown function	63.5795	-1.23629	4.49377e-08	1.10817e-07	DO
PF3D7_0607600	SAS6	spindle assembly abnormal protein 6, putative	250.982	-1.23118	6.72904e-26	3.58458e-25	DO
PF3D7_0917400	N/A	conserved Plasmodium protein, unknown function	173.86	-1.22624	3.94299e-19	1.68448e-18	DO
PF3D7_1461400	N/A	MORN repeat protein, putative	361.905	-1.22618	2.00325e-35	1.38635e-34	DO
PF3D7_0304100	IMC1e	inner membrane complex protein 1e, putative	285.906	-1.22034	8.56323e-29	4.95881e-28	DO
PF3D7_0916600	N/A	methyltransferase, putative	133.775	-1.21993	2.63914e-15	9.58213e-15	DO
PF3D7_1030300	N/A	conserved Plasmodium protein, unknown function	1407.23	-1.2197	2.97476e-73	3.96829e-72	DO
PF3D7_0202300	N/A	Plasmodium exported protein (hyp11), unknown function	51.1062	-1.21799	4.89342e-07	1.1202e-06	DO
PF3D7_0920600	N/A	conserved Plasmodium protein, unknown function	268.56	-1.21091	1.91449e-27	1.05628e-26	DO
PF3D7_1022500	CS	citrate synthase, mitochondrial, putative	301.844	-1.20983	4.79769e-30	2.88283e-29	DO
PF3D7_1312800	N/A	conserved Plasmodium protein, unknown function	1292.15	-1.20886	3.42999e-78	4.77507e-77	DO
PF3D7_0629100	NAPRT	nicotinate phosphoribosyltransferase, putative	482.066	-1.20372	1.0688e-36	7.68543e-36	DO
PF3D7_0522600	N/A	inner membrane complex protein	100.958	-1.20362	2.17315e-12	6.81994e-12	DO
PF3D7_0817200	N/A	conserved protein, unknown function	668.939	-1.20081	1.15114e-51	1.13901e-50	DO
PF3D7_0525100	ACS10	acyl-CoA synthetase	3191.53	-1.19968	1.20955e-128	2.46491e-127	DO
PF3D7_0419700	Pf34	apical merozoite protein	246.422	-1.19518	3.29894e-25	1.72098e-24	DO
PF3D7_0315200	CTRP	circumsporozoite- and TRAP-related protein	244.459	-1.19485	1.97068e-24	1.01045e-23	DO
PF3D7_0207200	IscA1	iron-sulfur assembly protein, putative	29.7292	-1.19174	5.33817e-05	0.000103546	DO
PF3D7_0806200	DPY19	Dpy-19-like C-mannosyltransferase, putative	126.255	-1.18912	2.02735e-14	7.0253e-14	DO
PF3D7_0104100	N/A	conserved Plasmodium membrane protein, unknown function	118.988	-1.18719	2.30865e-12	7.2357e-12	DO
PF3D7_1321500	PDEbeta	3',5'-cyclic nucleotide phosphodiesterase beta, unspecified product	490.134	-1.18638	1.1709e-42	9.73511e-42	DO
PF3D7_1364200	NUP205	nucleoporin NUP205, putative	1801.6	-1.18565	1.70734e-96	2.87903e-95	DO
PF3D7_0311500	N/A	conserved protein, unknown function	399.738	-1.18188	2.24466e-34	1.52262e-33	DO
PF3D7_1464200	N/A	zinc finger protein, putative	285.903	-1.18116	2.04554e-27	1.12728e-26	DO
PF3D7_0724800	N/A	kelch domain-containing protein, putative	203.881	-1.18058	5.97462e-18	2.44342e-17	DO
PF3D7_0930100	N/A	heptatricopeptide repeat-containing protein, putative	272.778	-1.17888	2.88492e-25	1.50829e-24	DO
PF3D7_0506200	TBP	TATA-box-binding protein	157.031	-1.17051	1.32536e-14	4.63633e-14	DO
PF3D7_0525400	N/A	7-helix-1 protein	61.4221	-1.16978	4.54152e-08	1.11879e-07	DO
PF3D7_1410800	N/A	ankyrin-repeat protein, putative	115.67	-1.16927	2.74522e-12	8.5703e-12	DO
PF3D7_1113000	N/A	conserved Plasmodium protein, unknown function	468.044	-1.16088	6.93149e-38	5.09907e-37	DO
PF3D7_1344300	N/A	zinc finger protein, putative	798.93	-1.16079	1.89284e-55	2.02792e-54	DO
PF3D7_0910000	SET4	SET domain protein, putative	60.6561	-1.16059	2.16553e-07	5.10622e-07	DO
PF3D7_0801000	N/A	Plasmodium exported protein (PHISTc), unknown function	10643.3	-1.15945	1.63909e-88	2.47622e-87	DO
PF3D7_1449300	BRF1	transcription factor IIIb subunit, putative	1445.1	-1.1514	2.5545e-78	3.56661e-77	DO
PF3D7_1037500	DYN2	dynamin-like protein	179.621	-1.151	5.19098e-18	2.13387e-17	DO
PF3D7_0811700	N/A	conserved Plasmodium protein, unknown function	23.8949	-1.14855	0.000343653	0.000619636	DO
PF3D7_1137800	SPELD	sporozoite surface protein essential for liver stage development, putative	44.8322	-1.14731	6.61189e-06	1.38333e-05	DO
PF3D7_1025100	GFPT	glutamine--fructose-6-phosphate aminotransferase [isomerizing], putative	851.594	-1.14695	2.62236e-49	2.48191e-48	DO
PF3D7_0830400	N/A	CRA domain-containing protein, putative	2228.59	-1.14562	2.81112e-60	3.24397e-59	DO
PF3D7_0407700	N/A	conserved Plasmodium protein, unknown function	785.209	-1.14422	2.02739e-49	1.92642e-48	DO
PF3D7_0803200	N/A	filament assembling protein, putative	390.316	-1.14267	1.48317e-33	9.81063e-33	DO
PF3D7_1439000	CTR1	copper transporter	171.784	-1.14259	5.09864e-17	1.99326e-16	DO
PF3D7_1002400	TRA2B	transformer-2 protein homolog beta, putative	3264.54	-1.13839	5.70394e-92	8.98558e-91	DO
PF3D7_1347700	ECT	ethanolamine-phosphate cytidylyltransferase	2281.14	-1.13543	2.50964e-87	3.74413e-86	DO
PF3D7_1313500	N/A	conserved Plasmodium membrane protein, unknown function	128.126	-1.1338	4.81874e-12	1.485e-11	DO
PF3D7_0402400	GEXP18	Plasmodium exported protein, unknown function	2561.75	-1.13327	2.61481e-105	4.67251e-104	DO
PF3D7_1210400	N/A	general transcription factor 3C polypeptide 5, putative	872.143	-1.13057	1.15793e-46	1.03265e-45	DO
PF3D7_0403400	N/A	conserved Plasmodium protein, unknown function	2630.81	-1.12977	2.317e-88	3.48934e-87	DO
PF3D7_1306000	N/A	conserved Plasmodium protein, unknown function	121.193	-1.12973	4.43674e-11	1.29875e-10	DO
PF3D7_0803500	N/A	AAA family ATPase, putative	576.31	-1.12966	1.64229e-41	1.32854e-40	DO
PF3D7_1401400	ETRAMP14	early transcribed membrane protein 14.1	15300.7	-1.12929	1.48634e-172	4.16261e-171	DO
PF3D7_0911800	N/A	conserved Plasmodium protein, unknown function	212.338	-1.12902	1.29802e-19	5.68212e-19	DO
PF3D7_1230900	RIO1	serine/threonine protein kinase RIO1, putative	3768.44	-1.12372	2.7078e-95	4.48707e-94	DO
PF3D7_0405200	MAg-1	ag-1 blood stage membrane protein homologue	374.164	-1.12038	8.61106e-32	5.41897e-31	DO
PF3D7_1119700	N/A	conserved Plasmodium protein, unknown function	148.668	-1.11741	7.00005e-15	2.48873e-14	DO
PF3D7_1405000	N/A	conserved Plasmodium protein, unknown function	340.25	-1.11456	1.14952e-24	5.93858e-24	DO
PF3D7_0609700	KIC6	protein KIC6	6486.86	-1.11385	1.58717e-148	3.67195e-147	DO
PF3D7_0916000	MFS2	major facilitator superfamily domain-containing protein, putative	609.607	-1.1129	9.29258e-42	7.59422e-41	DO
PF3D7_0207900	SERA2	serine repeat antigen 2	60.3768	-1.11197	2.25799e-07	5.31639e-07	DO
PF3D7_0530000	N/A	conserved Plasmodium protein, unknown function	277.552	-1.11048	9.42012e-25	4.87708e-24	DO
PF3D7_0414700	N/A	GTP-binding protein, putative	249.543	-1.10938	3.94988e-22	1.90302e-21	DO
PF3D7_0810900	N/A	conserved Plasmodium protein, unknown function	123.032	-1.10789	1.11039e-11	3.35499e-11	DO
PF3D7_0919800	N/A	TLD domain-containing protein	1130.43	-1.10321	8.69519e-64	1.05421e-62	DO
PF3D7_0821100	PK1	protein kinase 1	2617.24	-1.1029	9.85791e-80	1.38444e-78	DO
PF3D7_1433500	TOP2	DNA topoisomerase 2	8635.72	-1.1025	7.24587e-103	1.26644e-101	DO
PF3D7_1019600	N/A	conserved Plasmodium protein, unknown function	260.29	-1.1024	1.20085e-22	5.88025e-22	DO
PF3D7_0927600	N/A	RNA-binding protein, putative	493.106	-1.10214	3.01607e-32	1.9336e-31	DO
PF3D7_1232700	N/A	conserved Plasmodium protein, unknown function	192.522	-1.10207	2.98693e-17	1.17926e-16	DO
PF3D7_1473200	N/A	DnaJ protein, putative	6285.51	-1.10055	4.15989e-98	7.11489e-97	DO
PF3D7_0209600	N/A	transporter, putative	293.558	-1.10021	3.03665e-24	1.54216e-23	DO
PF3D7_1139100	N/A	RNA-binding protein, putative	3962.12	-1.09954	3.78634e-90	5.83047e-89	DO
PF3D7_1441300	N/A	serine/threonine protein kinase, putative	617.941	-1.09939	7.39316e-44	6.29998e-43	DO
PF3D7_1427100	N/A	lipase, putative	4818.03	-1.09677	1.24882e-111	2.33618e-110	DO
PF3D7_0414600	APH	acylated pleckstrin-homology domain-containing protein, putative	173.75	-1.09612	1.0358e-15	3.81572e-15	DO
PF3D7_1240000	N/A	3-hydroxyisobutyryl-coenzyme A hydrolase, putative	378.192	-1.09583	9.14565e-29	5.28329e-28	DO
PF3D7_0602800	JmjC2	JmjC domain-containing protein, putative	143.093	-1.09557	8.24545e-14	2.77885e-13	DO
PF3D7_0627100	N/A	ankyrin-repeat protein, putative	5847.83	-1.09547	1.4867e-99	2.56108e-98	DO
PF3D7_0822500	DLC1	dynein light chain 1	103.511	-1.09467	2.03193e-10	5.71397e-10	DO
PF3D7_1337400	N/A	zinc finger protein, putative	788.688	-1.09266	3.1453e-33	2.05496e-32	DO
PF3D7_0811000	CUL1	cullin-1, putative	176.297	-1.0917	8.39723e-16	3.10056e-15	DO
PF3D7_1472600	PDI-14	protein disulfide-isomerase	120.057	-1.08985	5.32891e-11	1.55232e-10	DO
PF3D7_0508900	N/A	conserved Plasmodium protein, unknown function	1632.93	-1.08813	8.58525e-75	1.17136e-73	DO
PF3D7_1451700	CNB	calcineurin subunit B	136.953	-1.08	6.69668e-13	2.16399e-12	DO
PF3D7_1003000	N/A	conserved protein, unknown function	207.545	-1.07976	4.49228e-17	1.76196e-16	DO
PF3D7_1460600	ISP3	inner membrane complex sub-compartment protein 3	139.185	-1.0774	1.90365e-11	5.70144e-11	DO
PF3D7_0531100	N/A	conserved Plasmodium protein, unknown function	261.434	-1.07428	7.5059e-22	3.55547e-21	DO
PF3D7_1139200	N/A	VPS9 domain-containing protein, putative	97.6724	-1.07252	1.23048e-08	3.12946e-08	DO
PF3D7_1005000	MRSapi	methionine--tRNA ligase, putative	311.303	-1.07187	1.07318e-21	5.05357e-21	DO
PF3D7_1465400	N/A	conserved protein, unknown function	663.02	-1.07157	6.18849e-38	4.56651e-37	DO
PF3D7_1034900	MRScyt	methionine--tRNA ligase	1988.58	-1.0698	5.03808e-71	6.55635e-70	DO
PF3D7_0818300	N/A	dynactin subunit 6, putative	56.7976	-1.0683	1.30038e-06	2.87512e-06	DO
PF3D7_1133000	N/A	conserved Plasmodium protein, unknown function	40.6412	-1.06759	4.28093e-05	8.35086e-05	DO
PF3D7_1021100	N/A	conserved Plasmodium protein, unknown function	436.61	-1.0666	3.65049e-30	2.19626e-29	DO
PF3D7_1417300	ATG4	cysteine protease ATG4, putative	200.188	-1.06473	9.04523e-17	3.49054e-16	DO
PF3D7_1107400	RAD51	DNA repair protein RAD51	221.634	-1.06423	1.62566e-17	6.51489e-17	DO
PF3D7_1121100	N/A	conserved protein, unknown function	2782.16	-1.06271	7.68172e-95	1.24704e-93	DO
PF3D7_1014500	N/A	conserved Plasmodium protein, unknown function	187.517	-1.06252	2.23023e-16	8.47666e-16	DO
PF3D7_0934600	N/A	conserved Plasmodium protein, unknown function	159.908	-1.06124	7.71537e-13	2.48459e-12	DO
PF3D7_0606000	KIC1	protein KIC1	4185.71	-1.06064	8.84808e-86	1.29187e-84	DO
PF3D7_1138700	KIC5	protein KIC5	2104.05	-1.05853	5.24068e-80	7.40343e-79	DO
PF3D7_0702600	N/A	chitinase precursor fragment, truncated	49.1932	-1.05833	5.01685e-06	1.06121e-05	DO
PF3D7_1315300	N/A	conserved protein, unknown function	60.1117	-1.05827	1.64636e-06	3.60348e-06	DO
PF3D7_0605700	N/A	conserved Plasmodium protein, unknown function	49.5005	-1.0577	1.0062e-05	2.07702e-05	DO
PF3D7_1120500	N/A	tRNA nucleotidyltransferase, putative	1116.34	-1.05537	2.22238e-56	2.41886e-55	DO
PF3D7_0314800	N/A	conserved Plasmodium protein, unknown function	64.6339	-1.05484	9.97213e-07	2.22953e-06	DO
PF3D7_0710100	N/A	conserved protein, unknown function	463.744	-1.05063	2.0797e-33	1.37186e-32	DO
PF3D7_0826400	N/A	dehydrodolichyl diphosphate synthetase, putative	60.2774	-1.04926	1.82679e-06	3.98384e-06	DO
PF3D7_0804300	N/A	zinc finger protein, putative	1020.08	-1.04906	3.30519e-54	3.44099e-53	DO
PF3D7_1138100	URM1	ubiquitin-related modifier 1, putative	89.7185	-1.04883	3.1193e-08	7.78444e-08	DO
PF3D7_1356300	N/A	ubiquitin-conjugating enzyme E2, putative	203.672	-1.04667	2.70633e-17	1.07112e-16	DO
PF3D7_1366100	DIP13	DIP13 homolog, putative	122.145	-1.04568	2.51427e-11	7.47413e-11	DO
PF3D7_1435200	N/A	conserved protein, unknown function	200.886	-1.04479	4.65454e-17	1.82411e-16	DO
PF3D7_1316200	N/A	ADP-ribosylation factor, putative	120.179	-1.04216	1.53992e-10	4.3669e-10	DO
PF3D7_1411800	N/A	conserved Plasmodium protein, unknown function	280.987	-1.04126	1.16998e-22	5.73495e-22	DO
PF3D7_1140600	N/A	conserved Plasmodium protein, unknown function	336.123	-1.03797	2.97704e-25	1.55475e-24	DO
PF3D7_1200900	N/A	Plasmodium exported protein (PHISTc), unknown function	856.991	-1.03309	7.58964e-47	6.80652e-46	DO
PF3D7_1322600	N/A	conserved Plasmodium protein, unknown function	62.0817	-1.02621	1.06538e-06	2.3764e-06	DO
PF3D7_1142900	N/A	conserved Plasmodium protein, unknown function	48.6245	-1.02579	1.46233e-05	2.97497e-05	DO
PF3D7_1001700	N/A	Plasmodium exported protein (PHISTc), unknown function	2014.96	-1.02547	4.11455e-71	5.3691e-70	DO
PF3D7_1211700	MCM5	DNA replication licensing factor MCM5, putative	414.368	-1.02175	7.2403e-28	4.04124e-27	DO
PF3D7_0806500	N/A	DnaJ protein, putative	939.92	-1.02012	3.11026e-43	2.59948e-42	DO
PF3D7_0408200	N/A	conserved Plasmodium protein, unknown function	248.723	-1.01713	2.58942e-19	1.11618e-18	DO
PF3D7_0410700	RbgA	ribosome biogenesis GTPase A, putative	711.093	-1.01598	2.605e-39	2.00247e-38	DO
PF3D7_0419400	N/A	conserved Plasmodium protein, unknown function	277.889	-1.01481	1.01824e-20	4.63974e-20	DO
PF3D7_0407000	N/A	conserved Plasmodium protein, unknown function	296.529	-1.01416	8.09082e-22	3.82875e-21	DO
PF3D7_0506400	N/A	conserved Plasmodium protein, unknown function	35.557	-1.01365	0.000152415	0.000284456	DO
PF3D7_1441100	N/A	conserved Plasmodium protein, unknown function	8213.1	-1.01328	4.58999e-115	8.72281e-114	DO
PF3D7_1140000	CA	carbonic anhydrase	45.2971	-1.00989	4.51923e-05	8.80854e-05	DO
PF3D7_0515700	GAP40	glideosome-associated protein 40, putative	1126.56	-1.00861	1.78021e-55	1.91153e-54	DO
PF3D7_0918000	GAP50	glideosome-associated protein 50	1213.32	-1.00328	2.12528e-42	1.75786e-41	DO
PF3D7_1443000	SRPK2	serine/threonine protein kinase	153.962	-1.00313	4.86302e-13	1.57891e-12	DO
PF3D7_0927300	FH	fumarate hydratase	142.66	-1.00168	4.6522e-12	1.4346e-11	DO
PF3D7_0621100	N/A	conserved Plasmodium protein, unknown function	619.939	-0.999645	2.75304e-34	1.85695e-33	DO
PF3D7_1105100	H2B	histone H2B	4401.73	-0.997572	7.26176e-49	6.8056e-48	DO
PF3D7_1016200	N/A	Rab3 GTPase-activating protein non-catalytic subunit, putative	252.494	-0.996721	9.38358e-17	3.60369e-16	DO
PF3D7_1416100	SEY1	protein SEY1, putative	767.609	-0.995853	1.36846e-38	1.0272e-37	DO
PF3D7_0104800	NPT1	novel putative transporter 1, putative	147.531	-0.995833	3.19497e-11	9.42161e-11	DO
PF3D7_1226300	HAD2	haloacid dehalogenase-like hydrolase, putative	2072.8	-0.993639	7.56819e-72	9.92988e-71	DO
PF3D7_0603800	CEP76	centrosomal protein CEP76, putative	508.526	-0.991451	1.59246e-30	9.67804e-30	DO
PF3D7_0504200	DDX27	ATP-dependent RNA helicase DDX27, putative	85.4002	-0.991275	2.2367e-07	5.26885e-07	DO
PF3D7_1418900	DBP4	ATP-dependent RNA helicase DBP4, putative	1656.6	-0.984701	8.27021e-53	8.3557e-52	DO
PF3D7_1024000	N/A	conserved Plasmodium protein, unknown function	214.127	-0.983464	1.29519e-14	4.53412e-14	DO
PF3D7_0916900	N/A	zinc finger protein, putative	413.174	-0.981416	8.98801e-26	4.76146e-25	DO
PF3D7_1127600	N/A	CRAL/TRIO domain-containing protein, putative	298.941	-0.980732	8.65048e-21	3.95675e-20	DO
PF3D7_1105000	H4	histone H4	3909.4	-0.979488	2.54931e-63	3.05981e-62	DO
PF3D7_1459300	N/A	OPA3-like protein, putative	84.0526	-0.978697	8.16849e-08	1.98372e-07	DO
PF3D7_0500900	FIKK5	serine/threonine protein kinase, FIKK family	70.0534	-0.97482	1.29606e-06	2.86954e-06	DO
PF3D7_1144500	AOS1	SUMO-activating enzyme subunit 1	213.822	-0.972639	2.0797e-15	7.59121e-15	DO
PF3D7_0703600	N/A	conserved protein, unknown function	309.826	-0.971798	2.72602e-21	1.26747e-20	DO
PF3D7_1138600	N/A	beta-catenin-like protein 1, putative	426.713	-0.971782	1.72237e-26	9.28877e-26	DO
PF3D7_1327300	N/A	conserved Plasmodium protein, unknown function	5208.76	-0.969946	1.48415e-93	2.38511e-92	DO
PF3D7_1227000	N/A	conserved Plasmodium protein, unknown function	48.5215	-0.968777	4.25426e-05	8.30222e-05	DO
PF3D7_1016600	N/A	Plasmodium exported protein (PHISTc), unknown function	260.178	-0.968016	2.33431e-17	9.25413e-17	DO
PF3D7_0210800	N/A	conserved Plasmodium protein, unknown function	568.148	-0.967216	4.05963e-28	2.2792e-27	DO
PF3D7_1444500	eIK1	eukaryotic translation initiation factor 2-alpha kinase 1	1363.88	-0.963419	5.88417e-54	6.09942e-53	DO
PF3D7_0900200	RIF	rifin	41.2071	-0.963026	0.000294539	0.000533692	DO
PF3D7_0420300	ApiAP2	AP2 domain transcription factor, putative	6894.14	-0.962714	1.70165e-71	2.22656e-70	DO
PF3D7_1143200	N/A	DnaJ protein, putative	174.851	-0.961691	9.84847e-13	3.15691e-12	DO
PF3D7_0909500	SPM1	subpellicular microtubule protein 1, putative	64.4234	-0.961122	4.09656e-06	8.72707e-06	DO
PF3D7_1003400	N/A	conserved Plasmodium protein, unknown function	570.71	-0.960334	2.11692e-33	1.39449e-32	DO
PF3D7_1404900	N/A	conserved Plasmodium protein, unknown function	3204.66	-0.960157	1.95031e-64	2.38267e-63	DO
PF3D7_0208000	SERA1	serine repeat antigen 1	279.765	-0.954405	6.79087e-17	2.63545e-16	DO
PF3D7_1141800	N/A	EELM2 domain-containing protein, putative	130.877	-0.952626	2.58644e-10	7.24779e-10	DO
PF3D7_0602900	N/A	conserved Plasmodium protein, unknown function	368.93	-0.951708	4.19945e-22	2.02122e-21	DO
PF3D7_0934300	N/A	ATP synthase-associated protein, putative	31.5695	-0.949332	0.000590456	0.00103692	DO
PF3D7_1118600	MYST	histone acetyltransferase MYST	1208.56	-0.949318	1.8303e-50	1.77077e-49	DO
PF3D7_1209600	PBGD	porphobilinogen deaminase	49.482	-0.947254	5.97062e-05	0.000114925	DO
PF3D7_1145000	N/A	conserved Plasmodium protein, unknown function	138.227	-0.945773	3.27405e-10	9.12657e-10	DO
PF3D7_0413500	PGM2	phosphoglucomutase-2	142.04	-0.94424	6.85481e-11	1.98235e-10	DO
PF3D7_0911900	ICP	falstatin	4586.71	-0.942321	2.77955e-51	2.72772e-50	DO
PF3D7_1020300	N/A	cytoplasmic dynein intermediate chain, putative	104.419	-0.939612	2.24407e-08	5.63843e-08	DO
PF3D7_1367500	N/A	NADH-cytochrome b5 reductase, putative	216.872	-0.939426	1.98349e-14	6.88829e-14	DO
PF3D7_1037400	N/A	conserved Plasmodium protein, unknown function	81.5713	-0.939212	8.77304e-07	1.96695e-06	DO
PF3D7_1430500	N/A	conserved Plasmodium protein, unknown function	35.5285	-0.939077	0.000653459	0.00114046	DO
PF3D7_1350600	N/A	conserved Plasmodium protein, unknown function	35.5775	-0.93813	0.000390979	0.000699439	DO
PF3D7_0623800	TKL4	tyrosine kinase-like protein, putative	15619.5	-0.934924	6.84686e-92	1.07156e-90	DO
PF3D7_0814300	N/A	AAA family ATPase, putative	1108.91	-0.934461	2.24578e-49	2.12972e-48	DO
PF3D7_1462400	N/A	conserved Plasmodium protein, unknown function	4371.53	-0.933774	4.10001e-91	6.37498e-90	DO
PF3D7_0714200	N/A	conserved Plasmodium protein, unknown function	1685.07	-0.933718	2.21073e-57	2.42825e-56	DO
PF3D7_1372400	ACS4	acyl-CoA synthetase	32.6157	-0.933461	0.000775635	0.00133808	DO
PF3D7_0706300	N/A	conserved Plasmodium protein, unknown function	179.441	-0.932876	1.7123e-12	5.39486e-12	DO
PF3D7_0507200	SUB3	subtilisin-like protease 3	231.883	-0.932793	6.97621e-15	2.4821e-14	DO
PF3D7_1102700	ETRAMP11.1	early transcribed membrane protein 11.1	7596.43	-0.931047	5.07058e-63	6.05561e-62	DO
PF3D7_0713800	NELFA	negative elongation factor A, putative	179.731	-0.92871	1.11016e-11	3.35499e-11	DO
PF3D7_0934900	N/A	conserved Plasmodium protein, unknown function	242.521	-0.928703	5.13465e-16	1.91809e-15	DO
PF3D7_1337900	N/A	conserved Plasmodium protein, unknown function	342.007	-0.927075	8.46641e-21	3.87625e-20	DO
PF3D7_1147400	N/A	conserved Plasmodium protein, unknown function	41.9707	-0.925174	0.00043544	0.000775501	DO
PF3D7_1329600	N/A	conserved Plasmodium protein, unknown function	1180.76	-0.924605	3.40091e-41	2.72813e-40	DO
PF3D7_1205800	HMGB3	high mobility group protein B3, putative	6248.87	-0.923709	1.05547e-89	1.6149e-88	DO
PF3D7_1121300	TKL2	tyrosine kinase-like protein	244.55	-0.922201	4.56815e-14	1.55375e-13	DO
PF3D7_0409100	PRPF31	U4/U6 small nuclear ribonucleoprotein PRP31, putative	1659.1	-0.922099	3.40943e-50	3.29189e-49	DO
PF3D7_0305300	N/A	conserved Plasmodium membrane protein, unknown function	2323.08	-0.922041	4.0526e-70	5.24537e-69	DO
PF3D7_0525200	SMC6	structural maintenance of chromosomes protein 6, putative	1059.76	-0.920908	4.39332e-42	3.61506e-41	DO
PF3D7_1224300	PABP1	polyadenylate-binding protein 1, putative	30850.9	-0.919553	2.46182e-84	3.55111e-83	DO
PF3D7_1364100	P92	6-cysteine protein	401.586	-0.919413	3.69776e-22	1.78334e-21	DO
PF3D7_0504100	N/A	AN1-type zinc finger protein, putative	53.3093	-0.913356	3.44519e-05	6.78413e-05	DO
PF3D7_1030000	SPT4	transcription elongation factor SPT4, putative	84.864	-0.912977	5.50607e-07	1.25684e-06	DO
PF3D7_0316900	N/A	E3 ubiquitin-protein ligase, putative	975.508	-0.907418	9.75205e-36	6.82786e-35	DO
PF3D7_1365300	N/A	conserved Plasmodium protein, unknown function	405.05	-0.906809	5.4175e-22	2.58668e-21	DO
PF3D7_0711100	N/A	conserved protein, unknown function	338.511	-0.906477	7.46949e-20	3.30604e-19	DO
PF3D7_1407800	PM4	plasmepsin IV	6040.41	-0.906301	1.57175e-58	1.75867e-57	DO
PF3D7_0907200	N/A	GTPase-activating protein, putative	1727.79	-0.905887	9.72994e-49	9.08317e-48	DO
PF3D7_1004600	N/A	conserved Plasmodium membrane protein, unknown function	191.224	-0.904737	6.28041e-13	2.03222e-12	DO
PF3D7_1318000	N/A	conserved protein, unknown function	212.985	-0.903695	1.62244e-13	5.38451e-13	DO
PF3D7_1430200	PMIX	plasmepsin IX	552.133	-0.903419	1.17792e-26	6.38129e-26	DO
PF3D7_0821000	N/A	conserved Plasmodium protein, unknown function	164.182	-0.902758	3.97561e-11	1.16662e-10	DO
PF3D7_1031400	OTU	OTU-like cysteine protease	317.798	-0.900159	9.30935e-17	3.57805e-16	DO
PF3D7_1209300	TRZ	telomere repeat-binding zinc finger protein	839.838	-0.89919	2.29573e-33	1.50606e-32	DO
PF3D7_1025000	N/A	EF-hand calcium-binding domain-containing protein, putative	2349.79	-0.89722	4.41753e-66	5.49494e-65	DO
PF3D7_1123200	LRR11	leucine-rich repeat protein	197.003	-0.896715	5.81254e-12	1.78667e-11	DO
PF3D7_0424500	FIKK4.1	serine/threonine protein kinase, FIKK family	2633.56	-0.896248	6.53416e-68	8.27833e-67	DO
PF3D7_1217400	N/A	conserved protein, unknown function	813.316	-0.896233	5.18372e-33	3.3638e-32	DO
PF3D7_1478800	N/A	Plasmodium exported protein, unknown function	185.923	-0.895966	7.43369e-12	2.27185e-11	DO
PF3D7_0909900	N/A	helicase SKI2W, putative	1138.93	-0.894142	9.1646e-36	6.42596e-35	DO
PF3D7_1355300	SET6	histone-lysine N-methyltransferase, putative	486.91	-0.893899	2.30849e-26	1.24078e-25	DO
PF3D7_1124600	EK	ethanolamine kinase	649.426	-0.889187	5.22905e-28	2.93231e-27	DO
PF3D7_1221300	N/A	conserved Plasmodium protein, unknown function	248.124	-0.886832	2.08891e-15	7.61902e-15	DO
PF3D7_1123800	SMC5	structural maintenance of chromosomes protein 5, putative	158.511	-0.884685	7.33881e-11	2.11848e-10	DO
PF3D7_1459000	DBP5	ATP-dependent RNA helicase DBP5	3462.98	-0.88287	1.36637e-51	1.34641e-50	DO
PF3D7_0704300	N/A	conserved Plasmodium membrane protein, unknown function	1113.89	-0.880682	2.30748e-41	1.85411e-40	DO
PF3D7_1467900	N/A	rab GTPase activator, putative	2602.72	-0.878563	9.79174e-68	1.23402e-66	DO
PF3D7_0903500	NUP138	nucleoporin NUP138, putative	2295.72	-0.878517	1.24282e-56	1.35578e-55	DO
PF3D7_1110700	ALP1	actin-like protein, putative	133.807	-0.878314	2.92821e-09	7.73907e-09	DO
PF3D7_1114200	N/A	GTPase-activating protein, putative	1021.76	-0.876925	7.21155e-41	5.75602e-40	DO
PF3D7_0730500	N/A	conserved Plasmodium protein, unknown function	848.794	-0.876743	4.29883e-34	2.87931e-33	DO
PF3D7_0519700	N/A	FoP domain-containing protein, putative	4358.1	-0.87592	3.62634e-55	3.87646e-54	DO
PF3D7_1446600	CEN2	centrin-2	232.753	-0.875368	2.38318e-14	8.23452e-14	DO
PF3D7_1018600	N/A	tRNA wybutosine-synthesizing protein, putative	3243.11	-0.874278	1.16943e-51	1.15472e-50	DO
PF3D7_1359100	N/A	riboflavin kinase, putative	256.374	-0.872275	9.42797e-15	3.32234e-14	DO
PF3D7_1315000	N/A	conserved Plasmodium protein, unknown function	179.9	-0.871322	4.34823e-11	1.27362e-10	DO
PF3D7_1029900	N/A	conserved Plasmodium protein, unknown function	573.393	-0.868738	4.94521e-22	2.36826e-21	DO
PF3D7_0714000	H2B.Z	histone H2B variant	1919.17	-0.868158	7.88746e-58	8.72356e-57	DO
PF3D7_0806300	FLP	ferlin-like protein, putative	231.259	-0.867836	8.41176e-14	2.83291e-13	DO
PF3D7_1422200	N/A	conserved Plasmodium protein, unknown function	113.444	-0.865354	2.34575e-07	5.51486e-07	DO
PF3D7_0600200	VAR	erythrocyte membrane protein 1, PfEMP1	39.4614	-0.865152	0.00057256	0.0010066	DO
PF3D7_0319700	ABCI3	ABC transporter I family member 1, putative	4349.87	-0.862567	1.54195e-64	1.8886e-63	DO
PF3D7_0314900	N/A	conserved Plasmodium membrane protein, unknown function	115.049	-0.862532	7.65494e-08	1.86089e-07	DO
PF3D7_1112100	N/A	conserved Plasmodium protein, unknown function	1140.25	-0.857363	1.57149e-42	1.30431e-41	DO
PF3D7_0302000	PRP46	pre-mRNA-splicing factor PRP46, putative	838.481	-0.857159	2.34083e-30	1.41722e-29	DO
PF3D7_1000200	RIF	rifin	25.8698	-0.857011	0.00527763	0.00821937	DO
PF3D7_0518200	MDM2	SWIB/MDM2 domain-containing protein	113.235	-0.855373	7.42512e-08	1.80594e-07	DO
PF3D7_1303400	LisH	LisH domain-containing protein, putative	2745.74	-0.853914	1.58194e-54	1.66138e-53	DO
PF3D7_0321100	N/A	conserved Plasmodium protein, unknown function	210.663	-0.852937	1.84563e-11	5.53804e-11	DO
PF3D7_0704500	N/A	serine/threonine protein kinase, putative	533.748	-0.851741	8.93895e-25	4.63297e-24	DO
PF3D7_0726300	PMS1	DNA mismatch repair protein PMS1, putative	295.858	-0.851695	1.93443e-15	7.07174e-15	DO
PF3D7_0530100	SYN6	SNARE protein, putative	480.365	-0.850752	5.404e-22	2.58281e-21	DO
PF3D7_1358400	N/A	conserved Plasmodium protein, unknown function	51.3156	-0.848205	0.000264486	0.000482155	DO
PF3D7_1412100	MCMBP	mini-chromosome maintenance complex-binding protein, putative	230.588	-0.847645	5.34641e-13	1.73351e-12	DO
PF3D7_0505400	N/A	conserved protein, unknown function	185.791	-0.847479	9.43522e-11	2.70409e-10	DO
PF3D7_0418700	N/A	RNA-binding protein NOB1, putative	1455.52	-0.846382	1.54859e-43	1.30566e-42	DO
PF3D7_1014000	FS	GDP-L-fucose synthase	45.3394	-0.846171	0.00042355	0.000756013	DO
PF3D7_1313800	N/A	conserved Plasmodium membrane protein, unknown function	3949.11	-0.8459	3.25475e-54	3.39586e-53	DO
PF3D7_1022700	N/A	phospholipid scramblase, putative	29.5027	-0.845633	0.00406403	0.00642332	DO
PF3D7_0617900	H3.3	histone H3 variant	2719.55	-0.844808	4.47719e-53	4.55228e-52	DO
PF3D7_1359800	N/A	ADP-ribosylation factor, putative	38.5698	-0.843084	0.000740057	0.00128364	DO
PF3D7_0308800	N/A	conserved protein, unknown function	72.3585	-0.841099	2.77655e-05	5.51281e-05	DO
PF3D7_1343400	RAD5	DNA repair protein RAD5, putative	683.265	-0.840284	1.40261e-27	7.76545e-27	DO
PF3D7_0508500	RCC1	guanidine nucleotide exchange factor	1089.44	-0.840241	5.46531e-38	4.05161e-37	DO
PF3D7_1223400	N/A	phospholipid-transporting ATPase, putative	9791.09	-0.838969	5.97792e-59	6.78395e-58	DO
PF3D7_0926100	N/A	protein kinase, putative	11345.3	-0.837491	6.68289e-64	8.12293e-63	DO
PF3D7_1423100	N/A	ankyrin-repeat protein, putative	224.73	-0.836495	3.89833e-12	1.20914e-11	DO
PF3D7_0811300	CAF1	CCR4-associated factor 1	16590.6	-0.83503	1.42872e-99	2.47009e-98	DO
PF3D7_0602600	N/A	SAC3 domain-containing protein, putative	1263.13	-0.832631	1.55082e-32	9.98239e-32	DO
PF3D7_1138000	N/A	conserved Plasmodium protein, unknown function	669.262	-0.832082	2.72697e-28	1.54367e-27	DO
PF3D7_0905200	N/A	mitochondrial carrier protein, putative	701.464	-0.831493	1.20473e-25	6.36806e-25	DO
PF3D7_1225300	N/A	conserved protein, unknown function	771.173	-0.831375	2.55721e-29	1.50633e-28	DO
PF3D7_1401900	N/A	conserved protein, unknown function	147.476	-0.829766	4.82171e-08	1.18599e-07	DO
PF3D7_0303200	N/A	HAD superfamily protein, putative	1345.24	-0.829663	5.65262e-44	4.834e-43	DO
PF3D7_1247500	N/A	serine/threonine protein kinase, putative	123.432	-0.825628	1.01199e-07	2.44398e-07	DO
PF3D7_1005100	UTP25	U3 small nucleolar RNA-associated protein 25, putative	1049.47	-0.825092	3.90602e-36	2.76715e-35	DO
PF3D7_1426800	N/A	conserved Plasmodium protein, unknown function	1701.4	-0.823008	4.9525e-47	4.48347e-46	DO
PF3D7_0729300	NMD3	60S ribosomal export protein NMD3, putative	1538.88	-0.82189	5.54937e-40	4.34958e-39	DO
PF3D7_1203500	SUA5	threonylcarbamoyl-AMP synthase, putative	1139	-0.821382	1.59991e-37	1.16798e-36	DO
PF3D7_1343800	N/A	conserved Plasmodium protein, unknown function	1866.41	-0.820435	8.38843e-48	7.66645e-47	DO
PF3D7_1102300	N/A	Plasmodium exported protein, unknown function	317.436	-0.820319	5.83141e-16	2.17328e-15	DO
PF3D7_0105800	N/A	cyclin-dependent kinases regulatory subunit, putative	449.99	-0.819334	5.41909e-21	2.5002e-20	DO
PF3D7_1127900	N/A	conserved Plasmodium protein, unknown function	384.145	-0.819196	1.93045e-18	8.04607e-18	DO
PF3D7_0814400	N/A	phospholipase DDHD1, putative	131.39	-0.818024	3.87067e-08	9.57472e-08	DO
PF3D7_0511200	SCD	stearoyl-CoA desaturase	200.956	-0.817892	7.53577e-11	2.17175e-10	DO
PF3D7_1210700	N/A	conserved Plasmodium protein, unknown function	54.9474	-0.81532	0.000169573	0.000315006	DO
PF3D7_0318600	N/A	cleavage and polyadenylation specificity factor, putative	1457.01	-0.815203	2.08521e-38	1.56032e-37	DO
PF3D7_0618100	N/A	conserved Plasmodium protein, unknown function	118.667	-0.814253	1.99607e-06	4.34114e-06	DO
PF3D7_1322500	DHHC5	palmitoyltransferase DHHC5	257.587	-0.812466	3.14257e-13	1.0294e-12	DO
PF3D7_1454500	ISU	iron sulfur cluster assembly protein, putative	424.077	-0.812348	1.75946e-17	7.03932e-17	DO
PF3D7_0830300	SIAP2	sporozoite invasion-associated protein 2	85.145	-0.81231	6.73779e-06	1.40721e-05	DO
PF3D7_0809100	VAR	erythrocyte membrane protein 1, PfEMP1	147.826	-0.81169	2.59968e-08	6.51826e-08	DO
PF3D7_1472700	N/A	DNA-directed RNA polymerase, alpha subunit, putative	148.97	-0.811535	5.43158e-09	1.40909e-08	DO
PF3D7_1317900	NOC4	nucleolar complex protein 4, putative	932.574	-0.811043	1.01775e-30	6.21683e-30	DO
PF3D7_1148900	N/A	Plasmodium exported protein, unknown function	1047.36	-0.810847	1.85278e-36	1.32038e-35	DO
PF3D7_0106000	N/A	conserved protein, unknown function	262.887	-0.810406	3.40105e-12	1.05695e-11	DO
PF3D7_0309800	N/A	YTH domain-containing protein, putative	408.294	-0.810343	3.95626e-18	1.63332e-17	DO
PF3D7_1023900	CHD1	chromodomain-helicase-DNA-binding protein 1 homolog, putative	28862.9	-0.809645	7.59196e-98	1.29388e-96	DO
PF3D7_1425400	N/A	DEAD/DEAH box helicase, putative	206.002	-0.808204	2.76837e-11	8.20404e-11	DO
PF3D7_0628000	PTPS	6-pyruvoyltetrahydropterin synthase	41.9565	-0.807937	0.00076245	0.00131723	DO
PF3D7_1322000	N/A	nucleoside-diphosphatase, putative	204.969	-0.804311	2.67624e-11	7.93591e-11	DO
PF3D7_0707200	N/A	conserved Plasmodium protein, unknown function	263.581	-0.802026	1.29428e-13	4.31036e-13	DO
PF3D7_1427200	Sel4	selenoprotein	81.4853	-0.799099	1.23743e-05	2.52783e-05	DO
PF3D7_1018300	N/A	peptidase, putative	1396.48	-0.798834	1.78577e-36	1.27452e-35	DO
PF3D7_1211200	N/A	conserved Plasmodium protein, unknown function	1349.32	-0.798316	1.41299e-33	9.37234e-33	DO
PF3D7_1104100	SYN13	syntaxin, Qa-SNARE family	679.996	-0.79737	2.55167e-25	1.33697e-24	DO
PF3D7_0902200	FIKK9.3	serine/threonine protein kinase, FIKK family	867.048	-0.796569	1.00191e-28	5.78089e-28	DO
PF3D7_0907000	N/A	conserved Plasmodium protein, unknown function	335.657	-0.795415	3.74039e-15	1.34885e-14	DO
PF3D7_0317200	CRK4	cdc2-related protein kinase 4	1405.05	-0.79375	9.52458e-41	7.57694e-40	DO
PF3D7_0320400	Cap380	oocyst capsule protein Cap380	73.9637	-0.793352	3.29497e-05	6.49902e-05	DO
PF3D7_1222000	N/A	tRNA-splicing ligase RtcB, putative	89.3392	-0.792626	7.43694e-06	1.54985e-05	DO
PF3D7_0301600	GEXP21	Plasmodium exported protein (hyp1), unknown function	2884.41	-0.790124	4.62657e-46	4.07291e-45	DO
PF3D7_1328300	N/A	conserved protein, unknown function	657.705	-0.789497	1.62288e-22	7.92251e-22	DO
PF3D7_1462300	N/A	GTP-binding protein, putative	3692.73	-0.787654	8.18392e-51	7.96601e-50	DO
PF3D7_0935000	SNRPB2	U2 small nuclear ribonucleoprotein B'', putative	635.757	-0.787609	6.32114e-20	2.80296e-19	DO
PF3D7_1138400	GCalpha	guanylyl cyclase	706.092	-0.787187	2.36323e-25	1.24096e-24	DO
PF3D7_1125600	N/A	conserved protein, unknown function	58.8899	-0.785424	0.000203683	0.00037589	DO
PF3D7_0815500	N/A	conserved Plasmodium protein, unknown function	125.845	-0.784921	2.90408e-07	6.7677e-07	DO
PF3D7_0821500	NEP1	ribosomal RNA small subunit methyltransferase NEP1, putative	452.123	-0.782756	1.86745e-18	7.79028e-18	DO
PF3D7_1205500	N/A	zinc finger protein, putative	4553.71	-0.782414	1.5221e-63	1.83611e-62	DO
PF3D7_0908400	N/A	conserved Plasmodium protein, unknown function	77.7773	-0.779632	7.9149e-05	0.000150714	DO
PF3D7_1303500	NHE	sodium/hydrogen exchanger	4047.72	-0.777776	3.51219e-58	3.9116e-57	DO
PF3D7_1449100	N/A	CLASP domain-containing protein, putative	493.797	-0.776814	1.33025e-20	6.04994e-20	DO
PF3D7_1458000	FP1	cysteine proteinase falcipain 1	1897.73	-0.776457	1.4321e-40	1.13548e-39	DO
PF3D7_0914400	KIC3	protein KIC3	137.006	-0.776374	5.21325e-07	1.19171e-06	DO
PF3D7_1461200	IMP3	U3 small nucleolar ribonucleoprotein protein IMP3, putative	337.187	-0.77606	4.90793e-13	1.59242e-12	DO
PF3D7_0935100	KSH1	protein kish, putative	207.314	-0.775955	1.41402e-09	3.81078e-09	DO
PF3D7_0818600	PBLP	BEM46-like protein, putative	325.398	-0.774902	5.24964e-15	1.88037e-14	DO
PF3D7_0820300	N/A	conserved Plasmodium protein, unknown function	2006.76	-0.771843	1.73984e-35	1.2058e-34	DO
PF3D7_1202700	N/A	conserved Plasmodium protein, unknown function	831.654	-0.770172	3.94368e-27	2.1609e-26	DO
PF3D7_1326000	N/A	conserved Plasmodium protein, unknown function	111.993	-0.769885	3.54534e-06	7.57636e-06	DO
PF3D7_1346500	N/A	conserved Plasmodium protein, unknown function	769.498	-0.769751	2.21295e-27	1.21814e-26	DO
PF3D7_1013900	N/A	translation initiation factor eIF-2B subunit delta, putative	847.803	-0.768733	4.48738e-29	2.61436e-28	DO
PF3D7_0527400	N/A	conserved Plasmodium protein, unknown function	1101.08	-0.76848	6.00017e-34	4.00206e-33	DO
PF3D7_0505200	ALP2b	actin-like protein, putative	101.902	-0.767514	2.09624e-05	4.20388e-05	DO
PF3D7_0828600	FT1	folate transporter 1	143.99	-0.767183	1.14956e-07	2.76646e-07	DO
PF3D7_1367400	N/A	conserved Plasmodium protein, unknown function	965.163	-0.766554	6.18409e-31	3.80175e-30	DO
PF3D7_1105600	PTEX88	translocon component PTEX88	2637.49	-0.766278	1.16321e-41	9.45776e-41	DO
PF3D7_1241800	DBP9	ATP-dependent RNA helicase DBP9, putative	2715.58	-0.766031	5.96027e-50	5.70874e-49	DO
PF3D7_1200100	VAR	erythrocyte membrane protein 1, PfEMP1	850.906	-0.76366	3.1666e-22	1.5349e-21	DO
PF3D7_0502400	MSP8	merozoite surface protein 8	3001.27	-0.762126	2.49627e-53	2.54896e-52	DO
PF3D7_0508100	SET9	SET domain protein, putative	549.235	-0.761164	9.18848e-15	3.24271e-14	DO
PF3D7_1139800	N/A	conserved Plasmodium protein, unknown function	397.793	-0.758522	4.39101e-14	1.49669e-13	DO
PF3D7_1449600	N/A	conserved protein, unknown function	133.686	-0.758376	2.41315e-07	5.66776e-07	DO
PF3D7_1021800	SEA1	schizont egress antigen-1	2081.42	-0.757751	6.16938e-39	4.71215e-38	DO
PF3D7_0524100	N/A	conserved Plasmodium protein, unknown function	1740.56	-0.757298	1.37961e-43	1.16731e-42	DO
PF3D7_1133700	N/A	FHA domain-containing protein, putative	13018.4	-0.757085	7.51339e-74	1.00789e-72	DO
PF3D7_0813300	N/A	conserved protein, unknown function	4711.07	-0.75704	1.78225e-42	1.47668e-41	DO
PF3D7_1347500	ALBA4	DNA/RNA-binding protein Alba 4	11018.7	-0.755247	7.54393e-42	6.17571e-41	DO
PF3D7_0606600	N/A	conserved Plasmodium protein, unknown function	6528.02	-0.75378	7.93495e-68	1.00265e-66	DO
PF3D7_1464000	N/A	YL1 nuclear protein, putative	1269.15	-0.753032	4.49188e-31	2.77569e-30	DO
PF3D7_1442900	SEC7	protein transport protein SEC7, putative	8955.06	-0.751995	5.68234e-47	5.11518e-46	DO
PF3D7_1217800	DPH3	diphthamide biosynthesis protein 3, putative	126.01	-0.751281	1.15522e-06	2.5708e-06	DO
PF3D7_0302800	N/A	RNA-binding protein, putative	603.128	-0.751177	1.30291e-20	5.93122e-20	DO
PF3D7_0907700	PA28	proteasome activator 28 subunit beta, putative	2275.25	-0.750403	1.36433e-28	7.83424e-28	DO
PF3D7_0415400	N/A	coatomer subunit zeta, putative	424.197	-0.750313	1.42458e-16	5.44477e-16	DO
PF3D7_1453800	GluPho	glucose-6-phosphate dehydrogenase-6-phosphogluconolactonase	1627.6	-0.748936	6.00619e-26	3.20665e-25	DO
PF3D7_0909700	N/A	FHA domain protein, putative	2147.13	-0.747668	4.13906e-33	2.6932e-32	DO
PF3D7_1142100	N/A	conserved Plasmodium protein, unknown function	6519.11	-0.746962	1.89083e-62	2.24694e-61	DO
PF3D7_1009800	N/A	conserved Plasmodium membrane protein, unknown function	792.021	-0.745121	1.21921e-24	6.29179e-24	DO
PF3D7_0919000	NAPS	nucleosome assembly protein	4337.08	-0.745118	4.64384e-52	4.64287e-51	DO
PF3D7_0530900	FRM1	formin 1	353.276	-0.745017	3.66981e-14	1.25713e-13	DO
PF3D7_1358200	N/A	conserved Plasmodium protein, unknown function	1127.4	-0.742581	3.15954e-30	1.90567e-29	DO
PF3D7_1025900	N/A	conserved protein, unknown function	938.854	-0.742404	2.83409e-27	1.55469e-26	DO
PF3D7_0601100	EPF3	exported protein family 3	53.5199	-0.742299	0.000966511	0.00164896	DO
PF3D7_0813000	KIC7	protein KIC7	1437.88	-0.742057	6.89911e-32	4.37614e-31	DO
PF3D7_1236400	N/A	conserved Plasmodium protein, unknown function	743	-0.7406	5.63771e-22	2.68647e-21	DO
PF3D7_1369000	GPAA1	glycosylphosphatidylinositol anchor attachment 1 protein, putative	161.087	-0.739793	1.03761e-07	2.50332e-07	DO
PF3D7_0809900	JmjC1	JmjC domain-containing protein, putative	455.918	-0.739419	3.83639e-17	1.50718e-16	DO
PF3D7_1203700	NAPL	nucleosome assembly protein	6878.77	-0.739383	3.954e-65	4.88033e-64	DO
PF3D7_0419500	N/A	conserved Plasmodium membrane protein, unknown function	285.862	-0.739334	8.4382e-12	2.57228e-11	DO
PF3D7_0713500	N/A	conserved Plasmodium protein, unknown function	432.842	-0.738767	1.19431e-16	4.57196e-16	DO
PF3D7_1356100	N/A	conserved Plasmodium protein, unknown function	480.152	-0.737167	7.23934e-18	2.94056e-17	DO
PF3D7_1348200	N/A	step II splicing factor, putative	162.617	-0.736468	4.54965e-07	1.043e-06	DO
PF3D7_0704100	N/A	conserved Plasmodium membrane protein, unknown function	1192.16	-0.736017	1.37504e-31	8.60794e-31	DO
PF3D7_1110200	PRPF6	pre-mRNA-processing factor 6, putative	3487.87	-0.735611	4.71814e-49	4.43913e-48	DO
PF3D7_0727200	NFS	cysteine desulfurase, putative	694.785	-0.735036	3.14589e-19	1.34997e-18	DO
PF3D7_0912100	N/A	zinc finger protein, putative	458.708	-0.733627	6.61699e-17	2.57423e-16	DO
PF3D7_1319100	N/A	ubiquitin carboxyl-terminal hydrolase MINDY, putative	908.522	-0.733174	7.26902e-27	3.96484e-26	DO
PF3D7_0629900	N/A	sec14-like cytosolic factor or phosphatidylinositol/phosphatidylcholine transfer protein, putative	981.662	-0.733057	8.94376e-27	4.86723e-26	DO
PF3D7_0936500	VAP1	virulence-associated protein 1	122.337	-0.732951	1.32781e-06	2.93306e-06	DO
PF3D7_1449700	RRP6	exosome complex exonuclease RRP6	866.134	-0.731944	2.4167e-24	1.23386e-23	DO
PF3D7_0925900	PV5	parasitophorous vacuolar protein 5, putative	5310.95	-0.731706	1.31341e-55	1.41347e-54	DO
PF3D7_1140800	N/A	conserved Plasmodium protein, unknown function	1080.66	-0.731411	4.00382e-29	2.34405e-28	DO
PF3D7_1324100	N/A	conserved Plasmodium membrane protein, unknown function	93.4031	-0.730172	1.92551e-05	3.87938e-05	DO
PF3D7_0619200	N/A	conserved Plasmodium protein, unknown function	1991.91	-0.730116	3.44831e-34	2.31288e-33	DO
PF3D7_0213900	N/A	RTR1 domain-containing protein, putative	1263.24	-0.729158	9.65672e-31	5.90626e-30	DO
PF3D7_1455400	HlyIII	hemolysin III	412.159	-0.728221	2.79067e-14	9.62168e-14	DO
PF3D7_0420600	N/A	conserved Plasmodium protein, unknown function	205.804	-0.725611	2.9954e-09	7.90606e-09	DO
PF3D7_0933700	N/A	conserved Plasmodium protein, unknown function	35.9988	-0.724075	0.00632229	0.00975433	DO
PF3D7_1363000	N/A	conserved Plasmodium protein, unknown function	465.4	-0.723958	2.5866e-16	9.79228e-16	DO
PF3D7_0627800	ACS	acetyl-CoA synthetase, putative	1102.97	-0.723634	4.84334e-25	2.52391e-24	DO
PF3D7_1406800	GAPM3	glideosome associated protein with multiple membrane spans 3	539.349	-0.723277	2.53748e-19	1.09576e-18	DO
PF3D7_0221700	N/A	Plasmodium exported protein, unknown function	736.489	-0.720181	4.65531e-22	2.23614e-21	DO
PF3D7_0713200	EPF1	exported protein family 1	61.7717	-0.71906	0.000794163	0.00136857	DO
PF3D7_1459600	N/A	conserved Plasmodium protein, unknown function	1395.93	-0.7179	3.28983e-32	2.10067e-31	DO
PF3D7_1416200	MCA3	metacaspase-3, putative	760.85	-0.71786	9.5951e-22	4.52719e-21	DO
PF3D7_0420000	N/A	zinc finger protein, putative	7299.34	-0.717457	4.92834e-51	4.82655e-50	DO
PF3D7_0705500	N/A	inositol-phosphate phosphatase, putative	10598.6	-0.717138	8.47937e-55	9.00393e-54	DO
PF3D7_0526400	N/A	conserved Plasmodium protein, unknown function	48.1545	-0.71657	0.0018854	0.00310601	DO
PF3D7_1341800	IMC1k	inner membrane complex protein 1k, putative	123.35	-0.716276	1.02908e-05	2.12242e-05	DO
PF3D7_0104400	LytB	4-hydroxy-3-methylbut-2-enyl diphosphate reductase	327.03	-0.716213	1.34223e-12	4.26254e-12	DO
PF3D7_1405800	BOP1	ribosome biogenesis protein BOP1, putative	4385.96	-0.715952	1.73546e-43	1.45809e-42	DO
PF3D7_0933000	N/A	CSTF domain-containing protein, putative	1188.71	-0.713723	1.03971e-31	6.51727e-31	DO
PF3D7_0707600	MED10	mediator of RNA polymerase II transcription subunit 10, putative	342.148	-0.71343	2.2221e-13	7.34414e-13	DO
PF3D7_0217300	AP2S	AP-2 complex subunit sigma, putative	201.228	-0.713021	7.99826e-09	2.05602e-08	DO
PF3D7_1351300	N/A	conserved Plasmodium membrane protein, unknown function	27.0855	-0.712806	0.0126259	0.0187723	DO
PF3D7_0301500	N/A	Plasmodium exported protein, unknown function	388.782	-0.712777	4.12675e-13	1.34442e-12	DO
PF3D7_0800800	N/A	Plasmodium exported protein (hyp7), unknown function	47.3159	-0.712482	0.00240392	0.00391444	DO
PF3D7_0812500	N/A	RNA-binding protein, putative	4358.89	-0.712191	4.69534e-46	4.12587e-45	DO
PF3D7_1239900	VPS16	vacuolar protein sorting-associated protein 16, putative	759.632	-0.711638	3.33329e-22	1.61244e-21	DO
PF3D7_0323500	SMN	survival motor neuron-like protein	608.857	-0.710737	1.21915e-19	5.34173e-19	DO
PF3D7_1467200	WDR79	WD repeat-containing protein 79, putative	261.434	-0.710053	1.36204e-10	3.87111e-10	DO
PF3D7_0501300	SBP1	skeleton-binding protein 1	19292.5	-0.709593	1.13101e-07	2.72456e-07	DO
PF3D7_0511600	ARNP	apical rhoptry neck protein	50.6478	-0.709092	0.00143736	0.00240598	DO
PF3D7_0912200	N/A	conserved protein, unknown function	126.92	-0.708771	1.8884e-06	4.10884e-06	DO
PF3D7_1355100	MCM6	DNA replication licensing factor MCM6	536.651	-0.707594	1.25402e-17	5.05939e-17	DO
PF3D7_1461600	SF3B2	splicing factor 3B subunit 2, putative	2071.79	-0.707094	3.31532e-40	2.61136e-39	DO
PF3D7_1110900	N/A	ES2 protein, putative	991.944	-0.706492	5.22773e-25	2.72126e-24	DO
PF3D7_1443700	DPCK	dephospho-CoA kinase, putative	64.755	-0.706179	0.000604325	0.00106012	DO
PF3D7_1351600	GK	glycerol kinase	155.121	-0.705235	6.27886e-07	1.42577e-06	DO
PF3D7_0103400	N/A	zinc-carboxypeptidase, putative	1523.12	-0.704982	8.54252e-32	5.38291e-31	DO
PF3D7_0215300	ACS8	acyl-CoA synthetase	1083.69	-0.704873	8.72073e-26	4.63011e-25	DO
PF3D7_1102600	GEXP14	Plasmodium exported protein, unknown function	65.5415	-0.70395	0.000402635	0.000719217	DO
PF3D7_1372300	N/A	Plasmodium exported protein (PHIST), unknown function	1062.48	-0.702695	1.80066e-25	9.49711e-25	DO
PF3D7_0209100	N/A	patatin-like phospholipase, putative	758.443	-0.701935	5.74092e-22	2.73293e-21	DO
PF3D7_1114700	CLK3	serine/threonine protein kinase, putative	2801.75	-0.701673	3.66911e-46	3.24195e-45	DO
PF3D7_1022800	ISPG	4-hydroxy-3-methylbut-2-en-1-yl diphosphate synthase (ferredoxin), putative	148.958	-0.701157	4.4551e-07	1.02328e-06	DO
PF3D7_1348100	N/A	GTPase, putative	81.4487	-0.700991	0.000142709	0.000266653	DO
PF3D7_0315800	N/A	zinc finger protein, putative	429.004	-0.700657	7.75541e-15	2.74912e-14	DO
PF3D7_1405700	N/A	RING zinc finger protein, putative	419.903	-0.69958	8.09461e-15	2.86512e-14	DO
PF3D7_1428200	MFS5	major facilitator superfamily domain-containing protein, putative	1430.55	-0.699485	6.81303e-31	4.17767e-30	DO
PF3D7_1463400	N/A	DNA-directed RNA polymerase III subunit RPC4, putative	608.546	-0.699225	1.62825e-19	7.07593e-19	DO
PF3D7_0936600	GEXP5	gametocyte exported protein 5	5532.17	-0.699108	1.17318e-48	1.08883e-47	DO
PF3D7_1331300	SEC11	signal peptidase complex catalytic subunit SEC11	107.13	-0.698953	1.28904e-05	2.62802e-05	DO
PF3D7_1413500	SufC	FeS assembly ATPase SufC	58.62	-0.698169	0.000861238	0.0014783	DO
PF3D7_0205600	N/A	conserved Plasmodium protein, unknown function	139.944	-0.697648	8.19113e-07	1.84079e-06	DO
PF3D7_0822600	SEC23	protein transport protein SEC23	1637.3	-0.697605	1.33954e-35	9.31069e-35	DO
PF3D7_0319000	ATPase7	P-type ATPase, putative	590.675	-0.697556	1.85207e-19	8.02675e-19	DO
PF3D7_0617100	N/A	AP-2 complex subunit alpha, putative	1880.21	-0.69699	5.73765e-36	4.04678e-35	DO
PF3D7_1231300	N/A	conserved Plasmodium protein, unknown function	83.2525	-0.696885	0.000117566	0.000221226	DO
PF3D7_1464600	UIS2	serine/threonine protein phosphatase UIS2, putative	8517.81	-0.696295	6.40287e-35	4.37423e-34	DO
PF3D7_1341500	ISC1	inner membrane complex suture component, putative	134.364	-0.696249	2.77797e-06	5.98727e-06	DO
PF3D7_1331600	PTPLA	protein tyrosine phosphatase-like protein, putative	87.6957	-0.695263	7.82987e-05	0.000149154	DO
PF3D7_0107500	NCR1	Niemann-Pick type C1-related protein	9013.26	-0.695127	5.17519e-52	5.15259e-51	DO
PF3D7_0822800	SNRNP40	U5 small nuclear ribonucleoprotein 40 kDa protein, putative	207.439	-0.693326	6.59547e-07	1.49483e-06	DO
PF3D7_1226200	N/A	conserved Plasmodium protein, unknown function	119.808	-0.692868	6.73684e-06	1.40721e-05	DO
PF3D7_1431200	N/A	OST-HTH associated domain protein, putative	2051.89	-0.692787	1.31746e-29	7.79892e-29	DO
PF3D7_1412200	N/A	conserved Plasmodium protein, unknown function	256.656	-0.692405	4.31801e-10	1.19809e-09	DO
PF3D7_1419100	SPB4	ATP-dependent rRNA helicase SPB4, putative	1451.64	-0.69168	3.8901e-33	2.53811e-32	DO
PF3D7_1451900	TSR1	ribosome biogenesis protein TSR1, putative	1689.19	-0.69115	2.57398e-24	1.30997e-23	DO
PF3D7_0400100	VAR	erythrocyte membrane protein 1, PfEMP1	289.37	-0.690664	2.73542e-10	7.65182e-10	DO
PF3D7_1415100	N/A	conserved protein, unknown function	76.2705	-0.689317	0.000274235	0.000499357	DO
PF3D7_0202500	ETRAMP2	early transcribed membrane protein 2	11025.7	-0.688286	1.44814e-41	1.17346e-40	DO
PF3D7_0908200	N/A	conserved Plasmodium protein, unknown function	263.076	-0.687906	4.17814e-10	1.16062e-09	DO
PF3D7_1241100	PFS2	polyadenylation factor subunit 2, putative	822.78	-0.685876	4.97653e-20	2.21699e-19	DO
PF3D7_0804600	N/A	tRNA pseudouridine synthase, putative	691.488	-0.68522	9.60055e-20	4.22195e-19	DO
PF3D7_0828700	N/A	conserved protein, unknown function	167.026	-0.684597	1.91279e-07	4.5281e-07	DO
PF3D7_0620500	N/A	cleavage stimulation factor subunit 1, putative	646.108	-0.68453	1.98067e-17	7.8853e-17	DO
PF3D7_0219900	N/A	Plasmodium exported protein, unknown function	377.832	-0.68417	2.25946e-13	7.46246e-13	DO
PF3D7_0803100	UTP14	U3 small nucleolar RNA-associated protein 14, putative	2763.6	-0.683957	4.71708e-35	3.24105e-34	DO
PF3D7_1228500	N/A	RNA pseudouridylate synthase, putative	102.364	-0.682168	6.74954e-05	0.000129346	DO
PF3D7_1465000	ApiCOX25	cytochrome c oxidase subunit ApiCOX25, putative	129.9	-0.681338	1.0485e-05	2.16061e-05	DO
PF3D7_0731800	GEXP08	alpha/beta hydrolase, putative	496.982	-0.681161	1.98096e-15	7.23633e-15	DO
PF3D7_0403600	N/A	conserved Plasmodium protein, unknown function	184.02	-0.680901	2.36704e-07	5.5622e-07	DO
PF3D7_0404800	N/A	conserved Plasmodium protein, unknown function	159.89	-0.680615	3.56046e-07	8.24518e-07	DO
PF3D7_0606500	PTB	polypyrimidine tract-binding protein, putative	1915.27	-0.680553	5.76029e-35	3.9465e-34	DO
PF3D7_1031800	N/A	conserved protein, unknown function	81.1285	-0.679819	0.000227801	0.000417984	DO
PF3D7_1407600	N/A	conserved Plasmodium protein, unknown function	257.372	-0.679792	1.74841e-09	4.68821e-09	DO
PF3D7_0106300	ATP6	calcium-transporting ATPase	3332.06	-0.67957	9.90186e-42	8.07837e-41	DO
PF3D7_0936300	REX3	ring-exported protein 3	9573	-0.679138	3.98159e-49	3.75351e-48	DO
PF3D7_1203400	MFS4	major facilitator superfamily domain-containing protein, putative	278.227	-0.678873	1.63143e-10	4.61756e-10	DO
PF3D7_1119900	SEC16	protein transport protein SEC16, putative	2361.38	-0.677133	8.1167e-31	4.9707e-30	DO
PF3D7_0526200	ARF-GAP	ADP-ribosylation factor GTPase-activating protein, putative	236.178	-0.676068	2.0064e-09	5.35598e-09	DO
PF3D7_1122300	N/A	conserved Plasmodium protein, unknown function	146.367	-0.676008	1.56843e-06	3.44393e-06	DO
PF3D7_1321800	N/A	protein transport protein SFT2, putative	805.31	-0.675836	5.09618e-21	2.35348e-20	DO
PF3D7_0808700	VAR	erythrocyte membrane protein 1, PfEMP1	2116.71	-0.675178	2.6152e-27	1.43626e-26	DO
PF3D7_0814700	N/A	conserved Plasmodium protein, unknown function	66.6012	-0.673536	0.000888895	0.00152305	DO
PF3D7_1373400	RIF	rifin	64.4915	-0.67287	0.00159851	0.00265993	DO
PF3D7_1005800	N/A	conserved Plasmodium membrane protein, unknown function	43.2537	-0.672493	0.00433492	0.00682443	DO
PF3D7_0819600	N/A	conserved protein, unknown function	392.651	-0.671027	2.53113e-11	7.51958e-11	DO
PF3D7_1136600	N/A	conserved Plasmodium protein, unknown function	4123.28	-0.670131	1.00796e-43	8.55871e-43	DO
PF3D7_1019100	N/A	conserved Plasmodium protein, unknown function	394.276	-0.66916	3.15787e-11	9.32369e-11	DO
PF3D7_1030800	N/A	calmodulin, putative	75.0398	-0.669055	0.000480269	0.000851021	DO
PF3D7_0406400	cGLO2	cytosolic glyoxalase II	173.673	-0.668834	2.62875e-07	6.15001e-07	DO
PF3D7_0314100	N/A	vesicle transport v-SNARE protein, putative	433.356	-0.668221	6.71404e-13	2.16814e-12	DO
PF3D7_0216600	N/A	MtN3-like protein	1112.3	-0.668213	7.01096e-24	3.53426e-23	DO
PF3D7_0816100	PPCDC	phosphopantothenoylcysteine decarboxylase, putative	299.004	-0.668015	3.03455e-10	8.47375e-10	DO
PF3D7_1432200	N/A	conserved Plasmodium protein, unknown function	210.082	-0.667528	9.5406e-08	2.30757e-07	DO
PF3D7_0423500	GAPM2	glideosome associated protein with multiple membrane spans 2	458.5	-0.667103	1.65148e-12	5.21353e-12	DO
PF3D7_1412800	NMT	glycylpeptide N-tetradecanoyltransferase	918.392	-0.666433	5.31213e-23	2.62536e-22	DO
PF3D7_1475600	N/A	bromodomain protein, putative	1488.51	-0.665747	1.6556e-28	9.48407e-28	DO
PF3D7_0705400	MCM7	DNA replication licensing factor MCM7	377.423	-0.665477	1.45556e-12	4.61025e-12	DO
PF3D7_1000100	VAR	erythrocyte membrane protein 1, PfEMP1	160	-0.665476	1.57238e-06	3.45102e-06	DO
PF3D7_0730300	ApiAP2	AP2 domain transcription factor AP2-L, putative	12077.2	-0.6637	3.71303e-26	1.98456e-25	DO
PF3D7_1364800	RPB5	DNA-directed RNA polymerases I, II, and III subunit RPABC1, putative	1055.02	-0.663505	2.90741e-20	1.30984e-19	DO
PF3D7_1317100	MCM4	DNA replication licensing factor MCM4	517.74	-0.663363	1.07795e-15	3.96795e-15	DO
PF3D7_1018500	RDS3	pre-mRNA-splicing factor RDS3, putative	346.64	-0.663025	3.99894e-11	1.17275e-10	DO
PF3D7_0108300	ARP	conserved Plasmodium protein, unknown function	14739.4	-0.661812	2.98095e-43	2.49576e-42	DO
PF3D7_0935900	REX1	ring-exported protein 1	45281.6	-0.661056	5.01634e-47	4.53269e-46	DO
PF3D7_1012600	GMPS	GMP synthase [glutamine-hydrolyzing]	1764.38	-0.659999	3.31524e-28	1.87004e-27	DO
PF3D7_0629500	AAT1	amino acid transporter AAT1	1035.06	-0.658071	5.99927e-22	2.85308e-21	DO
PF3D7_0631500	EPF3	exported protein family 3	113.158	-0.657128	7.16231e-05	0.000136818	DO
PF3D7_0611400	SWIB	SWIB/MDM2 domain-containing protein	649.936	-0.656597	5.84437e-15	2.08715e-14	DO
PF3D7_1460100	FCP	FYVE and coiled-coil domain-containing protein	169.988	-0.656333	1.00664e-06	2.24956e-06	DO
PF3D7_1253100	N/A	Plasmodium exported protein (PHISTa), unknown function	630.864	-0.655296	5.50198e-18	2.25591e-17	DO
PF3D7_1410900	N/A	ribosome maturation protein SBDS, putative	1086.04	-0.654044	1.48108e-22	7.23766e-22	DO
PF3D7_1434600	METAP2	methionine aminopeptidase 2	2109.96	-0.65361	1.75551e-30	1.06554e-29	DO
PF3D7_1406200	SPT6	transcription elongation factor SPT6, putative	7426.57	-0.653027	6.47714e-46	5.67075e-45	DO
PF3D7_0424900	N/A	Plasmodium exported protein (PHISTa), unknown function	6340.02	-0.652169	8.24846e-33	5.34531e-32	DO
PF3D7_1350300	N/A	conserved protein, unknown function	562.833	-0.652079	1.10725e-14	3.89041e-14	DO
PF3D7_0210900	N/A	conserved Plasmodium protein, unknown function	1965.93	-0.651725	4.6287e-31	2.85655e-30	DO
PF3D7_0517900	N/A	zinc finger protein, putative	229.08	-0.650957	2.19865e-08	5.52722e-08	DO
PF3D7_1313600	N/A	conserved protein, unknown function	184.8	-0.650873	6.19583e-07	1.40892e-06	DO
PF3D7_1247300	N/A	GPI mannosyltransferase 2, putative	306.8	-0.650569	3.68136e-10	1.0256e-09	DO
PF3D7_0629800	N/A	cullin-like protein, putative	1690.74	-0.65056	2.97017e-31	1.84729e-30	DO
PF3D7_1236900	N/A	conserved Plasmodium protein, unknown function	215.79	-0.647694	3.52543e-08	8.74782e-08	DO
PF3D7_1032100	DCP1	mRNA-decapping enzyme subunit 1, putative	3777.97	-0.64695	2.10592e-37	1.53271e-36	DO
PF3D7_1133100	N/A	conserved Plasmodium protein, unknown function	2007.93	-0.646076	2.14041e-28	1.2145e-27	DO
PF3D7_1123000	N/A	conserved Plasmodium protein, unknown function	5468.34	-0.645916	2.55392e-42	2.10875e-41	DO
PF3D7_0703700	N/A	conserved protein, unknown function	690.02	-0.645654	4.75995e-17	1.86389e-16	DO
PF3D7_1343000	PMT	phosphoethanolamine N-methyltransferase	7347.85	-0.645319	6.84189e-29	3.9668e-28	DO
PF3D7_1309300	PRPF3	U4/U6 small nuclear ribonucleoprotein PRP3, putative	1960.89	-0.645097	9.11575e-32	5.72153e-31	DO
PF3D7_1431300	LSG1	large subunit GTPase 1, putative	1101.42	-0.644682	3.06534e-23	1.52281e-22	DO
PF3D7_0819700	N/A	conserved Plasmodium protein, unknown function	55.3647	-0.644219	0.00218758	0.0035792	DO
PF3D7_1208100	N/A	conserved Plasmodium protein, unknown function	1790.42	-0.643546	1.39063e-24	7.16871e-24	DO
PF3D7_1359000	N/A	conserved Plasmodium protein, unknown function	1899.83	-0.642943	7.92012e-26	4.21439e-25	DO
PF3D7_1329800	N/A	conserved Plasmodium protein, unknown function	41.6635	-0.642439	0.0064773	0.00998384	DO
PF3D7_1302300	N/A	Plasmodium exported protein, unknown function	222.899	-0.641346	1.21045e-07	2.90714e-07	DO
PF3D7_1015400	N/A	conserved Plasmodium protein, unknown function	141.338	-0.63995	9.17141e-06	1.89891e-05	DO
PF3D7_1467300	DXR	1-deoxy-D-xylulose 5-phosphate reductoisomerase	113.656	-0.639876	5.37268e-05	0.000104169	DO
PF3D7_0716200	N/A	PDCD2 domain-containing protein, putative	3389.85	-0.639222	5.73147e-30	3.43529e-29	DO
PF3D7_1470200	N/A	conserved Plasmodium protein, unknown function	130.162	-0.638747	3.26289e-05	6.4437e-05	DO
PF3D7_1429800	N/A	coatomer subunit beta, putative	3290.25	-0.638304	6.89854e-30	4.12449e-29	DO
PF3D7_0909600	N/A	conserved protein, unknown function	198.786	-0.637634	2.92539e-07	6.81404e-07	DO
PF3D7_1325400	N/A	conserved Plasmodium protein, unknown function	992.703	-0.637547	1.94729e-22	9.47722e-22	DO
PF3D7_0714600	N/A	conserved protein, unknown function	936.935	-0.637532	6.35512e-18	2.59019e-17	DO
PF3D7_0521600	N/A	conserved Plasmodium protein, unknown function	64.6073	-0.637405	0.0012391	0.00208946	DO
PF3D7_0908600	N/A	ribosomal RNA methyltransferase, putative	341.416	-0.63433	5.64268e-11	1.64073e-10	DO
PF3D7_0811500	CARM1	histone-arginine methyltransferase CARM1, putative	716.999	-0.633662	1.51979e-17	6.0957e-17	DO
PF3D7_0321800	N/A	WD repeat-containing protein, putative	3343.5	-0.633631	6.58421e-39	5.02098e-38	DO
PF3D7_1349800	N/A	GPN-loop GTPase, putative	213.782	-0.633304	1.37398e-07	3.2818e-07	DO
PF3D7_0717600	N/A	conserved Plasmodium protein, unknown function	378.668	-0.633267	7.12595e-12	2.18198e-11	DO
PF3D7_1015000	N/A	FAD synthetase, putative	80.0328	-0.632088	0.00109669	0.00185781	DO
PF3D7_1036900	N/A	conserved Plasmodium protein, unknown function	15108.2	-0.631931	2.48913e-51	2.44773e-50	DO
PF3D7_1415800	KsgA1	ribosomal RNA small subunit methyltransferase A1	476.757	-0.630566	5.45689e-11	1.58864e-10	DO
PF3D7_0922100	N/A	ubiquitin-like protein, putative	8115.91	-0.63039	8.86833e-46	7.73596e-45	DO
PF3D7_1228300	NEK1	NIMA related kinase 1	411.564	-0.629572	2.03561e-10	5.72097e-10	DO
PF3D7_1251600	N/A	conserved Plasmodium protein, unknown function	1922.81	-0.629238	6.71325e-27	3.66588e-26	DO
PF3D7_1012700	NIF4	NLI interacting factor-like phosphatase, putative	942.947	-0.628075	1.35283e-19	5.91661e-19	DO
PF3D7_1028500	N/A	partial CSTF domain-containing protein, putative	1334.04	-0.627364	1.21172e-23	6.07e-23	DO
PF3D7_1352200	UTP15	U3 small nucleolar RNA-associated protein 15, putative	1122.35	-0.625554	3.56745e-21	1.65227e-20	DO
PF3D7_0817800	N/A	conserved Plasmodium protein, unknown function	98.841	-0.624752	0.000157234	0.000293107	DO
PF3D7_1032900	N/A	RNA polymerase II-associated protein 1, putative	578.184	-0.624512	1.18035e-15	4.3349e-15	DO
PF3D7_1321300	N/A	conserved Plasmodium membrane protein, unknown function	1346.66	-0.623823	2.19803e-23	1.09308e-22	DO
PF3D7_0930400	N/A	zinc finger protein, putative	2329.49	-0.623784	7.57015e-32	4.78278e-31	DO
PF3D7_1361100	SEC24A	protein transport protein Sec24A	2959.88	-0.622112	7.36206e-32	4.65745e-31	DO
PF3D7_1014600	ADA2	transcriptional coactivator ADA2	9390.21	-0.621677	6.58698e-41	5.26628e-40	DO
PF3D7_0218100	N/A	conserved protein, unknown function	41.5735	-0.619755	0.00900077	0.0136407	DO
PF3D7_0713600	N/A	mitochondrial ribosomal protein S5 precursor, putative	266.035	-0.619279	1.90717e-08	4.81215e-08	DO
PF3D7_1144600	TFG2	transcription initiation factor IIF subunit beta, putative	458.767	-0.617468	5.6642e-12	1.74219e-11	DO
PF3D7_0932000	N/A	conserved Plasmodium protein, unknown function	61.9895	-0.61598	0.00247362	0.00401701	DO
PF3D7_1129100	PV1	parasitophorous vacuolar protein 1	7728.16	-0.615547	2.80497e-33	1.83511e-32	DO
PF3D7_0915600	N/A	conserved Plasmodium protein, unknown function	438.385	-0.614992	4.81538e-11	1.40615e-10	DO
PF3D7_0508600	N/A	conserved protein, unknown function	390.526	-0.614777	1.966e-11	5.88448e-11	DO
PF3D7_0806800	N/A	V-type proton ATPase subunit a, putative	5190.75	-0.613747	6.73128e-44	5.74619e-43	DO
PF3D7_0529400	N/A	conserved Plasmodium protein, unknown function	1313.73	-0.61371	2.06561e-23	1.02937e-22	DO
PF3D7_0214800	N/A	conserved Plasmodium membrane protein, unknown function	1034.67	-0.612759	1.56393e-20	7.08579e-20	DO
PF3D7_1030900	P28	ookinete surface protein P28	41.8687	-0.612666	0.0114755	0.0171309	DO
PF3D7_1362800	N/A	conserved Plasmodium protein, unknown function	175.052	-0.612057	4.65807e-06	9.87931e-06	DO
PF3D7_1140700	N/A	conserved Plasmodium protein, unknown function	3326.18	-0.611636	7.65884e-37	5.52382e-36	DO
PF3D7_1445800	N/A	conserved Plasmodium membrane protein, unknown function	39.0261	-0.611068	0.014084	0.0207853	DO
PF3D7_0110600	PIP5K	phosphatidylinositol-4-phosphate 5-kinase	4498.69	-0.610278	9.0502e-36	6.35505e-35	DO
PF3D7_0730200	N/A	AP-4 complex subunit beta, putative	271.932	-0.610146	1.65722e-07	3.94062e-07	DO
PF3D7_0813200	N/A	CS domain protein, putative	278.49	-0.609624	1.62147e-08	4.10423e-08	DO
PF3D7_0926200	N/A	conserved Plasmodium protein, unknown function	144.831	-0.609408	1.46118e-05	2.9739e-05	DO
PF3D7_0817900	HMGB2	high mobility group protein B2	847.588	-0.609347	1.47515e-17	5.92164e-17	DO
PF3D7_0718600	N/A	conserved Plasmodium protein, unknown function	186.68	-0.609297	2.08604e-06	4.53269e-06	DO
PF3D7_1448700	N/A	HSP20-like chaperone, putative	161.912	-0.607645	9.0949e-06	1.8847e-05	DO
PF3D7_1346300	ALBA2	DNA/RNA-binding protein Alba 2	4951.02	-0.606829	1.24808e-29	7.4065e-29	DO
PF3D7_1241900	N/A	tetratricopeptide repeat protein, putative	1338.81	-0.606684	3.17047e-22	1.53523e-21	DO
PF3D7_1116500	FT2	folate transporter 2	183.229	-0.606393	4.36369e-06	9.2755e-06	DO
PF3D7_0615400	N/A	ribonuclease, putative	6975.99	-0.605627	8.68819e-40	6.78756e-39	DO
PF3D7_0915000	NDH2	type II NADH:ubiquinone oxidoreductase	168.874	-0.604366	5.53247e-06	1.16667e-05	DO
PF3D7_0924500	N/A	conserved Plasmodium membrane protein, unknown function	293.708	-0.604294	5.13744e-08	1.26106e-07	DO
PF3D7_1119400	N/A	ubiquitin-protein ligase, putative	1621.53	-0.603799	5.11599e-23	2.53104e-22	DO
PF3D7_0305600	N/A	DNA-(apurinic or apyrimidinic site) lyase, putative	287.678	-0.603763	1.47459e-08	3.73641e-08	DO
PF3D7_1336400	N/A	RanBPM and CLTH-like protein, putative	110.544	-0.602355	0.000112851	0.000212605	DO
PF3D7_0406800	N/A	ribosomal protein L25, putative	43.7725	-0.602127	0.00941141	0.0142181	DO
PF3D7_0930500	DGK1	diacylglycerol kinase, putative	1195.81	-0.601337	9.06736e-21	4.13952e-20	DO
PF3D7_0607700	N/A	conserved Plasmodium protein, unknown function	491.814	-0.599285	1.57942e-11	4.74817e-11	DO
PF3D7_1457500	VPS4	vacuolar protein sorting-associated protein 4	109.236	-0.598895	0.000522604	0.000923184	DO
PF3D7_0914200	N/A	phospholipid or glycerol acyltransferase, putative	454.268	-0.598893	9.06081e-12	2.75506e-11	DO
PF3D7_1365600	TOP6B	DNA topoisomerase 6 subunit B, putative	202.148	-0.59854	6.31145e-07	1.43249e-06	DO
PF3D7_1207500	N/A	RNA-binding protein, putative	35.3309	-0.597771	0.0205659	0.0296033	DO
PF3D7_1453200	N/A	conserved Plasmodium protein, unknown function	129.518	-0.597225	7.02033e-05	0.000134159	DO
PF3D7_1243600	N/A	translation initiation factor SUI1, putative	3061.17	-0.59716	4.66566e-31	2.87565e-30	DO
PF3D7_0613400	N/A	50S ribosomal protein L18, apicoplast, putative	189.731	-0.597077	2.35057e-05	4.69231e-05	DO
PF3D7_1249400	N/A	conserved Plasmodium protein, unknown function	29.1254	-0.59697	0.0301986	0.0425357	DO
PF3D7_0531400	N/A	conserved Plasmodium protein, unknown function	339.642	-0.596672	2.4279e-09	6.44525e-09	DO
PF3D7_1128000	N/A	conserved Plasmodium protein, unknown function	2918.72	-0.596662	1.10107e-28	6.33018e-28	DO
PF3D7_1201500	N/A	GPN-loop GTPase, putative	879.234	-0.596564	3.69494e-17	1.45399e-16	DO
PF3D7_1103700	CK2beta1	casein kinase II beta chain	505.387	-0.594798	1.15757e-11	3.49533e-11	DO
PF3D7_0420200	ACPS	holo-[acyl-carrier-protein] synthase, putative	111.733	-0.594605	0.000170483	0.000316484	DO
PF3D7_0624500	APC11	anaphase-promoting complex subunit 11, putative	116.744	-0.594517	0.000101419	0.000191747	DO
PF3D7_1329700	ACBP1	apicoplast calcium binding protein 1	157.095	-0.594308	8.73741e-06	1.81219e-05	DO
PF3D7_1133900	N/A	conserved Plasmodium protein, unknown function	1313.16	-0.59319	1.61389e-20	7.29141e-20	DO
PF3D7_1472100	YIP1	protein transport protein YIP1, putative	706.972	-0.592946	5.97378e-16	2.22288e-15	DO
PF3D7_0811100	N/A	mitochondrial carrier protein, putative	41.7257	-0.592553	0.0134169	0.019862	DO
PF3D7_1136400	SRP72	signal recognition particle subunit SRP72, putative	1342.38	-0.592021	1.68151e-23	8.41458e-23	DO
PF3D7_0935500	GEXP22	Plasmodium exported protein, unknown function	596.382	-0.591442	1.21699e-13	4.05862e-13	DO
PF3D7_1112000	N/A	conserved protein, unknown function	230.278	-0.591252	5.08614e-07	1.16376e-06	DO
PF3D7_0404400	P36	6-cysteine protein P36	152.457	-0.591232	1.23779e-05	2.52783e-05	DO
PF3D7_0911000	N/A	phosphatidylinositol N-acetylglucosaminyltransferase, putative	183.967	-0.589674	6.6737e-06	1.39504e-05	DO
PF3D7_1217200	MRD1	multiple RNA-binding domain-containing protein 1, putative	2449.54	-0.587951	2.53958e-28	1.4393e-27	DO
PF3D7_0724400	PAM18	mitochondrial import inner membrane translocase subunit TIM14, putative	246.904	-0.58795	2.14103e-07	5.05343e-07	DO
PF3D7_1336700	PV3	parasitophorous vacuolar protein 3, putative	836.605	-0.58776	3.76419e-16	1.41497e-15	DO
PF3D7_1228700	N/A	conserved Plasmodium protein, unknown function	226.607	-0.586482	1.15933e-06	2.57754e-06	DO
PF3D7_1133600	N/A	conserved Plasmodium protein, unknown function	88.9969	-0.585741	0.000829225	0.00142591	DO
PF3D7_0717500	CDPK4	calcium-dependent protein kinase 4	1292.99	-0.585719	5.02758e-22	2.4053e-21	DO
PF3D7_1118300	N/A	insulinase, putative	5113.87	-0.58519	1.8477e-31	1.15367e-30	DO
PF3D7_0321900	CARL	cyclic amine resistance locus protein	1699.12	-0.584799	2.72349e-24	1.38459e-23	NA
PF3D7_0723400	N/A	conserved Plasmodium protein, unknown function	5592.19	-0.584568	1.37239e-36	9.82415e-36	NA
PF3D7_0602700	N/A	conserved Plasmodium protein, unknown function	75.2441	-0.583535	0.00218638	0.00357846	NA
PF3D7_1361600	YfhJ	Fe-S assembly protein IscX, putative	27.7109	-0.583303	0.0343978	0.0479287	NA
PF3D7_0910200	N/A	conserved Plasmodium protein, unknown function	3287.36	-0.583141	8.70682e-32	5.47204e-31	NA
PF3D7_1350500	N/A	conserved Plasmodium protein, unknown function	1323.32	-0.581721	4.45955e-17	1.75056e-16	NA
PF3D7_1137300	N/A	CLPTM1 domain-containing protein, putative	1576.75	-0.581689	1.70481e-22	8.31398e-22	NA
PF3D7_0827300	N/A	conserved Plasmodium protein, unknown function	953.171	-0.581223	6.10768e-18	2.49358e-17	NA
PF3D7_0808400	SEC28	coatomer subunit epsilon, putative	202.634	-0.581068	4.9828e-06	1.05447e-05	NA
PF3D7_1233700	N/A	homocysteine S-methyltransferase, putative	100.326	-0.581049	0.000504905	0.000893236	NA
PF3D7_0316300	PPase	inorganic pyrophosphatase, inorganic pyrophosphatase, putative	575.808	-0.580504	3.44963e-13	1.1269e-12	NA
PF3D7_1238000	N/A	COPI associated protein, putative	105.2	-0.579943	0.000631471	0.00110531	NA
PF3D7_1009200	N/A	ribonuclease, putative	437.366	-0.579908	2.92263e-11	8.65047e-11	NA
PF3D7_0712800	VAR	erythrocyte membrane protein 1, PfEMP1	57.2443	-0.579414	0.00599105	0.00927315	NA
PF3D7_0809500	N/A	histone acetyltransferase subunit NuA4, putative	78.1354	-0.57922	0.00179973	0.00297922	NA
PF3D7_1218100	N/A	conserved Plasmodium protein, unknown function	44.9077	-0.57827	0.0111747	0.0166976	NA
PF3D7_1143800	CAP93	oocyst capsule protein Cap93, putative	1251.4	-0.577838	5.05827e-19	2.15517e-18	NA
PF3D7_0310200	N/A	phd finger protein, putative	10539.3	-0.577711	1.56396e-40	1.23594e-39	NA
PF3D7_0721200	N/A	conserved Plasmodium protein, unknown function	403.05	-0.577704	3.08259e-10	8.60287e-10	NA
PF3D7_1226600	PCNA2	proliferating cell nuclear antigen 2	81.0757	-0.576911	0.00172843	0.00286714	NA
PF3D7_0310900	N/A	conserved Plasmodium protein, unknown function	159.027	-0.576191	2.54339e-05	5.06458e-05	NA
PF3D7_1355800	SF3B5	splicing factor 3B subunit 5, putative	255.572	-0.575467	2.23534e-06	4.84172e-06	NA
PF3D7_1453900	N/A	conserved Plasmodium protein, unknown function	1916.41	-0.574891	1.43733e-21	6.7484e-21	NA
PF3D7_0406900	N/A	conserved Plasmodium protein, unknown function	329.973	-0.574728	3.3425e-08	8.32408e-08	NA
PF3D7_1112900	N/A	conserved Plasmodium protein, unknown function	69.1913	-0.574518	0.00284667	0.00459322	NA
PF3D7_1330800	N/A	RNA-binding protein, putative	4275.96	-0.574312	5.78818e-35	3.95994e-34	NA
PF3D7_1419400	N/A	conserved Plasmodium membrane protein, unknown function	2895.71	-0.57334	3.05365e-30	1.84413e-29	NA
PF3D7_1458900	TVP23	golgi apparatus membrane protein TVP23, putative	65.1254	-0.572573	0.00755706	0.0115736	NA
PF3D7_1345100	TRX2	thioredoxin 2	434.486	-0.571796	7.48684e-10	2.05e-09	NA
PF3D7_0702200	N/A	lysophospholipase, putative	1207.23	-0.570741	1.11852e-16	4.28869e-16	NA
PF3D7_1361700	N/A	cytochrome c oxidase subunit 2, putative	123.989	-0.57066	0.000142302	0.000265996	NA
PF3D7_0936400	REX4	ring-exported protein 4	1087.79	-0.570102	1.113e-18	4.67967e-18	NA
PF3D7_0204100	N/A	Sel1 repeat-containing protein, putative	841.274	-0.569162	5.24159e-17	2.04747e-16	NA
PF3D7_0804800	CYP24	peptidyl-prolyl cis-trans isomerase	553.423	-0.568587	2.67706e-10	7.49295e-10	NA
PF3D7_1105300	N/A	conserved Plasmodium protein, unknown function	192.763	-0.568503	6.25122e-06	1.31361e-05	NA
PF3D7_0935300	N/A	phosphatidylinositol N-acetylglucosaminyltransferase subunit P, putative	105.545	-0.568151	0.000527641	0.000931739	NA
PF3D7_1015100	N/A	CWC16 domain-containing protein, putative	332.026	-0.567853	2.79526e-08	6.99398e-08	NA
PF3D7_1366200	N/A	conserved protein, unknown function	61.7281	-0.56581	0.00630672	0.00973345	NA
PF3D7_1136500	CK1	casein kinase 1	3411.93	-0.565722	1.27082e-30	7.74296e-30	NA
PF3D7_1304000	N/A	condensin complex subunit 2, putative	201.763	-0.565507	3.50671e-06	7.50386e-06	NA
PF3D7_0806400	ALG13	UDP-N-acetylglucosamine transferase subunit ALG13, putative	23.6645	-0.564352	0.0504312	0.068476	NA
PF3D7_1121900	N/A	serine/threonine protein kinase, putative	54.3061	-0.563938	0.0104972	0.0157393	NA
PF3D7_0528800	N/A	nucleolar preribosomal GTPase, putative	634.774	-0.563863	5.96456e-13	1.93132e-12	NA
PF3D7_0205700	N/A	RNA-binding protein, putative	552.761	-0.563657	0.000466996	0.000828848	NA
PF3D7_0614100	N/A	conserved Plasmodium protein, unknown function	249.579	-0.562747	4.37222e-07	1.0057e-06	NA
PF3D7_0317300	N/A	conserved Plasmodium protein, unknown function	6199.38	-0.562664	2.30043e-30	1.39453e-29	NA
PF3D7_0709800	N/A	conserved protein, unknown function	41.9433	-0.562124	0.0198454	0.0286956	NA
PF3D7_1304100	LigI	DNA ligase I	142.175	-0.562007	6.23151e-05	0.000119898	NA
PF3D7_0614700	N/A	conserved Plasmodium protein, unknown function	197.534	-0.561729	5.50136e-06	1.16062e-05	NA
PF3D7_1327600	NMNAT	nicotinamide/nicotinic acid mononucleotide adenylyltransferase	36.3515	-0.561536	0.0236059	0.0336855	NA
PF3D7_1412300	NTF2	nuclear transport factor 2, putative	1283.75	-0.561207	2.43132e-15	8.841e-15	NA
PF3D7_0521300	N/A	zinc finger protein, putative	990.375	-0.559828	9.69918e-18	3.92309e-17	NA
PF3D7_1402200	N/A	cytochrome c oxidase subunit ApiCOX19, putative	298.767	-0.559787	9.45444e-08	2.28904e-07	NA
PF3D7_0220500	N/A	Plasmodium exported protein (hyp2), unknown function	192.442	-0.557532	2.47562e-05	4.93577e-05	NA
PF3D7_0405100	SEC24B	protein transport protein Sec24B, putative	1268.05	-0.557355	7.0004e-17	2.71457e-16	NA
PF3D7_1214100	PIGO	GPI ethanolamine phosphate transferase 3, putative	152.537	-0.557332	7.7826e-05	0.000148312	NA
PF3D7_0924400	N/A	conserved Plasmodium protein, unknown function	2885.95	-0.557308	5.29363e-32	3.36223e-31	NA
PF3D7_0300100	VAR	erythrocyte membrane protein 1, PfEMP1	31.8657	-0.556547	0.0318365	0.0446588	NA
PF3D7_1247700	N/A	conserved Plasmodium protein, unknown function	62.9737	-0.556476	0.0097011	0.014628	NA
PF3D7_1225200	N/A	conserved Plasmodium protein, unknown function	997.846	-0.556121	1.84336e-17	7.35041e-17	NA
PF3D7_0924700	SF3A3	splicing factor 3A subunit 3, putative	679.494	-0.55565	2.19203e-13	7.24975e-13	NA
PF3D7_0821400	N/A	conserved Plasmodium protein, unknown function	551.402	-0.554138	7.27257e-12	2.22403e-11	NA
PF3D7_1318800	SEC63	translocation protein SEC63, putative	1743.62	-0.55389	1.60701e-18	6.72136e-18	NA
PF3D7_0611600	BTP1	basal complex transmembrane protein 1	409.915	-0.552565	1.18126e-08	3.00589e-08	NA
PF3D7_1355700	NIF3	NLI interacting factor-like phosphatase, putative	3423.44	-0.551822	1.08282e-26	5.87941e-26	NA
PF3D7_0704700	PPAT	phosphopantetheine adenylyltransferase, putative	354.626	-0.551217	1.44096e-08	3.65314e-08	NA
PF3D7_0510200	CYP87	peptidyl-prolyl cis-trans isomerase	460.309	-0.550969	1.27327e-10	3.62959e-10	NA
PF3D7_0706000	N/A	importin-7, putative	2081.78	-0.549119	1.72434e-19	7.48673e-19	NA
PF3D7_1439400	N/A	cytochrome b-c1 complex subunit Rieske, putative	207.351	-0.549114	5.17155e-06	1.092e-05	NA
PF3D7_0623600	N/A	transcription or splicing factor-like protein, putative	1069.95	-0.548992	2.44574e-16	9.27366e-16	NA
PF3D7_1324400	PRELID	PRELI domain-containing protein, putative	598.959	-0.548604	1.85451e-12	5.8276e-12	NA
PF3D7_1038900	N/A	esterase, putative	34.3102	-0.547548	0.0323744	0.0453203	NA
PF3D7_1444800	FBPA	fructose-bisphosphate aldolase	7650.49	-0.546993	1.11932e-26	6.07072e-26	NA
PF3D7_1332600	APN1	DNA-(apurinic or apyrimidinic site) lyase 1, putative	274.883	-0.546918	2.80425e-07	6.5478e-07	NA
PF3D7_0921600	N/A	tetratricopeptide repeat protein, putative	850.976	-0.546424	7.41204e-13	2.38871e-12	NA
PF3D7_1028200	N/A	RING zinc finger protein, putative	74.7012	-0.546144	0.00301902	0.0048566	NA
PF3D7_0929000	TAF7	transcription initiation factor TFIID subunit 7, putative	451.268	-0.545721	1.06522e-09	2.88865e-09	NA
PF3D7_0205400	N/A	PCI domain-containing protein, putative	382.915	-0.545338	1.15077e-08	2.93296e-08	NA
PF3D7_0321700	N/A	conserved Plasmodium protein, unknown function	368.656	-0.544785	2.00441e-07	4.74264e-07	NA
PF3D7_0914700	MFR4	major facilitator superfamily-related transporter, putative	1466.7	-0.543006	2.59249e-18	1.07586e-17	NA
PF3D7_1204500	N/A	conserved protein, unknown function	166.693	-0.542078	6.60069e-05	0.000126595	NA
PF3D7_1139600	N/A	conserved Plasmodium protein, unknown function	51.8983	-0.540543	0.0118829	0.0177022	NA
PF3D7_0917600	PRP43	pre-mRNA-splicing factor ATP-dependent RNA helicase PRP43, putative	1537.82	-0.54051	2.1779e-20	9.82105e-20	NA
PF3D7_1113600	N/A	conserved Plasmodium protein, unknown function	776.578	-0.539293	9.12698e-12	2.77342e-11	NA
PF3D7_1227800	ELP3	elongator complex protein 3, putative	2133.49	-0.538933	3.59515e-24	1.82192e-23	NA
PF3D7_1113100	PRL	protein tyrosine phosphatase	2953.13	-0.538607	3.60053e-24	1.82272e-23	NA
PF3D7_1326300	N/A	RNA-binding protein, putative	1131.55	-0.53819	4.30296e-15	1.55056e-14	NA
PF3D7_1217500	N/A	conserved Plasmodium protein, unknown function	1864.89	-0.537901	6.24709e-19	2.64989e-18	NA
PF3D7_0919900	RCC-PIP	regulator of chromosome condensation-PP1-interacting protein	1716.96	-0.534931	4.38556e-20	1.95736e-19	NA
PF3D7_1319300	TRM1	tRNA (guanine(26)-N(2))-dimethyltransferase, putative	1643.5	-0.534759	1.03139e-18	4.34037e-18	NA
PF3D7_1436300	PTEX150	translocon component PTEX150	8868.55	-0.534422	2.75808e-36	1.95971e-35	NA
PF3D7_1409300	DDI1	DNA damage-inducible protein 1, putative	244.775	-0.534029	1.56521e-05	3.17619e-05	NA
PF3D7_0729400	N/A	ribosome biogenesis protein BRX1, putative	1009.63	-0.533754	1.51803e-14	5.29485e-14	NA
PF3D7_0308900	SF3B1	splicing factor 3B subunit 1, putative	1833.41	-0.533471	6.04735e-18	2.47105e-17	NA
PF3D7_0526500	N/A	conserved Plasmodium protein, unknown function	1699.68	-0.533211	1.74799e-17	6.99929e-17	NA
PF3D7_1122500	KIC10	protein KIC10	151.264	-0.532698	0.0001026	0.000193827	NA
PF3D7_1112500	N/A	RNA transcription, translation and transport factor protein, putative	181.07	-0.53219	8.18161e-05	0.000155668	NA
PF3D7_0621900	SRP68	signal recognition particle subunit SRP68, putative	1702.04	-0.531937	1.13134e-18	4.75262e-18	NA
PF3D7_1133800	N/A	RNA (uracil-5-)methyltransferase, putative	814.902	-0.531868	4.0216e-14	1.37273e-13	NA
PF3D7_1008100	N/A	zinc finger protein, putative	8582.37	-0.531734	8.15705e-28	4.54763e-27	NA
PF3D7_1038000	N/A	antigen UB05	3367.02	-0.531681	6.23907e-24	3.15178e-23	NA
PF3D7_1466700	NIP7	60S ribosome subunit biogenesis protein NIP7, putative	247.688	-0.531626	1.29932e-06	2.87411e-06	NA
PF3D7_0415000	N/A	arsenical pump-driving ATPase, putative	281.73	-0.531481	1.42261e-06	3.13812e-06	NA
PF3D7_1235300	NOT4	CCR4-NOT transcription complex subunit 4, putative	8900.14	-0.531178	7.1277e-32	4.51515e-31	NA
PF3D7_1022100	N/A	methyltransferase, putative	579.73	-0.530335	9.53222e-12	2.89472e-11	NA
PF3D7_0307700	N/A	conserved Plasmodium protein, unknown function	911.037	-0.52997	7.31668e-16	2.70576e-15	NA
PF3D7_0214100	SEC31	protein transport protein SEC31	4366.2	-0.529763	4.30526e-24	2.17718e-23	NA
PF3D7_1243000	SYN16	syntaxin, Qa-SNARE family	75.6461	-0.529195	0.00446184	0.00701732	NA
PF3D7_0415500	CBP20	nuclear cap-binding protein subunit 2, putative	469.465	-0.528936	1.59107e-09	4.2807e-09	NA
PF3D7_0822700	TRP1	thrombospondin-related protein 1, putative	92.6457	-0.528925	0.0025826	0.00418548	NA
PF3D7_1243500	SNF7	vacuolar-sorting protein SNF7, putative	124.762	-0.528122	0.000735512	0.00127668	NA
PF3D7_1333600	UTP4	U3 small nucleolar RNA-associated protein 4, putative	1666.6	-0.528029	1.69471e-18	7.08199e-18	NA
PF3D7_1013700	N/A	conserved Plasmodium protein, unknown function	31.163	-0.527677	0.0544701	0.0735846	NA
PF3D7_1407300	PRP38B	pre-mRNA-splicing factor 38B, putative	2121.26	-0.527304	8.49245e-17	3.27987e-16	NA
PF3D7_1221900	N/A	conserved Plasmodium membrane protein, unknown function	3783.22	-0.526673	1.58326e-27	8.75547e-27	NA
PF3D7_1100200	VAR	erythrocyte membrane protein 1, PfEMP1	96.5942	-0.526577	0.00139024	0.00233338	NA
PF3D7_0918800	N/A	dihydrouridine synthase, putative	569.005	-0.526263	1.04129e-09	2.82694e-09	NA
PF3D7_0909800	SNRPD3	small nuclear ribonucleoprotein Sm D3, putative	353.746	-0.525936	7.84966e-07	1.76571e-06	NA
NA	NA	NA	284.159	-0.525413	6.51844e-07	1.47807e-06	NA
PF3D7_0828500	N/A	translation initiation factor eIF-2B subunit alpha, putative	78.0938	-0.524735	0.0038973	0.00617609	NA
PF3D7_0729700	N/A	conserved protein, unknown function	27.9747	-0.524439	0.0632614	0.0846017	NA
PF3D7_0508800	SSB	single-stranded DNA-binding protein	196.896	-0.524273	2.27519e-05	4.54943e-05	NA
PF3D7_1202800	N/A	DNA/RNA-binding protein, putative	114.254	-0.524041	0.000937153	0.00160247	NA
PF3D7_0303400	DHHC1	palmitoyltransferase DHHC1	159.873	-0.523059	9.4645e-05	0.000179152	NA
PF3D7_1006800	GBP2	single-strand telomeric DNA-binding protein GBP2, putative	4518.27	-0.521918	6.80236e-28	3.80123e-27	NA
PF3D7_0906500	N/A	arginase	1075.22	-0.520873	7.88167e-17	3.05136e-16	NA
PF3D7_1250600	N/A	translation initiation factor eIF-2B subunit beta, putative	910.281	-0.520694	1.22428e-14	4.2953e-14	NA
PF3D7_0520500	N/A	phosphomethylpyrimidine kinase, putative	108.91	-0.51964	0.00127224	0.00214382	NA
PF3D7_0902800	SERA9	serine repeat antigen 9	156.76	-0.518522	0.000135639	0.000254038	NA
NA	NA	NA	59.3261	-0.517918	0.0108589	0.0162611	NA
PF3D7_1453000	N/A	conserved Plasmodium protein, unknown function	457.254	-0.517613	8.68412e-09	2.22754e-08	NA
PF3D7_0630400	N/A	conserved Plasmodium protein, unknown function	29.9822	-0.517371	0.0564163	0.0760422	NA
PF3D7_1415200	N/A	DNA-directed RNA polymerases I and III subunit RPAC2, putative	160.712	-0.517035	0.000192641	0.0003562	NA
PF3D7_1471400	N/A	diacylglycerol kinase, putative	249.656	-0.516239	7.46398e-06	1.55481e-05	NA
PF3D7_1417800	MCM2	DNA replication licensing factor MCM2	489.523	-0.516149	1.84655e-09	4.94306e-09	NA
PF3D7_1120200	N/A	conserved Plasmodium protein, unknown function	172.769	-0.516116	6.87449e-05	0.00013153	NA
PF3D7_1208800	N/A	zinc finger protein, putative	1477.57	-0.516043	2.355e-19	1.01788e-18	NA
PF3D7_1307100	UTP6	U3 small nucleolar RNA-associated protein 6, putative	895.929	-0.516011	9.93407e-14	3.33153e-13	NA
PF3D7_0712900	VAR	erythrocyte membrane protein 1, PfEMP1	170.225	-0.51597	0.000206415	0.000380787	NA
PF3D7_1302000	PTP6	EMP1-trafficking protein	2610.64	-0.515378	3.0367e-16	1.14781e-15	NA
PF3D7_0924000	N/A	patatin-like phospholipase, putative	1640.16	-0.515299	5.00958e-15	1.79842e-14	NA
PF3D7_0209700	N/A	RING zinc finger protein, putative	2099.42	-0.515029	1.73607e-21	8.10336e-21	NA
PF3D7_0632700	RIF	rifin	25.9955	-0.514904	0.0678025	0.09021	NA
PF3D7_1220300	N/A	cell cycle associated protein, putative	280.151	-0.514768	2.10567e-06	4.57326e-06	NA
PF3D7_1110400	N/A	RNA-binding protein, putative	14682.8	-0.514667	8.89581e-26	4.71783e-25	NA
PF3D7_0814200	ALBA1	DNA/RNA-binding protein Alba 1	16735.8	-0.513561	2.08699e-32	1.34156e-31	NA
PF3D7_0604500	N/A	conserved Plasmodium protein, unknown function	16479.8	-0.512735	3.58055e-39	2.74796e-38	NA
PF3D7_1348000	N/A	conserved Plasmodium protein, unknown function	89.3289	-0.512595	0.00275962	0.00445727	NA
PF3D7_1238300	CWC22	pre-mRNA-splicing factor CWC22, putative	3201.54	-0.511907	1.46924e-21	6.89145e-21	NA
PF3D7_1311600	N/A	conserved Plasmodium protein, unknown function	636.728	-0.511625	2.45445e-11	7.30539e-11	NA
PF3D7_1012300	QCR7	cytochrome b-c1 complex subunit 7, putative	97.6811	-0.510979	0.00219086	0.00358213	NA
PF3D7_1123300	N/A	RING zinc finger protein, putative	574.634	-0.510487	8.79879e-09	2.25575e-08	NA
PF3D7_0918300	EIF3F	eukaryotic translation initiation factor 3 subunit F, putative	769.259	-0.510317	7.51958e-11	2.16935e-10	NA
PF3D7_1217700	N/A	conserved Plasmodium protein, unknown function	717.606	-0.510014	9.5392e-12	2.89501e-11	NA
PF3D7_0805700	FIKK8	serine/threonine protein kinase, FIKK family	256.176	-0.509816	1.11589e-05	2.29061e-05	NA
PF3D7_0917800	N/A	conserved Plasmodium protein, unknown function	59.7712	-0.509078	0.014061	0.0207577	NA
PF3D7_0521700	DDX1	ATP-dependent RNA helicase DDX1, putative	163.643	-0.508076	0.000135316	0.000253632	NA
PF3D7_0907500	N/A	conserved protein, unknown function	209.246	-0.507541	4.24694e-05	8.29132e-05	NA
PF3D7_1033600	CEF1	pre-mRNA-splicing factor CEF1, putative	2205.87	-0.506999	2.45145e-21	1.14202e-20	NA
PF3D7_0217900	N/A	conserved Plasmodium protein, unknown function	156.701	-0.506853	0.000252595	0.000461357	NA
PF3D7_0509400	RNAPI	RNA polymerase I	6354.87	-0.506194	1.32229e-17	5.32587e-17	NA
PF3D7_0703100	CIA2	cytosolic iron-sulfur assembly component 2, putative	73.1913	-0.50587	0.00811591	0.012382	NA
PF3D7_1205300	N/A	conserved Plasmodium protein, unknown function	33.4865	-0.505076	0.04704	0.064254	NA
PF3D7_0626300	FabB/FabF	3-oxoacyl-acyl-carrier protein synthase I/II	37.3479	-0.504946	0.0439144	0.0602251	NA
PF3D7_0606100	N/A	RNA-binding protein, putative	2383.95	-0.504835	2.1565e-19	9.32924e-19	NA
PF3D7_1018400	N/A	conserved Plasmodium protein, unknown function	44.6921	-0.50473	0.0386431	0.053493	NA
PF3D7_1135300	N/A	conserved Plasmodium membrane protein, unknown function	51.8336	-0.504434	0.020328	0.0293049	NA
PF3D7_1202900	HMGB1	high mobility group protein B1	1801.22	-0.503072	8.11095e-20	3.58664e-19	NA
PF3D7_1422400	N/A	conserved Plasmodium protein, unknown function	1098.35	-0.502644	7.59304e-16	2.80579e-15	NA
PF3D7_1358700	YOP1L	YOP1-like protein, putative	1079.79	-0.502123	1.08862e-15	4.00416e-15	NA
PF3D7_1404500	RRP5	rRNA biogenesis protein RRP5, putative	608.708	-0.501714	4.0938e-09	1.07132e-08	NA
PF3D7_0935200	VPS33	vacuolar protein sorting-associated protein 33, putative	1423.66	-0.501344	9.0733e-17	3.49574e-16	NA
PF3D7_0310400	PIESP1	parasite-infected erythrocyte surface protein	673.315	-0.501034	1.97721e-11	5.91434e-11	NA
PF3D7_0208200	KRR1	KRR1 small subunit processome component, putative	919.673	-0.500824	9.38614e-13	3.01275e-12	NA
PF3D7_1020700	N/A	N-acetyltransferase, GNAT family, putative	1935.16	-0.500291	1.13169e-15	4.15938e-15	NA
PF3D7_1445300	N/A	mitochondrial ribosomal protein S29 precursor, putative	196.008	-0.498324	8.36619e-05	0.000159054	NA
PF3D7_1007400	N/A	conserved protein, unknown function	160.158	-0.498009	0.00033278	0.000601163	NA
PF3D7_1217300	EngA	GTP-binding protein EngA	999.289	-0.497683	1.53701e-14	5.35715e-14	NA
PF3D7_1234900	N/A	conserved Plasmodium protein, unknown function	262.011	-0.49739	8.83618e-06	1.83188e-05	NA
PF3D7_1218400	N/A	triose or hexose phosphate/phosphate translocator, putative	1577.94	-0.494671	2.32106e-18	9.64892e-18	NA
PF3D7_0801900	LSD2	lysine-specific histone demethylase, putative	7610.23	-0.494653	2.93495e-34	1.97686e-33	NA
PF3D7_1205000	N/A	conserved protein, unknown function	259.007	-0.494307	1.56136e-05	3.16971e-05	NA
PF3D7_1208200	CRMP3	cysteine repeat modular protein 3	292.201	-0.494051	2.73151e-06	5.89243e-06	NA
PF3D7_1013100	UTP13	U3 small nucleolar RNA-associated protein 13, putative	1629.93	-0.492894	2.21121e-17	8.77339e-17	NA
PF3D7_1406400	PPR	pentatricopeptide repeat domain-containing protein, putative	31.5187	-0.489887	0.0594708	0.079867	NA
PF3D7_1248500	N/A	bax inhibitor 1, putative	2564.34	-0.488423	2.15604e-18	8.97069e-18	NA
PF3D7_1360700	PIAS	E3 SUMO-protein ligase PIAS, putative	1197.9	-0.487886	1.28969e-15	4.72557e-15	NA
PF3D7_0706500	N/A	conserved Plasmodium protein, unknown function	7927.42	-0.487754	9.87724e-24	4.9531e-23	NA
PF3D7_0306400	N/A	FAD-dependent glycerol-3-phosphate dehydrogenase, putative	217.942	-0.487604	3.69897e-05	7.25404e-05	NA
PF3D7_1414100	N/A	zinc finger protein, putative	1396.36	-0.487458	3.02039e-15	1.09415e-14	NA
PF3D7_0603000	N/A	conserved Plasmodium protein, unknown function	448.119	-0.487423	2.74049e-08	6.86411e-08	NA
PF3D7_0514900	N/A	conserved Plasmodium protein, unknown function	321.201	-0.487283	2.74e-06	5.90809e-06	NA
PF3D7_0219600	RFC1	replication factor C subunit 1, putative	188.799	-0.487104	0.000141733	0.000265037	NA
PF3D7_1458600	N/A	zinc finger protein, putative	1315.89	-0.486605	3.26198e-13	1.06705e-12	NA
PF3D7_0106700	AARP2	small ribosomal subunit assembling AARP2 protein	3232.14	-0.4863	1.57581e-21	7.37688e-21	NA
PF3D7_1420700	P113	surface protein P113	16653	-0.486115	5.43798e-31	3.34736e-30	NA
PF3D7_0613800	ApiAP2	AP2 domain transcription factor, putative	2379.44	-0.485748	1.63648e-14	5.69144e-14	NA
PF3D7_0610800	TK	transketolase	3475.16	-0.485186	1.49685e-19	6.51675e-19	NA
PF3D7_0722600	UTP7	U3 small nucleolar RNA-associated protein 7, putative	1594.78	-0.484711	1.0281e-14	3.62028e-14	NA
PF3D7_1369500	N/A	conserved protein, unknown function	1230.62	-0.484367	3.21826e-11	9.48445e-11	NA
PF3D7_1366900	N/A	conserved protein, unknown function	5920.95	-0.48419	1.03047e-21	4.85719e-21	NA
PF3D7_1237200	N/A	conserved Plasmodium protein, unknown function	1632.91	-0.484141	5.9583e-16	2.21884e-15	NA
PF3D7_0819000	N/A	conserved Plasmodium protein, unknown function	2782.66	-0.482774	6.49227e-22	3.08447e-21	NA
PF3D7_1027100	MPP10	U3 small nucleolar ribonucleoprotein protein MPP10, putative	2187.34	-0.482739	1.17906e-16	4.51723e-16	NA
PF3D7_0323700	SART1	U4/U6.U5 tri-snRNP-associated protein 1, putative	1224.74	-0.482277	5.76516e-16	2.15026e-15	NA
PF3D7_1213900	N/A	conserved Plasmodium protein, unknown function	2184.98	-0.481284	1.86123e-18	7.77108e-18	NA
PF3D7_0506100	N/A	60S ribosomal subunit protein L24, putative	586.713	-0.481213	6.90032e-08	1.68257e-07	NA
PF3D7_0522400	N/A	conserved Plasmodium protein, unknown function	2179.46	-0.481124	3.75676e-16	1.41329e-15	NA
PF3D7_1133200	N/A	conserved Plasmodium protein, unknown function	1128.53	-0.480659	3.26749e-15	1.18098e-14	NA
PF3D7_1324300	N/A	conserved Plasmodium membrane protein, unknown function	1229.94	-0.479876	2.70829e-13	8.90798e-13	NA
PF3D7_1020400	RCM1	rRNA (cytosine-C(5))-methyltransferase, putative	472.763	-0.47821	2.18172e-08	5.48752e-08	NA
PF3D7_0713400	SR25	GPCR-like receptor SR25	416.7	-0.47606	8.73928e-08	2.12018e-07	NA
PF3D7_1108400	CK2alpha	casein kinase 2, alpha subunit	1823.78	-0.475734	5.23414e-15	1.87622e-14	NA
PF3D7_0523700	N/A	conserved Plasmodium membrane protein, unknown function	106.319	-0.475549	0.00265679	0.00429844	NA
PF3D7_0625300	N/A	DNA polymerase 1, putative	242.037	-0.47487	1.75638e-05	3.55358e-05	NA
PF3D7_0320700	SPC25	signal peptidase complex subunit 2	183.93	-0.47396	0.000175105	0.000324779	NA
PF3D7_0610700	N/A	conserved Plasmodium protein, unknown function	319.273	-0.47226	2.19833e-06	4.7637e-06	NA
PF3D7_1326200	N/A	conserved Plasmodium protein, unknown function	51.9583	-0.470578	0.0441171	0.0604857	NA
PF3D7_0106200	N/A	EF hand domain-containing protein, putative	47.8003	-0.467262	0.0419159	0.0576992	NA
PF3D7_1241200	N/A	conserved Plasmodium protein, unknown function	1136.27	-0.467157	1.01268e-13	3.39141e-13	NA
PF3D7_0324300	EPF4	exported protein family 4	25.4113	-0.46707	0.101017	0.130573	NA
PF3D7_0409200	SOF1	protein SOF1, putative	979.444	-0.466603	4.46843e-12	1.38149e-11	NA
PF3D7_0615500	CRK5	cdc2-related protein kinase 5	234.631	-0.466339	5.89982e-05	0.000113745	NA
PF3D7_0630900	HAS1	ATP-dependent RNA helicase HAS1	992.762	-0.465908	1.8627e-11	5.58228e-11	NA
PF3D7_0918100	N/A	cytochrome b5-like heme/steroid binding protein, putative	544.608	-0.465704	4.01934e-08	9.93733e-08	NA
PF3D7_1006200	ALBA3	DNA/RNA-binding protein Alba 3	2162.7	-0.464638	1.74475e-12	5.49349e-12	NA
PF3D7_0502000	VPS11	vacuolar protein sorting-associated protein 11, putative	480.441	-0.46439	3.50123e-08	8.7013e-08	NA
PF3D7_0220100	N/A	DnaJ protein, putative	2184.92	-0.463979	1.30074e-17	5.24345e-17	NA
PF3D7_1346600	N/A	conserved protein, unknown function	38.2237	-0.46355	0.0521323	0.0705856	NA
PF3D7_1407400	N/A	conserved Plasmodium protein, unknown function	251.136	-0.463282	0.000170501	0.000316484	NA
PF3D7_1472300	N/A	conserved protein, unknown function	303.05	-0.463213	6.60994e-06	1.38333e-05	NA
PF3D7_1448500	N/A	conserved Plasmodium protein, unknown function	1123.6	-0.463089	9.55017e-12	2.89641e-11	NA
PF3D7_0113700	HSP40	heat shock protein 40, type II	1526.1	-0.46237	1.43787e-16	5.49118e-16	NA
PF3D7_0821300	DHX36	ATP-dependent RNA helicase DHX36, putative	969.5	-0.462156	3.1752e-11	9.3691e-11	NA
PF3D7_1447200	N/A	conserved protein, unknown function	1417.53	-0.462011	6.63882e-15	2.36382e-14	NA
PF3D7_0903400	DDX60	ATP-dependent RNA helicase DDX60, putative	8626.94	-0.461418	5.5275e-19	2.35091e-18	NA
PF3D7_1409600	N/A	conserved Plasmodium protein, unknown function	434.657	-0.461401	1.76778e-07	4.19936e-07	NA
PF3D7_1354200	SAC1	phosphoinositide phosphatase SAC1	495.394	-0.461278	2.08111e-07	4.91684e-07	NA
PF3D7_0820400	N/A	conserved Plasmodium protein, unknown function	56.9958	-0.460882	0.03048	0.0429068	NA
PF3D7_1471900	N/A	conserved Plasmodium protein, unknown function	817.394	-0.460618	2.97993e-11	8.81462e-11	NA
PF3D7_1401600	N/A	Plasmodium exported protein (PHISTb), unknown function	2515.04	-0.460199	5.09005e-16	1.90291e-15	NA
PF3D7_0820900	N/A	conserved Plasmodium protein, unknown function	584.377	-0.459371	6.85235e-09	1.7681e-08	NA
PF3D7_1142300	N/A	conserved Plasmodium membrane protein, unknown function	629.121	-0.459311	2.35858e-09	6.27166e-09	NA
PF3D7_0625500	N/A	conserved Plasmodium membrane protein, unknown function	90.9137	-0.459029	0.00960442	0.0145005	NA
PF3D7_1229000	N/A	conserved Plasmodium membrane protein, unknown function	877.846	-0.458999	1.85371e-09	4.95946e-09	NA
PF3D7_0627700	N/A	transportin	3571.83	-0.45898	5.02217e-20	2.23109e-19	NA
PF3D7_1213700	RPB8	DNA-directed RNA polymerases I, II, and III subunit RPABC3, putative	209.416	-0.458967	0.00026272	0.000479301	NA
PF3D7_0218700	PRP45	pre-mRNA-processing protein 45, putative	1176.02	-0.458944	3.65192e-14	1.2519e-13	NA
PF3D7_1316900	N/A	conserved protein, unknown function	2387.73	-0.458327	1.56269e-16	5.96312e-16	NA
PF3D7_1010100	N/A	PI31 domain-containing protein, putative	281.365	-0.458261	4.15498e-05	8.11509e-05	NA
PF3D7_1010400	N/A	MORN repeat protein, putative	92.8836	-0.457924	0.00632689	0.00975829	NA
PF3D7_0810600	DBP1	ATP-dependent RNA helicase DBP1, putative	5434.84	-0.457923	4.74303e-18	1.95308e-17	NA
PF3D7_0420100	RIO2	serine/threonine protein kinase RIO2	1177.32	-0.457478	2.62398e-13	8.6366e-13	NA
PF3D7_0303000	NSF	N-ethylmaleimide-sensitive fusion protein	173.883	-0.457016	0.0003815	0.000682992	NA
PF3D7_1415900	N/A	zinc finger protein, putative	236.774	-0.456332	4.15359e-05	8.11509e-05	NA
PF3D7_0309700	SBP2	SECIS-binding protein 2, putative	330.928	-0.455698	2.67236e-06	5.76743e-06	NA
PF3D7_1116700	DPAP1	dipeptidyl aminopeptidase 1	6371.53	-0.455494	8.7235e-23	4.29361e-22	NA
PF3D7_1145400	DYN1	dynamin-like protein	813.595	-0.454877	7.90599e-11	2.27672e-10	NA
PF3D7_0905100	NUP221	nucleoporin NUP221, putative	1232.1	-0.454396	7.75284e-14	2.61652e-13	NA
PF3D7_1012100	N/A	conserved protein, unknown function	114.154	-0.453755	0.00406336	0.00642332	NA
PF3D7_0932400	RF1	peptide chain release factor 1	105.797	-0.452859	0.00479803	0.00750907	NA
PF3D7_0823300	GCN5	histone acetyltransferase GCN5	4750.36	-0.451266	3.12165e-20	1.40504e-19	NA
PF3D7_0819100	N/A	BRIX domain, putative	417.792	-0.451229	7.20093e-07	1.62743e-06	NA
PF3D7_0204400	N/A	dynein light chain, putative	105.828	-0.451216	0.0086973	0.0132185	NA
PF3D7_1458700	N/A	exonuclease V, mitochondrial, putative	84.4611	-0.450782	0.00929072	0.014049	NA
PF3D7_0410300	PPM1	protein phosphatase PPM1, putative	607.341	-0.450503	3.12492e-09	8.22719e-09	NA
PF3D7_1105700	RTCB	tRNA-splicing ligase RtcB, putative	830.562	-0.450394	9.9067e-11	2.83581e-10	NA
PF3D7_0316500	NUF2	kinetochore protein NUF2, putative	176.822	-0.450334	0.000574809	0.00101019	NA
PF3D7_1333700	CenH3	histone H3-like centromeric protein CSE4	223.366	-0.450325	0.000164103	0.000305556	NA
PF3D7_0111500	N/A	UMP-CMP kinase, putative	180.831	-0.450299	0.000429031	0.000764656	NA
PF3D7_1231000	N/A	conserved Plasmodium protein, unknown function	428.098	-0.449901	2.94218e-07	6.84982e-07	NA
PF3D7_1138800	N/A	WD repeat-containing protein, putative	2749.87	-0.449032	7.67702e-15	2.72335e-14	NA
PF3D7_0621400	ALV7	Pf77 protein	440.519	-0.448373	3.78712e-07	8.75315e-07	NA
PF3D7_1454200	N/A	conserved Plasmodium protein, unknown function	629.869	-0.448081	6.24284e-09	1.61344e-08	NA
PF3D7_1332700	DBP8	ATP-dependent RNA helicase DBP8, putative	1047.2	-0.447878	6.03572e-09	1.56159e-08	NA
PF3D7_1343900	PRPF4	U4/U6 small nuclear ribonucleoprotein PRP4, putative	332.191	-0.447329	1.01042e-05	2.08483e-05	NA
PF3D7_1213800	PRS	proline--tRNA ligase	1627.86	-0.446996	1.04614e-13	3.50101e-13	NA
PF3D7_0206000	RAD2	DNA repair protein RAD2, putative	1528.31	-0.446944	3.53776e-12	1.09801e-11	NA
PF3D7_0709600	POP1	ribonucleases P/MRP protein subunit POP1, putative	1017.49	-0.446131	1.04243e-10	2.98219e-10	NA
PF3D7_1339700	N/A	conserved Plasmodium protein, unknown function	648.017	-0.445859	5.47753e-09	1.42024e-08	NA
NA	NA	NA	1245.62	-0.445749	0.00356018	0.00567378	NA
PF3D7_1364000	N/A	conserved protein, unknown function	337.288	-0.445622	3.31692e-06	7.11045e-06	NA
PF3D7_1364300	PRP16	pre-mRNA-splicing factor ATP-dependent RNA helicase PRP16	1159.24	-0.44556	3.02779e-12	9.42789e-12	NA
PF3D7_1458800	N/A	DNA-directed RNA polymerase III subunit RPC5, putative	341.352	-0.445513	6.64865e-06	1.39041e-05	NA
PF3D7_1337500	N/A	conserved Plasmodium protein, unknown function	7900.35	-0.445437	1.37652e-21	6.46924e-21	NA
PF3D7_0524500	N/A	conserved Plasmodium protein, unknown function	132.985	-0.445346	0.0038884	0.00616403	NA
PF3D7_0802100	ApiAP2	AP2 domain transcription factor, putative	1411.22	-0.444602	5.01132e-10	1.38644e-09	NA
PF3D7_0816200	VPS2	vacuolar protein sorting-associated protein 2, putative	80.0523	-0.444102	0.0148313	0.0218009	NA
PF3D7_0309500	AS	asparagine synthetase [glutamine-hydrolyzing], putative	3533.82	-0.443392	4.67114e-15	1.67944e-14	NA
PF3D7_0305200	N/A	conserved Plasmodium protein, unknown function	1958.37	-0.44338	2.72399e-16	1.03043e-15	NA
PF3D7_0824900	N/A	conserved Plasmodium protein, unknown function	501.435	-0.442944	3.45657e-07	8.01235e-07	NA
PF3D7_0802500	N/A	inositol 5-phosphatase, putative	650.984	-0.442907	3.43555e-08	8.54249e-08	NA
PF3D7_1457700	N/A	large ribosomal subunit nuclear export factor, putative	2322.05	-0.442481	6.15757e-15	2.19409e-14	NA
PF3D7_1224400	N/A	WD repeat-containing protein, putative	828.403	-0.441056	9.68237e-11	2.77326e-10	NA
PF3D7_0407300	N/A	transcription factor, putative	394.979	-0.44104	2.11592e-06	4.59345e-06	NA
PF3D7_0315100	eIF4E	eukaryotic translation initiation factor 4E	738.659	-0.439182	7.33301e-10	2.01018e-09	NA
PF3D7_1426700	PEPC	phosphoenolpyruvate carboxylase	1717.5	-0.438531	8.8544e-14	2.97779e-13	NA
PF3D7_1410700	N/A	conserved protein, unknown function	110.743	-0.438422	0.00465656	0.00729481	NA
PF3D7_1436900	N/A	histidine triad protein, putative	109.027	-0.436616	0.00663799	0.0102184	NA
PF3D7_0302600	ABCB4	ABC transporter B family member 4, putative	95.7657	-0.436426	0.0107702	0.0161385	NA
PF3D7_1134200	N/A	conserved Plasmodium protein, unknown function	1138.95	-0.436085	2.33141e-11	6.94781e-11	NA
PF3D7_1318900	N/A	conserved Plasmodium protein, unknown function	76.6383	-0.435968	0.0155808	0.0228114	NA
PF3D7_0818800	IMP4	U3 small nucleolar ribonucleoprotein protein IMP4, putative	497.046	-0.434397	2.70097e-07	6.31281e-07	NA
PF3D7_0320900	H2A.Z	histone H2A.Z	1575.9	-0.434237	2.10595e-14	7.28715e-14	NA
PF3D7_API01500	RPL2	apicoplast ribosomal protein L2	31.9718	-0.433966	0.094402	0.122651	NA
PF3D7_1028400	N/A	nucleolar preribosomal assembly protein, putative	732.151	-0.433944	8.43758e-09	2.16546e-08	NA
PF3D7_0923900	PABP2	polyadenylate-binding protein 2, putative	904.684	-0.433234	3.97107e-10	1.10438e-09	NA
PF3D7_1041300	VAR	erythrocyte membrane protein 1, PfEMP1	125.019	-0.433209	0.00344773	0.00551107	NA
PF3D7_1320700	N/A	conserved Plasmodium protein, unknown function	471.578	-0.432888	5.25698e-07	1.20113e-06	NA
PF3D7_0622900	AP2Tel	AP2 domain transcription factor AP2Tel	4140.96	-0.43155	1.12634e-22	5.53233e-22	NA
PF3D7_0205500	N/A	DNA-directed RNA polymerase II 16 kDa subunit, putative	265.802	-0.431469	7.3798e-05	0.000140916	NA
PF3D7_1113200	N/A	conserved Plasmodium protein, unknown function	160.682	-0.431316	0.00184744	0.00304872	NA
PF3D7_0902300	FIKK9.4	serine/threonine protein kinase, FIKK family	2236.15	-0.431105	2.54603e-12	7.95883e-12	NA
PF3D7_0527900	DDX41	ATP-dependent RNA helicase DDX41, putative	1004.1	-0.431094	7.29486e-11	2.10706e-10	NA
PF3D7_1422600	N/A	conserved Plasmodium protein, unknown function	76.2415	-0.431088	0.0200629	0.0289837	NA
PF3D7_0516500	MFS1	major facilitator superfamily domain-containing protein, putative	171.737	-0.431004	0.000808612	0.00139196	NA
PF3D7_0809400	N/A	conserved protein, unknown function	162.942	-0.430536	0.00128976	0.00217106	NA
PF3D7_1335600	N/A	conserved Plasmodium protein, unknown function	146.167	-0.430453	0.00273962	0.00442647	NA
PF3D7_1366600	SRPR-alpha	signal recognition particle receptor subunit alpha, putative	1135.36	-0.430451	2.71987e-12	8.49671e-12	NA
PF3D7_1118500	NOP56	nucleolar protein 56, putative	2258.85	-0.427258	1.42903e-14	4.98808e-14	NA
PF3D7_0907600	N/A	translation initiation factor SUI1, putative	726.122	-0.426239	4.38777e-09	1.14637e-08	NA
PF3D7_0416300	MCM9	DNA helicase MCM9, putative	262.363	-0.426183	7.9188e-05	0.000150728	NA
PF3D7_1339400	N/A	cytochrome c oxidase subunit ApiCOX14, putative	135.064	-0.4256	0.00421524	0.00664913	NA
PF3D7_1417200	N/A	NOT family protein, putative	9929.96	-0.424927	6.38678e-25	3.32099e-24	NA
PF3D7_1305000	N/A	MCL1 domain-containing protein, putative	453.798	-0.424442	1.62537e-06	3.5608e-06	NA
PF3D7_1029200	N/A	WD repeat-containing protein, putative	337.826	-0.42417	1.56803e-05	3.18056e-05	NA
PF3D7_0627900	POP4	ribonuclease P protein subunit p29, putative	478.505	-0.424013	1.70685e-06	3.73076e-06	NA
PF3D7_1441000	NCS2	cytoplasmic tRNA 2-thiolation protein 2, putative	429.874	-0.423863	6.14954e-06	1.29281e-05	NA
PF3D7_0901700	N/A	Plasmodium exported protein (hyp5), unknown function	66.6686	-0.42307	0.0307405	0.0432481	NA
PF3D7_0206600	N/A	DNA-directed RNA polymerase III subunit RPC10, putative	110.505	-0.422682	0.00853707	0.0129914	NA
PF3D7_1444300	LPAAT	1-acyl-sn-glycerol-3-phosphate acyltransferase, putative	275.82	-0.42238	5.80718e-05	0.000112094	NA
PF3D7_0803600	N/A	conserved Plasmodium protein, unknown function	1088.45	-0.42235	1.49759e-10	4.25132e-10	NA
PF3D7_1225500	N/A	small subunit rRNA processing factor, putative	428.691	-0.422004	1.19557e-06	2.65441e-06	NA
PF3D7_0525600	N/A	RNA methyltransferase, putative	86.1686	-0.419927	0.0151307	0.0222137	NA
PF3D7_1008200	N/A	endonuclease, putative	50.9537	-0.419585	0.0499947	0.0679972	NA
PF3D7_0917500	N/A	conserved protein, unknown function	192.233	-0.418707	0.000777801	0.00134134	NA
PF3D7_1354300	N/A	large subunit rRNA methyltransferase, putative	3559.44	-0.418434	2.25398e-16	8.5601e-16	NA
PF3D7_1005700	N/A	peptidase, putative	52.0951	-0.415581	0.0501446	0.0681063	NA
PF3D7_1013200	N/A	conserved Plasmodium protein, unknown function	717.062	-0.415436	1.7693e-07	4.20087e-07	NA
PF3D7_1229600	N/A	conserved Plasmodium protein, unknown function	381.998	-0.415405	1.09482e-05	2.24929e-05	NA
PF3D7_1216400	N/A	conserved Plasmodium membrane protein, unknown function	1138.81	-0.4153	3.01302e-11	8.9015e-11	NA
PF3D7_0306100	N/A	conserved Plasmodium protein, unknown function	648.683	-0.413626	2.4731e-07	5.80571e-07	NA
PF3D7_0800100	VAR	erythrocyte membrane protein 1, PfEMP1	200.875	-0.413318	0.00145127	0.00242673	NA
PF3D7_1335900	TRAP	thrombospondin-related anonymous protein	27.0238	-0.413037	0.139453	0.174553	NA
PF3D7_1111700	N/A	conserved Plasmodium protein, unknown function	136.604	-0.412754	0.00383028	0.00608483	NA
PF3D7_0925300	aPRS	proline--tRNA ligase, putative	91.4889	-0.412004	0.0154519	0.022645	NA
PF3D7_1314900	P44	general transcription factor IIH subunit 2	766.335	-0.411619	7.49876e-09	1.93281e-08	NA
PF3D7_0723800	N/A	conserved Plasmodium protein, unknown function	1216.02	-0.411385	1.84235e-09	4.93458e-09	NA
PF3D7_1117400	N/A	conserved Plasmodium protein, unknown function	234.029	-0.41106	0.000285863	0.000518953	NA
PF3D7_1353200	MAHRP2	membrane associated histidine-rich protein 2	4727.18	-0.410517	3.26702e-16	1.23292e-15	NA
PF3D7_0921800	RPF1	ribosome production factor 1, putative	508.3	-0.41022	2.65687e-06	5.73918e-06	NA
PF3D7_1107700	PES	pescadillo homolog	1105.19	-0.409939	1.65145e-10	4.67146e-10	NA
PF3D7_1458100	PET117	protein PET117, putative	102.211	-0.408972	0.014127	0.0208386	NA
PF3D7_0804400	METAP1c	methionine aminopeptidase 1c, putative	213.944	-0.408117	0.000451205	0.000802384	NA
PF3D7_1227600	N/A	conserved Plasmodium protein, unknown function	557.434	-0.407072	3.89477e-07	8.99329e-07	NA
PF3D7_1407500	N/A	multifunctional methyltransferase subunit TRM112, putative	213.87	-0.406615	0.00102737	0.00174657	NA
PF3D7_0624600	ISWI	SNF2 helicase, putative	14180.5	-0.406327	1.8679e-25	9.84089e-25	NA
PF3D7_1474600	VMP1	vacuole membrane protein 1, putative	783.425	-0.406138	3.05483e-08	7.62752e-08	NA
PF3D7_0513100	N/A	conserved protein, unknown function	108.604	-0.40551	0.00898749	0.0136249	NA
PF3D7_0923800	TRXR	thioredoxin reductase	208.969	-0.404007	0.00175101	0.00290159	NA
PF3D7_1037000	REV3	DNA polymerase zeta catalytic subunit, putative	342.718	-0.403737	4.92478e-05	9.57174e-05	NA
PF3D7_0103300	N/A	conserved protein, unknown function	1036.48	-0.403467	2.22477e-09	5.91913e-09	NA
PF3D7_0529000	N/A	conserved Plasmodium protein, unknown function	1115.78	-0.403405	2.88449e-09	7.62772e-09	NA
PF3D7_1328200	N/A	conserved Plasmodium protein, unknown function	538.27	-0.403338	2.1343e-06	4.6288e-06	NA
PF3D7_0803300	MORG1	mitogen-activated protein kinase organizer 1, putative	65.7591	-0.403306	0.0407548	0.0561977	NA
PF3D7_1334800	MSRP2	MSP7-like protein	79.0109	-0.403244	0.030393	0.0427969	NA
PF3D7_0108400	N/A	mitochondrial carrier protein, putative	242.213	-0.402683	0.000396611	0.000708984	NA
PF3D7_1410600	eIF2gamma	eukaryotic translation initiation factor 2 subunit gamma, putative	4180.4	-0.402161	2.7303e-13	8.9742e-13	NA
PF3D7_1419700	N/A	conserved Plasmodium protein, unknown function	2460.13	-0.401862	1.00322e-15	3.69857e-15	NA
PF3D7_1462900	N/A	conserved Plasmodium protein, unknown function	121.229	-0.40156	0.00759814	0.0116254	NA
PF3D7_0510400	N/A	PDCD2 domain-containing protein, putative	160	-0.400682	0.00258074	0.00418388	NA
PF3D7_1315900	N/A	exportin-T, putative	1440.15	-0.399827	1.37358e-11	4.13457e-11	NA
PF3D7_0722000	N/A	conserved Plasmodium protein, unknown function	506.376	-0.399785	1.08485e-06	2.41868e-06	NA
PF3D7_0904400	SPC3	signal peptidase complex subunit 3, putative	57.756	-0.399752	0.0507988	0.0689165	NA
PF3D7_1315600	PIS	CDP-diacylglycerol--inositol 3-phosphatidyltransferase	132.52	-0.398928	0.00758995	0.0116166	NA
PF3D7_1435000	COX15	cytochrome c oxidase assembly protein COX15, putative	55.5492	-0.398888	0.0536644	0.0725576	NA
PF3D7_0815900	aLipDH	dihydrolipoyl dehydrogenase, apicoplast	40.358	-0.398434	0.087954	0.114928	NA
PF3D7_1124300	N/A	conserved protein, unknown function	1442.32	-0.398356	1.82316e-08	4.60501e-08	NA
PF3D7_0304000	IMC1a	inner membrane complex protein 1a, putative	39.7841	-0.396795	0.0940839	0.122271	NA
PF3D7_1340900	PiT	sodium-dependent phosphate transporter	1964.13	-0.396621	1.21139e-11	3.65554e-11	NA
PF3D7_1117300	N/A	conserved protein, unknown function	173.921	-0.396102	0.00263189	0.00426247	NA
PF3D7_1249800	THO2	THO complex subunit 2, putative	2408.9	-0.395881	8.82103e-15	3.11533e-14	NA
PF3D7_0515000	CWC2	pre-mRNA-splicing factor CWC2, putative	2004.86	-0.39585	4.66334e-11	1.36258e-10	NA
PF3D7_0824100	N/A	exonuclease, putative	40.948	-0.395821	0.0940705	0.122271	NA
PF3D7_0707900	N/A	ribosomal protein S8e, putative	970.447	-0.395585	2.75726e-08	6.90251e-08	NA
PF3D7_1110600	N/A	mitochondrial ribosomal protein L11 precursor, putative	120.174	-0.394654	0.00936367	0.0141513	NA
PF3D7_1009400	ZNF2	zinc finger protein, putative	141.729	-0.394364	0.00475321	0.00744136	NA
PF3D7_1252700	N/A	Plasmodium exported protein (PHISTb), unknown function	646.977	-0.393716	1.87363e-06	4.07855e-06	NA
PF3D7_1407200	N/A	conserved Plasmodium protein, unknown function	256.95	-0.393112	0.000358408	0.000644541	NA
PF3D7_1457300	N/A	MA3 domain-containing protein, putative	2381.16	-0.392704	7.71991e-13	2.48459e-12	NA
PF3D7_0629700	SET1	SET domain protein, putative	9735.35	-0.392686	1.50551e-19	6.54847e-19	NA
PF3D7_1321400	DHHC8	palmitoyltransferase DHHC8, putative	163.591	-0.392605	0.00397833	0.00629825	NA
PF3D7_1021700	N/A	conserved Plasmodium membrane protein, unknown function	4087.11	-0.392569	4.39509e-14	1.49702e-13	NA
PF3D7_1030100	PRP22	pre-mRNA-splicing factor ATP-dependent RNA helicase PRP22, putative	1745.16	-0.391955	2.16729e-11	6.47887e-11	NA
PF3D7_1442300	tRIP	tRNA import protein tRIP	1553.14	-0.390712	3.66593e-11	1.07905e-10	NA
PF3D7_1006700	N/A	conserved Plasmodium protein, unknown function	694.96	-0.390386	2.52678e-07	5.92594e-07	NA
PF3D7_1312100	N/A	GYF domain-containing protein, putative	227.81	-0.389974	0.000603621	0.00105927	NA
PF3D7_0629600	N/A	RNA-binding protein, putative	224.752	-0.389741	0.000717525	0.00124636	NA
PF3D7_1410500	N/A	conserved Plasmodium protein, unknown function	44.5532	-0.388114	0.0890714	0.11623	NA
PF3D7_1440000	N/A	conserved Plasmodium protein, unknown function	207.227	-0.38802	0.00108269	0.00183539	NA
PF3D7_1126500	N/A	WD repeat-containing protein, putative	1543.58	-0.387812	1.22937e-10	3.50863e-10	NA
PF3D7_1438600	N/A	conserved protein, unknown function	140.569	-0.387765	0.00578613	0.00897338	NA
PF3D7_0720100	ESF2	pre-rRNA-processing protein ESF2, putative	469.481	-0.387342	1.17227e-05	2.39915e-05	NA
PF3D7_0916700	HoMu	RNA-binding protein musashi, putative	3453.24	-0.387151	1.19878e-10	3.4254e-10	NA
PF3D7_1329000	N/A	DNA-directed RNA polymerase III subunit RPC1, putative	2902.55	-0.386553	1.05527e-14	3.71322e-14	NA
PF3D7_1123900	SNU13	13 kDa ribonucleoprotein-associated protein, putative	1010.75	-0.386503	5.93431e-09	1.53785e-08	NA
PF3D7_1240400	VAR	erythrocyte membrane protein 1, PfEMP1	1047.69	-0.386449	1.13192e-06	2.52129e-06	NA
PF3D7_1207000	N/A	conserved Plasmodium protein, unknown function	1056.7	-0.386077	1.59029e-09	4.2807e-09	NA
PF3D7_1107300	PAIP1	polyadenylate-binding protein-interacting protein 1, putative	21265.5	-0.386029	2.03432e-24	1.04085e-23	NA
PF3D7_1445600	N/A	RNA-binding protein, putative	2292.32	-0.385557	3.88899e-14	1.33031e-13	NA
PF3D7_1302400	N/A	conserved protein, unknown function	40.6367	-0.385008	0.101828	0.131514	NA
PF3D7_1367700	AlaRS	alanine--tRNA ligase	2443.32	-0.384038	2.4198e-12	7.57909e-12	NA
PF3D7_1349500	N/A	conserved Plasmodium protein, unknown function	3040.14	-0.383746	4.22283e-16	1.5824e-15	NA
PF3D7_1358000	N/A	patatin-like phospholipase, putative	390.506	-0.38372	3.52595e-05	6.93176e-05	NA
PF3D7_1358100	N/A	Sas10 domain-containing protein, putative	2939.06	-0.383552	1.2443e-12	3.96206e-12	NA
PF3D7_0203700	MAK16	protein MAK16, putative	1901.32	-0.382585	9.57923e-13	3.07267e-12	NA
PF3D7_0206100	SufE	cysteine desulfuration protein SufE	336.494	-0.381402	0.000578935	0.00101706	NA
PF3D7_0418200	EIF3M	eukaryotic translation initiation factor 3 subunit M, putative	1254.44	-0.38118	1.76156e-08	4.45178e-08	NA
PF3D7_0909100	N/A	conserved Plasmodium membrane protein, unknown function	71.0161	-0.380892	0.0585615	0.0787341	NA
PF3D7_0820800	N/A	conserved Plasmodium protein, unknown function	89.9178	-0.380851	0.0251269	0.0356964	NA
PF3D7_0517300	SR1	serine/arginine-rich splicing factor 1	4071.19	-0.380113	4.50368e-16	1.68501e-15	NA
PF3D7_0903300	N/A	conserved protein, unknown function	1171.36	-0.380014	6.7805e-10	1.86192e-09	NA
PF3D7_0617400	VAR	erythrocyte membrane protein 1, PfEMP1	325.071	-0.379735	0.000109166	0.000205906	NA
PF3D7_0906300	N/A	Maf-like protein, putative	195.635	-0.379227	0.00250871	0.00407261	NA
PF3D7_1246300	KIC4	protein KIC4	1914.62	-0.379117	3.68897e-11	1.08516e-10	NA
PF3D7_0821200	N/A	conserved protein, unknown function	299.761	-0.37827	0.000225788	0.000414608	NA
PF3D7_1316500	PRP40	pre-mRNA-processing factor 40, putative	829.802	-0.377719	1.21818e-07	2.92279e-07	NA
PF3D7_0623700	SUV3	ATP-dependent RNA helicase SUV3, putative	324.643	-0.377503	0.000246325	0.000450765	NA
PF3D7_0905900	SEC27	coatomer subunit beta, putative	761.243	-0.377424	6.87711e-07	1.55571e-06	NA
PF3D7_1430600	N/A	endonuclease/exonuclease/phosphatase family protein, putative	90.513	-0.3764	0.0255957	0.0363193	NA
PF3D7_0727900	N/A	conserved Plasmodium protein, unknown function	717.447	-0.375808	3.30061e-07	7.66938e-07	NA
PF3D7_1013000	N/A	zinc finger protein, putative	146.317	-0.375205	0.00889132	0.0134877	NA
PF3D7_0606200	PEX4	ubiquitin-conjugating enzyme E2 PEX4, putative	309.727	-0.375204	0.000521248	0.000921128	NA
PF3D7_0724600	N/A	protein kinase, putative	332.765	-0.374867	0.00015123	0.000282354	NA
PF3D7_0423000	N/A	conserved Plasmodium protein, unknown function	187.965	-0.37477	0.0039822	0.0063023	NA
PF3D7_0801500	NOL10	nucleolar protein 10, putative	718.517	-0.374253	1.65418e-07	3.93535e-07	NA
PF3D7_1247900	UTP11	U3 small nucleolar RNA-associated protein 11, putative	644.169	-0.3737	1.56584e-06	3.43983e-06	NA
PF3D7_1447100	N/A	conserved Plasmodium protein, unknown function	533.082	-0.373532	6.31781e-06	1.32527e-05	NA
PF3D7_0924300	TPK	thiamine pyrophosphokinase	68.9628	-0.373219	0.0500564	0.0680057	NA
PF3D7_0318300	N/A	conserved Plasmodium protein, unknown function	942.563	-0.372483	3.86199e-08	9.55817e-08	NA
PF3D7_1201400	N/A	Plasmodium exported protein, unknown function	224.15	-0.372301	0.00145892	0.00243865	NA
PF3D7_0714300	DHHC4	palmitoyltransferase DHHC4, putative	918.851	-0.371796	3.72557e-08	9.23008e-08	NA
PF3D7_0522300	N/A	18S rRNA (guanine-N(7))-methyltransferase, putative	540.143	-0.371701	1.93664e-05	3.89852e-05	NA
PF3D7_0527000	MCM3	DNA replication licensing factor MCM3, putative	981.227	-0.370421	4.07706e-08	1.00696e-07	NA
PF3D7_0725100	N/A	conserved Plasmodium membrane protein, unknown function	1129.19	-0.370245	2.18e-09	5.80645e-09	NA
PF3D7_0811900	N/A	RNA-binding protein, putative	228.554	-0.369771	0.0013355	0.00224412	NA
PF3D7_1248600	N/A	conserved Plasmodium protein, unknown function	501.255	-0.369671	6.2845e-06	1.31944e-05	NA
PF3D7_1465200	MED4	mediator of RNA polymerase II transcription subunit 4, putative	421.991	-0.369129	3.61803e-05	7.10403e-05	NA
PF3D7_0703500	N/A	erythrocyte membrane-associated antigen	11804.7	-0.369054	4.83496e-13	1.57087e-12	NA
PF3D7_0628400	N/A	protease, putative	94.046	-0.368433	0.0340327	0.0474891	NA
PF3D7_1310300	N/A	zinc finger protein, putative	53.9602	-0.368131	0.0810914	0.106542	NA
PF3D7_0524200	N/A	conserved Plasmodium membrane protein, unknown function	59.0268	-0.367171	0.0698046	0.092628	NA
PF3D7_0200100	VAR	erythrocyte membrane protein 1, PfEMP1	92.2821	-0.367085	0.030108	0.0424205	NA
PF3D7_1445700	N/A	conserved Plasmodium protein, unknown function	1904.73	-0.366626	1.98723e-10	5.59486e-10	NA
PF3D7_1118400	N/A	haloacid dehalogenase-like hydrolase, putative	213.34	-0.366141	0.00246651	0.00400682	NA
PF3D7_0716100	SDA1	protein SDA1, putative	1777.12	-0.365991	4.79376e-09	1.24836e-08	NA
PF3D7_0614900	N/A	conserved Plasmodium membrane protein, unknown function	271.144	-0.365312	0.000716983	0.00124588	NA
PF3D7_0403900	SET8	SET domain protein, putative	319.335	-0.36498	0.000749855	0.00129828	NA
PF3D7_0507800	N/A	conserved protein, unknown function	4260.82	-0.364348	6.53356e-14	2.20813e-13	NA
PF3D7_0524000	KASbeta	karyopherin beta	13882.1	-0.363773	3.80338e-20	1.70228e-19	NA
PF3D7_1347100	TOP3	DNA topoisomerase 3, putative	124.912	-0.363518	0.0130787	0.0193913	NA
PF3D7_0806700	N/A	conserved Plasmodium membrane protein, unknown function	1850.28	-0.362463	2.69164e-09	7.12957e-09	NA
PF3D7_1338700	N/A	conserved protein, unknown function	217.201	-0.3624	0.0020632	0.00338726	NA
PF3D7_1217100	SPO11	meiotic recombination protein SPO11, putative	97.5417	-0.361994	0.0349394	0.0486693	NA
PF3D7_0520600	Ap4AH	bis(5'-nucleosyl)-tetraphosphatase [asymmetrical]	851.347	-0.361613	4.86383e-07	1.11396e-06	NA
PF3D7_0709700	PARE	prodrug activation and resistance esterase	306.677	-0.361357	0.000380012	0.000680582	NA
PF3D7_0807400	COQ10	coenzyme Q-binding protein COQ10 homolog, mitochondrial	47.7836	-0.360798	0.096027	0.124526	NA
PF3D7_1121600	EXP1	exported protein 1	6028.62	-0.360509	1.00782e-11	3.05086e-11	NA
PF3D7_0422700	EIF4A3	eukaryotic initiation factor 4A-III, putative	565.924	-0.35957	9.43407e-06	1.95077e-05	NA
PF3D7_1218200	N/A	conserved Plasmodium protein, unknown function	1086.65	-0.358276	2.71589e-08	6.80607e-08	NA
PF3D7_1224500	ASF1	histone chaperone ASF1, putative	143.84	-0.358252	0.0101899	0.0152976	NA
PF3D7_0811600	N/A	conserved protein, unknown function	794.666	-0.357506	5.14363e-07	1.17635e-06	NA
PF3D7_0708100	RPB10	DNA-directed RNA polymerases I, II, and III subunit RPABC5, putative	214.729	-0.356385	0.00217319	0.0035593	NA
PF3D7_1306900	SNRPA	U1 small nuclear ribonucleoprotein A, putative	291.73	-0.356191	0.000878744	0.00150619	NA
PF3D7_1353400	N/A	Ran-binding protein, putative	1116	-0.35598	4.52596e-07	1.03807e-06	NA
PF3D7_1018700	N/A	conserved Plasmodium protein, unknown function	1648.24	-0.355573	3.13712e-10	8.74995e-10	NA
PF3D7_0824800	N/A	conserved Plasmodium membrane protein, unknown function	1281.66	-0.353978	1.11493e-07	2.68717e-07	NA
PF3D7_1225600	N/A	conserved Plasmodium protein, unknown function	1620.38	-0.353783	1.55962e-09	4.20081e-09	NA
PF3D7_1116900	N/A	conserved protein, unknown function	28.5961	-0.353542	0.178132	0.217955	NA
PF3D7_1225800	UBA1	ubiquitin-activating enzyme E1	1993.24	-0.353492	5.72953e-10	1.57875e-09	NA
PF3D7_0215700	RPB2	DNA-directed RNA polymerase II subunit RPB2, putative	2132.77	-0.353351	2.09092e-08	5.26192e-08	NA
PF3D7_1013400	N/A	conserved Plasmodium protein, unknown function	200.103	-0.352929	0.00393884	0.00623986	NA
PF3D7_1432900	N/A	SF-assemblin, putative	158.3	-0.352917	0.00874567	0.0132751	NA
PF3D7_1029600	ADA	adenosine deaminase	2463.84	-0.352785	8.42107e-11	2.42068e-10	NA
PF3D7_1221000	SET10	histone-lysine N-methyltransferase, H3 lysine-4 specific	731.285	-0.352401	5.69804e-06	1.20105e-05	NA
PF3D7_0102300	N/A	Plasmodium exported protein, unknown function	62.0956	-0.351787	0.0759021	0.100192	NA
PF3D7_1228000	N/A	conserved protein, unknown function	32.8513	-0.351148	0.159002	0.197218	NA
PF3D7_1314200	TERT	telomerase reverse transcriptase	181.494	-0.351139	0.00793526	0.012118	NA
PF3D7_1411200	ROM8	rhomboid protease ROM8	2672.21	-0.350911	1.83036e-12	5.75925e-12	NA
PF3D7_1146000	RSA4	ribosome assembly protein 4, putative	813.617	-0.350731	1.61703e-06	3.54414e-06	NA
PF3D7_0315000	N/A	zinc finger protein, putative	26.7373	-0.350713	0.197252	0.238998	NA
PF3D7_0414200	N/A	calmodulin-like protein	40.3055	-0.350702	0.128961	0.162954	NA
PF3D7_0214400	N/A	conserved protein, unknown function	1815.53	-0.348867	2.16453e-09	5.76847e-09	NA
PF3D7_0620700	N/A	DnaJ protein, putative	67.9648	-0.347615	0.0659058	0.0879172	NA
PF3D7_0703000	N/A	conserved Plasmodium protein, unknown function	123.356	-0.347001	0.0226255	0.032383	NA
PF3D7_1105500	CEN4	centrin-4	80.7062	-0.346915	0.0505693	0.0686442	NA
PF3D7_1232400	N/A	CWC16 domain-containing protein, putative	1372.33	-0.345836	0.0561912	0.0757813	NA
PF3D7_1405900	N/A	RNA-binding protein, putative	1650.25	-0.345518	4.16785e-09	1.09011e-08	NA
PF3D7_1217600	APC10	anaphase-promoting complex subunit 10, putative	54.02	-0.34318	0.0999873	0.129381	NA
PF3D7_1366000	N/A	conserved Plasmodium protein, unknown function	101.806	-0.342844	0.0382463	0.0529981	NA
PF3D7_1433000	NOP10	H/ACA ribonucleoprotein complex subunit 3, putative	266.664	-0.342401	0.00155593	0.00259358	NA
PF3D7_1030700	N/A	RNA methyltransferase, putative	186.893	-0.340854	0.0194641	0.0281697	NA
PF3D7_1250900	N/A	conserved protein, unknown function	68.5581	-0.340113	0.073467	0.0972184	NA
PF3D7_0704000	N/A	conserved Plasmodium membrane protein, unknown function	756.036	-0.339647	2.94638e-06	6.33882e-06	NA
PF3D7_1304900	RPB11	DNA-directed RNA polymerase II subunit RPB11, putative	240.733	-0.338851	0.00369575	0.00588005	NA
PF3D7_0922200	SAMS	S-adenosylmethionine synthetase	6407.88	-0.338827	2.94256e-14	1.01235e-13	NA
PF3D7_0612600	NCS6	cytoplasmic tRNA 2-thiolation protein 1, putative	264.644	-0.338604	0.00325544	0.00521938	NA
PF3D7_0704900	RF2	peptide chain release factor 2	70.7279	-0.338237	0.0708768	0.0939474	NA
PF3D7_0908100	N/A	apicoplast integral membrane protein, putative	28.5566	-0.337882	0.197469	0.23905	NA
PF3D7_0605100	N/A	RNA-binding protein, putative	1796.97	-0.336082	4.20127e-08	1.03711e-07	NA
PF3D7_1336000	N/A	conserved Plasmodium protein, unknown function	355.065	-0.334891	0.000553042	0.000974079	NA
PF3D7_1248000	N/A	tRNA-splicing endonuclease, putative	42.8066	-0.334804	0.138344	0.173346	NA
PF3D7_0921900	N/A	conserved Plasmodium protein, unknown function	1173.86	-0.332295	1.21664e-07	2.92056e-07	NA
PF3D7_0405400	PRPF8	pre-mRNA-processing-splicing factor 8, putative	7531.64	-0.332227	1.63047e-10	4.61756e-10	NA
PF3D7_0303300	RPB6	DNA-directed RNA polymerases I, II, and III subunit RPABC2, putative	583.449	-0.331936	3.97774e-05	7.78797e-05	NA
PF3D7_1205700	tGLO2	targeted glyoxalase II	45.7285	-0.331118	0.147206	0.183777	NA
PF3D7_0802700	N/A	conserved Plasmodium protein, unknown function	26.3713	-0.330273	0.225657	0.270458	NA
PF3D7_1409200	N/A	conserved Plasmodium protein, unknown function	81.6111	-0.32992	0.0657099	0.0876803	NA
PF3D7_1022600	Kelch10	kelch protein K10	2131.85	-0.329882	4.34407e-09	1.13558e-08	NA
PF3D7_0509500	N/A	ERCC4 domain-containing protein, putative	60.8462	-0.329273	0.113996	0.145802	NA
PF3D7_1017200	N/A	enoyl-CoA hydratase-related protein, putative	34.4242	-0.32906	0.192021	0.233102	NA
PF3D7_1222100	N/A	conserved Plasmodium protein, unknown function	96.8974	-0.328284	0.0561167	0.0757022	NA
PF3D7_1366700	N/A	conserved Plasmodium protein, unknown function	110.734	-0.327584	0.0396973	0.05485	NA
PF3D7_0816000	RRB1	ribosome assembly protein RRB1, putative	1079.83	-0.327044	7.52362e-07	1.69796e-06	NA
PF3D7_1428600	RF1	peptide chain release factor 1	68.5042	-0.326774	0.0903973	0.117831	NA
PF3D7_0818700	N/A	DNA helicase, putative	3497.12	-0.325575	6.101e-11	1.77077e-10	NA
PF3D7_1369100	N/A	conserved Plasmodium protein, unknown function	117.31	-0.325471	0.0469529	0.0641534	NA
PF3D7_1445400	CLK1	protein serine/threonine kinase-1	3649.56	-0.324364	8.59967e-10	2.34265e-09	NA
PF3D7_1315400	N/A	zinc finger (CCCH type) protein, putative	2119.97	-0.323843	6.57025e-08	1.60453e-07	NA
PF3D7_0807600	N/A	conserved Plasmodium protein, unknown function	4253.19	-0.323378	7.14577e-12	2.18665e-11	NA
PF3D7_1007500	N/A	conserved Plasmodium protein, unknown function	148.122	-0.323248	0.02027	0.02923	NA
PF3D7_0827400	N/A	conserved Plasmodium protein, unknown function	54.1526	-0.322876	0.124193	0.157427	NA
PF3D7_0212500	N/A	conserved Plasmodium protein, unknown function	4498.28	-0.322174	6.05366e-12	1.85959e-11	NA
PF3D7_0409600	RPA1	replication protein A1, large subunit	444.783	-0.321069	0.00019858	0.000366757	NA
PF3D7_1302700	N/A	ATP-dependent RNA helicase DHR1, putative	2473.27	-0.320915	1.0059e-08	2.57332e-08	NA
PF3D7_1114800	G3PDH	glycerol-3-phosphate dehydrogenase, putative	52.3859	-0.32088	0.126269	0.159847	NA
PF3D7_1124200	N/A	thioredoxin-like protein, putative	183.536	-0.319875	0.0101692	0.0152713	NA
PF3D7_1444400	N/A	conserved Plasmodium protein, unknown function	128.769	-0.319523	0.0269454	0.0381779	NA
PF3D7_0703800	N/A	conserved Plasmodium protein, unknown function	98.437	-0.319273	0.0475878	0.0649653	NA
PF3D7_1113300	UGT	UDP-galactose transporter, putative	161.188	-0.318889	0.0159929	0.0233863	NA
PF3D7_0514800	N/A	inositol polyphosphate multikinase, putative	245.074	-0.31862	0.00413014	0.00652135	NA
PF3D7_1002900	N/A	conserved Plasmodium protein, unknown function	374.238	-0.318563	0.000563741	0.000991829	NA
PF3D7_1227500	SOC2	protein SOC2, putative	618.517	-0.317962	2.89729e-05	5.7454e-05	NA
PF3D7_1472000	ISY1	pre-mRNA-splicing factor ISY1, putative	145.24	-0.317939	0.0235763	0.0336633	NA
PF3D7_0619900	SF3A2	splicing factor 3A subunit 2, putative	177.387	-0.317881	0.0132359	0.0196182	NA
PF3D7_1115400	FP3	cysteine proteinase falcipain 3	1513.61	-0.317139	3.15313e-08	7.86476e-08	NA
PF3D7_1467100	N/A	DNA-3-methyladenine glycosylase, putative	216.506	-0.316888	0.0100254	0.015079	NA
PF3D7_1438500	CPSF3	cleavage and polyadenylation specificity factor subunit 3, putative	598.786	-0.316722	0.000129123	0.000242212	NA
PF3D7_1411300	N/A	DnaJ protein, putative	247.764	-0.316354	0.00531184	0.00826459	NA
PF3D7_0511500	N/A	RNA pseudouridylate synthase, putative	39924.8	-0.315731	2.58169e-13	8.50324e-13	NA
PF3D7_1407100	NOP1	rRNA 2'-O-methyltransferase fibrillarin, putative	2612.21	-0.314949	1.34133e-08	3.40776e-08	NA
PF3D7_0111000	N/A	kinesin-8, putative	435.144	-0.31475	0.000455436	0.000809608	NA
PF3D7_1250000	FCF2	rRNA-processing protein FCF2, putative	641.105	-0.312945	6.39434e-05	0.000122933	NA
PF3D7_1039900	EPF4	exported protein family 4	24.0187	-0.312786	0.259793	0.307197	NA
PF3D7_0208300	N/A	conserved Plasmodium protein, unknown function	447.972	-0.312226	0.000367522	0.0006592	NA
PF3D7_0803000	CYP81	peptidyl-prolyl cis-trans isomerase	1085.58	-0.31189	7.75644e-07	1.74638e-06	NA
PF3D7_1437200	N/A	ribonucleoside-diphosphate reductase large subunit, putative	766.06	-0.311231	4.63765e-05	9.02834e-05	NA
PF3D7_1144700	TIC20	apicoplast import protein Tic20, putative	149.618	-0.311062	0.0208236	0.0299652	NA
PF3D7_0415300	CRK3	cdc2-related protein kinase 3	2385.15	-0.311047	3.68867e-10	1.02704e-09	NA
PF3D7_1209200	LSM7	U6 snRNA-associated Sm-like protein LSm7, putative	279.106	-0.310958	0.00364571	0.00580815	NA
PF3D7_1306200	N/A	conserved protein, unknown function	86.5764	-0.310908	0.0692718	0.0919974	NA
PF3D7_1248200	RBM22	pre-mRNA-splicing factor RBM22, putative	465.318	-0.31085	0.000364719	0.000655153	NA
PF3D7_1100300	RIF	rifin	161.939	-0.310504	0.0293669	0.0414007	NA
PF3D7_1212700	EIF3A	eukaryotic translation initiation factor 3 subunit A, putative	18828.4	-0.308672	9.36512e-11	2.6856e-10	NA
PF3D7_1130500	COG2	conserved oligomeric Golgi complex subunit 2, putative	181.639	-0.30855	0.0139876	0.0206558	NA
PF3D7_0932500	DHHC6	palmitoyltransferase DHHC6, putative	95.6855	-0.307941	0.0629064	0.0841842	NA
PF3D7_1228400	N/A	conserved Plasmodium protein, unknown function	1756.74	-0.307234	1.09203e-06	2.43356e-06	NA
PF3D7_1438000	N/A	eukaryotic translation initiation factor eIF2A, putative	2723.35	-0.30692	7.50627e-09	1.9337e-08	NA
PF3D7_0926900	N/A	replication termination factor, putative	231.49	-0.306501	0.00760311	0.0116293	NA
PF3D7_1323900	N/A	protein BCP1, putative	623.196	-0.304048	0.000639967	0.00111888	NA
PF3D7_0208500	ACP	acyl carrier protein	47.1983	-0.303969	0.169692	0.20907	NA
PF3D7_0710700	N/A	conserved Plasmodium protein, unknown function	894.718	-0.303772	3.29923e-05	6.50475e-05	NA
PF3D7_0526300	WDR55	WD repeat-containing protein 55, putative	461.319	-0.303715	0.000623079	0.00109101	NA
PF3D7_1229100	MRP2	multidrug resistance-associated protein 2	17450.5	-0.303082	2.65982e-11	7.89212e-11	NA
PF3D7_0828400	OXA1	mitochondrial inner membrane protein OXA1, putative	40.5596	-0.302973	0.19559	0.237254	NA
PF3D7_0322700	N/A	conserved Plasmodium protein, unknown function	1436.36	-0.302537	1.34072e-07	3.20554e-07	NA
PF3D7_1111000	N/A	tRNA m5C-methyltransferase, putative	225.85	-0.302382	0.00972091	0.0146533	NA
PF3D7_1308200	cpsSII	carbamoyl phosphate synthetase	10024.5	-0.302209	1.35106e-09	3.64725e-09	NA
PF3D7_0422600	N/A	conserved Plasmodium protein, unknown function	37.8847	-0.301764	0.202032	0.24408	NA
PF3D7_1411500	N/A	conserved Plasmodium protein, unknown function	655.162	-0.3016	0.000101786	0.000192365	NA
PF3D7_1315100	PK9	serine/threonine protein kinase PK9	54.2352	-0.301107	0.160661	0.198711	NA
PF3D7_1230700	SEC13	protein transport protein SEC13	2340.17	-0.300922	2.81947e-07	6.58014e-07	NA
PF3D7_0418300	N/A	conserved Plasmodium protein, unknown function	9772.21	-0.299886	3.32288e-06	7.12003e-06	NA
PF3D7_1403600	Sel1	selenoprotein	100.855	-0.299784	0.0678129	0.09021	NA
PF3D7_1450400	N/A	zinc finger protein, putative	1884.71	-0.299393	5.52798e-08	1.35553e-07	NA
PF3D7_0524900	TYW1	S-adenosyl-L-methionine-dependent tRNA 4-demethylwyosine synthase, putative	1256.32	-0.299049	3.52791e-06	7.54586e-06	NA
PF3D7_0310800	N/A	conserved Plasmodium protein, unknown function	288.998	-0.298302	0.0051447	0.00802279	NA
PF3D7_0110800	N/A	transcription initiation factor TFIIB, putative	948.998	-0.298206	9.3666e-06	1.93765e-05	NA
PF3D7_0926600	N/A	conserved Plasmodium membrane protein, unknown function	54.6024	-0.298137	0.151153	0.188312	NA
PF3D7_0708300	BUD32	EKC/KEOPS complex subunit BUD32	355.873	-0.298033	0.00231478	0.0037757	NA
PF3D7_1008800	NOP5	nucleolar protein 5, putative	3258.86	-0.297918	5.32508e-10	1.46815e-09	NA
PF3D7_0934400	ApiAP2	AP2 domain transcription factor, putative	128.49	-0.297557	0.0406804	0.0561275	NA
PF3D7_0109700	RRP36	rRNA biogenesis protein RRP36, putative	384.815	-0.296898	0.00167059	0.00277408	NA
PF3D7_0419600	RANBP1	ran-specific GTPase-activating protein 1, putative	2687.2	-0.296193	4.59436e-08	1.13123e-07	NA
PF3D7_1119800	ASF1	alternative splicing factor ASF-1, putative	239.791	-0.295882	0.0123815	0.0184203	NA
PF3D7_1127800	N/A	TFIIS central domain-containing protein, putative	872.256	-0.294995	1.06246e-05	2.1875e-05	NA
PF3D7_0907900	PDF	peptide deformylase	73.6162	-0.294896	0.109773	0.140788	NA
PF3D7_0706700	MSH2-2	DNA mismatch repair protein MSH2, putative	45.6901	-0.294704	0.180228	0.220238	NA
PF3D7_0802300	PWP2	periodic tryptophan protein 2, putative	1341.98	-0.294694	1.03063e-05	2.1247e-05	NA
PF3D7_0937800	VAR	erythrocyte membrane protein 1, PfEMP1	856.174	-0.294631	4.15404e-05	8.11509e-05	NA
PF3D7_1352100	ABCB6	ABC transporter B family member 6, putative	519.34	-0.294614	0.000365518	0.000656096	NA
PF3D7_0623100	NAB2	nuclear polyadenylated RNA-binding protein NAB2, putative	3282.48	-0.2943	9.33635e-10	2.53756e-09	NA
PF3D7_1004300	N/A	E3 ubiquitin-protein ligase, putative	4189.19	-0.29367	6.97801e-11	2.01676e-10	NA
PF3D7_0625400	N/A	conserved Plasmodium protein, unknown function	792.152	-0.293521	4.68782e-05	9.1223e-05	NA
PF3D7_1344500	USB1	U6 snRNA phosphodiesterase, putative	74.7712	-0.293434	0.124314	0.157497	NA
PF3D7_1363100	N/A	conserved Plasmodium protein, unknown function	211.474	-0.29206	0.0152457	0.0223757	NA
PF3D7_1036600	N/A	conserved protein, unknown function, unspecified product	41.1472	-0.291754	0.209299	0.252033	NA
PF3D7_1319400	N/A	conserved Plasmodium protein, unknown function	882.975	-0.29151	1.75783e-05	3.55501e-05	NA
PF3D7_0201500	N/A	Plasmodium exported protein (hyp9), unknown function	569.52	-0.291452	0.000319717	0.000578219	NA
PF3D7_0704400	N/A	phosphoinositide-binding protein, putative	303.589	-0.291288	0.00584564	0.00905687	NA
PF3D7_0410800	N/A	conserved Plasmodium protein, unknown function	1083.35	-0.290133	3.53331e-06	7.55404e-06	NA
PF3D7_0808600	VAR	erythrocyte membrane protein 1, PfEMP1	197.752	-0.290016	0.0188673	0.0273474	NA
PF3D7_0521800	N/A	AFG1-like ATPase, putative	56.0258	-0.286395	0.160396	0.198433	NA
PF3D7_1466400	ApiAP2	AP2 domain transcription factor AP2-EXP	1546.09	-0.286347	5.1222e-06	1.08206e-05	NA
PF3D7_1234600	TOC75	protein TOC75, putative	135.134	-0.286122	0.0512091	0.0694339	NA
PF3D7_1024500	N/A	conserved Plasmodium protein, unknown function	36.8712	-0.285883	0.231083	0.276111	NA
PF3D7_0522500	RPL17	50S ribosomal protein L17, apicoplast, putative	46.683	-0.285692	0.193108	0.234363	NA
PF3D7_0531300	N/A	conserved Plasmodium protein, unknown function	67.0195	-0.285659	0.138481	0.173448	NA
PF3D7_1457900	N/A	conserved Plasmodium protein, unknown function	1532.05	-0.285591	2.64606e-07	6.18749e-07	NA
PF3D7_1026400	CDC20	cell division cycle protein 20 homolog, putative	75.4222	-0.285448	0.119649	0.152232	NA
PF3D7_0812300	SSP3	sporozoite surface protein 3, putative	33.9561	-0.285153	0.248565	0.295379	NA
PF3D7_0416200	N/A	conserved protein, unknown function	276.755	-0.284783	0.00974327	0.0146777	NA
PF3D7_0310600	EIF3K	eukaryotic translation initiation factor 3 subunit K, putative, unspecified product	517.799	-0.28473	0.000751676	0.00130097	NA
PF3D7_0911200	N/A	conserved Plasmodium protein, unknown function	59.4239	-0.283497	0.156043	0.19385	NA
PF3D7_1302600	DOHH	deoxyhypusine hydroxylase	343.901	-0.283244	0.0029602	0.00476416	NA
PF3D7_0816400	N/A	EF-hand calcium-binding domain-containing protein, putative	97.543	-0.283181	0.0874655	0.114321	NA
PF3D7_0516700	N/A	ubiquitin carboxyl-terminal hydrolase 2, putative	2005.27	-0.282476	1.32272e-07	3.1641e-07	NA
PF3D7_1227400	N/A	conserved Plasmodium protein, unknown function	796.196	-0.281833	5.77735e-05	0.000111563	NA
PF3D7_1226700	RRP9	U3 small nucleolar RNA-interacting protein 2, putative	930.634	-0.281326	0.000136636	0.000255705	NA
PF3D7_0215500	N/A	conserved Plasmodium protein, unknown function	492.581	-0.281144	0.00104177	0.00176791	NA
PF3D7_1450700	N/A	conserved Plasmodium protein, unknown function	1446.04	-0.28108	1.25056e-06	2.77009e-06	NA
PF3D7_1103400	SufD	FeS cluster assembly protein SufD	335.362	-0.281078	0.00348365	0.00556478	NA
PF3D7_1207100	N/A	small subunit rRNA processing factor, putative	2737.51	-0.280648	1.94426e-08	4.90056e-08	NA
PF3D7_0602100	N/A	ATP-dependent RNA helicase, putative	1993.98	-0.280243	6.31478e-06	1.32522e-05	NA
PF3D7_0112900	N/A	Plasmodium exported protein, unknown function	82.1211	-0.279936	0.108388	0.139199	NA
PF3D7_0102800	N/A	seipin domain-containing protein, putative	28.8418	-0.279711	0.294572	0.344323	NA
PF3D7_0503000	N/A	50S ribosomal protein L28, apicoplast, putative	166.461	-0.27967	0.0384777	0.053288	NA
PF3D7_1426600	N/A	conserved Plasmodium protein, unknown function	127.923	-0.279422	0.0668472	0.089049	NA
PF3D7_1459100	N/A	GTP-binding protein, putative	150.026	-0.279259	0.0506716	0.0687634	NA
PF3D7_0806600	N/A	kinesin-like protein, putative	1040.69	-0.279047	1.63835e-05	3.32038e-05	NA
PF3D7_1220400	DRN1	debranching enzyme-associated ribonuclease, putative	248.753	-0.278655	0.0148738	0.0218566	NA
PF3D7_1460900	ARPS10	apicoplast ribosomal protein S10, putative	54.4164	-0.277595	0.191921	0.23304	NA
PF3D7_0917700	N/A	GPN-loop GTPase, putative	69.3041	-0.277571	0.142166	0.177856	NA
PF3D7_0623200	FNR	ferredoxin--NADP reductase	252.833	-0.277126	0.0143537	0.0211377	NA
PF3D7_0410500	N/A	conserved Plasmodium protein, unknown function	25.8252	-0.276448	0.314279	0.36381	NA
PF3D7_0606800	VFT1	VFT protein	212.381	-0.276166	0.020251	0.0292114	NA
PF3D7_1019000	N/A	eukaryotic translation initiation factor subunit eIF2A, putative	6939.56	-0.275995	1.65468e-10	4.67784e-10	NA
PF3D7_1439300	N/A	Sad1/UNC domain-containing protein, putative	1051.22	-0.275938	3.44274e-05	6.78209e-05	NA
PF3D7_0211700	TKL1	tyrosine kinase-like protein, putative	161.286	-0.275311	0.0406248	0.0560831	NA
PF3D7_0722700	N/A	conserved protein, unknown function	89.9489	-0.275116	0.10636	0.136777	NA
PF3D7_0509100	SMC4	structural maintenance of chromosomes protein 4, putative	473.18	-0.274535	0.00172121	0.00285616	NA
PF3D7_0403500	N/A	ubiquitin specific protease, putative	89.3068	-0.274464	0.124088	0.157336	NA
PF3D7_0309000	YVH1	dual specificity protein phosphatase	406.584	-0.274395	0.00241409	0.00392834	NA
PF3D7_1214000	N/A	conserved protein, unknown function	60.8842	-0.274332	0.176257	0.216047	NA
PF3D7_1448000	UTP12	U3 small nucleolar RNA-associated protein 12, putative	1671.16	-0.274258	6.48519e-06	1.358e-05	NA
PF3D7_1369700	SNRPA1	U2 small nuclear ribonucleoprotein A', putative	279.148	-0.273695	0.0104544	0.0156799	NA
PF3D7_1214900	N/A	conserved protein, unknown function	108.375	-0.272602	0.10745	0.138067	NA
PF3D7_1328500	N/A	alpha/beta-hydrolase, putative	1132.85	-0.272432	1.26348e-05	2.57811e-05	NA
PF3D7_0706100	N/A	conserved Plasmodium protein, unknown function	194.845	-0.272363	0.0285716	0.0403032	NA
PF3D7_0914300	N/A	met-10+ like protein, putative	579.305	-0.272042	0.00158991	0.00264654	NA
PF3D7_1009000	DPH5	diphthine methyl ester synthase, putative	358.428	-0.271717	0.00383208	0.00608483	NA
PF3D7_0323300	N/A	conserved protein, unknown function	22.7332	-0.271386	0.335281	0.385235	NA
PF3D7_0705300	ORC2	origin recognition complex subunit 2	268.096	-0.271301	0.0153399	0.022507	NA
PF3D7_1437900	HSP40	HSP40, subfamily A	3632.26	-0.270335	8.28793e-08	2.0117e-07	NA
PF3D7_1416300	N/A	N-acyl-phosphatidylethanolamine-hydrolyzing phospholipase D, putative	122.026	-0.269837	0.0696691	0.0924738	NA
PF3D7_1208400	N/A	amino acid transporter, putative	195.468	-0.268613	0.0278428	0.0393331	NA
PF3D7_0616400	N/A	conserved Plasmodium protein, unknown function	243.317	-0.268423	0.0141413	0.0208505	NA
PF3D7_1427300	N/A	conserved Plasmodium protein, unknown function	245.398	-0.267992	0.0173954	0.025352	NA
PF3D7_1312600	BCKDHA	2-oxoisovalerate dehydrogenase subunit alpha, mitochondrial, putative	231.023	-0.267487	0.0216416	0.0310863	NA
PF3D7_1117900	N/A	conserved Plasmodium protein, unknown function	1045.59	-0.267462	5.96192e-05	0.00011485	NA
PF3D7_1345600	N/A	inner membrane complex protein	355.99	-0.267421	0.0052469	0.00817683	NA
PF3D7_1233000	EF-G	elongation factor G	171.501	-0.265076	0.0425853	0.0585262	NA
PF3D7_1127000	N/A	protein phosphatase, putative	215.487	-0.264878	0.0249441	0.0354577	NA
PF3D7_0419300	N/A	conserved Plasmodium protein, unknown function	64.8878	-0.26472	0.167682	0.2067	NA
PF3D7_0705000	N/A	mRNA cap guanine-N7 methyltransferase, putative	1761.77	-0.26445	9.57705e-06	1.97948e-05	NA
PF3D7_0605500	N/A	cyclin dependent kinase binding protein, putative	89.6884	-0.264389	0.124267	0.157479	NA
PF3D7_1013600	N/A	conserved Plasmodium protein, unknown function	336.535	-0.264109	0.00967168	0.0145928	NA
PF3D7_1365700	N/A	SNARE associated Golgi protein, putative	411.038	-0.263884	0.00497302	0.00777024	NA
PF3D7_0812700	SNRPC	U1 small nuclear ribonucleoprotein C, putative	354.164	-0.263452	0.0111288	0.0166341	NA
PF3D7_0824600	DRE2	Fe-S cluster assembly protein DRE2, putative	314.998	-0.263292	0.00947072	0.0143032	NA
PF3D7_1108500	N/A	succinyl-CoA synthetase alpha subunit, putative	218.851	-0.263237	0.0285864	0.0403122	NA
PF3D7_0527500	HIP	Hsc70-interacting protein	3214.35	-0.263021	2.88106e-07	6.7206e-07	NA
PF3D7_1429500	DPH2	diphthamide biosynthesis protein 2, putative	237.193	-0.262858	0.0174358	0.0254032	NA
PF3D7_0530700	N/A	conserved Plasmodium protein, unknown function	444.616	-0.262161	0.00802757	0.0122511	NA
PF3D7_1103000	N/A	conserved Plasmodium protein, unknown function	28.1517	-0.26215	0.319357	0.369153	NA
PF3D7_0516400	PhLP1	phosducin-like protein 1, putative	114.919	-0.261645	0.0996937	0.129071	NA
PF3D7_1239300	N/A	conserved Plasmodium protein, unknown function	144.863	-0.260799	0.0785507	0.103545	NA
PF3D7_0926800	N/A	conserved Plasmodium protein, unknown function	344.159	-0.260691	0.00648594	0.00999395	NA
PF3D7_1413800	DPH1	diphthamide biosynthesis protein 1, putative	532.083	-0.260649	0.00144591	0.00241861	NA
PF3D7_0714500	N/A	transcription elongation factor s-II, putative	727.612	-0.260534	0.000283407	0.000515276	NA
PF3D7_1033500	WDR70	WD repeat-containing protein 70, putative	672.484	-0.260444	0.000364904	0.00065524	NA
PF3D7_0923500	N/A	cyclin-dependent kinases regulatory subunit, putative	83.9618	-0.260212	0.136231	0.170966	NA
PF3D7_1233400	N/A	conserved Plasmodium membrane protein, unknown function	1077.44	-0.259809	0.000162106	0.000301954	NA
PF3D7_1416400	N/A	conserved protein, unknown function	316.269	-0.259372	0.0128725	0.0191092	NA
PF3D7_0708800	HSP110c	heat shock protein 110	8095.31	-0.258816	2.06299e-08	5.19436e-08	NA
PF3D7_0416100	GATA	glutamyl-tRNA(Gln) amidotransferase subunit A	269.327	-0.258727	0.0204164	0.0294146	NA
PF3D7_1350400	N/A	ubiquitin-activating enzyme E1, putative	114.345	-0.258459	0.0987715	0.127967	NA
[truncated: 3,572 more rows]

## Sheet: DE L-Glu vs WT
Table S1D. Differential expression between L-Glu treated- and untreated +aTc TetR-PfGCN5:GFP parasites
[truncated: 5,320 more rows]

[truncated: 8 more sheets: DE HS vs WT, GO BP UP, GO CC UP, GO BP Down, GO CC Down, Kelch, ATG, Coronin, AP2 TFs, Overlaps UP, Overlaps Down]
