# Supplementary material for: Plasmodium falciparum GCN5 plays a key role in regulating artemisinin resistance-related stress responses
Source: Antimicrob Agents Chemother. 2023 Sep 13;67(10):e00577-23. doi: 10.1128/aac.00577-23 (PMC10583690; doi:10.1128/aac.00577-23)
Supplement: Table S2 — The transcriptomic changes in TetR-PfGCN5:GFP parasites at the ring stage after KD of PfGCN5. [file aac.00577-23-s0003.xlsx]

## Sheet: tpm
Table S2A. Gene expression in +aTc and -aTc TetR-PfGCN5::GFP parasites at ring stage.
R: replicate
The expression of each gene is shown as TPM ( transcript per million)
Gene ID	-aTc R1	-aTc R2	-aTc R3	+aTc R1	+aTc R2	+aTc R3
PF3D7_0100100	3.20116	3.26956	3.22624	2.55103	3.02036	2.87579
PF3D7_0100200	0.731894	0.523958	0.668142	0.572865	0.570803	0.76177
PF3D7_0100300	0.273215	0.119327	0.209449	0.282674	0.126746	0.225533
PF3D7_0100400	1.01054	1.20236	1.13465	1.40883	1.16726	1.33285
PF3D7_0100600	0.158719	0.361854	0.470478	0.317482	0.0711762	0.276331
PF3D7_0100700	0.191241	0	0.2362	0.382534	0	0
PF3D7_0100800	0.063333	0.0401081	0.0391111	0.0633417	0	0
PF3D7_0100900	0.0642721	0.28492	0.39691	0.0642809	0.0720556	0.139873
PF3D7_0101000	0.0665186	0.084251	0.24647	0.133055	0.0745742	0
PF3D7_0101100	1.33079	0.842775	1.21111	1.61118	0.942286	1.29564
PF3D7_0101200	0.242921	0.676894	0.30003	0.485909	0.326808	0.52866
PF3D7_0101300	0.587548	0.706966	0.761959	0.41134	0.329351	0.191798
PF3D7_0101600	0.436064	0.773232	0.682199	0.872247	0.65183	0.695924
PF3D7_0101800	0.0400135	0.152041	0	0.160076	0	0.0870798
PF3D7_0101900	0.794161	0.7544	0.449561	0.661891	0.370973	0.432075
PF3D7_0102200	1623.2	1601.72	1616.25	1745.45	1682.47	1762.11
PF3D7_0102300	3.73267	3.18979	3.3049	2.83362	3.22676	2.78931
PF3D7_0102500	73.9701	75.7453	67.4146	80.274	84.4439	85.3816
PF3D7_0102600	4.75745	4.35335	4.73694	5.78518	4.86367	5.49599
PF3D7_0102700	16.7414	16.7245	16.8117	17.6226	17.3029	16.5141
PF3D7_0102800	0.768278	0.992546	1.04378	1.045	0.689055	1.07006
PF3D7_0102900	18.7096	19.6925	18.4445	18.2679	20.243	17.97
PF3D7_0103000	1.43692	1.56557	1.4694	1.29804	1.17789	1.14325
PF3D7_0103100	2.24654	2.2652	2.54991	2.25939	1.84322	2.1987
PF3D7_0103200	9.44802	10.3041	9.0865	8.33494	8.48745	9.03504
PF3D7_0103300	24.2535	23.6065	23.384	24.235	25.133	23.0861
PF3D7_0103400	23.5162	23.9223	22.9933	23.0659	23.8983	24.7713
PF3D7_0103500	1.0479	1.39112	1.26656	1.2442	1.21878	1.34147
PF3D7_0103600	3.40608	3.7318	4.70578	3.14879	2.29582	2.89527
PF3D7_0103700	5.11035	5.90884	6.39972	5.16447	4.51152	5.23134
PF3D7_0103800	2.94604	3.26959	3.29638	3.06313	2.58339	2.0948
PF3D7_0103900	3.25864	3.363	2.96264	2.77626	2.63847	2.92202
PF3D7_0104000	1.93034	2.2519	2.19592	1.42255	0.797303	1.21606
PF3D7_0104100	2.70796	2.73749	2.80446	2.84291	2.45135	2.54397
PF3D7_0104200	19.432	18.5677	20.1323	25.1771	23.6077	25.7694
PF3D7_0104300	92.9121	89.3612	91.5493	100.822	97.2093	101.383
PF3D7_0104400	9.85766	10.1828	10.595	10.5863	9.93422	10.3454
PF3D7_0104500	13.4431	12.78	13.5459	10.781	12.2255	12.4115
PF3D7_0104600	2.29952	2.18162	2.48375	1.83637	1.33311	1.57932
PF3D7_0104700	0.474879	1.04101	0.857221	1.05949	0.573341	0.675724
PF3D7_0104800	4.8727	5.11309	5.04441	5.55154	6.32907	5.59384
PF3D7_0105100	2.17461	3.1243	4.81046	2.14245	1.89215	1.34206
PF3D7_0105200	4.66672	4.33593	4.88629	4.36051	3.33102	3.79532
PF3D7_0105300	16.9622	18.6195	16.4457	17.9259	16.7344	15.9962
PF3D7_0105400	8.90763	9.10432	9.50466	9.92378	8.21663	9.44727
PF3D7_0105500	1.2439	1.57549	2.14155	0.980175	0.929692	1.31251
PF3D7_0105600	3.98586	4.23979	3.89997	3.60675	3.8302	3.8302
PF3D7_0105700	6.29761	6.01147	6.30841	5.3607	4.66353	5.40196
PF3D7_0105800	8.93489	9.68174	8.73246	8.9783	9.00483	9.27247
PF3D7_0105900	2.26838	2.55998	2.85553	2.2396	2.24965	2.37335
PF3D7_0106000	7.37606	7.99166	7.99879	6.82157	6.10236	8.02612
PF3D7_0106100	8.81074	9.49855	9.1865	9.79561	6.56985	8.60622
PF3D7_0106200	2.77603	3.3591	3.33681	3.32178	2.50089	1.99581
PF3D7_0106300	50.4768	50.6425	47.5226	51.9432	52.9906	51.4025
PF3D7_0106400	23.53	21.5788	22.3789	20.092	19.2247	20.2897
PF3D7_0106500	4.14944	3.75855	4.31738	3.33678	3.15769	3.42968
PF3D7_0106600	3.72792	3.84325	4.22956	2.51453	2.13829	2.92443
PF3D7_0106700	50.1682	51.2284	46.9166	50.6406	52.9889	52.7648
PF3D7_0106800	1.96111	1.99526	2.38244	1.96137	1.73005	1.46927
PF3D7_0106900	3.98848	3.54624	4.55097	3.72485	3.13893	4.1388
PF3D7_0107000	6.27368	6.70946	6.79924	5.73435	5.26344	5.56073
PF3D7_0107100	0.962748	1.13625	1.02693	0.831578	0.637791	0.999977
PF3D7_0107200	0.687974	0.913879	0.725363	0.738415	0.526734	0.584277
PF3D7_0107300	1.01693	0.966017	1.51291	0.554765	0.570042	1.00596
PF3D7_0107400	4.19933	4.23215	4.3779	3.56766	3.54357	3.43935
PF3D7_0107500	88.7903	85.4258	83.0524	98.0608	93.5943	95.8506
PF3D7_0107600	1.04683	1.2219	1.99432	1.19067	0.552283	0.75939
PF3D7_0107700	1.33826	1.10544	1.72474	1.22206	0.587084	1.07632
PF3D7_0107800	3.00712	2.64714	2.7447	2.34605	2.13548	2.13025
PF3D7_0107900	3.85269	4.12172	4.66603	4.04027	3.18703	4.63994
PF3D7_0108000	17.0589	19.3592	18.8515	15.7357	17.591	15.2127
PF3D7_0108100	1.28998	1.36891	1.78702	1.08094	0.859902	0.872549
PF3D7_0108300	130.301	131.442	123.224	128.664	136.201	130.701
PF3D7_0108400	6.04783	6.57055	7.35521	7.51781	6.79508	6.22083
PF3D7_0108500	3.25207	2.95914	3.5236	3.73394	3.92232	3.32151
PF3D7_0108600	2.29489	2.14539	2.362	1.94	2.02149	1.84313
PF3D7_0108700	25.0156	25.3625	24.8711	24.7412	25.8994	26.134
PF3D7_0108800	3.03165	2.70469	2.9381	2.92141	2.2824	2.02264
PF3D7_0109000	19.5001	19.1511	18.7716	24.4566	22.5922	25.4169
PF3D7_0109100	5.38575	5.71693	5.14871	6.68998	5.93054	6.38179
PF3D7_0109200	2.44862	2.65406	2.38452	2.44896	2.79795	2.7669
PF3D7_0109300	1.70861	1.77764	1.9093	1.30197	1.32262	1.54932
PF3D7_0109400	6.28069	6.13593	6.59232	6.21723	5.14279	5.36474
PF3D7_0109500	5.94944	6.06042	7.91094	5.46917	4.99536	4.13219
PF3D7_0109600	9.15961	8.34807	8.37997	8.33687	8.36722	7.9102
PF3D7_0109700	20.8397	22.708	22.0091	21.55	22.2654	21.0185
PF3D7_0109800	17.2062	17.4814	16.1934	17.1917	17.4195	17.604
PF3D7_0109850	2.11537	2.24669	2.81679	2.15974	1.72925	1.67839
PF3D7_0109950	3.45553	3.84214	3.6163	2.79646	2.30666	3.0999
PF3D7_0110000	7.81404	7.72985	8.38303	5.7615	7.5454	8.06825
PF3D7_0110100	5.71184	5.82654	5.68169	5.67714	6.3903	5.45601
PF3D7_0110200	7.15341	6.92851	8.76088	6.91391	6.46968	6.93351
PF3D7_0110400	31.1492	31.433	34.1835	30.2342	28.5097	32.3942
PF3D7_0110500	9.38917	8.91739	9.04088	8.56805	7.83291	9.08795
PF3D7_0110600	48.7416	49.6388	47.4407	52.374	53.7281	53.7326
PF3D7_0110700	7.37335	7.07342	7.03258	7.05632	5.92677	7.22301
PF3D7_0110800	25.9737	26.1982	23.3692	26.2668	25.6969	25.4565
PF3D7_0110900	2.24582	2.43815	2.81342	1.86108	2.08618	1.32661
PF3D7_0111000	4.6941	4.66198	4.94486	4.33208	4.59987	4.54026
PF3D7_0111200	1.09736	2.10881	2.14986	0.983978	0.763608	0.988199
PF3D7_0111300	3.01576	3.00719	3.61546	2.49258	2.54607	2.50328
PF3D7_0111400	3.39989	3.96545	2.99078	3.1068	2.7696	3.03414
PF3D7_0111500	5.68274	6.17445	6.70906	5.6278	5.84003	4.91048
PF3D7_0111600	0.891526	1.35502	2.11414	1.21264	1.03947	0.776077
PF3D7_0111700	0.290902	0.36845	0.319369	0.258615	0.144947	0.211026
PF3D7_0111800	3.8976	4.26772	4.53828	3.71959	3.03538	3.18891
PF3D7_0111900	11.4003	10.0133	9.4813	10.1987	10.1477	10.2232
PF3D7_0112000	5.39421	6.03823	5.9085	5.37845	5.28922	4.99006
PF3D7_0112100	9.5154	10.1438	8.8143	5.55141	6.93404	8.97346
PF3D7_0112200	2.12153	2.0062	1.93261	1.71858	1.49595	1.74443
PF3D7_0112800	13.5408	14.3169	15.1002	12.522	14.6526	14.4779
PF3D7_0112900	1.44493	1.36385	1.64822	1.73047	1.46515	1.48214
PF3D7_0113000	37.1919	34.8172	39.8975	32.787	28.5137	30.2943
PF3D7_0113100	1.18331	1.28856	1.86252	0.880388	0.825088	0.816524
PF3D7_0113200	5.52731	6.2871	6.4622	5.63541	5.95604	4.7006
PF3D7_0113300	77.3263	78.1967	74.8632	76.7618	79.5716	75.2455
PF3D7_0113400	4.20169	3.78186	4.72573	3.86251	3.8486	3.50195
PF3D7_0113700	37.4835	37.4777	36.4595	39.5907	38.3573	38.0169
PF3D7_0113800	5.54109	4.89059	6.46915	5.58463	4.30708	5.22127
PF3D7_0113900	33.5047	31.0001	33.2104	37.1442	31.8324	33.1207
PF3D7_0114000	11.5884	11.5183	12.6422	10.482	9.47906	10.354
PF3D7_0114100	0.383287	0.17338	0.77772	0.38334	0.368318	0.476647
PF3D7_0114200	0.205693	0.303948	0.973858	0.411443	0.384339	0.149214
PF3D7_0114500	0.907283	1.06989	1.85475	0.876117	0.350744	0.340428
PF3D7_0114700	0.0342221	0.17338	0.295872	0.0684535	0	0
PF3D7_0114750	0	0	0	0	0	0
PF3D7_0114800	0.297054	0.627071	0.733779	0.495159	0	0.215489
PF3D7_0115000	0.21154	0.211098	0.356279	0.320559	0.172479	0.111604
PF3D7_0115100	0.544008	0.590596	1.15183	0.854987	0.609889	0.761081
PF3D7_0115200	0.116544	0.110709	0.143943	0.0582801	0	0.0634076
PF3D7_0115300	0.099863	0.168646	0.0822267	0.0665845	0.149276	0.144885
PF3D7_0115400	0.0774071	0	0.143407	0.0774176	0	0.084229
PF3D7_0115600	3.3033	3.24612	2.28614	2.67718	2.55403	2.7268
PF3D7_0115700	1.25815	1.33674	1.33561	1.29992	0.967546	1.06355
PF3D7_0200100	1.29452	1.39825	1.34726	1.27499	1.32606	1.25845
PF3D7_0200200	0.507488	0.36156	0.548445	0.444113	0.497828	0.138053
PF3D7_0200300	0.0589768	0.186747	0.182104	0	0	0.0641744
PF3D7_0200400	0.038361	0.0485872	0	0	0	0.0834836
PF3D7_0200500	0.0290276	0	0.0358518	0	0	0.0631717
PF3D7_0200600	0.0306466	0.0388164	0	0	0	0.066695
PF3D7_0200700	0	0.0403373	0	0	0	0
PF3D7_0201000	0	0.229189	0.134095	0.0723905	0	0.0787595
PF3D7_0201100	0	0	0	0	0	0
PF3D7_0201200	0.031978	0	0.118487	0.127929	0	0
PF3D7_0201300	0.076722	0.0485872	0.189517	0	0.0860133	0.0834836
PF3D7_0201400	0.855552	1.08362	1.62025	1.0268	1.27888	0.496507
PF3D7_0201500	10.7286	10.6737	11.0741	10.3365	10.3206	9.49571
PF3D7_0201600	33.3416	31.8538	30.7788	32.0857	30.8605	31.4178
PF3D7_0201700	108.859	101.994	111.968	114.793	100.318	112.033
PF3D7_0201800	46.201	49.0389	46.0092	44.4811	49.4104	44.8956
PF3D7_0201900	16.0121	15.7876	14.9013	16.8572	17.3844	17.4873
PF3D7_0202000	1073.37	1048.93	1001.94	997.773	1006.07	990.789
PF3D7_0202100	89.0434	89.9975	83.9945	100.074	107.858	99.4068
PF3D7_0202200	116.283	118.458	110.601	122.98	130.742	123.027
PF3D7_0202300	3.07061	3.92389	4.46971	3.34523	3.19658	4.59418
PF3D7_0202400	6.7849	6.76115	8.06418	6.47398	4.82402	5.75428
PF3D7_0202500	474.092	496.829	458.305	515.656	537.972	525.074
PF3D7_0202600	7.50734	7.12405	7.2557	6.62549	6.27077	6.59637
PF3D7_0202700	1.37516	1.35856	1.37574	1.26532	1.11002	1.31679
PF3D7_0202800	0.333202	0.446142	0.540874	0.418939	0.298843	0.310772
PF3D7_0202900	0.0294884	0	0.0182104	0	0	0
PF3D7_0203000	20.2576	20.4894	20.1529	20.901	19.9768	21.4395
PF3D7_0203100	11.7277	11.394	11.9327	11.9992	11.9062	11.9713
PF3D7_0203200	14.847	14.8366	14.5664	15.0486	14.7657	13.9406
PF3D7_0203300	5.23617	4.48362	5.73846	4.27802	3.38988	4.33341
PF3D7_0203400	3.61537	2.97645	4.14057	2.79408	3.13202	2.39616
PF3D7_0203600	1.66484	1.77276	2.03803	1.6798	1.32138	1.79553
PF3D7_0203700	70.5732	69.7386	74.2592	73.3291	69.1249	72.99
PF3D7_0203800	0.945472	1.10928	1.64713	0.99537	0.825662	0.974649
PF3D7_0203900	1.44981	1.31463	1.46508	1.35115	1.62539	1.721
PF3D7_0204000	0.705293	0.645168	1.51636	0.70539	0.497852	0.397937
PF3D7_0204100	9.52652	8.76539	9.3477	9.11984	8.97461	9.0031
PF3D7_0204200	38.047	36.4811	39.7025	41.0034	34.6038	39.8372
PF3D7_0204300	25.3992	24.2948	25.4476	25.4704	23.7824	21.491
PF3D7_0204400	8.05659	8.59602	7.62521	11.7362	10.1122	8.48075
PF3D7_0204500	25.3694	25.5099	27.0538	24.3827	24.9732	24.306
PF3D7_0204600	3.40062	3.46304	3.41916	2.95672	3.06528	3.12389
PF3D7_0204700	47.4891	44.5879	46.7075	48.4408	46.2541	47.4324
PF3D7_0204800	2.05332	2.15411	2.58728	1.9084	1.44165	1.62493
PF3D7_0204900	2.63569	3.02337	3.19389	3.08368	1.83983	2.75975
PF3D7_0205000	3.26542	3.62799	4.59914	2.97939	2.26931	2.61815
PF3D7_0205100	2.69951	3.17257	3.62268	2.44028	2.18252	2.45727
PF3D7_0205200	1.48296	1.30035	2.30122	1.21695	0.767329	0.827512
PF3D7_0205300	1.32222	1.46295	2.3839	1.1248	0.920078	0.992241
PF3D7_0205400	13.0291	13.5105	13.193	11.8571	13.3912	12.7063
PF3D7_0205500	19.3953	19.0887	17.7895	18.3168	19.3202	17.0221
PF3D7_0205600	4.44209	4.85745	5.16266	4.66346	4.26861	4.56337
PF3D7_0205700	24.3414	25.5019	25.9019	24.6587	26.4679	26.8282
PF3D7_0205800	5.19361	6.6555	7.50883	6.41651	5.00056	5.18592
PF3D7_0205900	23.346	23.4988	22.0985	21.2995	22.394	21.8082
PF3D7_0206000	22.8333	22.4482	21.899	22.6863	23.9881	24.1224
PF3D7_0206100	8.0769	8.27598	9.52737	7.42249	6.01408	8.2072
PF3D7_0206200	15.5196	16.309	14.9187	19.4945	15.2304	17.0962
PF3D7_0206500	72.5111	71.8116	70.8299	78.5989	74.844	78.274
PF3D7_0206600	3.77444	3.89682	4.79889	4.2508	3.62703	3.45133
PF3D7_0206700	0.374003	0.310868	0.418622	0.631216	0.366884	0.432399
PF3D7_0206800	0.058368	0.13307	0.14418	0.140102	0.0785238	0.152429
PF3D7_0206900	33.4714	34.0048	34.3048	35.0659	35.0496	36.229
PF3D7_0207000	43.1085	44.5577	41.0541	42.2829	47.6386	46.405
PF3D7_0207100	29.3176	30.4928	28.9394	30.4881	31.3152	30.6189
PF3D7_0207200	2.20878	1.91928	2.69632	2.3632	1.67004	2.06807
PF3D7_0207300	0.90764	0.759904	0.817014	0.646205	0.896831	0.903933
PF3D7_0207400	10.9065	10.8866	10.4509	11.6339	10.9639	10.6414
PF3D7_0207500	13.7569	13.0181	12.7596	13.8291	14.0048	13.8605
PF3D7_0207600	98.8995	101.504	98.094	101.657	100.24	102.598
PF3D7_0207700	10.0442	10.783	9.36244	11.3039	10.1087	10.8154
PF3D7_0207800	9.97277	11.5568	9.36893	9.76696	9.6212	10.6907
PF3D7_0207900	1.92658	1.61481	1.73797	1.34123	1.50345	1.58255
PF3D7_0208000	6.44457	7.98008	6.95133	6.74323	6.74048	6.41683
PF3D7_0208100	4.08096	4.67422	5.09462	3.93505	3.83089	3.82445
PF3D7_0208200	49.5319	48.5376	50.0146	48.8472	51.1566	49.5445
PF3D7_0208300	6.24712	7.04352	6.60769	5.8983	6.12358	6.35981
PF3D7_0208400	7.91116	7.87099	9.41463	6.91729	6.68209	6.8792
PF3D7_0208500	2.08592	1.65124	2.1335	1.82543	1.60774	1.38313
PF3D7_0208600	5.97782	5.64924	6.58312	4.70147	5.14562	4.83318
PF3D7_0208700	5.83077	6.57948	6.41591	4.49561	4.46886	4.98342
PF3D7_0208800	3.50593	2.88634	2.91082	2.88304	2.70768	2.83998
PF3D7_0208900	0.409465	0.551443	0.582545	0.611689	0.360269	0.406071
PF3D7_0209000	1.74018	1.62333	1.55176	1.52376	1.35188	1.58711
PF3D7_0209100	20.0309	19.9533	19.7192	21.0471	20.8451	20.3603
PF3D7_0209200	10.6926	9.05665	11.2029	8.77378	9.68651	8.50108
PF3D7_0209300	2.83569	3.51601	2.765	2.80623	3.14564	3.05312
PF3D7_0209400	6.54266	6.90282	6.83118	6.12531	6.41245	6.69358
PF3D7_0209500	9.71782	9.76286	10.6591	9.93198	10.126	11.2689
PF3D7_0209600	6.13294	5.7051	5.98006	5.73758	5.49395	5.28447
PF3D7_0209700	69.7808	66.8868	67.2212	67.5757	68.4975	65.9122
PF3D7_0209800	78.8472	79.5372	79.9612	80.1543	78.0305	79.4024
PF3D7_0210000	48.1814	43.4447	49.7685	47.0659	45.7144	43.463
PF3D7_0210100	83.5058	83.9225	85.3292	82.4818	78.5864	79.4075
PF3D7_0210200	6.26731	6.68525	6.49744	6.04931	6.0646	5.94339
PF3D7_0210300	2.88418	3.26442	2.8422	2.79252	2.51109	2.40385
PF3D7_0210400	1.49852	1.47258	1.8189	1.5504	1.33241	1.74304
PF3D7_0210500	1.46376	1.56533	1.58054	1.20974	1.55259	0.858375
PF3D7_0210600	29.7406	30.7753	29.8953	31.3885	30.1436	33.9476
PF3D7_0210700	7.84201	8.47796	10.0503	8.40095	6.62136	8.85445
PF3D7_0210800	23.3057	24.2787	24.184	23.9023	21.989	23.9249
PF3D7_0210900	76.8149	80.0765	74.9175	78.3577	81.8036	80.173
PF3D7_0211100	0.619418	0.630205	0.62708	0.507789	0.432596	0.751352
PF3D7_0211200	2.21774	1.6008	2.17951	1.3833	2.0853	2.33535
PF3D7_0211300	1.36888	1.27145	1.97248	1.2778	1.27888	0.893713
PF3D7_0211400	0.979289	0.91202	1.2273	0.604938	0.548942	0.94023
PF3D7_0211500	3.10732	3.73595	3.57434	3.0057	3.20286	2.88661
PF3D7_0211600	2.47037	2.83373	2.30274	2.05115	1.77668	2.7388
PF3D7_0211700	2.77846	2.98971	3.47214	2.81982	2.40741	2.94306
PF3D7_0211800	27.1538	28.2699	27.0296	26.9554	26.8351	25.9444
PF3D7_0211900	2.64244	3.12123	3.66703	2.34586	2.69616	2.7784
PF3D7_0212000	1.68841	1.88826	2.4403	1.83236	1.32905	1.75904
PF3D7_0212100	15.8046	14.8836	17.0584	15.2503	13.695	14.4764
PF3D7_0212200	5.05234	5.55718	5.81784	4.74909	5.06796	4.25754
PF3D7_0212300	31.5955	30.9938	32.9481	32.6693	30.942	32.3836
PF3D7_0212400	8.97515	8.67883	9.01023	8.41824	8.53986	8.75196
PF3D7_0212500	28.8141	27.97	27.0541	27.4752	28.2151	27.8193
PF3D7_0212600	23.9326	29.3563	25.4561	27.1827	28.3544	28.1777
PF3D7_0212700	2.95406	3.12311	3.13593	2.63704	2.62755	3.24097
PF3D7_0212800	1.58533	1.76699	2.05375	1.60669	1.26387	1.64071
PF3D7_0212900	10.5131	10.3401	10.1012	9.72158	11.6217	10.7047
PF3D7_0213000	2.30292	2.31186	3.16035	2.3203	1.98895	2.56156
PF3D7_0213100	16.9797	15.6856	17.542	14.8576	16.5923	15.1677
PF3D7_0213200	0.620734	0.746898	1.68666	0.993311	1.11345	0.810528
PF3D7_0213300	0	0	0	0	0	0
PF3D7_0213400	1.4322	1.37864	1.62739	1.30635	0.950542	1.17193
PF3D7_0213500	3.09874	3.55194	3.23401	2.75826	2.50129	2.63003
PF3D7_0213600	0.991597	1.18865	1.59103	0.894331	0.704727	0.789973
PF3D7_0213700	5.22993	4.61681	5.54598	5.44198	3.67196	4.25376
PF3D7_0213800	1.35867	1.81919	1.86986	0.737663	0.783363	1.22497
PF3D7_0213900	25.3448	25.8753	27.0214	24.9256	26.3548	25.0354
PF3D7_0214000	42.1205	43.6223	44.0426	44.5769	44.9962	43.5834
PF3D7_0214100	66.4495	65.7822	64.1725	68.6554	66.1023	65.4058
PF3D7_0214200	5.93365	6.02452	5.99343	4.61302	4.90165	4.91432
PF3D7_0214300	6.17393	6.20464	6.55459	5.9096	5.21834	5.66934
PF3D7_0214400	50.2741	51.2552	52.6671	50.6013	49.3022	52.44
PF3D7_0214500	1.66216	1.6842	1.9356	1.13992	1.33103	1.29189
PF3D7_0214600	37.5257	38.2207	38.1385	41.2675	39.1158	42.2475
PF3D7_0214700	6.01369	6.50736	6.28317	6.84003	5.5522	6.08543
PF3D7_0214800	12.5305	11.8508	10.7766	13.5116	14.2596	13.6733
PF3D7_0214900	27.7548	28.8289	28.4066	27.2512	26.9293	26.8023
PF3D7_0215000	12.5864	13.0676	12.0216	10.7102	11.3212	11.5803
PF3D7_0215100	3.92132	4.20646	4.64551	4.48212	3.97752	4.0347
PF3D7_0215200	1.55815	1.46604	2.54762	1.27638	1.29766	1.1949
PF3D7_0215300	21.4738	21.6553	19.8995	20.8563	22.1404	21.1379
PF3D7_0215400	22.5429	23.6894	24.8521	23.9644	19.5015	23.2762
PF3D7_0215500	10.7683	11.7677	10.7453	11.2076	11.1399	10.9314
PF3D7_0215600	6.01205	6.29453	6.39093	6.44103	6.67752	6.35961
PF3D7_0215700	33.5668	33.3464	31.9308	32.2383	36.4982	34.1078
PF3D7_0215800	1.8768	2.31577	2.52738	2.3009	1.62897	1.66011
PF3D7_0215900	1.03467	1.49036	1.77905	0.973941	1.36467	0.927175
PF3D7_0216000	3.35519	3.45502	3.79806	2.52094	2.4993	3.19376
PF3D7_0216100	3.22319	3.06182	3.78706	2.70031	2.60456	2.25466
PF3D7_0216200	24.1977	26.0604	23.9457	22.0927	23.9659	21.5165
PF3D7_0216300	5.81285	5.76454	5.83819	5.20672	5.56793	5.61269
PF3D7_0216400	2.62745	2.76699	3.00813	2.5097	2.11821	2.95537
PF3D7_0216500	1.66097	1.80625	2.08598	1.5773	1.4295	1.22924
PF3D7_0216600	24.1486	24.9974	22.7731	25.2202	26.659	24.6583
PF3D7_0216700	30.6623	31.0797	31.9812	33.5534	31.9265	33.0551
PF3D7_0216800	3.08579	3.20382	3.20195	2.7293	2.98881	2.85522
PF3D7_0216900	3.92496	4.01295	4.11761	3.68902	3.18093	3.44757
PF3D7_0217000	1.17973	1.26034	1.87519	1.04651	0.80506	0.982309
PF3D7_0217100	6.69448	6.51266	7.65257	5.55575	5.74867	6.29254
PF3D7_0217200	2.01617	2.01391	2.38803	2.04825	1.93946	2.20077
PF3D7_0217300	18.5323	20.3744	18.3317	19.2397	19.6146	19.6693
PF3D7_0217400	5.03912	4.71085	4.9148	3.43987	4.66297	4.26472
PF3D7_0217500	344.413	314.226	356.492	262.55	248.879	301.959
PF3D7_0217600	8.20338	7.29569	8.00603	7.2522	6.92109	7.42344
PF3D7_0217700	8.3665	8.1853	8.68276	8.20286	6.77309	9.08392
PF3D7_0217800	57.0062	55.9706	57.4794	59.5322	56.4563	49.7472
PF3D7_0217900	4.79022	4.92569	5.01671	4.24758	3.65404	4.91684
PF3D7_0218000	4.25941	4.631	3.84082	3.24212	3.3807	3.32228
PF3D7_0218100	2.24759	2.19382	2.72504	2.14478	1.80314	1.97448
PF3D7_0218200	3.81317	3.72541	4.25995	3.46874	3.52308	3.37776
PF3D7_0218300	5.65383	5.73315	7.10958	5.19335	5.4385	5.79896
PF3D7_0218400	34.0787	33.4955	34.0198	37.5148	32.933	34.3974
PF3D7_0218500	9.31564	8.88884	9.59449	9.03553	7.32467	8.0957
PF3D7_0218600	6.63578	6.54554	7.43607	5.51814	4.86904	5.43573
PF3D7_0218700	35.8653	38.1536	37.9071	38.246	36.1731	37.0756
PF3D7_0219100	2.86594	2.37736	3.83883	2.09929	2.39845	2.41575
PF3D7_0219200	104.666	109.077	102.13	101.799	101.255	100.128
PF3D7_0219300	3.59181	4.01694	3.63392	3.43944	3.17002	3.32626
PF3D7_0219400	13.0153	14.4397	13.0333	13.4738	13.86	12.636
PF3D7_0219500	3.16118	3.47643	3.83421	2.99123	2.41926	2.71887
PF3D7_0219600	4.33241	5.02438	4.92603	4.47277	4.2183	4.67913
PF3D7_0219700	92.3098	89.1658	94.0291	95.4733	86.0946	94.7488
PF3D7_0219800	8.23997	8.29695	8.99481	9.10463	8.08049	9.21125
PF3D7_0219900	14.7803	15.0441	13.4436	16.6922	16.8272	16.54
PF3D7_0220000	273.989	263.116	266.97	307.68	286.406	300.893
PF3D7_0220100	40.0792	38.9682	42.6351	42.5784	39.688	43.1608
PF3D7_0220200	38.3778	39.7161	38.1036	39.2662	43.2187	40.6352
PF3D7_0220300	1.97568	2.41895	3.04205	2.26576	1.65382	1.89182
PF3D7_0220500	6.26997	5.98296	6.27494	6.86562	7.65792	7.35873
PF3D7_0220600	11.2231	10.5849	11.5624	12.2427	12.4322	12.0082
PF3D7_0220700	76.8404	72.8508	76.2421	81.5953	75.5095	85.9707
PF3D7_0220800	13.6915	13.9414	13.5711	13.5264	14.4713	13.5146
PF3D7_0221000	0.227703	0.384539	0.562469	0.379557	0.255279	0.165181
PF3D7_0221200	1.0945	1.07618	1.10279	0.893004	1.32392	0.752184
PF3D7_0221400	0.0375488	0	0	0.0751078	0.168384	0
PF3D7_0221700	23.7717	23.0595	22.1367	22.2385	23.9613	23.198
PF3D7_0221800	3.89933	4.86321	5.16003	5.7702	4.72841	4.58934
PF3D7_0222000	0	0.0582017	0.0567548	0	0	0
PF3D7_0222100	0.205332	0.111458	0.217375	0.293372	0.197313	0.19151
PF3D7_0222200	0.488275	0.185532	0.180919	0.293005	0.218963	0.531307
PF3D7_0222500	0.0359237	0.0910004	0.0887382	0.0718573	0	0
PF3D7_0222600	0.115509	0.0731506	0.17833	0	0.194246	0.125689
PF3D7_0222700	0.097941	0	0.080644	0	0	0.0710484
PF3D7_0222800	0.0383988	0.0972701	0.047426	0.0768081	0	0
PF3D7_0223100	0.0318475	0.0806747	0.157338	0	0.0714086	0
PF3D7_0223200	0.0329503	0	0	0	0	0
PF3D7_0223300	0.297461	0.115925	0.452174	0.183078	0.0513053	0.149389
PF3D7_0223400	1.54253	1.26179	1.27011	1.6713	1.72933	0.7693
PF3D7_0223500	2.15997	2.28884	2.51589	2.08541	1.6783	1.74529
PF3D7_0300100	0.472226	0.368069	0.480695	0.363301	0.395606	0.372678
PF3D7_0300200	0.579882	0.612055	0.716207	0.579961	0.505639	0.560877
PF3D7_0300400	0	0	0	0	0	0
PF3D7_0300500	0.032647	0.20675	0.20161	0.195909	0.146403	0
PF3D7_0300600	0	0	0	0	0	0
PF3D7_0300700	0.061438	0	0	0.0614464	0.0688784	0
PF3D7_0300800	0.0643781	0.04077	0.0397565	0	0	0
PF3D7_0300900	0.26242	0.498564	0.702245	0.0874854	0.2942	0.190365
PF3D7_0301000	1.17357	1.30563	1.50822	0.983393	0.888979	0.793806
PF3D7_0301100	1.23283	1.66222	1.9156	1.19323	1.87256	1.38475
PF3D7_0301200	35.5606	35.7891	34.5145	37.4228	38.7352	38.8437
PF3D7_0301300	10.3173	11.702	11.1243	11.2809	11.6783	10.9016
PF3D7_0301400	2.5541	2.06185	2.77323	1.90882	1.44744	2.01568
PF3D7_0301500	10.439	10.1353	9.64536	10.3158	11.1822	9.29935
PF3D7_0301600	87.347	87.325	84.3897	86.2979	88.6932	84.2156
PF3D7_0301700	15.1551	15.5968	16.111	15.6274	16.1493	14.9777
PF3D7_0301800	110.1	112.743	104.19	111.702	124.115	116.205
PF3D7_0301900	0.565955	0.955768	1.16501	0.75471	0.465295	0.492666
PF3D7_0302000	28.7374	28.8795	26.3511	28.2768	31.2413	28.522
PF3D7_0302100	17.0341	17.7065	16.7706	17.083	18.1578	17.4971
PF3D7_0302200	3.34092	3.58706	3.42346	3.21415	3.43777	3.51151
PF3D7_0302500	60.0628	64.5027	56.4266	65.2715	69.2101	73.612
PF3D7_0302600	1.98262	1.72193	1.94898	1.47301	1.66931	1.90199
PF3D7_0302700	2.17629	1.82411	2.05546	1.92052	1.72224	1.67159
PF3D7_0302800	20.9408	21.29	19.7879	20.8396	22.2604	20.0856
PF3D7_0302900	23.9815	23.6652	22.7514	22.0201	23.825	22.8647
PF3D7_0303000	6.01439	5.8253	5.72021	6.24039	6.23795	5.77451
PF3D7_0303100	1.90308	1.96874	1.9855	2.10432	2.13355	2.31518
PF3D7_0303200	19.9215	20.4665	20.9122	20.4247	20.0687	20.7329
PF3D7_0303300	19.3855	20.3214	20.5139	20.9864	19.6521	18.3013
PF3D7_0303400	3.20582	3.75073	3.63511	3.3874	3.08642	3.15331
PF3D7_0303500	2.97586	3.26522	3.50043	2.40936	2.11418	2.62133
PF3D7_0303600	0.996812	0.696574	0.721711	0.481285	0.84778	0.523629
PF3D7_0303700	6.8401	6.92563	6.93052	6.43139	6.84192	6.50698
PF3D7_0303800	2.77549	2.54163	2.71985	1.90271	2.30814	2.24025
PF3D7_0303900	1.0963	1.7716	2.24115	1.96605	1.44097	1.15178
PF3D7_0304000	1.00001	0.958061	1.01342	1.33353	1.03487	0.948634
PF3D7_0304100	8.02317	8.02684	8.15604	9.15249	9.8616	9.51639
PF3D7_0304200	11.4266	11.4435	11.6718	12.2587	11.0601	11.3131
PF3D7_0304300	2.39392	2.34742	2.6515	2.16255	1.87002	2.35281
PF3D7_0304400	80.568	82.1936	79.7267	82.5158	78.4747	76.5179
PF3D7_0304500	1.37019	1.7039	2.03078	1.3953	1.45234	0.867461
PF3D7_0304600	1.43854	1.5062	1.87149	1.22772	1.11817	1.33574
PF3D7_0304700	0.835655	0.93746	1.71035	0.81189	0.321208	0.519601
PF3D7_0304800	1.17023	1.05423	1.63873	0.857187	0.665213	0.914669
PF3D7_0304900	10.872	11.9063	11.7958	10.8735	9.69706	11.1112
PF3D7_0305000	5.89118	6.36118	6.28156	6.35826	5.41674	5.7186
PF3D7_0305100	3.00353	3.15844	3.21313	3.00721	2.51354	2.51785
PF3D7_0305200	33.901	33.6913	32.5931	32.5219	32.582	33.9713
PF3D7_0305300	52.8746	49.0807	54.5923	52.7732	49.5133	52.313
PF3D7_0305400	3.80751	3.14511	4.60039	3.25614	3.52624	3.42253
PF3D7_0305500	19.1061	17.9856	18.6744	18.9686	18.7433	19.6434
PF3D7_0305600	8.17869	7.90436	8.40599	7.72986	7.9147	6.87858
PF3D7_0305700	22.7469	22.5594	25.9212	21.5052	20.69	21.0622
PF3D7_0305800	1.25962	1.56586	2.26159	1.53974	0.993743	1.37063
PF3D7_0305900	1.49009	1.3154	2.95578	1.80641	0.809959	1.76881
PF3D7_0306000	5.04876	4.42707	5.93044	4.73165	3.72068	3.76492
PF3D7_0306100	15.7184	16.0322	15.8619	16.0325	16.9099	15.181
PF3D7_0306200	4.50735	4.33365	4.72492	3.86397	4.78426	4.36878
PF3D7_0306300	6.0806	6.4231	6.71403	5.64357	5.0173	5.10793
PF3D7_0306400	5.75246	5.98904	5.55596	5.26997	5.90737	5.30799
PF3D7_0306500	5.98127	5.75301	6.38761	5.66724	5.44516	5.13821
PF3D7_0306600	5.66388	6.42426	6.36896	6.00285	3.98047	6.07105
PF3D7_0306700	5.6396	5.56068	5.75308	6.10445	5.32216	5.24331
PF3D7_0306800	27.6476	26.9227	28.5216	25.2796	24.025	25.3953
PF3D7_0306900	60.1883	57.612	60.1358	56.296	57.4856	59.0324
PF3D7_0307100	77.4369	80.9453	80.2503	75.3422	74.6374	72.6866
PF3D7_0307200	112.315	112.472	118.191	112.164	104.542	118.352
PF3D7_0307300	0.967058	0.934758	1.03725	1.52714	0.855925	0.664601
PF3D7_0307400	5.40485	5.53876	5.73484	3.88219	5.06785	5.13266
PF3D7_0307500	2.84717	2.77938	3.49936	2.61142	2.55358	2.6296
PF3D7_0307600	3.17731	3.62847	3.6991	2.29214	3.59128	2.80553
PF3D7_0307700	10.626	11.0475	10.6216	10.5662	10.1162	10.1741
PF3D7_0307800	10.3174	10.3027	9.87808	9.25863	9.86071	9.52501
PF3D7_0307900	0.78045	0.795527	0.990809	0.603299	0.453169	0.58871
PF3D7_0308000	2.00028	2.74954	2.37477	2.04708	1.63408	1.61977
PF3D7_0308100	10.0329	10.4606	9.66872	10.5806	10.2607	10.3226
PF3D7_0308200	27.1913	26.8899	26.194	25.471	25.4597	24.8077
PF3D7_0308300	13.0117	12.5206	14.5479	13.52	13.0818	14.9011
PF3D7_0308500	6.7164	6.48516	6.52876	6.05388	6.64665	6.81207
PF3D7_0308600	22.7086	21.1653	21.6743	23.5237	20.9366	22.0023
PF3D7_0308700	7.34462	8.10087	7.73786	9.71781	7.84896	9.29125
PF3D7_0308800	7.30597	7.97723	7.73446	5.54322	6.21367	7.28409
PF3D7_0308900	30.4118	30.3483	29.3842	33.6824	34.2579	30.5235
PF3D7_0309000	9.5035	10.6851	9.69025	9.62971	9.62333	9.14262
PF3D7_0309100	1.32375	1.48683	2.03598	1.14907	0.896036	0.869683
PF3D7_0309200	6.47002	5.67026	6.98574	5.76119	4.76161	6.12045
PF3D7_0309300	13.1603	13.9635	13.34	14.281	15.2786	14.2095
PF3D7_0309500	74.1564	75.8988	70.2756	73.8522	79.6133	71.0088
PF3D7_0309600	65.2168	64.1568	69.2863	62.6033	60.5513	59.6428
PF3D7_0309700	17.4887	17.3636	18.488	15.2486	14.8426	15.8931
PF3D7_0309800	14.9422	14.6677	15.2173	14.5587	15.9392	14.5644
PF3D7_0309900	1.21705	1.48154	1.76204	1.42008	1.03091	1.39788
PF3D7_0310000	3.28448	2.73954	3.99067	2.56384	2.15545	2.7313
PF3D7_0310100	1.66086	1.39525	1.61174	1.52548	1.06399	0.995819
PF3D7_0310200	63.6055	60.5732	64.8087	65.0877	57.9617	63.167
PF3D7_0310300	23.3899	24.1863	22.9797	22.6336	23.1576	22.2511
PF3D7_0310400	14.6598	14.7212	15.3814	14.1173	14.283	13.9669
PF3D7_0310500	8.42704	8.91742	8.55607	7.9168	8.76409	8.21743
PF3D7_0310600	27.2976	25.3078	23.5348	26.0278	24.9708	23.0774
PF3D7_0310700	17.089	16.1687	13.6813	19.4965	18.9291	17.3703
PF3D7_0310800	34.9295	34.3584	31.4327	43.3215	44.8005	42.5307
PF3D7_0310900	5.56142	5.55086	5.43	5.13219	4.75782	5.01026
PF3D7_0311000	0.422017	1.12843	1.04246	0.281383	0.105139	0.714326
PF3D7_0311100	21.0108	20.6724	21.8133	20.027	20.2371	19.6949
PF3D7_0311200	4.14374	4.07016	4.27362	3.15757	3.17604	3.58874
PF3D7_0311300	6.63793	6.35213	7.68416	6.19788	5.16258	6.58326
PF3D7_0311400	2.02771	2.04319	2.50441	2.1722	1.60645	2.23583
PF3D7_0311500	25.5876	26.7738	27.0836	30.0669	26.7975	25.3792
PF3D7_0311600	2.7937	2.91401	2.8145	2.76121	2.62844	2.95646
PF3D7_0311700	1.57836	1.99911	2.33632	1.78343	1.37778	1.59947
PF3D7_0311800	5.78286	5.30576	5.94036	4.68335	4.49079	5.55582
PF3D7_0311900	1.18263	1.08468	1.34313	0.815718	0.914378	0.857903
PF3D7_0312000	1.50741	1.68196	1.59582	1.07687	1.04617	0.781074
PF3D7_0312100	3.09157	2.9692	3.0724	2.76436	2.77737	2.56201
PF3D7_0312200	2.42157	2.09727	2.61257	2.06771	1.73835	1.70805
PF3D7_0312300	8.99793	9.12568	8.65276	7.372	7.66807	9.10447
PF3D7_0312400	9.65893	10.1558	9.56086	8.65879	9.17068	8.76686
PF3D7_0312500	3.13833	3.71967	3.20047	2.90839	3.09876	3.54023
PF3D7_0312800	69.8283	67.3338	71.8532	67.091	60.8363	65.8393
PF3D7_0312900	7.7326	7.31774	8.14493	6.12856	4.57987	5.84223
PF3D7_0313000	15.3616	13.2842	13.8045	13.8803	14.1932	13.0841
PF3D7_0313100	7.89764	8.82469	8.2875	7.40381	7.01224	8.01213
PF3D7_0313200	4.68325	4.5547	5.93918	4.60025	3.00023	5.36899
PF3D7_0313300	4.35697	5.01294	4.39538	3.25986	3.65414	3.18476
PF3D7_0313400	7.87766	7.38144	10.1268	7.36956	6.69885	7.81385
PF3D7_0313500	6.758	6.91695	6.49518	6.35434	7.04286	6.60269
PF3D7_0313600	3.92069	4.08529	4.94095	3.62486	3.37329	3.4477
PF3D7_0313700	1.80092	1.73357	2.41496	1.72912	0.992205	1.6125
PF3D7_0313800	2.21832	2.53103	3.00023	2.14528	1.95258	2.01485
PF3D7_0313900	0.47418	0.42041	0.483166	0.42682	0.239222	0.33538
PF3D7_0314000	4.81343	4.8156	4.60335	4.7579	3.98952	3.99447
PF3D7_0314100	13.7418	13.6012	13.4621	14.2711	15.7016	13.8051
PF3D7_0314200	1.77708	1.55987	1.96006	1.91786	1.33437	1.47501
PF3D7_0314300	0.740488	0.91109	0.88844	1.1003	0.23719	0.50647
PF3D7_0314400	4.51954	4.57565	4.7046	3.50728	3.82981	4.30928
PF3D7_0314500	13.5283	14.1805	14.1786	13.3882	12.8246	12.9329
PF3D7_0314600	10.3224	10.8731	11.8477	9.66338	9.89701	10.8918
PF3D7_0314700	5.99479	6.11175	5.89341	4.89328	4.77687	5.48468
PF3D7_0314800	2.04968	1.94392	2.34809	1.64393	1.37652	1.87476
PF3D7_0314900	4.4684	5.02159	5.3784	4.81028	3.97119	4.84452
PF3D7_0315000	2.06623	2.30654	2.46547	2.66194	1.72752	1.67672
PF3D7_0315100	32.3722	32.266	32.1496	34.2133	33.8028	33.9704
PF3D7_0315200	3.11121	2.78801	2.93893	4.02176	3.83266	3.94741
PF3D7_0315300	1.51201	1.65068	2.18103	1.56864	1.27766	1.48565
PF3D7_0315400	3.08415	2.97147	3.19062	2.10911	3.07346	2.98307
PF3D7_0315500	4.80433	5.3523	4.90858	4.02512	4.51195	4.87192
PF3D7_0315600	4.07871	4.1656	4.14201	3.52241	3.0194	3.49417
PF3D7_0315700	1.72876	1.83012	2.19891	1.36771	1.53314	1.62843
PF3D7_0315800	21.4804	22.9049	22.7986	21.6157	22.5488	21.6456
PF3D7_0315900	5.5836	5.52078	6.22888	7.06152	7.18866	7.6044
PF3D7_0316000	6.54247	6.18759	6.73735	8.01088	6.85096	8.03947
PF3D7_0316100	5.04757	5.60202	6.21336	6.55092	5.07214	6.64968
PF3D7_0316200	2.74017	3.07786	3.73599	2.5931	2.23419	2.5889
PF3D7_0316300	14.0843	15.6406	14.5763	14.749	12.9952	13.0937
PF3D7_0316400	5.46833	5.28352	5.95303	4.21529	4.2405	5.43284
PF3D7_0316500	4.88095	4.82932	5.12061	4.4796	4.12013	4.62379
PF3D7_0316600	25.5284	26.7968	25.313	24.305	24.7778	22.5659
PF3D7_0316700	4.03392	3.60655	4.18923	4.35555	4.19382	4.07047
PF3D7_0316800	110.018	113.682	109.456	108.206	108.797	109.161
PF3D7_0316900	28.9944	28.7015	28.225	29.587	32.5344	29.322
PF3D7_0317000	14.8452	14.057	15.0016	13.7817	14.5328	14.0281
PF3D7_0317100	1.41379	1.42019	1.46015	1.17019	1.2844	1.19357
PF3D7_0317200	19.3869	19.4276	18.7497	18.7202	16.9949	18.7804
PF3D7_0317300	46.8346	46.9897	43.1023	45.5138	47.9906	45.5217
PF3D7_0317400	2.66369	2.50165	3.13324	2.71843	1.86896	2.24777
PF3D7_0317500	19.7096	19.0725	19.4134	19.4839	19.1228	19.2095
PF3D7_0317600	79.9229	76.9424	85.4303	77.5059	69.0193	78.8353
PF3D7_0317700	22.0664	21.1432	21.0579	20.1139	20.1569	20.4119
PF3D7_0317800	6.76312	7.19122	8.40463	6.93105	6.64608	6.35976
PF3D7_0317900	2.1674	2.33081	2.27287	2.12679	1.86443	1.77993
PF3D7_0318000	0.768732	0.97366	1.26594	0.640698	1.1491	0.697067
PF3D7_0318100	4.30856	4.85909	3.49905	3.54177	3.70547	4.49561
PF3D7_0318200	55.9128	51.3874	53.2905	53.8066	52.1472	51.9316
PF3D7_0318300	16.3657	15.9568	16.0867	16.8639	17.4015	17.7039
PF3D7_0318400	1.33272	1.12093	1.41455	0.916367	0.583637	0.906355
PF3D7_0318500	6.29552	6.55463	5.98466	6.38671	6.81436	6.68831
PF3D7_0318600	28.3892	29.2124	28.0289	29.4689	31.333	31.1406
PF3D7_0318700	16.3804	17.1349	17.6121	20.0395	21.2335	20.6886
PF3D7_0318800	1.82631	1.69796	2.61561	2.05974	1.61185	1.52216
PF3D7_0318900	16.4318	16.0748	17.042	15.6634	17.024	14.3283
PF3D7_0319000	7.6795	7.73027	6.96127	7.32492	7.09229	7.38034
PF3D7_0319100	7.61232	7.3884	7.94564	6.70307	7.37466	7.11275
PF3D7_0319200	19.8216	20.5786	20.4561	17.9097	19.2337	18.378
PF3D7_0319300	8.37635	8.42932	8.89293	8.0906	8.81187	8.05328
PF3D7_0319400	3.5851	3.97109	4.02162	3.26329	3.43218	3.43351
PF3D7_0319500	28.4313	28.0626	26.7416	25.8104	28.555	27.0561
PF3D7_0319600	43.0841	42.4372	42.8364	42.4314	45.3709	41.648
PF3D7_0319700	36.694	36.2864	34.9484	36.0953	37.8491	37.266
PF3D7_0319800	1.14264	1.68846	1.74729	1.1428	1.09802	0.59207
PF3D7_0319900	6.83507	7.22366	6.35886	6.03699	6.36909	6.9062
PF3D7_0320000	6.26946	6.53309	5.80752	5.47228	5.11179	5.95374
PF3D7_0320100	5.44778	5.26103	6.45227	6.35928	5.58812	5.24993
PF3D7_0320200	1.59438	2.24379	2.62561	1.10244	1.32405	1.41362
PF3D7_0320300	31.6578	33.129	29.9715	29.1144	28.801	27.1731
PF3D7_0320400	0.880725	0.773916	0.759882	0.792339	0.670854	0.779514
PF3D7_0320500	9.58539	10.1881	8.84142	10.5637	9.1377	10.0648
PF3D7_0320600	1.34114	1.01412	1.53282	1.08107	1.03229	0.958369
PF3D7_0320700	8.19091	7.61104	8.26678	8.17354	7.08925	7.00146
PF3D7_0320800	7.11226	5.70717	7.45377	6.81202	5.5841	6.15091
PF3D7_0320900	55.1083	52.5159	55.9821	55.7407	54.6307	56.8881
PF3D7_0321000	12.3544	11.9331	14.5708	11.9628	11.2789	10.341
PF3D7_0321100	3.00009	3.03381	3.65361	3.12627	2.87333	3.12765
PF3D7_0321200	1.81521	2.193	2.69035	2.29028	1.53411	1.97519
PF3D7_0321300	2.00125	1.68033	2.77722	2.06899	1.23525	1.71274
PF3D7_0321400	5.30971	5.652	5.1394	5.34809	5.69942	5.94156
PF3D7_0321500	4.10071	4.33617	4.80919	4.04483	4.21772	4.27789
PF3D7_0321600	7.65387	8.17476	8.44568	6.45509	7.47792	7.88458
PF3D7_0321700	4.53569	4.62595	5.39144	4.87731	3.64867	4.19342
PF3D7_0321800	30.4559	29.5409	29.3334	31.3921	31.7156	31.4498
PF3D7_0321900	21.8127	22.4501	21.6666	21.2455	22.1277	21.874
PF3D7_0322000	136.302	139.738	134.2	129.993	138.335	126.263
PF3D7_0322100	25.8698	23.6593	24.2256	24.6221	26.4716	25.1923
PF3D7_0322200	1.14414	1.0998	1.9178	0.960392	0.824593	0.889267
PF3D7_0322300	3.56843	3.57674	3.82604	2.87568	3.08918	3.11006
PF3D7_0322400	14.2989	14.5054	14.3355	12.3367	12.394	11.3332
PF3D7_0322500	2.75623	2.38021	3.21851	2.60624	1.91019	2.78102
PF3D7_0322600	0.713435	0.606227	1.00385	0.505795	0.546722	0.432375
PF3D7_0322700	11.8626	11.0953	11.1114	11.414	11.0533	10.9568
PF3D7_0322800	1.13184	0.806381	1.22319	0.636748	1.03099	0.769744
PF3D7_0322900	92.1366	92.3107	98.0294	91.4352	82.2025	90.3406
PF3D7_0323000	5.46933	5.21526	5.05992	4.24295	3.96344	4.66151
PF3D7_0323100	3.93275	3.80222	3.95132	3.44009	3.30331	3.39396
PF3D7_0323200	2.00306	2.24203	2.84794	2.14311	1.20116	1.67271
PF3D7_0323300	1.58809	1.40422	1.85042	1.19872	1.4109	1.69545
PF3D7_0323400	30.631	32.2312	29.6987	36.3746	39.635	40.271
PF3D7_0323500	23.6657	26.1494	23.1654	24.3755	24.433	26.2511
PF3D7_0323600	4.63248	4.22921	4.8087	3.59034	4.46847	4.45194
PF3D7_0323700	30.9539	31.9376	31.2013	31.9613	30.5445	31.0168
PF3D7_0323800	12.4136	12.1276	13.23	11.0729	11.7498	11.2086
PF3D7_0324000	0	0	0.170264	0	0.103034	0
PF3D7_0324100	0.231704	0.513575	0.608123	0.347604	0.064941	0.252124
PF3D7_0324200	0.0609581	0.154416	0.338799	0.243866	0.0683403	0.0663303
PF3D7_0324300	2.00338	3.33873	2.43095	1.26546	2.04898	2.67711
PF3D7_0324400	0.135934	0.258257	0.167891	0.0679765	0.152396	0
PF3D7_0324500	0	0.0898422	0.0438044	0.425656	0.0795232	0
PF3D7_0324600	0.0385887	0.0488756	0	0	0	0
PF3D7_0324800	0.172244	0.25452	0.212737	0.172267	0.193103	0.124949
PF3D7_0324900	1.49586	1.76167	1.69195	1.39633	1.21216	1.1194
PF3D7_0400100	2.91338	3.18884	3.23309	2.71372	2.90545	3.14174
PF3D7_0400300	1.65581	1.95004	1.47102	1.97562	1.82376	2.65519
PF3D7_0400400	0.376122	0.354013	0.43045	0.358918	0.286272	0.367967
PF3D7_0400500	0.747952	0.454723	0.517322	0.718132	0.737907	0.716204
PF3D7_0400700	0.62512	0.46786	0.491324	0.625205	1.1468	0.556537
PF3D7_0400800	0.0400957	0.101569	0.0990438	0.0802025	0	0
PF3D7_0400900	0.203017	0.128569	0.0835816	0.0676817	0.0758678	0.0736364
PF3D7_0401000	0.0727179	0.0921029	0.13472	0	0	0.0791265
PF3D7_0401100	0	0	0	0	0	0
PF3D7_0401200	0.12395	0.039248	0	0.0619833	0.0694802	0
PF3D7_0401300	0.0293553	0.0371808	0.0362564	0	0	0
PF3D7_0401400	0.0965672	0.08154	0.0397565	0	0	0.0700518
PF3D7_0401600	35.2355	30.2453	36.5345	32.378	28.3885	32.0378
PF3D7_0401800	5.64597	6.49072	6.34507	6.51156	6.44376	6.97376
PF3D7_0401900	115.022	115.043	107.636	125.53	131.134	123.322
PF3D7_0402000	7.805	7.59397	8.79274	7.75875	6.73501	5.89352
PF3D7_0402100	80.4392	78.3398	78.3328	95.6591	92.3825	91.0392
PF3D7_0402300	34.4759	35.3451	33.1827	40.0312	42.508	43.8453
PF3D7_0402400	103.537	102.933	99.9072	101.772	103.46	105.623
PF3D7_0402600	0.112972	0.0953923	0.186042	0	0.0844358	0.0819525
PF3D7_0402900	4.18116	4.46179	3.9849	5.13661	4.13386	4.80041
PF3D7_0403100	4.50025	3.91869	4.41388	4.10373	4.00651	3.38459
PF3D7_0403200	43.7988	44.1832	45.9443	44.8313	41.2625	42.9838
PF3D7_0403300	0.906043	1.21508	1.21779	0.959471	0.478008	0.985893
PF3D7_0403400	20.2828	20.205	20.0084	19.8852	21.3858	20.6438
PF3D7_0403500	4.40801	4.77728	4.88303	4.63586	4.12668	3.80752
PF3D7_0403600	3.90045	3.92797	4.07709	3.80541	3.2723	4.00788
PF3D7_0403700	32.2616	30.1291	32.1151	30.3958	30.409	30.607
PF3D7_0403800	14.7853	14.8919	13.2994	17.8273	17.3419	17.4728
PF3D7_0403900	5.72539	5.86931	6.38634	5.83354	5.27541	6.98925
PF3D7_0404000	11.5456	13.1282	13.4775	11.576	12.9761	12.4691
PF3D7_0404100	1.13309	1.2078	1.53803	0.987384	1.03134	0.988803
PF3D7_0404200	1.56724	2.12682	1.93569	1.17559	0.815769	1.21812
PF3D7_0404300	43.3666	41.8	43.1577	39.5746	39.6803	42.8966
PF3D7_0404400	11.0195	12.6134	13.8637	12.2532	11.5099	11.6183
PF3D7_0404500	3.80086	3.85127	3.05137	3.14972	3.22631	3.13142
PF3D7_0404600	3.07495	2.77729	3.4231	2.70307	1.92662	2.45259
PF3D7_0404700	28.0175	29.3081	26.6968	28.6413	32.6524	30.9622
PF3D7_0404800	6.1667	5.7062	6.72851	5.91189	5.91051	5.91051
PF3D7_0404900	15.6352	16.0362	14.3446	16.8836	17.4728	16.4888
PF3D7_0405000	13.8684	14.4334	14.553	13.7064	14.9968	13.0645
PF3D7_0405100	17.2966	17.0263	16.4301	16.8179	18.0876	16.7209
PF3D7_0405200	8.49217	9.06675	8.84135	8.7837	8.44241	8.90492
PF3D7_0405300	2.00526	2.22967	2.73006	2.3431	1.85487	2.17478
PF3D7_0405400	56.8934	56.226	52.6836	56.0347	59.3234	54.7661
PF3D7_0405500	8.23568	7.19895	8.45264	8.19814	7.54249	7.32066
PF3D7_0405600	4.50633	4.86205	4.26019	3.97836	3.83583	4.29811
PF3D7_0405700	2.87089	3.20158	3.06229	2.64893	2.63337	2.64006
PF3D7_0405800	2.58492	2.18267	3.48823	2.29802	2.3613	1.97933
PF3D7_0405900	27.6275	29.2957	28.3527	28.3376	27.7944	30.287
PF3D7_0406000	11.8941	12.0966	12.3784	11.2619	12.5248	12.4131
PF3D7_0406100	35.4665	33.754	36.0111	34.0468	33.6936	34.5315
PF3D7_0406200	390.672	389.879	372.337	336.096	343.968	336.673
PF3D7_0406400	6.28031	6.03003	6.07672	6.16539	5.19143	6.04649
PF3D7_0406500	268.882	268.65	256.276	265.974	286.331	273.137
PF3D7_0406600	0.743108	1.29416	2.52397	1.11481	1.24965	0.404299
PF3D7_0406700	2.72774	2.62737	3.30848	2.36872	2.06923	2.15056
PF3D7_0406800	2.25216	2.1164	2.96108	2.422	2.28055	2.58239
PF3D7_0406900	5.35303	4.96196	5.9302	5.32868	4.08987	4.51523
PF3D7_0407000	22.2055	18.858	20.285	18.8824	18.4129	19.7643
PF3D7_0407100	7.47904	8.09264	6.72915	7.06725	7.32973	6.89858
PF3D7_0407200	8.33422	7.3321	6.62124	8.11008	6.91925	7.89223
PF3D7_0407300	23.4405	22.1982	23.1542	23.6607	21.7776	24.0892
PF3D7_0407400	2.344	2.44016	3.29164	2.69757	3.02385	2.16624
PF3D7_0407500	5.0385	4.95558	5.87535	5.17994	4.67041	4.71682
PF3D7_0407600	0.546763	0.611046	1.08578	0.386003	0.408652	0.606615
PF3D7_0407700	11.6104	12.2919	11.0209	11.321	10.976	12.3418
PF3D7_0407800	20.8731	21.5121	20.2399	21.5388	23.0632	23.4219
PF3D7_0407900	37.111	39.1389	37.3626	43.8667	39.5415	43.6933
PF3D7_0408000	58.8118	55.4789	55.9752	61.0978	59.5829	75.7516
PF3D7_0408100	18.1118	19.6499	18.3716	18.8977	19.4091	20.7865
PF3D7_0408200	11.84	11.6664	11.2174	11.9152	10.5119	12.0432
PF3D7_0408300	18.1002	16.7059	17.4093	17.0378	15.9629	16.531
PF3D7_0408400	1.61424	1.99028	1.78201	1.60017	1.66559	1.70987
PF3D7_0408500	4.81331	5.03947	5.53997	4.79907	4.0764	4.0538
PF3D7_0408600	1.91435	1.80597	1.66323	1.90141	1.86496	1.86757
PF3D7_0408700	0.47453	0.686891	0.558179	1.28819	0.253332	0.467174
PF3D7_0408800	0.370378	0.416989	0.660762	0.411587	0.369095	0.26868
PF3D7_0408900	1.88212	2.22839	2.24879	1.98468	1.76602	2.02573
PF3D7_0409000	1.53494	1.4641	1.87824	1.10872	1.21095	1.15472
PF3D7_0409100	57.1356	60.167	54.9525	56.2015	60.6314	57.1712
PF3D7_0409200	40.1641	41.9485	41.3223	43.9008	41.2906	41.5445
PF3D7_0409300	7.91596	7.9818	7.93183	7.43618	8.06608	8.57623
PF3D7_0409400	12.4038	12.621	13.0604	12.9461	12.7407	11.6722
PF3D7_0409500	2.84103	3.03394	4.31164	2.56285	2.99773	3.0308
PF3D7_0409600	7.39431	7.80095	7.39512	7.85861	8.05898	7.89663
PF3D7_0409700	3.09702	3.42497	4.82419	3.42105	2.95385	3.21906
PF3D7_0409800	31.3331	32.7135	31.0778	31.4173	30.2004	31.9207
PF3D7_0409900	1.04313	1.21958	1.09015	0.995124	1.61925	1.18745
PF3D7_0410000	24.316	23.6485	23.8417	27.3781	26.6681	28.1229
PF3D7_0410300	12.7643	12.5687	12.5157	13.2463	12.8073	13.3885
PF3D7_0410400	16.4988	17.293	15.3217	15.0282	18.0772	17.3282
PF3D7_0410500	2.6738	2.30903	2.77701	3.76814	4.08764	1.98371
PF3D7_0410600	8.31134	8.73466	8.76088	8.4558	9.11705	9.47262
PF3D7_0410700	15.0402	15.8247	14.6999	14.5516	15.0787	15.6293
PF3D7_0410800	17.0794	16.3202	17.3726	17.4624	16.5965	17.9339
PF3D7_0410900	6.30577	6.08575	6.40722	6.14544	5.17219	5.69964
PF3D7_0411000	9.92185	8.5299	11.3176	11.0343	8.65822	9.95423
PF3D7_0411100	2.85601	2.67685	3.10415	1.48533	2.56151	3.10772
PF3D7_0411200	1.63435	1.79092	1.72372	1.50601	1.35876	1.39873
PF3D7_0411300	1.37911	1.6387	1.0536	1.27976	1.46643	1.48518
PF3D7_0411400	2.73274	3.04369	3.19303	2.42944	2.62602	2.37886
PF3D7_0411700	1.12268	1.54046	2.19547	2.43281	0.62932	1.01802
PF3D7_0411800	2.22355	2.2904	2.48988	2.10911	2.19271	1.67642
PF3D7_0411900	4.08813	4.30492	4.45623	3.70835	3.35747	3.92082
PF3D7_0412000	4.18146	4.67849	4.74159	3.6943	4.58316	4.10966
PF3D7_0412100	1.92733	1.85011	2.35537	2.06962	1.13723	0.927175
PF3D7_0412200	1.6652	2.48573	2.49738	1.60594	2.13355	1.61781
PF3D7_0412300	0.856346	0.771756	0.833929	0.592936	0.627726	0.501747
PF3D7_0412400	4.06107	4.10726	3.73779	4.06163	4.03838	3.83481
PF3D7_0412700	0.770389	1.16983	1.26691	0.953539	0.992522	0.778075
PF3D7_0412900	0.109211	0.138324	0.190066	0.148945	0.17809	0.140442
PF3D7_0413100	0.079004	0.0813026	0.115873	0.0790148	0.0553572	0.064475
PF3D7_0413200	0	0.0765503	0.111971	0.0604469	0	0
PF3D7_0413300	0.0915086	0.115903	0.0753476	0.0610141	0	0.0663822
PF3D7_0413500	8.97942	9.1698	10.1741	9.56913	8.37471	9.01918
PF3D7_0413600	25.7691	25.0661	26.3825	27.5135	22.8658	23.8815
PF3D7_0413700	5.94788	5.79497	5.49876	5.13911	4.81372	5.1317
PF3D7_0413800	0.80027	0.832604	0.670704	0.40019	0.384508	0.995197
PF3D7_0413900	12.9232	12.9319	12.4599	11.762	10.9003	11.0135
PF3D7_0414000	4.85699	5.36235	5.03486	4.25677	3.85255	4.52131
PF3D7_0414100	0.910491	0.873643	1.23529	0.841629	0.634105	0.570422
PF3D7_0414200	2.45201	2.5788	2.83917	1.92684	1.76718	1.95343
PF3D7_0414300	6.56404	6.37495	6.21647	4.91791	4.88864	5.50202
PF3D7_0414400	1.39217	0.77913	1.83942	0.712371	0.290375	0.422752
PF3D7_0414500	2.61171	3.36284	3.07847	2.42782	2.52707	2.73576
PF3D7_0414600	9.67381	9.95167	10.2933	9.62971	9.87791	10.724
PF3D7_0414700	7.24512	7.95623	8.52	7.91419	8.26654	8.47071
PF3D7_0414800	8.31786	9.81628	8.73636	9.17055	12.042	11.8778
PF3D7_0414900	29.4589	30.199	29.8521	31.7381	29.743	33.5713
PF3D7_0415000	14.8323	15.1481	15.4166	16.8192	16.043	16.1963
PF3D7_0415100	2.4902	1.82062	3.10063	1.70086	1.725	2.15892
PF3D7_0415200	2.56398	2.65586	3.24827	2.31552	2.06052	2.3093
PF3D7_0415300	39.3852	38.3507	36.9666	38.724	37.9512	38.2518
PF3D7_0415400	25.2595	25.8928	24.7203	25.9053	26.5186	27.6604
PF3D7_0415500	28.7168	28.9762	28.8133	29.7364	30.1705	28.1168
PF3D7_0415600	1.09304	1.31343	1.62693	1.0091	0.502733	1.03689
PF3D7_0415700	2.1391	2.3481	2.46585	1.54851	1.73581	2.57147
PF3D7_0415800	3.89801	3.84929	3.8216	3.83247	3.16028	4.48118
PF3D7_0415900	82.5465	81.784	86.2101	80.2711	75.4841	76.5526
PF3D7_0416000	8.69446	8.52423	9.63287	8.52157	7.84251	8.27924
PF3D7_0416100	6.33604	6.07494	6.55324	6.69142	5.61314	6.0266
PF3D7_0416200	18.6612	18.0838	20.2252	19.6032	17.9023	15.9448
PF3D7_0416300	3.59985	3.92168	4.08474	3.81133	3.64672	4.0578
PF3D7_0416400	11.1827	11.1305	12.0167	10.9863	10.4487	11.4481
PF3D7_0416500	4.70715	4.36721	5.23956	4.02972	3.04036	4.51072
PF3D7_0416600	1.37271	1.83744	2.40828	1.4041	1.18919	1.4258
PF3D7_0416700	5.86827	5.36801	5.97277	5.10827	4.20321	5.38033
PF3D7_0416800	31.3797	30.6123	30.3263	26.461	30.998	29.5005
PF3D7_0416900	8.42053	8.41262	8.4356	8.4171	8.19152	7.67128
PF3D7_0417000	1.09628	1.14704	1.47174	1.1441	1.01529	0.674243
PF3D7_0417100	0.346441	0.731326	0.570516	0.346489	0.345241	0.293202
PF3D7_0417200	4.44272	4.82969	4.6652	5.28881	4.55728	5.44098
PF3D7_0417300	12.8138	12.7367	14.2754	12.8716	11.5629	11.2716
PF3D7_0417400	22.1262	20.5443	23.3868	20.7635	18.3105	20.2975
PF3D7_0417500	4.45585	4.72891	4.74742	3.94225	4.0348	3.86285
PF3D7_0417600	1.99237	2.22383	2.86064	1.79338	1.56356	1.89697
PF3D7_0417700	1.51728	1.23699	1.65857	1.29073	0.586559	1.06271
PF3D7_0417800	4.18378	4.52069	5.64905	4.01887	3.68346	3.90949
PF3D7_0417900	1.62418	1.3091	2.67468	2.03461	0.735707	0.856883
PF3D7_0418000	2.01256	1.95064	2.32578	1.91287	1.51777	1.77962
PF3D7_0418100	11.362	11.9157	12.1022	12.606	11.5799	11.5279
PF3D7_0418200	38.1808	37.5914	36.8591	35.1016	37.7867	35.9033
PF3D7_0418300	103.447	93.5952	111.884	116.983	88.2733	107.66
PF3D7_0418400	6.16646	5.93584	5.88982	5.67392	4.88536	5.189
PF3D7_0418500	3.509	3.83712	3.8494	3.57488	2.93214	3.41508
PF3D7_0418600	22.3888	23.1701	22.2255	22.8285	25.3789	26.0157
PF3D7_0418700	54.5962	53.3085	49.9665	54.2232	57.0848	55.1644
PF3D7_0418800	1.47998	1.9667	2.03767	1.55297	0.870403	1.53121
PF3D7_0418900	2.14616	3.0348	2.9412	2.32288	1.87871	2.17535
PF3D7_0419000	1.30575	1.29079	1.31771	1.14667	0.821199	0.901009
PF3D7_0419100	0.586664	0.916436	0.917806	0.586744	0.526169	0.638367
PF3D7_0419200	0	0	0	0	0	0
PF3D7_0419300	2.10843	2.18	2.32067	2.06568	1.80097	1.87286
PF3D7_0419400	3.5	3.14469	3.23783	3.14442	3.27593	3.26007
PF3D7_0419500	7.92437	6.80759	7.19155	7.46601	7.33898	8.34782
PF3D7_0419600	95.7887	94.7283	96.5986	95.8692	94.995	89.3038
PF3D7_0419700	9.80345	9.82092	9.93082	9.00206	9.06249	9.57574
PF3D7_0419800	8.20163	8.00157	8.45972	9.0452	8.59845	8.3938
PF3D7_0419900	30.3822	29.4886	30.6807	30.221	28.576	29.0952
PF3D7_0420000	54.5507	53.7869	53.4533	54.2647	56.2229	53.7484
PF3D7_0420100	30.902	32.0493	29.4702	31.6528	32.0223	31.4866
PF3D7_0420200	3.91427	3.80943	4.12353	3.85723	3.83976	3.22574
PF3D7_0420300	47.085	44.0864	46.3262	55.1612	46.5119	55.0087
PF3D7_0420400	4.84909	5.53689	4.35569	4.33539	3.9537	5.1965
PF3D7_0420500	1.19923	1.61587	1.5757	1.22491	0.800953	0.66634
PF3D7_0420600	9.48275	9.94305	9.10686	8.73192	8.38975	9.42034
PF3D7_0420700	0.58705	0.599167	0.718021	0.59283	0.460061	0.657392
PF3D7_0420900	0.179548	0.110457	0.145727	0.256532	0.207043	0.178625
PF3D7_0421100	0.517073	0.622168	0.823836	0.641258	0.649255	0.461367
PF3D7_0421200	0.197202	0.0416287	0.121781	0.131486	0.147389	0.143054
PF3D7_0421300	1.8472	1.99326	2.27509	1.77521	1.9205	1.42609
PF3D7_0421700	0.610422	0.65187	1.26394	0.490799	0.295208	0.442812
PF3D7_0421800	1.68292	1.35644	1.32272	0.918082	0.343041	0.665904
PF3D7_0421900	2.1674	2.28765	6.0231	2.16769	3.64481	2.75148
PF3D7_0422000	6.72374	6.01524	6.08885	4.05286	4.60093	5.02732
PF3D7_0422100	8.27757	9.96858	7.85622	8.27871	8.17706	7.16137
PF3D7_0422200	8.13917	8.08908	8.70332	7.45675	6.4141	6.92406
PF3D7_0422300	15.0358	15.5585	15.3363	14.9522	12.0634	14.1125
PF3D7_0422400	118.827	115.076	119.228	120.316	116.713	119.535
PF3D7_0422500	43.3793	42.0239	42.6676	44.3486	44.1103	43.8748
PF3D7_0422600	3.43069	3.11966	3.85696	2.99127	3.84616	3.63732
PF3D7_0422700	20.554	22.6317	20.0789	20.6284	22.0395	21.2744
PF3D7_0422800	2.74246	3.41	2.76758	3.51217	3.56201	3.45725
PF3D7_0422900	3.79038	4.36171	5.50928	5.27027	4.40487	4.47651
PF3D7_0423000	11.7551	10.9687	11.713	11.4727	12.4146	10.0722
PF3D7_0423100	19.176	20.0305	21.5062	18.0764	16.4943	18.0478
PF3D7_0423200	14.5237	15.3621	14.7894	14.3712	14.2039	12.2731
PF3D7_0423300	13.0101	13.349	14.2975	15.1374	14.6826	15.3036
PF3D7_0423400	13.2146	15.394	14.1262	14.2198	14.7828	14.6599
PF3D7_0423500	15.5708	16.1011	18.0782	15.3143	13.1729	17.0368
PF3D7_0423600	32.696	31.8555	32.862	31.612	32.5993	31.6565
PF3D7_0423700	76.1736	71.1586	72.7676	67.5897	62.8273	64.4355
PF3D7_0423800	13.6749	13.6916	13.4265	13.8597	16.5839	15.9635
PF3D7_0423900	13.184	15.4909	17.2564	19.7373	17.9413	18.5866
PF3D7_0424000	1.74523	2.18744	1.66155	2.03638	1.8343	1.54297
PF3D7_0424100	17.6035	20.4081	17.276	19.9216	21.051	21.1912
PF3D7_0424200	25.1008	25.3233	24.3069	28.9455	30.3851	31.6255
PF3D7_0424400	31.108	30.7657	30.1961	31.5387	33.1081	30.5704
PF3D7_0424500	54.6798	51.845	52.9275	58.8171	54.0972	55.826
PF3D7_0424600	134.537	138.04	125.729	142.921	149.687	139.568
PF3D7_0424700	50.6686	50.8701	48.0805	56.1478	57.899	54.6345
PF3D7_0424800	151.481	148.384	149.184	153.461	147.702	152.689
PF3D7_0424900	272.311	272.727	254.022	261.128	282.158	265.721
PF3D7_0425100	24.3633	25.2108	21.339	19.987	24.1004	23.6515
PF3D7_0425200	10.5979	11.7041	11.8768	12.3034	12.7555	12.1918
PF3D7_0425400	7.21252	7.53359	8.15613	8.80609	7.66592	7.33854
PF3D7_0425500	0.228147	0.048161	0.140891	0	0.255776	0
PF3D7_0425700	0.20715	0.218643	0.127924	0.0690593	0.232236	0.15027
PF3D7_0425800	0.752952	0.611217	0.705927	0.657211	0.52183	0.566068
PF3D7_0425900	1.48011	1.37104	1.71894	1.63498	1.93179	1.53844
PF3D7_0426000	1.54443	1.88038	1.51795	1.31621	1.28031	1.47935
PF3D7_0500100	1.87085	1.95605	1.76661	2.00068	1.53384	1.78197
PF3D7_0500400	0	0.0746988	0	0.0589849	0.0661191	0
PF3D7_0500500	0.106303	0.0897606	0.131294	0	0.079451	0.0771142
PF3D7_0500800	27.96	26.9381	31.3103	25.4874	21.3386	23.6125
PF3D7_0500900	2.86034	2.5934	3.45556	2.62624	2.97893	2.65321
PF3D7_0501000	21.4017	19.3968	23.6195	18.1499	18.1561	20.1217
PF3D7_0501100	80.0394	79.875	79.371	87.1917	90.2575	86.2618
PF3D7_0501200	10.1093	10.1951	9.8003	8.77535	7.64128	8.41279
PF3D7_0501300	473.704	479.83	443.893	447.837	494.739	471.928
PF3D7_0501400	412.868	400.376	413.97	433.36	415.963	429.829
PF3D7_0501500	18.8487	21.4184	18.4262	21.1987	20.9319	21.245
PF3D7_0501600	34.6957	34.5019	32.8196	35.1678	34.8305	37.7292
PF3D7_0501700	0.409458	0.414889	0.869835	0.393133	0.183618	0.392078
PF3D7_0501800	6.64164	7.73481	7.40403	7.31543	6.36291	6.814
PF3D7_0501900	3.39612	3.29564	2.85895	2.90653	3.48538	3.30933
PF3D7_0502000	8.59195	8.60671	8.34533	8.27828	8.10883	7.65311
PF3D7_0502100	1.40178	1.42959	2.09108	1.20169	1.38785	1.42627
PF3D7_0502200	2.73149	2.68078	3.21468	2.00242	1.89188	1.83624
PF3D7_0502300	0.963288	1.09807	1.9036	0.915249	0.431978	0.786137
PF3D7_0502400	100.793	98.8077	100.989	103.32	104.314	105.686
PF3D7_0502500	1.39879	1.60558	1.67365	1.9236	1.61719	1.42694
PF3D7_0502600	2.11182	2.25245	3.25725	2.08179	1.72187	1.82516
PF3D7_0502700	2.44852	2.24471	3.54258	1.77251	1.72546	1.77621
PF3D7_0502800	6.7133	6.57774	7.45717	5.91189	6.62693	5.78883
PF3D7_0502900	3.17583	3.6165	3.99441	3.26368	2.87448	3.67764
PF3D7_0503000	6.72713	7.53218	8.25653	7.3397	7.61273	6.74633
PF3D7_0503100	1.67743	1.55511	1.98634	0.968544	1.20201	1.61827
PF3D7_0503200	4.98316	4.87711	5.23545	4.40131	3.84534	4.10782
PF3D7_0503300	48.1678	48.6474	49.544	47.2915	47.0459	46.636
PF3D7_0503400	35.5212	38.1928	39.117	43.7419	41.7482	44.5381
PF3D7_0503500	2.92765	2.96367	2.97217	2.83932	2.23786	2.63059
PF3D7_0503600	24.0293	23.4098	24.1364	25.2347	25.1527	27.4161
PF3D7_0503800	46.3152	44.469	48.0147	44.5991	40.0565	41.427
PF3D7_0503900	0.778376	0.821562	0.772006	0.448217	0.396654	0.56465
PF3D7_0504000	2.54717	2.45356	2.76065	2.31	2.32837	2.5031
PF3D7_0504100	2.99589	2.33293	2.96016	3.10727	2.68696	2.9943
PF3D7_0504200	2.85872	3.19482	3.37973	2.8744	2.98212	3.95902
PF3D7_0504300	0.664669	0.658843	1.46339	1.1561	0.518373	1.06915
PF3D7_0504400	5.62171	5.96938	5.72587	4.86768	4.93841	5.0278
PF3D7_0504500	0.828305	0.944202	1.25321	1.15979	0.835753	0.630912
PF3D7_0504600	6.34946	6.07993	5.65929	6.63402	5.43053	5.84063
PF3D7_0504700	2.8825	3.05292	3.69519	2.75366	2.01695	2.49841
PF3D7_0504800	4.3701	3.94796	4.43848	3.74184	3.492	3.72043
PF3D7_0504900	4.8681	4.43508	5.40075	4.20252	2.83415	4.01467
PF3D7_0505000	8.86428	8.33656	8.46576	8.37951	8.44381	8.25154
PF3D7_0505100	10.2241	10.3891	9.58619	9.45563	9.50165	8.91317
PF3D7_0505200	3.84708	3.2198	3.66305	3.05097	4.59798	4.64715
PF3D7_0505300	2.00994	2.05125	2.33959	2.11145	1.8805	2.36016
PF3D7_0505400	5.74603	6.64632	6.14241	5.65955	5.00259	6.15749
PF3D7_0505500	4.3032	4.58413	4.51762	4.54972	3.79055	4.28109
PF3D7_0505600	3.81739	4.21778	3.9123	2.97851	3.15665	3.29948
PF3D7_0505700	28.7002	28.645	27.5232	25.7912	27.4465	26.8423
PF3D7_0505800	16.7132	16.6239	16.9298	16.8099	14.7851	15.4805
PF3D7_0505900	7.13249	6.75058	7.2846	6.66313	7.02968	6.09799
PF3D7_0506000	0.262956	0.211944	0.41335	0.239084	0.428802	0.41619
PF3D7_0506100	17.7443	17.4268	18.3497	15.5369	18.6319	17.9364
PF3D7_0506200	11.6131	11.724	11.4325	11.8703	13.2423	9.7632
PF3D7_0506300	3.15234	3.4223	3.83488	3.69799	3.29495	3.19804
PF3D7_0506400	3.42221	2.20665	3.07399	3.29821	2.65077	2.50511
PF3D7_0506500	9.06094	9.02885	9.98387	8.71947	8.23744	8.78979
PF3D7_0506700	6.28525	6.07656	6.35421	6.27371	5.58709	5.69256
PF3D7_0506800	13.9958	13.3583	15.0738	12.5979	12.5339	13.7063
PF3D7_0506900	24.2487	24.6153	24.5514	25.6721	21.1662	25.1787
PF3D7_0507000	1.55402	2.01406	1.83009	1.22893	1.17498	1.2584
PF3D7_0507100	136.546	130.448	140.436	133.719	128.817	127.999
PF3D7_0507200	7.93307	7.51904	8.08834	7.74779	6.74496	8.31358
PF3D7_0507300	7.62472	7.60513	7.95233	9.045	7.52707	9.47205
PF3D7_0507400	5.68265	6.25744	6.70348	6.68093	6.60487	6.76396
PF3D7_0507500	50.9449	52.739	48.932	58.3153	59.8562	59.7485
PF3D7_0507600	10.5631	10.6392	10.2255	10.1912	8.19852	10.4665
PF3D7_0507700	11.9954	11.5427	12.8069	11.2402	10.5418	11.283
PF3D7_0507800	50.8387	50.3827	49.0423	51.9614	53.523	54.2474
PF3D7_0507900	19.418	16.5957	20.6298	17.7088	16.5423	17.854
PF3D7_0508000	14.6276	15.5967	14.2411	15.2267	15.5624	14.2114
PF3D7_0508100	9.03025	8.69673	9.70549	10.0026	7.23131	9.76571
PF3D7_0508200	2.39618	2.44016	2.78104	2.02318	1.9979	2.20118
PF3D7_0508300	3.32551	3.60102	3.43543	2.89482	2.89974	3.23886
PF3D7_0508400	2.66683	2.34263	3.00159	1.80681	2.60401	1.96578
PF3D7_0508500	12.7363	12.4323	12.3173	11.8229	12.3722	12.0887
PF3D7_0508600	30.3396	30.6254	29.5143	31.2998	30.9578	31.7422
PF3D7_0508700	33.3212	30.8588	36.116	33.114	31.0209	32.3237
PF3D7_0508800	5.6852	5.45615	6.70484	6.21271	5.63186	5.81888
PF3D7_0508900	15.9503	16.6009	16.5773	15.6873	15.5169	16.7163
PF3D7_0509000	5.08867	6.00401	5.48065	5.08937	5.09368	5.14163
PF3D7_0509100	6.70735	6.99994	7.07414	6.58264	5.36513	6.34174
PF3D7_0509200	1.53536	1.84901	1.55435	1.35935	1.46733	1.42418
PF3D7_0509300	11.6128	11.3049	11.2313	10.9425	11.2976	9.60769
PF3D7_0509400	53.6818	52.4599	48.1562	51.1944	56.5365	54.1331
PF3D7_0509500	3.5983	2.69854	3.74251	2.88851	2.76015	3.40023
PF3D7_0509600	7.51253	7.36605	8.14629	7.14404	6.93422	6.93874
PF3D7_0509700	1.04733	1.19898	1.26868	1.08776	0.722565	1.0958
PF3D7_0509800	28.3637	25.7017	28.7471	27.6862	25.5298	28.1584
PF3D7_0509900	1.80342	1.82155	2.42475	1.73517	1.63793	2.13623
PF3D7_0510000	1.42084	1.52858	1.9663	1.50664	1.05554	1.32253
PF3D7_0510100	10.0183	9.07713	10.1948	8.97141	7.96361	8.92581
PF3D7_0510200	10.4321	10.4314	10.4927	10.3437	10.2294	10.1458
PF3D7_0510300	2.18765	2.23206	2.55184	1.51941	1.90757	2.04983
PF3D7_0510400	5.81675	5.39582	5.12002	5.83393	5.69454	5.31311
PF3D7_0510500	14.3993	14.5902	15.5051	13.496	13.3098	13.3276
PF3D7_0510700	0.523165	0.520637	0.923081	0.448488	0.586522	0.243974
PF3D7_0510800	1.37232	1.3876	1.63797	1.31484	0.698149	1.05407
PF3D7_0511000	43.4107	45.6498	40.6617	38.335	42.8384	41.2551
PF3D7_0511100	1.22719	1.26515	1.62143	1.37007	0.511927	1.11796
PF3D7_0511200	4.90795	4.88423	4.67622	4.56802	4.78364	5.1443
PF3D7_0511300	1.69881	1.48466	1.8464	1.25729	1.257	1.29397
PF3D7_0511400	1.29363	1.29354	1.85003	1.29381	1.14497	0.740862
PF3D7_0511500	109.686	98.574	109.297	100.912	94.4091	103.314
PF3D7_0511600	3.34865	2.99997	3.90052	3.53971	2.93009	3.3179
PF3D7_0511700	1.97579	2.12931	2.5045	2.49607	1.51557	1.84817
PF3D7_0511800	31.0227	29.8445	32.9526	30.3326	27.256	29.1205
PF3D7_0511900	1.06217	1.07262	1.36506	1.17716	0.901146	0.874642
PF3D7_0512000	6.69923	7.6865	7.56031	5.99072	6.24404	5.83171
PF3D7_0512100	1.44678	2.1484	1.84852	1.29729	1.34234	1.08571
PF3D7_0512200	3.65242	3.4136	2.94675	2.35672	3.00501	2.11536
PF3D7_0512300	6.27776	6.19767	5.83278	5.50091	5.86856	6.31508
PF3D7_0512400	4.26101	3.22413	4.03249	4.42763	3.10197	4.57632
PF3D7_0512500	2.10472	2.17346	2.91568	2.1619	1.59433	1.93946
PF3D7_0512600	15.4769	15.3117	15.4656	14.1505	15.7282	16.1751
PF3D7_0512700	5.20678	5.3523	5.74738	5.53454	3.89156	4.65296
PF3D7_0512800	1.60525	1.5553	1.82165	1.02915	1.04595	1.40335
PF3D7_0512900	1.2407	1.68785	2.04317	0.643415	1.44247	1.20004
PF3D7_0513000	3.87883	4.16524	5.55445	4.55403	3.46625	2.87495
PF3D7_0513100	7.76861	6.24848	7.28375	6.86226	6.61152	6.35537
PF3D7_0513200	17.7247	16.774	17.8726	15.896	16.1132	16.3731
PF3D7_0513300	65.1766	68.7288	62.411	53.4235	57.8949	55.4019
PF3D7_0513400	1.83703	1.55916	2.0116	1.43952	1.40131	1.56617
PF3D7_0513500	3.72223	3.73601	4.59729	3.79298	2.83449	2.44544
PF3D7_0513600	11.6219	12.2441	13.2369	10.6268	10.7776	10.227
PF3D7_0513700	0.918592	0.876024	0.880941	0.886293	1.04195	0.493894
PF3D7_0513800	3.98576	4.49211	4.33872	3.85118	3.48387	3.16088
PF3D7_0513900	1.55307	1.77038	1.91819	1.42902	0.9054	0.946369
PF3D7_0514000	2.00332	2.19731	2.1937	2.14819	1.34293	1.75289
PF3D7_0514100	3.35469	3.47251	3.60703	3.66171	2.48185	3.15004
PF3D7_0514200	3.4062	3.55923	3.53085	3.577	3.19134	3.4946
PF3D7_0514300	3.25276	3.27315	3.53684	2.91391	3.10974	3.08343
PF3D7_0514500	1.16016	0.835559	1.74196	1.18307	0.91811	0.940614
PF3D7_0514600	5.29219	5.7589	5.68938	4.95	4.98046	4.67176
PF3D7_0514700	0.691457	0.896888	1.36848	0.799867	0.523023	0.63455
PF3D7_0514800	7.4192	7.16833	6.66576	6.61909	7.00746	6.48702
PF3D7_0514900	14.8733	14.2766	14.7151	13.9797	14.2737	12.8795
PF3D7_0515000	40.7034	41.0003	39.334	40.8078	44.3251	41.2791
PF3D7_0515100	2.64247	2.60314	3.10504	2.53272	2.18072	1.7971
PF3D7_0515200	3.01439	3.08374	4.51061	3.36266	2.59957	2.2708
PF3D7_0515300	8.71602	9.41453	9.31132	8.20513	8.31341	8.50437
PF3D7_0515400	15.6192	15.5195	16.3846	16.664	15.2954	17.7628
PF3D7_0515500	1.28615	1.25308	1.22193	0.901526	0.985917	0.956921
PF3D7_0515600	1.37649	1.55778	2.07788	1.28744	0.943055	1.30364
PF3D7_0515700	37.6361	38.791	38.5751	39.8311	36.497	40.1887
PF3D7_0515800	2.50585	2.38768	3.57766	2.57517	1.90724	2.20137
PF3D7_0515900	3.32121	3.33722	4.53955	3.80884	2.87944	3.42117
PF3D7_0516000	1.40911	1.53129	1.95664	1.16747	1.28998	1.17946
PF3D7_0516100	2.23671	2.31674	2.57223	2.08788	1.62714	2.07687
PF3D7_0516200	52.4276	48.2342	57.5261	51.5037	48.2289	51.0068
PF3D7_0516300	12.808	12.453	11.7796	11.6212	11.8653	10.588
PF3D7_0516400	4.97842	4.71444	5.80401	4.46723	5.63349	6.32847
PF3D7_0516500	6.36321	6.81958	6.96351	7.28877	6.50376	6.35193
PF3D7_0516600	7.71918	8.35839	8.78122	8.20344	8.27238	7.81402
PF3D7_0516700	26.5429	25.9584	26.7892	27.374	25.5904	28.1961
PF3D7_0516800	9.1463	9.04933	10.1491	9.41686	7.0238	8.63385
PF3D7_0516900	103.384	98.5969	107.887	92.4599	93.798	92.8802
PF3D7_0517000	72.9034	75.1757	72.5206	66.4254	73.3381	67.5858
PF3D7_0517100	9.12919	7.13157	11.0953	6.15986	3.88145	7.21733
PF3D7_0517200	37.9488	29.3916	41.2243	36.2963	24.0597	33.3764
PF3D7_0517300	73.3427	70.0831	76.6717	76.3289	72.1194	74.5598
PF3D7_0517400	13.7133	13.2357	13.9369	12.615	11.1811	12.4881
PF3D7_0517500	2.69449	2.0669	2.68735	2.55569	1.36149	2.14735
PF3D7_0517600	3.86719	2.7948	3.54011	3.13968	2.39729	2.72283
PF3D7_0517700	67.9016	67.3595	68.4204	68.929	67.6424	67.4492
PF3D7_0517800	2.93647	2.89277	2.82086	2.14439	1.67217	0.912933
PF3D7_0517900	8.08749	8.50165	8.85646	8.57981	8.9935	8.26582
PF3D7_0518000	12.8451	11.541	12.1063	12.4222	10.0765	11.6669
PF3D7_0518100	3.92621	4.21014	4.10548	3.38872	3.13248	3.30245
PF3D7_0518200	7.47461	7.66229	7.13972	7.31429	6.87265	8.01632
PF3D7_0518300	15.0165	15.2907	13.607	13.963	15.4027	13.0558
PF3D7_0518400	1.30044	1.64711	1.88549	1.13097	1.14099	0.861333
PF3D7_0518500	25.6718	25.1674	25.8137	25.5713	25.0838	25.6621
PF3D7_0518600	5.77365	6.16012	5.96091	5.61031	5.35223	5.79547
PF3D7_0518700	4.97254	5.16806	5.51686	4.71746	4.25591	4.72438
PF3D7_0518800	0.864398	1.09483	1.06761	0.576344	0.258421	0.627052
PF3D7_0518900	1.2543	1.53389	1.81628	1.98986	0.581877	1.22365
PF3D7_0519000	1.82342	1.54813	1.55914	1.48298	1.79713	1.70067
PF3D7_0519100	5.88813	6.28023	6.67698	5.57899	4.70963	4.57111
PF3D7_0519200	35.9692	34.5771	38.0957	38.768	35.5086	33.7515
PF3D7_0519300	1.96849	2.00544	2.41365	1.96876	2.04696	1.45902
PF3D7_0519400	115.128	122.224	112.349	108.763	116.833	112.333
PF3D7_0519500	5.32377	5.07439	6.2149	4.96174	3.99146	4.5273
PF3D7_0519600	11.6693	11.7912	11.6184	10.7398	12.0145	12.203
PF3D7_0519700	117.398	118.966	115.181	120.176	126.446	119.307
PF3D7_0519800	45.2184	44.5148	42.7105	45.5636	45.7157	44.9574
PF3D7_0519900	2.70311	2.55132	3.61145	2.36554	2.41854	2.17772
PF3D7_0520000	114.754	112.66	117.368	113.219	102.752	110.771
PF3D7_0520100	9.79008	10.0019	9.64423	8.73182	8.38023	7.77084
PF3D7_0520200	7.67654	6.96733	7.4659	6.67617	6.87387	7.47876
PF3D7_0520300	7.7518	7.79023	8.44411	6.30397	6.43957	6.13955
PF3D7_0520400	4.46161	4.44193	3.89579	4.1509	2.88483	4.60643
PF3D7_0520500	6.63685	6.50559	7.02101	6.92636	7.24649	6.78217
PF3D7_0520600	33.4706	34.0554	32.3004	31.6812	32.4162	32.2826
PF3D7_0520700	5.12796	4.90699	5.60808	4.94792	5.11582	5.21117
PF3D7_0520800	6.07982	6.04531	5.99328	5.89881	4.81587	5.86133
PF3D7_0520900	59.1047	61.198	59.0046	54.9633	60.8791	58.9109
PF3D7_0521000	15.0736	13.536	15.186	13.5335	14.0676	13.6828
PF3D7_0521100	0.241503	0.235967	0.392024	0.276042	0.154714	0.120131
PF3D7_0521200	2.40321	2.60902	3.73914	2.55961	2.8692	2.03767
PF3D7_0521300	16.8743	16.8595	17.73	16.5334	16.3065	15.5727
PF3D7_0521400	1.8303	2.82217	2.11315	1.83055	1.96273	1.86171
PF3D7_0521500	1.9533	2.18426	2.43424	2.07676	2.44632	1.9914
PF3D7_0521600	3.17949	3.34682	3.76776	3.22289	3.13101	3.22593
PF3D7_0521700	4.84197	4.35999	4.00242	4.84263	4.41053	4.41802
PF3D7_0521800	1.87399	2.25586	2.12327	1.85876	1.70159	1.85377
PF3D7_0521900	2.21884	2.25436	3.33462	2.51383	1.37523	1.57034
PF3D7_0522000	16.0339	16.3406	15.7562	13.6039	13.863	13.0068
PF3D7_0522100	4.5774	4.61845	5.14701	4.54477	4.69684	4.60694
PF3D7_0522200	7.65081	8.72891	7.57437	6.19341	7.30082	7.91209
PF3D7_0522300	13.9181	14.5036	13.4043	13.6833	15.3103	13.6398
PF3D7_0522400	6.91265	6.55953	7.08548	6.6405	5.57469	6.44
PF3D7_0522500	4.59263	3.67385	5.37377	4.73831	4.22744	5.15519
PF3D7_0522600	3.26224	3.77627	3.3191	3.93127	3.41748	3.28787
PF3D7_0522700	1.27722	1.50004	2.66737	1.62577	0.572756	0.758061
PF3D7_0522800	11.9851	11.4512	11.2369	11.8157	11.0729	11.4912
PF3D7_0522900	2.53916	2.7332	2.24487	2.49185	2.25901	2.25183
PF3D7_0523000	158.642	159.719	137.699	165.33	179.704	164.824
PF3D7_0523100	7.67882	6.95656	7.15777	6.37574	6.37904	6.4494
PF3D7_0523200	1.74039	1.71918	1.57359	1.86556	1.6991	1.4679
PF3D7_0523300	2.19368	2.20643	2.94846	2.15096	1.63956	2.10619
PF3D7_0523400	13.9396	14.612	13.8759	14.7971	14.725	15.743
PF3D7_0523500	0.830587	0.866356	1.41809	0.977295	0.931173	0.744295
PF3D7_0523600	1.54221	1.40396	1.93454	1.44602	0.91852	1.2586
PF3D7_0523700	1.65298	1.60571	1.80801	1.56915	1.6333	1.69196
PF3D7_0523800	8.52585	8.1138	8.88426	9.13497	7.14692	8.17482
PF3D7_0523900	2.97501	2.76183	3.06896	3.00923	2.23616	2.53825
PF3D7_0524000	166.522	167.203	167.014	170.278	167.502	169.705
PF3D7_0524100	28.9373	28.4969	31.2048	28.6941	26.809	28.8138
PF3D7_0524200	2.85863	2.96948	2.76866	2.2214	2.62842	2.90916
PF3D7_0524300	8.22235	8.27911	9.56048	7.98262	7.94531	7.11267
PF3D7_0524400	41.3445	38.8708	42.1111	42.8438	36.0193	39.9939
PF3D7_0524500	6.3447	6.35476	6.97485	5.80552	7.76888	5.87563
PF3D7_0524600	6.68797	5.50316	7.30499	6.59788	5.04961	5.94072
PF3D7_0524700	5.04342	6.59068	6.03134	4.91067	5.50462	4.87814
PF3D7_0524800	3.27638	3.29165	3.7219	2.62955	2.65283	3.21301
PF3D7_0524900	23.1281	23.3369	21.6201	23.5087	24.4329	23.7143
PF3D7_0525000	3.63321	3.61792	4.20882	3.14086	2.30347	2.99913
PF3D7_0525100	104.724	97.2452	108.689	112.243	102.171	110.459
PF3D7_0525200	14.2768	14.1903	14.2104	14.1601	13.2132	14.655
PF3D7_0525300	2.16616	2.34762	2.62024	2.23346	2.15309	2.28416
PF3D7_0525400	3.56052	2.77023	3.54947	4.37496	3.76361	4.15105
PF3D7_0525500	9.32705	8.75688	9.18949	7.9366	8.15164	8.08923
PF3D7_0525600	1.59389	1.58451	1.65957	1.72386	1.72458	1.71419
PF3D7_0525700	0	0	0	0	0	0
PF3D7_0525800	88.3818	91.1342	92.1996	107.728	97.3079	109.634
PF3D7_0525900	1.75104	1.46377	2.40059	1.85636	1.02081	1.37186
PF3D7_0526000	1.98311	1.67451	2.68683	1.70691	1.69777	1.51706
PF3D7_0526100	0.634968	0.733274	0.807309	0.597698	0.795613	0.568999
PF3D7_0526200	6.26608	6.68045	6.09713	5.95087	5.74211	6.14241
PF3D7_0526300	20.4111	22.1322	20.5042	21.2015	20.5684	19.2224
PF3D7_0526400	3.05767	2.6007	3.52841	2.72326	2.15186	2.76857
PF3D7_0526500	29.2038	30.2502	27.8041	29.8978	32.582	31.3523
PF3D7_0526600	3.28293	2.97128	3.15552	3.2227	2.78116	3.11014
PF3D7_0526700	5.7657	5.04616	6.09891	5.24736	4.84402	4.97632
PF3D7_0526800	21.4859	22.5249	21.8343	21.4587	20.3274	22.0971
PF3D7_0526900	37.4284	36.5767	38.3739	37.0617	32.3317	36.7458
PF3D7_0527000	19.1607	20.1726	19.1164	18.2739	18.5707	19.0215
PF3D7_0527100	27.1062	29.4441	26.6338	27.0367	28.3383	25.9923
PF3D7_0527200	27.3122	28.0083	26.0864	26.0716	25.6382	26.3347
PF3D7_0527300	9.40734	9.93184	10.3146	8.5224	8.51893	9.11371
PF3D7_0527400	31.9339	30.826	32.0541	33.7213	32.644	34.3828
PF3D7_0527500	89.2678	87.5166	91.2328	87.6853	85.6283	88.344
PF3D7_0527600	6.17055	6.14801	6.42961	5.52812	5.97141	7.0643
PF3D7_0527900	32.9737	33.8958	34.7582	35.3002	33.8717	32.5
PF3D7_0528000	13.0609	11.9773	11.6796	11.7904	11.9803	13.0123
PF3D7_0528100	26.7287	28.04	27.5762	28.7608	28.5386	27.467
PF3D7_0528200	62.5807	62.2673	61.9519	65.6297	64.6858	64.22
PF3D7_0528300	2.55248	2.74353	2.53072	3.18518	2.65157	3.61831
PF3D7_0528400	10.2311	10.8417	10.4467	10.4172	9.79312	11.5749
PF3D7_0528500	1.95066	1.79523	2.40924	1.79653	1.63623	1.92406
PF3D7_0528600	0.505934	0.498404	0.416583	0.899562	0.126045	0.367015
PF3D7_0528700	23.969	22.8913	24.1301	24.7246	23.0199	21.5022
PF3D7_0528800	22.8362	21.7223	21.2967	22.0976	22.8302	20.7802
PF3D7_0528900	3.47867	3.52069	4.15594	2.86136	2.77006	3.78525
PF3D7_0529000	22.9687	21.6352	24.061	26.1954	21.8632	24.6278
PF3D7_0529100	2.8658	3.1942	3.06759	2.52225	1.19947	2.82732
PF3D7_0529200	1.04145	1.48658	1.30671	1.38879	1.03785	0.791467
PF3D7_0529300	1.74917	1.90698	1.80488	1.41724	1.78724	1.59012
PF3D7_0529400	16.7494	17.0514	16.6946	15.7791	15.9091	16.7772
PF3D7_0529500	5.04029	5.1403	5.25506	4.88822	4.64775	5.55572
PF3D7_0529700	1.31004	1.3533	1.859	1.4496	1.20828	0.930109
PF3D7_0529800	5.94112	6.47552	6.52179	5.2654	5.53777	5.11243
PF3D7_0529900	21.0817	22.5873	22.8336	23.1996	19.3575	21.9433
PF3D7_0530000	11.2108	11.1621	11.0327	10.7627	10.4514	10.7637
PF3D7_0530100	17.6107	17.7802	16.6722	19.1806	20.6692	18.6676
PF3D7_0530200	3.2753	3.49448	4.66305	4.06644	3.47297	3.54639
PF3D7_0530300	4.02929	4.2047	5.11739	3.95381	3.73596	4.05349
PF3D7_0530400	0.690029	0.756325	0.770302	0.477777	0.580195	0.592009
PF3D7_0530500	0.443208	0.479208	0.574106	0.432458	0.339334	0.282304
PF3D7_0530600	14.5937	15.7457	16.4987	13.7849	13.2014	14.1575
PF3D7_0530700	8.15213	7.79578	6.66635	7.92079	8.8016	6.7068
PF3D7_0530750	0.0715182	0.0452917	0.132497	0	0	0.0778211
PF3D7_0530800	2.62822	3.02098	2.70195	2.24873	2.69103	2.2482
PF3D7_0530900	3.69801	3.9335	4.12949	3.60875	3.67291	3.87742
PF3D7_0531000	8.41574	8.73614	8.16177	8.38796	9.27279	7.89867
PF3D7_0531100	2.95763	3.27713	3.60509	3.01401	2.67388	2.89505
PF3D7_0531200	1.45005	1.69084	1.90465	1.05891	1.08377	1.10198
PF3D7_0531300	3.95499	4.22213	5.30347	3.44696	4.24392	4.05763
PF3D7_0531400	6.85647	7.10322	6.89312	6.92979	7.3623	6.49616
PF3D7_0532100	176.407	171.156	174.167	177.104	170.634	171.901
PF3D7_0532200	5.17587	4.87577	5.51369	4.65892	5.00482	5.49122
PF3D7_0532300	48.7159	47.3935	45.2166	42.7249	44.7953	42.8424
PF3D7_0532400	10.1128	10.6347	10.2414	9.58064	9.1012	8.70733
PF3D7_0532500	1.40864	1.39629	1.58851	1.34758	0.823945	1.06628
PF3D7_0532600	1.11763	1.18513	1.7656	1.35174	0.990729	0.848462
PF3D7_0532900	0.954752	1.37606	0.813246	1.31708	1.47638	1.14637
PF3D7_0600200	0.568498	0.571802	0.63503	0.351179	0.421772	0.445756
PF3D7_0600300	0.608675	0.697512	0.25059	0.231908	0.0649892	0.756934
PF3D7_0600400	0.0516047	0.0466867	0.100157	0.0589849	0.0330595	0
PF3D7_0600500	0.275603	0.155144	0.340395	0.122507	0.137324	0.73307
PF3D7_0600600	0.543301	0.449933	0.800069	0.459779	0.374828	0.318329
PF3D7_0600700	0.213353	0.19302	0.0376444	0	0.0683403	0.0663303
PF3D7_0601000	0.417253	0.396363	0.171782	0.41731	0.701675	0.908051
PF3D7_0601100	5.39165	5.02507	6.28224	6.10459	6.50079	6.86307
PF3D7_0601200	3.05771	2.93921	2.25919	1.80211	2.26494	2.55481
PF3D7_0601300	0.137856	0.116403	0.0567548	0	0.103034	0.30001
PF3D7_0601500	1.78324	1.72239	1.48944	1.51404	1.52457	1.22845
PF3D7_0601600	2.17893	1.87271	1.9543	1.60848	1.33772	1.74999
PF3D7_0601900	28.8603	30.2479	28.1611	29.0943	29.4421	28.1758
PF3D7_0602000	3.00919	2.93597	3.408	2.66929	1.91926	2.26778
PF3D7_0602100	29.4206	29.8018	27.4382	28.7534	30.9007	27.0404
PF3D7_0602200	6.1664	6.52141	5.90685	4.51857	5.43014	5.71333
PF3D7_0602300	0.536689	0.679759	0.66286	0.578052	0.370267	0.449221
PF3D7_0602400	3.68399	3.54739	4.13382	3.99832	3.38749	3.59136
PF3D7_0602500	1.11466	1.78552	1.55892	1.37712	1.39667	1.2129
PF3D7_0602600	20.7786	19.464	18.3007	19.5436	22.262	20.6496
PF3D7_0602700	3.90752	4.05885	4.92828	3.84602	3.24499	3.4645
PF3D7_0602800	5.69161	5.83576	5.61629	5.51168	5.06419	5.96384
PF3D7_0602900	12.9754	12.7435	12.8385	12.4987	13.3928	13.7245
PF3D7_0603000	10.5907	11.0799	10.2689	11.0366	9.84373	11.0404
PF3D7_0603100	2.11669	2.36121	2.37446	1.8645	1.00146	1.69045
PF3D7_0603200	2.57107	3.09128	2.99142	2.49689	2.67356	2.35165
PF3D7_0603300	5.36768	4.95652	4.87033	4.37871	4.74022	4.66606
PF3D7_0603400	19.1908	20.1671	19.058	18.3634	18.9871	18.2049
PF3D7_0603500	3.07517	3.13701	4.00343	2.99247	2.34809	2.7493
PF3D7_0603600	5.76185	5.49721	5.23475	4.19906	4.83603	4.4432
PF3D7_0603700	1.08518	1.08155	1.25241	0.889615	0.837659	0.813023
PF3D7_0603800	6.12532	6.29599	5.92736	6.46014	5.78678	5.92804
PF3D7_0603900	1.7852	2.20595	2.87711	1.43707	0.829846	1.27923
PF3D7_0604000	0.954908	0.888884	0.959149	0.759428	0.593317	0.763649
PF3D7_0604100	17.0213	15.9133	16.046	16.0161	16.142	16.6083
PF3D7_0604200	1.32124	1.06915	1.13323	1.02777	1.06979	1.19806
PF3D7_0604300	4.90039	5.21237	5.44249	5.26832	4.42914	4.54689
PF3D7_0604400	0.614703	0.622856	1.11351	0.409858	0.367544	0.356734
PF3D7_0604500	135.975	134.374	137.39	141.11	133.241	137.376
PF3D7_0604600	1.90308	2.02366	2.36802	1.81812	1.97433	1.62264
PF3D7_0604700	3.13755	3.24728	4.11874	3.69385	2.69341	3.12143
PF3D7_0604800	0.804314	1.12752	1.00305	0.812234	0.822928	0.764737
PF3D7_0604900	1.6893	1.53407	1.73213	1.84892	1.00054	1.04048
PF3D7_0605000	2.34151	3.33072	2.31358	2.08963	1.37312	1.25433
PF3D7_0605100	27.3494	27.388	26.4271	26.8997	27.497	27.9773
PF3D7_0605200	4.48714	4.68347	4.51572	3.65669	3.44685	3.66194
PF3D7_0605300	4.49143	4.56761	4.75774	4.55762	3.63869	3.78138
PF3D7_0605400	2.70091	3.04081	3.18761	2.28108	1.74951	3.26549
PF3D7_0605500	3.38317	3.39716	3.57622	2.74349	2.73361	2.91853
PF3D7_0605600	1.73418	1.66578	2.05562	1.79262	1.35702	1.65905
PF3D7_0605700	5.52116	6.41505	6.65007	5.65882	5.32015	6.3553
PF3D7_0605800	15.0044	14.4571	14.2646	14.4973	15.3317	14.3808
PF3D7_0605900	25.5607	24.8485	24.8896	28.1462	25.1639	27.4187
PF3D7_0606000	65.9212	64.9092	62.3526	65.872	71.5907	67.9363
PF3D7_0606100	60.5912	60.7503	58.7212	59.1288	63.5591	60.4961
PF3D7_0606200	10.0913	10.6094	10.8548	9.66392	12.0159	10.7654
PF3D7_0606300	0.669891	1.1717	1.41836	1.08473	1.07288	1.11075
PF3D7_0606400	2.35387	2.53967	3.60713	2.44138	2.15024	2.94077
PF3D7_0606500	33.393	34.2175	33.8393	34.8497	35.1092	33.3971
PF3D7_0606600	59.4513	56.1631	54.0986	62.3482	62.3913	62.3712
PF3D7_0606700	31.5285	30.1932	29.9908	30.1416	29.0199	29.8962
PF3D7_0606800	6.70584	7.18537	8.35419	6.86679	6.32746	5.85646
PF3D7_0606900	9.33299	10.6866	9.33423	9.96284	9.65296	10.1897
PF3D7_0607000	95.4256	95.5018	96.4851	96.5409	97.3448	94.1911
PF3D7_0607100	1.30563	1.4868	2.08599	1.38967	1.10117	1.27732
PF3D7_0607200	3.8206	3.70315	4.07632	3.48027	3.29793	3.279
PF3D7_0607300	1.84487	2.42243	2.94753	1.86205	1.78367	1.73121
PF3D7_0607400	3.0242	3.18603	3.11846	2.84559	2.45041	2.7884
PF3D7_0607500	0.286861	0.346817	0.418718	0.208655	0.204655	0.227013
PF3D7_0607600	3.97786	4.12022	3.98198	3.87401	4.04353	3.55865
PF3D7_0607700	5.10269	4.89452	5.80704	4.85962	3.8167	4.43164
PF3D7_0607800	1.54074	1.79033	1.51887	2.0923	1.74317	1.75343
PF3D7_0607900	1.79534	2.70778	2.01317	1.77196	1.93331	1.79933
PF3D7_0608000	1.29606	1.57923	1.29682	1.05012	1.06677	1.17821
PF3D7_0608100	5.62135	5.72894	6.44273	5.42305	4.69388	5.10851
PF3D7_0608200	0.109588	0.0925341	0.135351	0.292273	0.163812	0.397485
PF3D7_0608300	1.14997	1.31178	1.72908	1.35729	0.84881	1.05701
PF3D7_0608310	4.89881	4.74479	5.06488	3.72449	4.27437	4.29338
PF3D7_0608400	4.13852	4.09113	3.80242	2.8267	2.4896	3.62457
PF3D7_0608500	10.799	11.35	10.6764	10.9779	9.7195	10.0405
PF3D7_0608600	2.66508	2.26926	3.23629	3.4046	2.05884	2.1445
PF3D7_0608700	31.4102	31.9673	29.1176	28.4596	31.4496	29.2738
PF3D7_0608800	12.8319	11.6652	13.4202	12.6858	10.5408	12.322
PF3D7_0608900	1.96993	1.88757	2.66577	1.79888	1.99725	1.86395
PF3D7_0609000	21.5046	20.0716	21.9863	19.6647	18.2285	19.7994
PF3D7_0609100	15.7114	16.1008	16.1151	15.5294	15.1255	16.4951
PF3D7_0609200	3.2511	3.35598	3.37294	3.08896	2.8794	3.53762
PF3D7_0609300	2.1148	2.35153	2.65753	1.86915	1.57142	1.60547
PF3D7_0609400	5.46411	5.3788	5.96191	4.02077	3.6501	3.97404
PF3D7_0609500	0.802527	1.06018	1.12975	0.655918	0.677205	0.826304
PF3D7_0609600	0.669585	0.685948	0.985101	0.669676	0.48573	0.685737
PF3D7_0609700	81.3007	77.9826	80.8711	84.2472	80.4358	84.012
PF3D7_0609800	9.77838	10.2967	10.8022	9.89444	9.19441	10.0473
PF3D7_0609900	8.93006	8.604	8.3446	8.39236	8.88076	8.75989
PF3D7_0610000	3.02955	2.81914	3.30905	2.59711	3.04986	2.33225
PF3D7_0610100	38.0717	35.1652	41.5631	35.7789	32.1996	33.8222
PF3D7_0610200	25.2388	25.6326	27.1939	23.7163	24.9455	24.6961
PF3D7_0610400	0.925844	0.808727	1.1435	0.574741	1.07376	0.694785
PF3D7_0610500	3.22336	2.72915	3.22386	2.2076	3.37804	3.04994
PF3D7_0610600	2.88566	3.01651	3.8442	3.20113	2.48638	3.37308
PF3D7_0610700	27.8034	28.7523	31.1142	27.5661	28.8282	27.4557
PF3D7_0610800	101.658	105.057	100.817	106.167	109.948	106.56
PF3D7_0610900	42.2245	43.2763	43.2794	45.8708	43.4204	45.5408
PF3D7_0611000	0.962831	1.36021	1.00623	0.74074	0.913366	1.04769
PF3D7_0611100	3.01935	3.32105	3.5329	2.22509	2.49421	2.59377
PF3D7_0611200	2.38403	1.91921	1.8715	1.33362	2.44623	1.6708
PF3D7_0611300	2.99448	3.63135	3.90829	2.4214	2.38093	2.63444
PF3D7_0611400	17.1303	18.0734	15.43	16.5904	18.9591	15.9914
PF3D7_0611500	2.0173	2.05318	1.82417	1.72935	1.45389	1.56792
PF3D7_0611600	14.2606	14.3204	15.0045	11.3769	13.1244	13.3393
PF3D7_0611700	79.6414	73.1425	78.8156	78.2524	76.0482	76.5453
PF3D7_0611800	22.2609	21.9184	21.4078	21.5231	23.4323	21.5246
PF3D7_0611900	0.188221	0.476794	0.634011	0.239587	0.306932	0.260666
PF3D7_0612000	0.866104	1.12137	1.06972	1.30896	1.03572	1.34035
PF3D7_0612100	35.4424	34.8062	33.7473	33.2031	36.3805	35.153
PF3D7_0612200	9.71143	9.73488	11.0072	9.59391	8.57437	10.2617
PF3D7_0612300	0.856256	1.28786	1.45414	0.856373	0.959951	0.465859
PF3D7_0612400	2.41008	1.62167	1.7674	1.58183	1.51985	1.39319
PF3D7_0612500	7.35494	9.45062	9.34733	8.31542	4.30208	9.27899
PF3D7_0612600	7.35597	7.90258	7.61992	6.98005	7.6365	8.62697
PF3D7_0612700	17.1916	17.4757	16.5856	19.2233	19.5217	19.63
PF3D7_0612800	4.48427	4.44908	4.09232	4.13606	3.46327	5.53007
PF3D7_0612900	48.8157	49.3135	48.7035	50.3185	51.8733	50.2334
PF3D7_0613000	2.06808	2.77478	2.72744	2.62928	2.90799	2.82246
PF3D7_0613100	6.56657	5.94813	6.42799	6.38447	5.6524	7.21165
PF3D7_0613200	1.99273	2.29959	1.96896	2.3916	1.48937	1.54193
PF3D7_0613300	12.9476	14.0527	13.8128	14.2232	13.4848	14.7928
PF3D7_0613400	12.6173	11.3297	13.5677	12.4935	12.6674	15.1637
PF3D7_0613500	2.72966	2.9999	2.86308	2.72163	2.84366	2.65036
PF3D7_0613600	5.00666	5.55481	5.29209	5.96224	5.83054	6.50369
PF3D7_0613700	4.22385	4.07245	3.90954	4.19446	3.42558	3.32483
PF3D7_0613800	17.1128	16.1084	18.0942	16.1798	13.3577	16.2443
PF3D7_0613900	103.714	106.918	96.8423	105.095	110.691	112.861
PF3D7_0614000	16.03	17.3345	15.7184	18.5023	19.9642	19.7194
PF3D7_0614100	6.11932	6.84848	7.09949	5.83923	5.06094	5.91634
PF3D7_0614200	7.98523	7.97377	8.48241	7.57747	7.11904	8.18483
PF3D7_0614300	14.8133	16.0608	14.6351	15.3654	14.9218	15.241
PF3D7_0614400	8.07694	7.81089	8.13119	7.86467	7.60855	7.8712
PF3D7_0614500	63.1281	63.0667	59.2313	59.452	62.6931	58.5006
PF3D7_0614600	1.20472	1.35865	2.09942	1.32042	1.07309	1.00562
PF3D7_0614700	7.33318	7.27871	8.21741	6.99419	6.64233	7.85615
PF3D7_0614800	5.38791	5.42948	5.48879	6.01797	5.5554	4.7929
PF3D7_0614900	4.97745	5.27192	5.34435	5.273	4.37475	5.24627
PF3D7_0615000	16.2094	18.0517	18.3912	17.786	16.6938	15.2769
PF3D7_0615100	2.08191	2.09232	2.6552	1.99166	1.47146	1.77291
PF3D7_0615200	1.97178	2.06136	2.80257	1.87815	1.2281	1.63471
PF3D7_0615300	4.13219	3.94859	4.41346	3.70624	2.96751	3.36027
PF3D7_0615400	53.73	54.58	54.514	50.8008	52.4048	51.098
PF3D7_0615500	5.825	6.33181	6.7184	5.55047	5.30828	6.01485
PF3D7_0615600	16.0206	14.8038	15.2269	14.5743	15.6602	14.6225
PF3D7_0615700	10.7235	10.814	9.63696	9.15198	9.66353	9.15705
PF3D7_0615800	2.4442	2.58702	2.64937	2.10264	1.80125	1.93426
PF3D7_0615900	3.28285	3.76446	4.31527	3.02533	2.35284	3.15116
PF3D7_0616000	2.69105	2.46263	3.25408	2.3955	2.55887	2.51428
PF3D7_0616100	6.12314	6.6032	7.26013	5.52908	5.25638	5.02564
PF3D7_0616200	8.11449	8.91624	9.5173	8.38814	8.14673	9.5215
PF3D7_0616300	5.54382	4.81807	7.06565	5.89849	5.15729	4.81308
PF3D7_0616400	3.10214	3.35492	3.60746	3.27745	3.19466	3.21345
PF3D7_0616500	1.04263	0.780335	1.01848	0.929012	0.765092	0.783845
PF3D7_0616600	3.92597	4.10776	4.75523	3.83167	3.52964	4.04496
PF3D7_0616700	2.1639	1.91215	2.50169	2.21453	1.88999	1.80702
PF3D7_0616800	3.30054	2.99047	3.22148	2.7941	3.13205	3.17444
PF3D7_0616900	10.2401	10.0301	10.4642	9.14193	8.84584	9.28942
PF3D7_0617000	3.98458	3.46495	3.47675	3.88599	2.97808	4.40045
PF3D7_0617100	24.7481	23.084	23.2187	24.4562	24.7664	23.5289
PF3D7_0617200	42.2624	42.9841	43.1638	40.4936	41.8493	40.7488
PF3D7_0617300	6.98071	6.77382	7.64838	5.91189	5.80646	6.6158
PF3D7_0617400	3.15167	2.87066	2.95774	2.9853	3.02037	2.83847
PF3D7_0617600	0.746294	0.488917	0.540331	0.514756	0.461612	0.448036
PF3D7_0617700	0.994184	0.78158	0.719808	0.411443	0.922413	0.596856
PF3D7_0617800	511.995	556.802	484.729	516.551	550.689	545.295
PF3D7_0617900	76.4339	81.8945	75.259	83.7395	84.5098	83.757
PF3D7_0618000	16.2934	17.5774	15.5772	17.3653	18.4864	19.3199
PF3D7_0618100	3.96163	3.81972	4.16496	4.77106	3.04289	3.90803
PF3D7_0618200	17.5911	17.2559	16.2949	15.417	15.5026	14.5534
PF3D7_0618300	83.0381	84.696	79.8134	77.8653	88.0528	78.6275
PF3D7_0618400	0.628178	0.523445	0.571684	0.562131	0.481857	0.431709
PF3D7_0618500	4.5986	5.12809	5.34015	3.79937	3.25021	4.18803
PF3D7_0618600	1.30324	0.851952	1.45385	1.05114	0.754099	0.777666
PF3D7_0618700	4.37367	5.09643	4.5736	3.84936	2.942	3.74384
PF3D7_0618800	116.409	126.475	125.715	88.6853	100.912	110.32
PF3D7_0618900	2.67202	2.94101	3.06822	2.57847	1.91413	1.95072
PF3D7_0619000	11.0347	10.7827	11.17	10.1356	9.22231	9.19471
PF3D7_0619100	2.56709	2.34019	2.48396	2.19132	1.8331	1.88594
PF3D7_0619200	46.2239	45.3212	44.206	41.5473	45.2076	43.9187
PF3D7_0619300	2.18013	2.17661	2.68849	1.94115	1.32218	1.66462
PF3D7_0619400	26.8729	26.6629	26.7338	25.2562	25.8406	24.8456
PF3D7_0619500	3.30996	3.22486	3.55046	2.25075	2.65189	2.59177
PF3D7_0619600	1.16771	1.28673	1.61529	0.677364	0.680743	0.53366
PF3D7_0619700	5.02286	5.68644	5.88501	4.57624	5.28402	5.16604
PF3D7_0619800	5.83329	6.16343	6.21109	5.16143	5.5393	5.95037
PF3D7_0619900	7.2149	8.95855	7.3341	7.17535	7.95232	7.36559
PF3D7_0620000	1.82473	1.23696	1.4284	1.64505	0.979634	1.56606
PF3D7_0620100	2.20601	2.29651	2.20209	2.11564	1.62619	2.03872
PF3D7_0620200	1.41295	0.894807	2.39147	0.837419	0.528021	0.96804
PF3D7_0620300	2.53654	2.26987	2.36667	2.61962	2.50372	2.67009
PF3D7_0620400	6.46711	6.49473	6.54595	6.65936	8.19413	8.16133
PF3D7_0620500	15.3202	15.6814	14.5902	15.545	16.6513	17.6638
PF3D7_0620600	2.18474	2.31102	3.58792	2.30509	2.09941	2.45565
PF3D7_0620700	2.37955	2.625	3.6263	2.72534	2.53864	3.00689
PF3D7_0621000	2.8057	2.87828	3.48097	2.7426	2.4196	2.62472
PF3D7_0621100	11.4726	11.541	12.0219	11.7103	12.068	12.7748
PF3D7_0621200	28.5819	28.5298	29.8008	25.2601	27.6052	27.5256
PF3D7_0621300	25.372	25.7679	25.3311	24.5071	23.9472	24.6035
PF3D7_0621350	0	0	0	0	0	0
PF3D7_0621400	15.7776	15.1018	14.2426	15.7014	13.6307	15.4803
PF3D7_0621500	2.8014	2.83855	2.65872	2.18244	2.04969	2.24611
PF3D7_0621700	1.85569	1.8439	2.26107	1.49975	1.63912	1.25097
PF3D7_0621800	94.4229	89.3278	97.5609	95.361	86.8576	91.4997
PF3D7_0621900	42.7901	43.2477	41.5207	43.1245	46.1837	43.1661
PF3D7_0622000	3.39887	3.25678	2.73777	2.83771	2.84958	2.37985
PF3D7_0622100	4.50215	4.12641	4.75175	3.88056	4.29485	4.29324
PF3D7_0622200	37.9587	36.8002	37.8147	34.4488	37.944	36.828
PF3D7_0622300	1.76258	2.02826	2.08403	1.56934	1.39768	1.47352
PF3D7_0622400	2.57182	2.59488	3.12259	1.91823	2.0525	2.65618
PF3D7_0622500	2.00479	2.25991	1.90659	1.96496	1.52835	1.35251
PF3D7_0622600	6.17771	6.11738	7.02888	6.89002	5.62463	6.27401
PF3D7_0622700	1.05492	1.36	1.37272	1.09274	0.591336	1.18888
PF3D7_0622800	38.8039	37.6356	36.6919	36.7687	37.3596	36.5455
PF3D7_0622900	36.9266	36.427	38.3042	39.5709	38.1354	39.3319
PF3D7_0623000	6.09681	5.8777	6.85813	5.60151	5.34613	5.36301
PF3D7_0623100	44.8779	44.6374	45.9893	47.1939	44.3719	45.1623
PF3D7_0623200	7.84889	7.46081	7.90383	8.57482	7.77944	7.71843
PF3D7_0623300	3.91589	4.19851	4.83648	3.82534	2.53197	2.97279
PF3D7_0623400	1.73189	1.77026	1.83883	1.88407	1.90757	1.58697
PF3D7_0623500	6.32313	5.62173	6.19985	6.37684	5.48943	7.0912
PF3D7_0623600	28.0679	26.8337	26.9353	29.7396	26.8588	27.3468
PF3D7_0623700	8.68706	7.80418	9.08561	8.13278	6.24993	7.25197
PF3D7_0623800	122.526	120.482	113.26	127.969	132.616	124.42
PF3D7_0623900	7.17911	7.57138	7.77174	6.97985	6.22077	6.72251
PF3D7_0624000	43.885	45.6234	41.5991	43.405	46.3325	44.2741
PF3D7_0624100	2.23818	2.22425	2.04137	1.92854	1.50554	2.77264
PF3D7_0624200	3.77139	3.79399	3.69967	2.99587	3.23684	3.41653
PF3D7_0624300	1.55711	1.62099	2.42373	1.62133	1.29133	1.39261
PF3D7_0624400	6.44624	5.61321	6.69694	5.07039	5.42017	5.22422
PF3D7_0624500	3.95337	4.34794	4.15296	3.63028	3.59618	3.94968
PF3D7_0624600	106.859	100.874	101.223	110.604	106.903	106.949
PF3D7_0624700	2.91687	2.90666	3.57611	2.31666	2.06787	2.33378
PF3D7_0624800	0.745237	0.629267	0.843733	0.944096	0.389894	0.54061
PF3D7_0624900	1.63311	1.48623	1.79292	1.20988	0.976471	1.21102
PF3D7_0625000	4.58978	4.89728	5.08474	5.20247	4.86495	5.8418
PF3D7_0625100	1.07286	0.782376	1.28493	0.715339	0.510274	0.707523
PF3D7_0625200	1.91934	1.86803	2.91954	1.85899	1.22312	1.53889
PF3D7_0625300	4.9161	4.7974	5.22392	4.2933	3.96329	4.25888
PF3D7_0625400	24.7982	23.7097	23.8518	25.0666	25.7219	25.6099
PF3D7_0625500	2.40822	2.97394	2.57283	2.02318	2.42988	2.72527
PF3D7_0625600	4.24609	4.02239	3.93323	4.35196	4.03249	3.43659
PF3D7_0625700	3.08648	2.97105	2.93531	2.34605	2.5606	2.28378
PF3D7_0625800	3.51332	3.48253	3.50915	3.29992	3.11679	2.36026
PF3D7_0625900	0.987212	1.20407	1.44509	1.17019	0.409913	0.557
PF3D7_0626000	6.1624	5.86668	6.78368	6.11126	5.93098	6.17132
PF3D7_0626100	2.07873	2.14028	2.50117	2.11926	1.89445	1.92629
PF3D7_0626200	2.36163	1.70087	2.65946	1.75988	1.76508	2.21705
PF3D7_0626300	1.932	1.44597	2.41331	2.02009	1.72293	1.76781
PF3D7_0626400	5.90046	6.27138	7.00731	6.27267	4.9497	6.28577
PF3D7_0626500	1.61869	1.65058	3.1005	1.97562	0.799706	1.10457
PF3D7_0626600	4.35901	5.19897	3.72378	4.86823	4.56111	4.26885
PF3D7_0626700	61.7798	65.6761	61.1115	60.6166	63.4206	61.1193
PF3D7_0626800	125.008	123.801	122.625	121.521	119.799	115.061
PF3D7_0626900	5.22554	4.59843	5.57275	4.32373	4.47024	3.69937
PF3D7_0627000	0.75797	0.762376	0.949929	0.490518	0.449874	0.509417
PF3D7_0627100	76.0202	75.789	67.2953	76.3828	81.8169	80.3627
PF3D7_0627200	2.62153	2.80723	3.91483	2.09751	1.97715	1.71154
PF3D7_0627300	50.3562	47.3332	53.1849	50.6114	48.0409	49.163
PF3D7_0627400	3.73497	3.22001	3.45008	3.26462	3.72985	3.14202
PF3D7_0627500	25.0526	25.7856	23.7059	21.8045	24.8315	22.5121
PF3D7_0627600	3.85651	3.81037	4.01211	3.45693	2.54748	3.62178
PF3D7_0627700	40.0683	39.0808	37.7723	39.5024	40.2988	39.696
PF3D7_0627800	23.0379	22.7897	22.8578	23.4522	23.8589	24.8446
PF3D7_0627900	13.1536	13.6082	12.7495	13.4056	14.4661	12.6652
PF3D7_0628000	3.16957	4.31189	3.47975	3.99186	3.94824	4.00244
PF3D7_0628100	17.3958	16.7046	16.1051	17.0706	16.4778	18.2689
PF3D7_0628200	59.0381	54.7503	58.6632	59.9807	55.8898	58.3668
PF3D7_0628300	41.2613	41.6361	42.0932	51.8207	48.9157	52.0699
PF3D7_0628400	2.66781	2.65233	3.22413	3.52888	2.44417	2.622
PF3D7_0628500	1.56477	1.31007	1.76885	1.16711	1.30827	0.865766
PF3D7_0628600	10.6944	11.183	11.3488	10.1311	9.93691	10.2032
PF3D7_0628700	1.91241	1.68658	2.23953	1.84183	1.8105	1.66476
PF3D7_0628800	1.46758	1.65624	1.59183	1.18551	1.26562	1.39218
PF3D7_0628900	1.32439	1.7213	1.55021	1.16008	1.30039	1.13028
PF3D7_0629000	0.597576	0.702814	1.10709	0.256139	0.76565	0.557349
PF3D7_0629100	17.4377	17.3219	17.0074	17.467	17.4108	15.8169
PF3D7_0629200	17.1835	18.108	16.8901	18.0393	16.1108	16.3019
PF3D7_0629300	9.29165	10.115	8.55618	10.4692	10.1532	10.3921
PF3D7_0629400	3.21237	3.26324	3.12169	2.72355	3.0164	2.7325
PF3D7_0629500	20.544	20.7296	19.791	22.2513	21.4535	22.3142
PF3D7_0629600	7.35285	7.3332	8.39196	7.46552	7.43864	8.01821
PF3D7_0629700	39.15	36.5418	38.7339	36.7139	35.3902	38.1307
PF3D7_0629800	35.315	34.3606	35.1361	33.6528	33.5965	33.4775
PF3D7_0629900	25.5095	25.9477	25.6225	25.4566	26.7679	25.2699
PF3D7_0630000	0.544651	0.740943	0.847096	0.564901	0.407073	0.263401
PF3D7_0630100	2.34842	1.95199	2.57421	1.82028	1.84298	1.75683
PF3D7_0630200	0.478463	0.885709	1.18189	0.809818	0.577669	0.640776
PF3D7_0630300	2.04302	1.9887	2.15372	1.78096	1.71472	1.88941
PF3D7_0630400	1.68313	1.54837	2.12258	1.59476	0.79451	1.23383
PF3D7_0630500	6.93203	6.91336	7.02801	5.40445	6.11931	6.2363
PF3D7_0630600	7.27187	7.15923	7.20062	7.00118	6.39551	7.0487
PF3D7_0630700	2.05947	2.18299	2.65188	2.19123	1.93226	1.74828
PF3D7_0630800	1.17975	1.71753	1.69158	1.54609	1.03377	1.26897
PF3D7_0630900	30.3574	30.4942	28.2527	29.2708	30.3657	29.743
PF3D7_0631000	2.28039	2.57605	2.89261	2.06496	2.00378	2.17957
PF3D7_0631100	1.60469	1.57719	1.79167	1.00146	1.12259	1.22926
PF3D7_0631300	0	0	0	0	0.103034	0.200007
PF3D7_0631400	2.37042	1.43861	1.95179	1.48171	1.66093	1.28966
PF3D7_0631500	14.9508	13.6444	12.497	11.0762	15.2377	13.1462
PF3D7_0631600	0.649081	0.865381	0.717287	1.09334	1.30218	1.04084
PF3D7_0631800	0.327017	0.207097	0.201948	0.196237	0.073324	0.142335
PF3D7_0631900	0.114408	0.0966046	0.0471015	0	0	0.41497
PF3D7_0632000	0.0293774	0.0744175	0.108851	0	0.0658701	0
PF3D7_0632100	0.032511	0.0823554	0.040154	0	0	0
PF3D7_0632200	0.0605324	0.0766691	0.0373815	0	0	0.0658672
PF3D7_0632300	0.126769	0.321126	0.391428	0.316966	0.213182	0.0689706
PF3D7_0632400	0.057204	0	0.0353261	0.0572119	0	0
PF3D7_0632500	3.97475	3.74409	3.40015	3.52526	3.51023	3.5566
PF3D7_0632700	1.86323	1.70641	1.48697	1.37611	2.12101	1.55957
PF3D7_0632800	4.14493	4.23398	3.95643	3.95616	4.17774	3.89224
PF3D7_0700100	0.381252	0.381226	0.452294	0.280961	0.202464	0.207426
PF3D7_0700200	0	0.126377	0.205391	0.0665277	0	0.144762
PF3D7_0700300	0	0.0405026	0.0394958	0	0	0.139185
PF3D7_0700400	0	0	0.0957949	0	0	0
PF3D7_0700500	0.100377	0.0847568	0.0413249	0.334635	0	0.0728154
PF3D7_0700800	1.64239	1.53616	2.49662	1.21301	1.30307	1.53969
PF3D7_0701100	4.5089	4.73881	4.30504	4.60546	4.66058	5.08025
PF3D7_0701500	0.302037	0.191277	0.248696	0.201386	0.225743	0.328656
PF3D7_0701600	0.629686	0.728195	1.25111	0.98573	0.368318	0.417066
PF3D7_0701700	0	0	0.11351	0.0919164	0	0.100003
PF3D7_0701800	0.582798	0.347369	0.592783	0.342869	0.307471	0.820677
PF3D7_0701900	120.811	122.801	119.693	132.642	138.792	131.032
PF3D7_0702000	129.724	130.995	126.033	128.27	136.548	131.225
PF3D7_0702200	22.9323	22.7541	24.2044	29.4654	26.6583	25.655
PF3D7_0702300	109.254	105.643	100.242	106.363	119.251	108.898
PF3D7_0702400	65.9987	66.2608	62.1115	70.3148	72.7058	66.436
PF3D7_0702500	42.269	41.3291	40.6028	43.9532	41.969	41.8895
PF3D7_0702600	17.5855	17.0326	18.7994	17.7357	18.8868	19.2961
PF3D7_0702900	6.43824	6.72344	7.58318	6.48176	5.9273	7.56238
PF3D7_0703000	2.01454	1.86659	2.22096	1.5821	1.80378	1.88313
PF3D7_0703100	5.03956	5.39254	5.83083	3.82364	5.00046	5.29461
PF3D7_0703200	5.32488	4.97864	5.78679	5.04531	4.31819	5.2859
PF3D7_0703300	4.21005	4.97687	4.70458	3.84972	3.32641	3.66487
PF3D7_0703400	3.41542	3.23218	4.05918	3.2741	2.42747	3.14143
PF3D7_0703500	95.3903	94.7078	86.1049	96.3132	103.981	97.5366
PF3D7_0703600	10.3158	11.1659	10.7583	10.1856	10.2964	9.90771
PF3D7_0703700	37.3495	38.017	36.4931	37.7765	38.0899	35.032
PF3D7_0703800	2.67701	2.84628	3.12435	2.70194	2.36792	2.51207
PF3D7_0703900	26.5961	25.5203	23.3232	24.9049	26.0363	25.3805
PF3D7_0704000	6.30772	6.35779	6.1857	5.81223	6.15845	5.99382
PF3D7_0704100	10.2865	10.5186	11.3134	9.71426	8.94855	10.0906
PF3D7_0704200	10.1491	9.38886	9.55106	9.13452	9.56219	9.42036
PF3D7_0704300	14.6021	15.4789	14.7297	13.5946	14.2523	14.1035
PF3D7_0704400	6.14351	6.72452	5.66742	5.61335	5.99468	6.23102
PF3D7_0704500	9.02849	8.92859	8.911	8.31477	8.44479	8.80143
PF3D7_0704600	54.955	54.9172	53.4052	52.4652	54.0833	53.3005
PF3D7_0704700	5.71259	5.81763	6.45794	5.44612	5.99147	5.67381
PF3D7_0704800	3.0052	3.00136	3.11738	3.41423	3.37932	2.82548
PF3D7_0704900	5.19478	5.69643	5.684	5.36984	5.39393	4.85592
PF3D7_0705000	27.514	27.4937	26.8857	27.0516	28.9187	26.4885
PF3D7_0705100	4.18038	3.98516	4.47656	3.9808	3.83905	3.4116
PF3D7_0705200	0.70919	0.751792	1.09489	0.539675	0.483959	0.536828
PF3D7_0705300	6.63852	7.0719	8.08205	7.49307	5.74133	6.32063
PF3D7_0705400	11.246	11.6303	12.3968	10.5026	10.8968	10.4169
PF3D7_0705500	88.2555	83.8565	86.33	95.2156	82.921	91.9661
PF3D7_0705600	5.32942	5.22849	4.89769	4.01116	4.47606	4.26578
PF3D7_0705700	72.67	77.1322	69.3397	66.4834	78.6921	73.1591
PF3D7_0705800	1.5166	1.5897	1.77625	0.993769	0.644927	0.910486
PF3D7_0705900	5.90995	6.20626	6.53706	4.90069	5.07408	6.22729
PF3D7_0706000	35.6719	34.7938	34.3315	33.002	34.8673	35.0188
PF3D7_0706100	2.73044	2.4465	2.79065	2.51617	2.0853	2.56888
PF3D7_0706200	0.976091	1.2363	0.941846	1.03724	0.889118	0.862968
PF3D7_0706300	14.5286	15.3621	16.7025	13.9468	13.5249	15.6678
PF3D7_0706400	45.9848	45.8205	49.3691	45.5915	41.6998	46.8204
PF3D7_0706500	92.4847	93.0176	91.9407	93.2464	98.1633	92.4449
PF3D7_0706600	0.866057	0.805557	1.33707	0.730835	0.485469	0.588989
PF3D7_0706700	1.57719	1.60188	1.83771	1.45836	1.46793	1.32762
PF3D7_0707200	3.83941	3.70473	4.39829	3.78313	3.45114	3.4856
PF3D7_0707300	129.898	134.313	129.819	128.469	131.574	141.377
PF3D7_0707400	6.47041	7.18094	7.67754	5.97546	6.35616	6.47353
PF3D7_0707500	18.1717	15.5981	17.3359	18.3509	17.2398	18.8689
PF3D7_0707600	18.5592	17.8975	18.4676	17.9453	17.5565	19.077
PF3D7_0707700	29.8711	29.4621	29.3336	29.9014	27.4291	28.3896
PF3D7_0707800	3.7737	3.57981	4.39011	3.3044	3.44074	3.23731
PF3D7_0707900	41.4453	43.8235	43.4608	39.7443	42.4404	39.3566
PF3D7_0708000	4.85615	5.0088	5.04878	4.16006	3.85921	4.03556
PF3D7_0708100	13.6915	14.1069	14.7443	14.6473	13.7974	13.3246
PF3D7_0708200	2.94673	3.21476	3.11955	3.49198	2.30418	2.80225
PF3D7_0708300	14.3451	14.7311	14.7809	13.5148	15.4604	14.747
PF3D7_0708400	447.634	464.822	434.637	437.99	464.197	442.334
PF3D7_0708500	15.5669	16.0047	17.4167	15.0843	15.1901	15.5774
PF3D7_0708600	1.57276	1.49402	1.40292	2.00991	1.27344	1.61629
PF3D7_0708700	5.67391	7.33936	7.0575	5.43321	6.67683	6.26153
PF3D7_0708800	120.573	120.792	117.389	121.134	124.232	118.912
PF3D7_0708900	13.9304	12.0299	13.0427	12.584	13.419	14.8469
PF3D7_0709000	20.1326	18.6564	19.2885	21.3384	19.8517	18.9889
PF3D7_0709100	6.91945	6.76317	6.66349	6.19048	5.57209	5.62936
PF3D7_0709200	5.72436	5.12605	5.6741	5.32402	5.47744	5.55439
PF3D7_0709300	8.96991	8.49994	8.51119	8.0349	8.15926	8.03406
PF3D7_0709400	3.45654	3.31568	3.72504	3.28755	2.58342	3.2818
PF3D7_0709500	2.0155	1.79806	2.68415	1.227	1.53259	1.44937
PF3D7_0709600	19.5809	18.9301	20.7494	20.362	17.4716	19.9077
PF3D7_0709700	15.7947	14.3971	16.9504	14.3207	14.0277	14.3342
PF3D7_0709800	2.12401	2.53198	2.43046	2.93654	3.22168	2.71906
PF3D7_0709900	2.00119	2.01764	2.6315	1.89193	1.4622	1.73337
PF3D7_0710000	3.05271	3.15503	3.53911	2.87589	2.71393	2.76509
PF3D7_0710100	19.4207	18.7909	22.0776	20.9862	19.2508	20.1794
PF3D7_0710200	10.1748	10.2482	11.4469	9.13043	8.63422	8.52303
PF3D7_0710300	2.36644	2.96928	2.43109	2.78704	1.8348	2.21402
PF3D7_0710400	2.4579	1.73969	3.63097	2.12083	1.99913	1.94034
PF3D7_0710500	2.38812	2.91475	2.92273	1.86733	2.38525	2.59858
PF3D7_0710600	83.7284	85.4624	89.0862	88.1267	80.2633	80.6073
PF3D7_0710700	43.3241	42.4447	47.6259	43.5921	43.4707	45.3541
PF3D7_0710800	12.8686	12.3601	14.5694	10.8969	10.8683	11.2021
PF3D7_0710900	9.78629	10.0068	10.5965	8.82584	8.54038	10.1358
PF3D7_0711000	9.68793	9.73506	10.2588	9.77143	8.35732	9.29818
PF3D7_0711100	12.3356	11.9513	11.9446	13.419	13.109	12.4165
PF3D7_0711200	2.82255	2.74894	2.53535	2.82293	2.39725	2.37328
PF3D7_0711300	10.4293	10.0072	12.7943	9.83364	10.7081	10.4696
PF3D7_0711400	4.3413	4.92057	5.37635	4.28337	3.67324	3.61614
PF3D7_0711500	15.2181	16.0946	15.3177	14.4574	14.2329	13.8398
PF3D7_0711700	2.60923	2.57774	2.4492	2.55739	2.60929	2.45305
PF3D7_0712000	1.50166	1.33772	1.60121	1.29161	1.18969	1.22006
PF3D7_0712300	2.41815	2.34899	2.05648	2.15204	2.13663	1.69471
PF3D7_0712400	0.51296	0.406958	0.640515	0.507393	0.328618	0.343488
PF3D7_0712600	206.492	201.204	180.018	195.386	208.52	190.844
PF3D7_0712800	0.63659	0.734184	0.767071	0.672911	0.754299	0.585692
PF3D7_0712900	2.23293	2.25455	2.32208	1.86454	2.03102	2.06297
PF3D7_0713000	0.0628737	0.0398173	0.116482	0.188647	0	0.13683
PF3D7_0713100	1.21571	1.25983	1.19438	1.16061	0.495612	0.841812
PF3D7_0713200	3.22907	2.58307	3.56838	2.64404	2.87916	2.75338
PF3D7_0713400	20.7981	20.8709	21.1221	20.2219	20.371	20.0626
PF3D7_0713500	10.0569	9.05413	9.44587	9.89174	10.2538	9.65386
PF3D7_0713600	6.68972	7.76051	7.71863	7.70585	6.74576	7.71843
PF3D7_0713700	5.70055	5.24593	6.72901	5.28561	3.89446	5.39527
PF3D7_0713800	10.2198	10.7493	12.156	9.46576	10.3616	9.62167
PF3D7_0713900	24.838	24.2371	23.6963	22.9483	22.8238	23.4226
PF3D7_0714000	96.9036	96.3256	97.8168	101.865	97.3518	103.083
PF3D7_0714100	1.23761	1.18167	1.7402	1.06639	0.725761	0.953033
PF3D7_0714200	33.6579	32.8259	30.3306	33.7376	34.7321	35.1629
PF3D7_0714300	14.0992	13.5733	14.9174	14.066	13.1237	13.6694
PF3D7_0714400	2.7079	2.81731	2.74728	2.20531	2.12509	2.06259
PF3D7_0714500	17.358	17.8305	18.4786	18.8373	17.5331	17.5443
PF3D7_0714600	32.225	33.5972	32.2276	29.8719	33.6856	31.9806
PF3D7_0715000	16.7199	16.7695	18.8038	18.979	16.8246	17.5722
PF3D7_0715100	1.93238	2.51366	3.48324	2.61168	2.22495	2.61414
PF3D7_0715200	7.10147	7.6551	7.41255	6.88562	5.98741	7.18072
PF3D7_0715300	1.72517	1.66116	2.04352	1.55388	1.33464	1.7345
PF3D7_0715400	2.03033	2.44137	2.92029	1.43942	2.4779	1.39827
PF3D7_0715500	2.40229	1.86618	2.84836	2.24244	1.65184	1.74267
PF3D7_0715600	3.52843	4.29975	4.02778	3.76952	3.44628	3.22857
PF3D7_0715700	1.48151	1.02758	2.00407	0.98781	0.87001	1.76561
PF3D7_0715800	2.65065	2.29334	2.83576	2.2403	2.00901	2.55927
PF3D7_0715900	3.59872	4.10636	4.08436	3.52355	3.07739	3.17503
PF3D7_0716000	45.8956	43.8136	45.8697	45.2012	46.5715	43.2034
PF3D7_0716100	35.7227	36.5463	35.0654	34.337	35.6844	34.1104
PF3D7_0716200	88.1453	90.619	82.1845	90.491	98.6438	90.9804
PF3D7_0716300	22.5604	21.2416	21.0907	20.4128	21.2269	19.8826
PF3D7_0716400	6.45925	7.20202	8.69915	7.18174	6.00889	7.10327
PF3D7_0716500	1.96695	2.27018	2.78874	2.00214	1.61798	2.05165
PF3D7_0716600	1.99648	1.98979	2.0616	1.40755	1.24755	1.03279
PF3D7_0716700	1.93286	1.28848	1.52344	1.32266	1.08346	1.85414
PF3D7_0716800	54.6705	54.4226	54.9793	54.3036	52.9889	52.2097
PF3D7_0716900	10.8339	10.1703	12.2827	9.60413	9.78425	9.16902
PF3D7_0717000	2.38057	2.72606	3.18189	1.82644	1.87674	1.70326
PF3D7_0717100	3.79375	3.91145	3.61422	3.21587	4.17538	3.97706
PF3D7_0717200	16.2824	16.0899	16.0483	16.3491	16.736	18.2085
PF3D7_0717300	8.85704	9.71942	9.89742	7.99118	7.43411	9.17868
PF3D7_0717400	22.4632	22.2388	22.4695	21.6165	20.5989	19.9931
PF3D7_0717500	31.9515	33.202	31.5159	34.1746	33.5683	33.4404
PF3D7_0717600	7.83307	8.18651	8.74469	6.98504	6.64462	7.12898
PF3D7_0717700	45.5645	47.5473	46.6222	42.4333	40.2986	41.9799
PF3D7_0717800	1.80923	2.19471	2.10868	2.14079	1.676	2.05186
PF3D7_0717900	3.1424	3.69473	3.47106	3.08353	2.52589	3.17418
PF3D7_0718000	0.768377	0.780596	0.99103	0.672422	0.55634	0.526914
PF3D7_0718100	3.41598	3.60907	3.58723	2.96825	2.84381	3.2754
PF3D7_0718300	0.318284	0.237136	0.312175	0.29024	0.199404	0.244471
PF3D7_0718400	7.30373	7.22982	7.16111	7.86663	8.21343	7.09153
PF3D7_0718500	8.65502	9.40512	8.90812	7.67254	7.05685	8.34758
PF3D7_0718600	3.44558	3.90472	4.34326	3.80091	3.09382	3.12294
PF3D7_0718700	1.35812	0.971063	1.6233	0.744879	0.834971	1.0011
PF3D7_0718800	0.274354	0.243244	0.304967	0.164635	0.246063	0.0597066
PF3D7_0718900	0.474193	0.0546003	0.319457	0.0862287	0.386632	0.18763
PF3D7_0719000	6.35277	6.65116	6.29598	5.73877	4.59491	5.40747
PF3D7_0719100	2.59761	2.54515	2.81482	1.91171	2.36272	2.61321
PF3D7_0719200	1.37123	1.03783	1.4251	1.10382	0.787392	0.873411
PF3D7_0719300	20.2684	20.7166	19.0623	19.5051	20.5162	18.9987
PF3D7_0719400	7.57691	7.74887	8.22771	6.81395	6.31108	7.24871
PF3D7_0719500	7.23563	7.36018	8.27469	7.22251	5.78743	6.90641
PF3D7_0719600	44.4432	42.722	44.8976	41.7339	41.0238	39.7009
PF3D7_0719700	53.8797	57.4707	54.7324	52.1539	53.7072	53.3434
PF3D7_0719800	4.20604	4.27632	4.77077	4.03492	4.33047	4.29651
PF3D7_0719900	16.4406	15.4674	16.8345	14.9615	14.0479	14.9563
PF3D7_0720000	12.6064	10.7619	12.2091	10.8863	11.5181	10.3334
PF3D7_0720100	26.0785	26.1463	25.335	24.2004	26.6001	27.2963
PF3D7_0720200	15.5901	14.6179	17.2456	15.2138	14.9328	15.8112
PF3D7_0720300	2.83554	1.23843	1.81146	2.93372	3.72703	3.61741
PF3D7_0720400	5.43122	5.60271	5.56041	5.31416	4.72444	5.12664
PF3D7_0720500	1.35816	1.84923	1.74036	1.22251	1.21811	1.29312
PF3D7_0720600	4.12324	4.11649	4.23883	3.6144	3.31738	3.69487
PF3D7_0720700	47.693	45.6163	50.2969	49.7108	43.9862	48.6615
PF3D7_0720800	4.52203	4.88999	5.61146	4.09598	4.30443	3.52795
PF3D7_0720900	4.53819	4.03324	5.27537	3.73784	2.60802	3.81772
PF3D7_0721000	9.68268	9.57201	10.5891	9.15691	7.83155	8.95805
PF3D7_0721100	10.7237	11.6242	11.6602	8.84989	9.69901	9.77169
PF3D7_0721200	9.60937	9.07218	9.47562	10.0536	9.90429	10.0708
PF3D7_0721300	31.9007	32.977	40.6244	33.2818	34.4675	32.0757
PF3D7_0721400	4.37586	4.34402	4.50991	4.58345	3.5799	3.82851
PF3D7_0721500	2.71874	2.2204	3.2478	1.575	1.79881	1.77824
PF3D7_0721600	123.131	125.744	120.65	114.057	125.81	115.42
PF3D7_0721700	6.49923	7.28716	7.106	5.32797	7.16686	5.60351
PF3D7_0721800	13.3994	12.8971	15.6533	11.5628	9.59899	12.3696
PF3D7_0721900	9.79597	10.1097	10.8864	9.81866	7.80006	9.70716
PF3D7_0722000	19.6764	21.5765	20.5974	19.9998	20.3884	20.692
PF3D7_0722100	8.25397	9.04474	7.9608	8.00776	9.56547	8.34227
PF3D7_0722200	60.8971	62.83	58.577	58.8468	62.4285	65.203
PF3D7_0722300	12.2384	12.7953	12.9439	12.7722	13.1066	13.2246
PF3D7_0722400	44.0306	46.2574	44.3064	44.139	46.6077	45.0141
PF3D7_0722500	38.8402	43.1857	40.4032	41.6626	39.5551	37.4777
PF3D7_0722600	43.5945	43.9082	42.6393	43.2611	47.3228	45.7322
PF3D7_0722700	5.14796	5.70966	5.49898	4.7312	5.24104	5.51081
PF3D7_0722800	1.6816	1.87429	2.13232	1.21092	1.05574	1.26866
PF3D7_0722900	1.48806	1.59794	1.99771	1.68239	0.870403	1.056
PF3D7_0723000	3.42574	3.13937	4.10666	3.95022	2.80139	3.2014
PF3D7_0723100	0.619256	0.677382	0.660542	0.788252	0.631137	0.918861
PF3D7_0723200	1.23199	0.979086	1.52163	1.15968	1.19162	1.20914
PF3D7_0723300	9.13127	9.91101	10.2178	9.9537	9.37238	9.55698
PF3D7_0723400	86.6466	85.5603	85.7577	86.9333	89.5933	88.9063
PF3D7_0723500	2.87864	3.83792	4.0232	3.53566	3.28387	3.35215
PF3D7_0723600	11.5398	9.72173	11.2126	8.6296	9.67335	9.10084
PF3D7_0723700	6.09512	5.00264	6.65836	5.98592	4.71174	4.64499
PF3D7_0723800	12.4838	12.2349	13.2416	12.5417	11.1336	12.8412
PF3D7_0723900	14.0803	14.1489	13.8703	12.2608	13.0466	12.8401
PF3D7_0724000	1.78386	1.84341	2.39413	1.6875	1.24181	1.33142
PF3D7_0724100	18.3686	17.2863	21.1545	18.9879	15.556	16.6323
PF3D7_0724200	6.58502	6.07437	6.19958	4.42375	4.40163	4.65073
PF3D7_0724300	1.76416	2.13869	2.42792	2.06687	1.80828	1.86479
PF3D7_0724400	21.5986	19.2401	21.5551	20.4329	21.1294	21.4923
PF3D7_0724500	4.6401	4.46525	6.24322	5.08148	4.94048	4.5131
PF3D7_0724600	4.12235	3.71576	4.10442	3.46022	3.53849	3.67659
PF3D7_0724700	14.9448	14.8893	14.6703	13.9384	14.1218	13.9869
PF3D7_0724800	6.29409	6.68095	7.19153	7.39083	5.45651	7.51426
PF3D7_0724900	14.434	15.4673	15.0027	17.1832	15.7752	17.1864
PF3D7_0725000	5.94493	6.57106	6.00835	5.8502	5.30554	5.32541
PF3D7_0725100	15.0212	14.9587	14.2889	14.6644	14.7873	14.7833
PF3D7_0725200	16.9528	16.1384	16.1063	13.3141	16.0819	15.4315
PF3D7_0725300	18.5312	17.4979	18.1151	17.0644	16.3878	18.0553
PF3D7_0725400	82.5184	81.5508	84.6345	86.7501	87.1093	93.6123
PF3D7_0726050	80.9877	84.3123	79.0358	86.2785	78.8146	77.6174
PF3D7_0726100	132.808	133.08	132.726	135.032	135.23	132.694
PF3D7_0726200	3.79707	3.91828	3.72666	3.76368	3.85782	3.65213
PF3D7_0726300	5.17163	5.43282	5.38635	5.39472	5.33956	4.63617
PF3D7_0726400	8.05387	7.57945	7.45687	7.13009	6.76606	7.04623
PF3D7_0726500	31.8323	31.7567	30.2646	30.0682	31.126	30.0633
PF3D7_0726600	2.37063	2.37769	2.24427	1.6368	2.2395	2.19983
PF3D7_0726700	7.60971	6.92328	5.42741	5.1453	5.28698	6.76423
PF3D7_0726800	0.886663	1.07198	0.64711	0.322467	0.903673	1.05251
PF3D7_0726900	3.60234	3.56514	3.33241	3.35486	3.62983	3.1422
PF3D7_0727000	4.56975	4.58497	4.72552	4.55246	4.52044	3.95849
PF3D7_0727100	2.07616	1.8839	2.34737	1.69421	1.737	1.7084
PF3D7_0727200	22.4208	23.0929	22.6092	24.0497	24.8898	22.4368
PF3D7_0727300	10.2039	10.4336	10.1558	9.50508	9.0849	9.88749
PF3D7_0727400	20.2731	19.2726	21.337	17.8959	19.7012	17.3291
PF3D7_0727500	1.85846	2.1516	2.56436	1.68446	1.85564	1.3587
PF3D7_0727600	0.477582	0.645222	0.760261	0.530719	0.356946	0.554316
PF3D7_0727700	1.10812	1.23571	1.85956	1.51785	1.26933	1.23199
PF3D7_0727800	6.92081	6.68303	6.31603	5.81934	5.88843	6.35755
PF3D7_0727900	9.08558	9.06111	8.15843	9.62345	8.91598	8.60186
PF3D7_0728000	48.4445	46.8633	52.6426	53.4033	49.2889	51.1548
PF3D7_0728100	1.91621	1.92718	2.23709	1.68376	1.59074	1.46453
PF3D7_0728200	1.41129	1.27385	1.50265	1.71973	1.12754	0.953171
PF3D7_0728300	1.92828	2.66038	2.46665	1.99742	2.08459	2.24809
PF3D7_0728400	2.8067	2.18373	3.96175	3.04769	1.97786	2.44325
PF3D7_0728500	1.12067	0.754062	1.42738	0.980716	0.785238	0.762143
PF3D7_0728600	6.21091	6.63491	7.13849	5.82639	5.43058	6.32903
PF3D7_0728700	1.5036	1.82508	2.15555	1.36059	1.06359	1.16865
PF3D7_0728800	4.82637	4.89822	4.96751	4.48666	4.26625	4.71308
PF3D7_0728900	12.5822	12.4068	12.4112	12.3064	11.2523	12.2077
PF3D7_0729000	6.11084	5.08824	6.11482	6.62098	4.56725	4.80233
PF3D7_0729100	5.7031	5.09855	5.4051	4.85819	4.46756	4.73749
PF3D7_0729200	1.78508	1.5073	1.94912	1.08672	1.85624	1.23863
PF3D7_0729300	41.3831	42.6882	40.4871	40.6367	43.1502	42.0051
PF3D7_0729400	38.4911	38.4594	34.516	36.7909	40.0702	39.8005
PF3D7_0729500	19.5393	20.1906	20.7122	18.4515	18.385	19.3392
PF3D7_0729600	4.09903	3.45099	4.43729	3.85844	3.89261	3.35833
PF3D7_0729700	0.971391	0.781434	0.94035	0.656435	0.618098	1.2284
PF3D7_0729800	1.13049	1.57224	1.77955	0.886784	0.646126	1.25425
PF3D7_0729900	1.29387	1.2899	1.17044	1.19295	1.06525	1.18791
PF3D7_0730000	1.71667	2.11473	2.58496	1.97562	1.10729	1.17707
PF3D7_0730100	1.54713	1.50623	1.86807	1.45497	1.0873	1.20608
PF3D7_0730200	5.71087	5.27702	5.72283	5.11093	6.58418	5.93407
PF3D7_0730300	235.64	202.547	261.447	234.568	186.798	235.624
PF3D7_0730400	35.7361	36.0387	33.6009	43.9088	35.9233	41.9986
PF3D7_0730500	8.30415	8.34549	8.43211	7.5983	7.19925	8.19394
PF3D7_0730800	383.813	396.526	361.354	396.324	427.185	402.017
PF3D7_0730900	99.7017	95.8791	87.8387	98.2761	105.443	100.597
PF3D7_0731100	218.851	218.886	197.687	231.336	244.577	226.732
PF3D7_0731200	32.4631	30.3207	31.4509	34.9264	34.443	34.4454
PF3D7_0731300	35.7687	35.3429	31.9722	37.3101	36.6302	37.6237
PF3D7_0731500	168.787	171.986	147.896	229.931	245.677	236.025
PF3D7_0731600	10.2089	10.5101	11.8878	9.69711	8.92607	9.02934
PF3D7_0731700	2.27742	1.88121	3.08799	1.98063	1.44312	1.61617
PF3D7_0731800	10.3956	10.3312	10.607	11.1219	9.66921	10.7826
PF3D7_0732000	0.0786556	0.0498117	0.0971468	0.0786663	0	0
PF3D7_0732200	0.0585344	0	0	0.117085	0	0.063693
PF3D7_0732300	0.0324299	0	0.0400539	0	0.0727145	0
PF3D7_0732400	0.0316922	0.0802814	0.0782856	0	0	0
PF3D7_0732500	0.0863123	0.145762	0.248742	0.172648	0.32255	0.0626127
PF3D7_0732600	0	0	0	0	0	0.398605
PF3D7_0732700	0.065294	0.04135	0.20161	0.0653029	0	0
PF3D7_0732800	0.325652	0.384967	0.911677	0.34741	0.0973573	0.188988
PF3D7_0732900	0.0624211	0.316245	0.115644	0.249718	0.139961	0
PF3D7_0733000	1.44827	1.74292	1.67173	1.31761	1.49721	1.23716
PF3D7_0800100	2.53561	2.6763	2.33888	2.24705	2.67476	1.99073
PF3D7_0800200	0.448044	0.515894	0.612829	0.385148	0.332101	0.314276
PF3D7_0800300	0.322655	0.355363	0.363855	0.273592	0.228047	0.206075
PF3D7_0800400	0.223297	0.161613	0.196994	0.319039	0.214576	0.0694217
PF3D7_0800500	0.0288559	0.0365482	0.0712793	0	0	0
PF3D7_0800600	0.899101	0.44561	1.01391	0.70374	0.438254	0.340292
PF3D7_0800700	0.974447	1.08901	1.27433	1.2083	0.810691	0.863613
PF3D7_0800800	2.71024	3.22195	3.72911	2.52039	2.13225	3.31126
PF3D7_0801000	168.145	172.417	151.641	172.64	191.403	166.002
PF3D7_0801300	2.72601	2.09426	1.71103	2.14535	2.70543	2.72311
PF3D7_0801400	1.16024	1.791	1.9256	1.37798	1.38205	1.65702
PF3D7_0801500	23.7971	25.4339	24.1318	24.8532	23.8537	24.0199
PF3D7_0801600	1.61211	1.75017	2.048	0.829201	0.413108	1.30311
PF3D7_0801700	5.64138	5.55665	6.3588	5.00673	4.69123	5.07772
PF3D7_0801800	65.0892	60.7098	64.8694	68.6208	62.1809	66.2428
PF3D7_0801900	38.5119	38.1345	39.2182	37.1657	36.017	37.1585
PF3D7_0802000	16.1864	15.9683	15.6433	14.8358	15.0775	14.9298
PF3D7_0802100	13.3992	13.1587	13.7735	13.2185	10.5513	13.3574
PF3D7_0802200	7.41507	8.18962	8.52332	7.39631	7.71452	6.15362
PF3D7_0802300	24.6188	25.0929	24.0868	24.003	26.0691	25.5402
PF3D7_0802400	16.9722	17.7371	17.5218	15.8632	15.1879	16.0331
PF3D7_0802500	10.0114	10.3021	8.77955	9.77021	9.69361	9.74022
PF3D7_0802600	13.9237	14.1241	13.9083	14.5593	14.3122	15.1457
PF3D7_0802700	1.6042	1.6932	1.7887	1.64898	1.24894	0.872787
PF3D7_0802800	18.1056	17.3918	17.9773	16.6878	15.9201	18.7355
PF3D7_0802900	2.8127	2.80382	2.89495	2.44842	2.16061	2.43713
PF3D7_0803000	36.8404	39.397	36.1879	36.0466	36.1078	35.7065
PF3D7_0803100	54.0967	54.9132	54.3982	52.9142	56.2275	53.3347
PF3D7_0803200	12.1564	12.576	13.6244	11.6305	11.4339	12.3732
PF3D7_0803300	3.23399	2.70906	3.10665	2.29319	2.68565	2.27152
PF3D7_0803400	7.09986	6.49322	7.6435	7.00248	4.55678	6.23467
PF3D7_0803500	10.909	10.4836	10.2607	11.2005	10.8788	11.8538
PF3D7_0803600	11.9318	12.2136	11.2444	11.6306	11.9212	12.3747
PF3D7_0803700	3.93696	3.48848	3.66189	3.01389	3.77801	2.78543
PF3D7_0803800	24.0901	23.9088	23.7932	21.0114	23.0748	22.1852
PF3D7_0804000	34.3132	35.7171	34.3399	34.7591	33.8556	34.4275
PF3D7_0804300	29.3819	29.5304	26.1579	30.5214	31.2843	32.4363
PF3D7_0804400	5.22232	5.29738	6.0972	5.16589	5.25263	5.27223
PF3D7_0804500	10.804	10.5277	11.2647	9.99285	8.39674	9.28618
PF3D7_0804600	23.0644	24.7455	23.8841	24.9694	25.273	23.2281
PF3D7_0804700	9.73215	9.70632	12.0362	9.82457	8.44561	9.24488
PF3D7_0804800	44.0762	43.0005	48.9986	45.0187	42.8436	41.2816
PF3D7_0804900	13.2631	13.3139	14.3945	12.4746	12.5281	12.7738
PF3D7_0805000	1.64967	1.68621	1.75153	1.99724	1.3952	1.95251
PF3D7_0805100	2.22771	2.39298	2.5947	2.39723	2.40265	1.56489
PF3D7_0805200	42.3606	42.6681	41.908	56.3059	58.2033	58.0809
PF3D7_0805300	24.4617	24.0171	23.0781	23.5698	24.0206	27.3303
PF3D7_0805400	7.15279	6.85898	7.41305	7.1312	6.37473	6.28546
PF3D7_0805500	12.4442	12.5731	12.3865	12.7521	11.6858	13.1189
PF3D7_0805600	36.8132	36.0225	36.6126	44.2262	43.0458	40.0576
PF3D7_0805700	3.5588	3.65369	4.07291	3.87512	2.81872	3.6081
PF3D7_0805800	0.3571	0.376913	0.661576	0.416673	0.333621	0.323809
PF3D7_0805900	6.43136	5.6339	6.12371	4.98711	4.57388	4.3777
PF3D7_0806000	6.9873	7.27002	6.78785	6.72608	6.60728	6.62934
PF3D7_0806100	7.18663	7.27807	8.19483	5.33324	5.32549	6.30268
PF3D7_0806200	2.73542	2.95761	2.97679	2.80253	2.8049	2.66796
PF3D7_0806300	4.12431	3.70976	4.21326	4.12487	3.60498	4.04661
PF3D7_0806400	1.46887	1.48835	1.41507	1.35154	1.84436	1.59832
PF3D7_0806500	23.9041	25.5853	22.7273	25.8712	29.1849	28.0706
PF3D7_0806600	18.5475	17.5557	18.62	18.4893	18.1568	18.9827
PF3D7_0806700	18.3791	17.3976	16.7738	16.1307	17.6669	16.4823
PF3D7_0806800	101.935	95.4948	104.319	108.576	101.116	109.02
PF3D7_0806900	0	0	0	0	0	0
PF3D7_0807000	2.39377	2.67073	2.91018	2.47665	2.15366	1.86169
PF3D7_0807100	10.5574	10.1686	11.1002	9.55728	8.96258	8.84673
PF3D7_0807200	8.80616	8.65851	8.83839	8.28533	8.23033	8.42798
PF3D7_0807300	10.7372	10.473	12.4939	10.3934	9.09591	9.5046
PF3D7_0807400	1.7585	1.81415	2.36458	1.44671	1.3991	1.4814
PF3D7_0807500	9.19259	9.71818	8.32847	9.17909	8.96591	9.28022
PF3D7_0807600	46.9236	46.878	45.9565	46.7432	47.3462	47.5683
PF3D7_0807700	6.59199	6.44928	6.98047	6.4661	5.44797	6.29931
PF3D7_0807800	40.9349	41.7234	39.6569	41.842	41.221	44.413
PF3D7_0807900	27.4698	27.7771	27.8996	26.9757	26.0987	27.2178
PF3D7_0808000	1.24595	1.26649	1.30362	0.825452	0.871908	0.828994
PF3D7_0808100	3.18104	3.26307	3.21182	2.91535	3.02388	3.34294
PF3D7_0808200	31.0397	33.7521	29.982	36.5785	40.3312	40.1345
PF3D7_0808300	46.7217	47.5903	48.3216	49.524	47.539	50.3875
PF3D7_0808400	9.67739	9.87784	10.476	10.0583	7.53072	8.38291
PF3D7_0808450	8.7728	9.1506	12.3649	5.98696	6.9425	8.31059
PF3D7_0808600	2.07941	1.78917	1.97767	1.88665	1.84925	1.64211
PF3D7_0808700	29.5542	29.3704	28.9046	24.3133	25.2771	24.9329
PF3D7_0808800	0.182163	0.269177	0.337481	0.0607292	0.0680743	0.198217
PF3D7_0808900	0.20956	0.221187	0.172551	0	0.156626	0.152019
PF3D7_0809100	1.9153	1.8785	1.89246	2.05309	1.57465	1.60315
PF3D7_0809200	7.04981	6.99234	7.44807	6.72922	5.73206	7.08234
PF3D7_0809250	25.2438	20.1044	26.9268	24.4822	27.0145	24.5552
PF3D7_0809400	4.2835	5.2467	4.83115	4.30974	4.14085	5.07965
PF3D7_0809500	6.35296	7.12847	7.37254	7.33462	8.60415	6.68087
PF3D7_0809600	1.25101	1.27144	1.4005	1.0712	0.962552	1.1796
PF3D7_0809700	1.2776	1.45402	1.46361	1.25926	0.913366	1.37005
PF3D7_0809800	1.11824	0.96311	1.61316	1.28839	0.621816	0.642465
PF3D7_0809900	7.04515	6.8096	7.85008	7.69195	7.49976	8.0529
PF3D7_0810000	18.2982	17.3324	20.0415	15.8836	15.9046	15.915
PF3D7_0810100	2.27022	2.59412	3.26109	2.61604	1.3279	2.6314
PF3D7_0810200	2.78899	2.93913	3.189	2.26636	2.4672	2.77398
PF3D7_0810300	31.6472	32.3621	31.9136	33.1605	32.4681	34.196
PF3D7_0810400	2.64824	2.23614	3.08468	2.75627	1.83448	1.87423
PF3D7_0810500	8.25278	7.15486	7.3222	7.44471	6.95978	7.49142
PF3D7_0810600	64.3197	62.7187	61.8391	63.6837	68.0213	64.4724
PF3D7_0810700	2.10444	2.14147	2.42146	1.655	1.49221	1.68318
PF3D7_0810800	2.82543	2.71913	3.16965	2.56668	2.48982	2.14808
PF3D7_0810900	4.93578	4.8135	4.36273	4.28983	5.1269	5.55952
PF3D7_0811000	3.1471	3.69151	3.60931	3.27157	3.7194	3.47506
PF3D7_0811100	1.19102	1.32455	1.57865	1.48171	1.53066	1.16955
PF3D7_0811200	10.5893	10.2907	10.25	9.11012	8.88423	9.47576
PF3D7_0811300	205.534	195.89	212.866	214.051	196.776	207.105
PF3D7_0811400	32.8585	34.5205	32.4164	32.2017	33.3213	31.6587
PF3D7_0811500	16.2196	16.4626	14.7187	16.0717	16.849	16.0921
PF3D7_0811600	10.0052	10.2017	9.78166	10.2409	9.41741	9.75235
PF3D7_0811700	0.468872	0.395909	0.569908	0.491267	0.433873	0.485899
PF3D7_0811800	1.56866	1.32455	1.86568	0.98781	0.977016	0.821844
PF3D7_0811900	3.73328	4.19882	4.05688	3.5741	3.71656	3.75617
PF3D7_0812000	1.85884	2.26926	2.10221	1.83669	1.15496	2.09576
PF3D7_0812100	9.51497	8.7647	9.20635	7.91846	7.70853	8.42305
PF3D7_0812200	0.776897	0.7216	0.8316	0.647502	0.493556	0.619934
PF3D7_0812220	1.17438	1.6387	1.6963	1.27407	1.29428	1.12626
PF3D7_0812300	2.53332	2.10345	2.32928	1.85802	1.76718	2.38904
PF3D7_0812400	27.5366	26.5621	29.01	26.8959	26.3599	27.0662
PF3D7_0812500	70.329	69.8198	69.0691	74.9489	75.9423	71.4476
PF3D7_0812600	7.38802	6.84355	7.76296	7.63166	5.9339	5.23143
PF3D7_0812700	16.1249	13.8942	14.7458	14.3948	16.5982	13.8214
PF3D7_0812800	8.0164	8.12272	7.48075	6.05767	5.19261	6.20294
PF3D7_0812900	2.00693	1.91635	2.29341	1.96343	1.65418	1.63275
PF3D7_0813000	64.9412	60.0136	66.7865	64.3162	57.2582	66.973
PF3D7_0813100	8.67441	8.50105	9.30752	8.6756	7.90149	8.54219
PF3D7_0813200	7.34173	7.67197	8.41446	7.63241	7.48257	8.74241
PF3D7_0813300	150.365	150.1	138.832	142.347	156.3	144.817
PF3D7_0813400	84.052	80.0494	86.9594	88.5687	77.9782	86.7293
PF3D7_0813500	3.2511	3.00054	4.13991	2.21811	2.03431	2.35841
PF3D7_0813600	18.5181	18.7011	18.1408	16.4662	17.696	15.8983
PF3D7_0813700	4.39685	4.30373	5.10992	3.90185	3.63306	4.36496
PF3D7_0813800	7.54912	7.77768	7.61912	7.38112	6.12644	6.31407
PF3D7_0813900	90.0973	88.3064	92.14	93.6292	88.324	87.9497
PF3D7_0814000	113.956	114.337	120.98	117.355	112.819	109.729
PF3D7_0814100	5.30684	5.6401	5.90548	4.23029	5.8317	4.63106
PF3D7_0814200	286.154	288.728	288.471	287.805	294.434	282.214
PF3D7_0814300	23.8856	23.1826	22.772	24.5689	24.632	23.9464
PF3D7_0814400	3.99828	3.88149	5.16002	3.97488	3.75777	3.6212
PF3D7_0814500	19.8155	20.4608	20.6587	23.5713	23.6774	23.6284
PF3D7_0814600	6.63422	6.64696	6.68554	7.26233	8.36272	6.24919
PF3D7_0814700	4.11063	3.83296	5.01471	3.93464	3.78853	3.95152
PF3D7_0814900	22.0675	22.5327	20.0882	18.9098	21.7467	19.5063
PF3D7_0815000	1.25596	1.04394	1.06646	0.942096	0.704028	0.939568
PF3D7_0815100	1.17253	1.43447	1.48109	1.22599	1.19502	1.01489
PF3D7_0815200	28.7067	27.6054	27.1344	28.3013	30.195	29.4389
PF3D7_0815300	1.48622	1.25111	1.41029	1.0695	1.17853	1.40025
PF3D7_0815400	2.89517	2.83191	2.93853	2.69488	2.57092	2.43292
PF3D7_0815500	3.30877	3.65669	3.37881	3.00641	3.10334	3.6239
PF3D7_0815600	26.917	27.7307	29.5228	27.3336	25.5793	27.7918
PF3D7_0815700	0.698583	0.680623	0.995554	0.537445	0.441796	0.428802
PF3D7_0815800	18.3367	19.4667	19.4535	18.9198	17.7239	19.8187
PF3D7_0815900	1.51524	1.61034	1.89297	1.53287	1.2887	1.74354
PF3D7_0816000	40.6468	41.114	38.5566	39.4625	41.4085	38.9927
PF3D7_0816100	15.6236	16.1326	15.1939	14.8009	16.6938	15.8538
PF3D7_0816200	5.82286	5.97772	6.62399	4.72023	5.90958	5.3356
PF3D7_0816300	1.41045	1.27269	1.55986	1.14326	0.950821	0.983043
PF3D7_0816400	4.4593	5.21359	4.23665	4.3913	5.12752	4.32974
PF3D7_0816500	0.39275	0.497449	0.53898	0.523738	0.0978473	0.664787
PF3D7_0816600	3.33183	3.77279	3.63427	3.07874	2.63909	3.42843
PF3D7_0816700	1.40954	1.36166	1.41633	0.812388	1.12491	1.19581
PF3D7_0816800	0.847214	0.706651	0.995343	0.991996	0.509656	0.584606
PF3D7_0816900	0.862169	0.728003	1.46418	0.862287	0.644387	0.781794
PF3D7_0817000	0.633547	0.971371	0.947223	0.800379	1.19625	0.580532
PF3D7_0817100	1.60061	1.89544	1.70367	0.937069	0.933695	1.13279
PF3D7_0817200	19.9013	19.6864	19.6639	19.6149	20.2921	18.3404
PF3D7_0817300	3.99637	3.81501	4.11671	3.94621	2.7564	3.34647
PF3D7_0817400	0.949662	0.877735	1.13065	0.907009	0.690596	1.06128
PF3D7_0817500	31.6708	32.4152	31.4893	28.5952	28.6376	28.8535
PF3D7_0817600	24.0833	26.2487	25.5632	26.2908	25.605	26.9987
PF3D7_0817700	11.2738	11.2931	11.415	12.1408	11.5003	11.626
PF3D7_0817800	5.66997	5.96978	7.34876	4.94732	5.23179	5.63649
PF3D7_0817900	41.6818	41.8752	41.0696	41.7722	38.9888	41.0686
PF3D7_0818000	13.2818	11.5247	12.6041	13.1631	11.5881	13.2728
PF3D7_0818100	27.2885	28.5211	27.1164	29.0397	29.021	30.8942
PF3D7_0818200	77.831	74.5124	81.7726	78.5635	71.6938	81.115
PF3D7_0818300	2.48595	1.99951	2.35321	2.43185	2.72598	2.76428
PF3D7_0818400	33.9396	35.0646	33.7923	34.6162	34.959	34.2334
PF3D7_0818500	55.5856	52.3929	58.9679	54.7435	49.9651	51.8234
PF3D7_0818600	10.1694	10.1828	10.8355	11.5109	10.1833	10.9275
PF3D7_0818700	39.5228	37.9389	38.2077	39.9945	39.1671	39.254
PF3D7_0818800	21.6334	20.8972	19.5817	22.1735	23.603	23.1893
PF3D7_0818900	584.607	604.267	554.762	565.667	603.228	567.571
PF3D7_0819000	42.6097	41.9948	41.9677	44.0601	43.2034	44.306
PF3D7_0819100	15.5885	15.3447	15.4399	15.5738	15.3129	14.6069
PF3D7_0819200	3.97623	3.47912	3.51125	3.72703	3.01491	3.05165
PF3D7_0819300	0.68349	0.865693	0.978168	0.629331	0.340561	0.566648
PF3D7_0819400	0.575767	0.45264	1.0299	0.675129	0.489685	0.604905
PF3D7_0819500	2.40977	2.28551	2.68007	2.55859	1.22916	1.98836
PF3D7_0819600	11.0082	12.1173	12.0615	10.8854	9.91761	12.9517
PF3D7_0819700	1.59645	2.3169	2.27984	2.12889	2.0135	2.24381
PF3D7_0819800	2.05752	1.77584	2.80873	2.21171	1.41852	1.67449
PF3D7_0819900	8.11474	8.97909	10.7383	8.91851	8.09773	7.47144
PF3D7_0820000	31.6167	31.9891	29.8227	30.0897	32.3184	29.1532
PF3D7_0820100	2.57833	2.75708	3.28889	2.49414	1.80069	2.11567
PF3D7_0820200	16.1137	15.849	15.9676	15.7112	15.9596	15.8289
PF3D7_0820300	39.3048	38.9262	37.3037	39.5576	43.5099	42.461
PF3D7_0820400	2.15114	2.07587	2.25923	1.99044	1.64058	1.8471
PF3D7_0820500	26.6187	23.8692	26.2946	25.4869	22.071	25.84
PF3D7_0820600	1.67362	1.83164	2.02693	1.52759	1.38445	1.52054
PF3D7_0820700	6.25093	6.18248	6.72135	6.19662	5.5239	5.46147
PF3D7_0820800	2.2408	2.55925	2.30366	2.84996	2.35243	2.25505
PF3D7_0820900	9.61383	9.27702	10.4154	9.66586	8.91812	9.00269
PF3D7_0821000	5.83554	5.69085	6.09078	5.09652	5.40579	6.0219
PF3D7_0821100	62.9858	62.6762	59.6649	63.7201	67.5358	65.3574
PF3D7_0821200	20.8855	19.8079	19.897	20.922	21.5672	21.5917
PF3D7_0821300	20.9404	20.9906	20.8217	21.7597	21.8288	20.8537
PF3D7_0821400	16.9945	16.0654	16.1577	17.1066	16.2208	17.357
PF3D7_0821500	29.2113	31.1954	28.808	30.3261	30.7565	28.2808
PF3D7_0821600	27.4214	26.3248	28.0373	29.295	28.1221	28.8547
PF3D7_0821700	47.7568	49.885	51.3326	43.8811	47.2983	47.6138
PF3D7_0821800	22.727	22.9795	21.596	20.7376	24.4168	22.0991
PF3D7_0821900	2.1003	2.22792	2.0104	1.83802	1.94259	1.77119
PF3D7_0822000	2.53703	3.46872	3.46549	2.85665	3.12682	2.63264
PF3D7_0822100	7.96407	8.82623	7.84249	6.72733	7.78231	7.14354
PF3D7_0822200	1.60567	1.53487	2.02992	1.27259	1.80012	1.26917
PF3D7_0822300	11.5807	11.3276	12.0019	11.3529	12.5975	11.9151
PF3D7_0822400	3.28563	3.01803	3.50967	2.87162	2.6548	2.67334
PF3D7_0822500	5.84964	6.52349	5.38265	7.22565	5.48682	5.88335
PF3D7_0822600	38.6918	36.8597	38.6708	41.4552	38.1703	38.3789
PF3D7_0822700	2.56465	2.1885	2.77834	2.23894	2.31481	2.15213
PF3D7_0822800	8.47514	8.76686	8.06319	8.73196	10.8022	8.94389
PF3D7_0822900	65.1532	67.8068	60.5797	64.1294	67.6886	70.3859
PF3D7_0823000	2.82778	3.08833	3.28343	2.59107	2.79056	2.41369
PF3D7_0823100	6.15684	6.00319	6.104	5.62171	5.66081	5.4684
PF3D7_0823200	38.4374	35.1943	38.1412	38.8116	35.9624	35.7269
PF3D7_0823300	42.0323	40.7433	40.6108	68.2588	70.3483	68.5134
PF3D7_0823400	0.85317	0.687659	1.19744	0.426644	0.478246	0.548577
PF3D7_0823500	3.5704	3.63981	3.73755	3.3096	2.24547	3.22176
PF3D7_0823600	2.7696	2.99382	3.27326	2.48343	1.98078	2.598
PF3D7_0823700	4.15432	4.31228	3.78071	4.56101	2.87149	4.75836
PF3D7_0823800	6.07545	5.95974	6.49122	5.84042	4.98565	5.59664
PF3D7_0823900	3.64775	4.36662	4.31301	3.4258	2.89258	3.19475
PF3D7_0824000	1.97663	2.32081	3.02937	2.85712	1.87632	2.10373
PF3D7_0824100	1.39832	1.79638	1.80107	1.75813	1.88119	1.69545
PF3D7_0824200	1.41033	1.52461	1.64203	1.22185	1.08765	1.29026
PF3D7_0824300	3.37711	3.9156	4.42005	3.89849	3.72958	3.61989
PF3D7_0824400	3.56552	4.12937	4.43391	3.27291	3.61401	3.85318
PF3D7_0824500	2.19107	1.82441	2.50571	1.58265	1.36467	1.28039
PF3D7_0824600	12.8268	15.0964	13.5756	12.6312	12.0793	13.4419
PF3D7_0824700	1.19095	1.55709	2.0166	1.32559	0.904474	0.773364
PF3D7_0824800	22.8165	22.8239	20.8367	20.7263	22.6288	20.652
PF3D7_0824900	10.448	10.3727	10.1876	9.84056	10.6785	11.3688
PF3D7_0825000	8.5968	9.229	9.23074	8.5846	7.85421	8.61248
PF3D7_0825100	0.573723	0.444073	1.4172	0.828824	0.285868	0.208095
PF3D7_0825200	2.8127	2.50695	3.12011	2.39633	2.3358	1.87036
PF3D7_0825300	2.77956	2.34702	2.77911	1.8533	2.00326	1.80031
PF3D7_0825400	3.24245	2.46409	3.90861	2.6462	2.61729	2.76611
PF3D7_0825500	45.289	47.3142	48.4365	47.17	43.3723	46.6197
PF3D7_0825600	6.97175	6.65294	9.08257	5.44444	5.35346	4.98817
PF3D7_0825700	0.84996	1.07654	1.57467	1.27511	0.952892	0.55492
PF3D7_0825800	1.71646	2.50567	2.40744	1.51302	1.2394	1.58283
PF3D7_0825900	1.43847	1.38026	1.95611	1.1335	0.879642	1.16998
PF3D7_0826000	1.30208	1.24939	1.80312	1.22334	0.973179	0.794286
PF3D7_0826100	48.6477	44.8938	45.1219	43.8057	44.4301	44.7378
PF3D7_0826200	1.7977	1.93738	2.47351	1.5456	1.83861	1.64726
PF3D7_0826300	4.13297	4.00107	4.5031	3.34369	3.06932	3.38007
PF3D7_0826400	3.02079	3.09341	3.41342	3.47117	3.50671	2.8907
PF3D7_0826500	15.9101	16.166	15.0501	15.5049	15.2887	14.8962
[truncated: 3,322 more rows]

## Sheet: Pearson correlation
Table S2B. Pearson correlation among the replicates of transcriptomes in +aTc and -aTc TetR-PfGCN5::GFP parasites at ring stage.
R: replicate	The highlighted (yellow) numbers are the R values between the replicates.
	-aTc R1	-aTc R2	-aTc R3	+aTc R1	+aTc R2	+aTc R3
-aTc R1	1	0.999447	0.99909	0.997443	0.9969	0.997369
-aTc R2	0.999447	1	0.99824	0.996952	0.997548	0.9972
-aTc R3	0.99909	0.99824	1	0.996833	0.994622	0.996841
+aTc R1	0.997443	0.996952	0.996833	1	0.998282	0.999498
+aTc R2	0.9969	0.997548	0.994622	0.998282	1	0.998128
+aTc R3	0.997369	0.9972	0.996841	0.999498	0.998128	1

## Sheet: DE -aTc vs +aTc
Table S2C. Differential expression between -aTc and +aTc TetR-PfGCN5:GFP parasites at ring stage
FC: fold change, DEtype: type of differential expression; DO: down-regulation.
Gene ID	Gene Name or Symbol	Product Description	baseMean	log2(FC) -aTc vs +aTc	pvalue	padj	DEtype
PF3D7_0823300	GCN5	histone acetyltransferase GCN5	5233.49	-0.82421	6.75084e-60	2.29191e-56	DO
PF3D7_0731500	EBA175	erythrocyte binding antigen-175	20945.7	-0.610533	1.69741e-21	2.88135e-18	DO
PF3D7_1351700	IMC1f	inner membrane complex protein 1f, putative	3805.51	-0.518954	2.86262e-21	3.23954e-18	NA
PF3D7_1342600	MyoA	myosin A	7320.81	-0.486968	7.81043e-18	6.6291e-15	NA
PF3D7_1125800	N/A	kelch domain-containing protein, putative	3163.69	-0.49401	3.14922e-17	2.13832e-14	NA
PF3D7_0628300	CEPT	choline/ethanolaminephosphotransferase, putative	3848.89	-0.363138	5.42462e-15	3.06943e-12	NA
PF3D7_0805200	GAMER	gamete release protein, putative	1044.84	-0.510062	7.60232e-15	3.68713e-12	NA
PF3D7_1246400	MTIP	myosin A tail domain interacting protein	1622.53	-0.483329	7.19379e-14	3.05286e-11	NA
PF3D7_1444800	FBPA	fructose-bisphosphate aldolase	9803.83	-0.368611	1.43077e-13	5.39719e-11	NA
PF3D7_0918700	N/A	conserved Plasmodium protein, unknown function	2963.01	-0.365066	1.91273e-13	6.49373e-11	NA
PF3D7_0828800	GAMA	GPI-anchored micronemal antigen	1495.86	-0.450522	2.55973e-13	7.90025e-11	NA
PF3D7_1436300	PTEX150	translocon component PTEX150	11381.1	-0.352202	3.77868e-13	1.06905e-10	NA
PF3D7_1026600	N/A	conserved Plasmodium protein, unknown function	19789.8	-0.325718	4.86941e-13	1.27167e-10	NA
PF3D7_1361800	GAC	glideosome-associated connector	5557.75	-0.36517	2.14394e-12	5.19905e-10	NA
PF3D7_1003600	IMC1c	inner membrane complex protein 1c, putative	3276.35	-0.375597	2.83294e-12	6.4119e-10	NA
PF3D7_1416500	GDH1	NADP-specific glutamate dehydrogenase	1162.63	-0.428468	4.55259e-12	9.66003e-10	NA
PF3D7_0402300	RH1	reticulocyte binding protein homologue 1	6340.73	-0.363525	1.80864e-11	3.61197e-09	NA
PF3D7_1149200	RESA3	ring-infected erythrocyte surface antigen	36179.1	-0.338229	2.54873e-11	4.80718e-09	NA
PF3D7_1411000	N/A	conserved Plasmodium protein, unknown function	2456.55	-0.449488	6.94375e-11	1.24074e-08	NA
PF3D7_0104200	N/A	StAR-related lipid transfer protein	943.061	-0.422521	1.42738e-10	2.42297e-08	NA
PF3D7_0323400	RIPR	Rh5 interacting protein	2354.54	-0.394111	1.58098e-10	2.55592e-08	NA
PF3D7_0911100	N/A	conserved protein, unknown function	3986.96	-0.346101	2.00317e-10	3.09125e-08	NA
PF3D7_0402100	N/A	Plasmodium exported protein (PHISTb), unknown function	3897.29	-0.304704	3.11316e-10	4.59529e-08	NA
PF3D7_0424200	RH4	reticulocyte binding protein homologue 4	2578.91	-0.349407	4.80175e-10	6.79247e-08	NA
PF3D7_0109000	PHIL1	photosensitized INA-labeled protein PHIL1	1056.27	-0.39677	1.54294e-09	2.09531e-07	NA
PF3D7_1017500	ELC	myosin essential light chain ELC	1177.11	-0.371983	1.64871e-09	2.15283e-07	NA
PF3D7_1433500	TOP2	DNA topoisomerase 2	12880.2	-0.320013	2.296e-09	2.887e-07	NA
PF3D7_1035900	M566	probable protein, unknown function	2692.98	-0.35876	3.35602e-09	4.06917e-07	NA
PF3D7_1133400	AMA1	apical membrane antigen 1	4494.44	-0.350001	1.24367e-08	1.45595e-06	NA
PF3D7_1115800	N/A	conserved Plasmodium protein, unknown function	5027.1	-0.281969	2.03101e-08	2.29842e-06	NA
PF3D7_0808200	PMX	plasmepsin X	2025.65	-0.364641	2.23432e-08	2.44694e-06	NA
PF3D7_0403800	N/A	alpha/beta hydrolase, putative	1720.94	-0.352267	2.61293e-08	2.68815e-06	NA
PF3D7_1251200	N/A	coronin	5356.97	-0.294873	2.58554e-08	2.68815e-06	NA
PF3D7_0525800	IMC1g	inner membrane complex protein 1g, putative	3014.52	-0.279362	2.95362e-08	2.94927e-06	NA
PF3D7_1105600	PTEX88	translocon component PTEX88	3607.84	-0.337721	3.99294e-08	3.87315e-06	NA
PF3D7_0220000	LSA3	liver stage antigen 3	32275	-0.225753	4.98259e-08	4.69886e-06	NA
PF3D7_1404800	N/A	conserved Plasmodium protein, unknown function	17608.8	-0.244728	6.8922e-08	6.32406e-06	NA
PF3D7_1212900	BDP2	bromodomain protein 2, putative	7765.85	-0.237167	9.79122e-08	8.74768e-06	NA
PF3D7_0507500	SUB1	subtilisin-like protease 1	2720.41	-0.28494	1.77151e-07	1.50357e-05	NA
PF3D7_1337800	CDPK5	calcium-dependent protein kinase 5	848.151	-0.383043	1.73211e-07	1.50357e-05	NA
PF3D7_0202100	LSAP2	liver stage associated protein 2	5332.44	-0.287395	2.16908e-07	1.79611e-05	NA
PF3D7_1301600	EBA140	erythrocyte binding antigen-140	10051.1	-0.320734	2.55674e-07	2.0667e-05	NA
PF3D7_1347700	ECT	ethanolamine-phosphate cytidylyltransferase	3477.77	-0.272664	2.9467e-07	2.32652e-05	NA
PF3D7_1116800	HSP101	heat shock protein 101	10185.7	-0.25456	3.94577e-07	3.04452e-05	NA
PF3D7_1238800	ACS11	acyl-CoA synthetase	4822.07	-0.227643	4.25998e-07	3.21392e-05	NA
PF3D7_0104300	UBP1	ubiquitin carboxyl-terminal hydrolase 1, putative	20059.3	-0.199923	5.26099e-07	3.88284e-05	NA
PF3D7_1420700	P113	surface protein P113	21860.9	-0.229754	5.3849e-07	3.88973e-05	NA
PF3D7_0503400	ADF1	actin-depolymerizing factor 1	1795.95	-0.269682	5.58221e-07	3.94825e-05	NA
PF3D7_1240100	ETRAMP12	early transcribed membrane protein 12	767.418	-0.362063	6.4808e-07	4.49027e-05	NA
PF3D7_0702200	N/A	lysophospholipase, putative	1593.46	-0.288952	6.66136e-07	4.50734e-05	NA
PF3D7_1252600	N/A	esterase, putative	1643.78	-0.298768	6.77097e-07	4.50734e-05	NA
PF3D7_0107500	NCR1	Niemann-Pick type C1-related protein	12551.2	-0.227094	7.56959e-07	4.94207e-05	NA
PF3D7_0315200	CTRP	circumsporozoite- and TRAP-related protein	356.152	-0.457226	7.98568e-07	5.11536e-05	NA
PF3D7_1035300	GLURP	glutamate-rich protein GLURP	2692.81	-0.27473	8.89754e-07	5.59391e-05	NA
PF3D7_1310700	N/A	RNA-binding protein, putative	2728.02	-0.278832	1.00703e-06	6.21613e-05	NA
PF3D7_0805600	N/A	PAP2-like protein, putative	1584.29	-0.279485	1.07608e-06	6.52374e-05	NA
PF3D7_1237900	N/A	conserved Plasmodium protein, unknown function	8115.16	-0.213407	1.16871e-06	6.96103e-05	NA
PF3D7_0814500	N/A	conserved protein, unknown function	1219.95	-0.279288	1.45739e-06	8.43993e-05	NA
PF3D7_1252800	N/A	Plasmodium exported protein (PHISTb), unknown function	1520.28	-0.304431	1.46673e-06	8.43993e-05	NA
PF3D7_1321900	N/A	conserved protein, unknown function	1601.75	-0.301788	1.52769e-06	8.64415e-05	NA
PF3D7_1121600	EXP1	exported protein 1	7647.77	-0.221321	1.76448e-06	9.82036e-05	NA
PF3D7_0410000	EVP1	erythrocyte vesicle protein 1	1726.84	-0.256348	1.81105e-06	9.91696e-05	NA
PF3D7_0102500	EBA181	erythrocyte binding antigen-181	10800	-0.264494	1.94653e-06	0.000104896	NA
PF3D7_0420300	ApiAP2	AP2 domain transcription factor, putative	10175.4	-0.250132	2.40845e-06	0.000127761	NA
PF3D7_0424700	FIKK4.2	serine/threonine protein kinase, FIKK family	6388.01	-0.236936	2.55519e-06	0.00013346	NA
PF3D7_1328500	N/A	alpha/beta-hydrolase, putative	1367.23	-0.284821	2.88401e-06	0.000148352	NA
PF3D7_0102200	RESA	ring-infected erythrocyte surface antigen	163862	-0.174491	3.86777e-06	0.000192475	NA
PF3D7_0701900	N/A	Plasmodium exported protein, unknown function	9112.75	-0.2134	3.91187e-06	0.000192475	NA
PF3D7_1139100	N/A	RNA-binding protein, putative	6058.46	-0.235539	3.81781e-06	0.000192475	NA
PF3D7_1035700	DBLMSP	duffy binding-like merozoite surface protein	4376.62	-0.289547	4.30047e-06	0.000208573	NA
PF3D7_0501100	HSP40	heat shock protein 40, type II	6478.71	-0.206183	4.99455e-06	0.000238824	NA
PF3D7_0830500	TryThrA	sporozoite and liver stage tryptophan-rich protein, putative	22891.6	-0.212131	5.14812e-06	0.000242748	NA
PF3D7_1030200	CLAMP	claudin-like apicomplexan microneme protein, putative	918.645	-0.297369	5.28533e-06	0.000245804	NA
PF3D7_1477800	ACBP	acyl-CoA binding protein	362.184	-0.44243	5.70629e-06	0.000261795	NA
PF3D7_1036000	MSP11	merozoite surface protein 11	1688.96	-0.287924	5.86275e-06	0.000265387	NA
PF3D7_1407800	PM4	plasmepsin IV	8878.2	-0.222341	7.12754e-06	0.00031426	NA
PF3D7_1410400	RAP1	rhoptry-associated protein 1	4723.71	-0.225284	7.07427e-06	0.00031426	NA
PF3D7_0401900	ACS6	acyl-CoA synthetase	6440.43	-0.232983	7.43118e-06	0.000323447	NA
PF3D7_1115400	FP3	cysteine proteinase falcipain 3	1880.7	-0.239412	7.89302e-06	0.0003392	NA
PF3D7_1028700	MTRAP	merozoite TRAP-like protein	3439.57	-0.235197	8.39893e-06	0.00035643	NA
PF3D7_1451200	N/A	conserved Plasmodium protein, unknown function	28677.2	-0.215101	9.18262e-06	0.000384877	NA
PF3D7_1001100	ACBP1	acyl-CoA binding protein, isoform 1, ACBP1	5107.58	-0.231585	1.01861e-05	0.000411123	NA
PF3D7_1012400	HGPRT	hypoxanthine-guanine phosphoribosyltransferase	1485.37	0.257041	1.02159e-05	0.000411123	NA
PF3D7_1036500	N/A	conserved Plasmodium protein, unknown function	2053.2	-0.292337	1.00391e-05	0.000411123	NA
PF3D7_1218500	DYN3	dynamin-like protein, putative	3564.44	-0.210345	1.02932e-05	0.000411123	NA
PF3D7_0302500	CLAG3.1	cytoadherence linked asexual protein 3.1	7078.44	-0.257734	1.16684e-05	0.000460631	NA
PF3D7_0935600	GIG	gametocytogenesis-implicated protein	29086.3	-0.239014	1.19787e-05	0.000467445	NA
PF3D7_1139700	N/A	adrenodoxin reductase, putative	222.106	-0.500583	1.23348e-05	0.000475869	NA
PF3D7_0831200	N/A	DnaJ protein, putative	3507.51	-0.218623	1.33967e-05	0.000511033	NA
PF3D7_0310800	N/A	conserved Plasmodium protein, unknown function	336.725	-0.406366	1.54786e-05	0.00057747	NA
PF3D7_1014100	MSA180	merozoite surface protein MSA180, putative	2104.84	-0.270288	1.54596e-05	0.00057747	NA
PF3D7_0202500	ETRAMP2	early transcribed membrane protein 2	15401.3	-0.206655	1.86375e-05	0.000687765	NA
PF3D7_0110600	PIP5K	phosphatidylinositol-4-phosphate 5-kinase	6174.67	-0.197157	2.02239e-05	0.00073828	NA
PF3D7_0214800	N/A	conserved Plasmodium membrane protein, unknown function	1376.33	-0.285497	2.11883e-05	0.000765257	NA
PF3D7_1114100	ROM1	rhomboid protease ROM1	791.572	-0.286986	2.41007e-05	0.000861282	NA
PF3D7_1404900	N/A	conserved Plasmodium protein, unknown function	4739.05	-0.236857	2.49595e-05	0.000882682	NA
PF3D7_1202300	N/A	dynein heavy chain, putative	429.323	0.44081	2.62327e-05	0.000918145	NA
PF3D7_1143800	CAP93	oocyst capsule protein Cap93, putative	1654.99	-0.273831	2.85962e-05	0.000983032	NA
PF3D7_1479000	ACS1a	acyl-CoA synthetase	1848.39	-0.260903	2.86657e-05	0.000983032	NA
PF3D7_0407900	N/A	AAA family ATPase, putative	2075.36	-0.221642	3.11833e-05	0.00105867	NA
PF3D7_0606600	N/A	conserved Plasmodium protein, unknown function	9284.28	-0.20335	3.3036e-05	0.00111047	NA
PF3D7_0920700	N/A	CRAL/TRIO domain-containing protein, putative	620.997	-0.308009	3.35531e-05	0.00111679	NA
PF3D7_1001700	N/A	Plasmodium exported protein (PHISTc), unknown function	3079.54	-0.188931	3.75314e-05	0.00123708	NA
PF3D7_1232500	N/A	CG2-related protein, putative	1674.08	-0.23201	4.38465e-05	0.00143134	NA
PF3D7_1243700	N/A	ubiquitin-conjugating enzyme E2, putative	1846.59	-0.249501	4.46272e-05	0.00144295	NA
PF3D7_0930300	MSP1	merozoite surface protein 1	42303.7	-0.194758	4.71195e-05	0.00150916	NA
PF3D7_0206500	N/A	conserved Plasmodium protein, unknown function	6393.24	-0.173673	4.77027e-05	0.00151356	NA
PF3D7_1010300	SDH4	succinate dehydrogenase subunit 4, putative	3864.55	-0.192639	5.04335e-05	0.00158539	NA
PF3D7_0614000	N/A	thiamine-phosphate synthase, putative	722.638	-0.290025	5.27349e-05	0.00162759	NA
PF3D7_1431300	LSG1	large subunit GTPase 1, putative	1510.75	-0.221994	5.26388e-05	0.00162759	NA
PF3D7_1116700	DPAP1	dipeptidyl aminopeptidase 1	8417.59	-0.180062	6.28127e-05	0.00192116	NA
PF3D7_1023000	N/A	conserved Plasmodium membrane protein, unknown function	336.401	-0.3851	6.37125e-05	0.00193128	NA
PF3D7_0724900	N/A	kinesin-19, putative	1552.23	-0.217276	6.91059e-05	0.00205802	NA
PF3D7_1036900	N/A	conserved Plasmodium protein, unknown function	21194.6	-0.151725	6.89487e-05	0.00205802	NA
PF3D7_0214600	N/A	serine/threonine protein kinase, putative	4271.13	-0.172904	7.74398e-05	0.00228616	NA
PF3D7_1033600	CEF1	pre-mRNA-splicing factor CEF1, putative	2955.46	-0.182341	8.65875e-05	0.00252121	NA
PF3D7_1427100	N/A	lipase, putative	7479.4	-0.185896	8.68869e-05	0.00252121	NA
PF3D7_1001400	XL1	exported lipase 1	3722.36	-0.18207	9.69457e-05	0.00278924	NA
PF3D7_0218600	N/A	patatin-like phospholipase, putative	822.238	0.258075	0.00010143	0.00289373	NA
PF3D7_0201900	EMP3	erythrocyte membrane protein 3	2658.33	-0.204869	0.000103809	0.00293692	NA
PF3D7_1464600	UIS2	serine/threonine protein phosphatase UIS2, putative	11892	-0.209682	0.000107707	0.00302202	NA
PF3D7_0806500	N/A	DnaJ protein, putative	1399.88	-0.250131	0.000119559	0.00331727	NA
PF3D7_1246200	ACT1	actin I	7229.79	-0.180994	0.000120184	0.00331727	NA
PF3D7_1312500	N/A	conserved Plasmodium protein, unknown function	218.317	-0.401369	0.000141999	0.0038878	NA
PF3D7_1200800	FIKK12	serine/threonine protein kinase, FIKK family	1364.29	-0.210147	0.000146117	0.00396853	NA
PF3D7_1404600	ACalpha	adenylyl cyclase alpha	164.939	0.482451	0.000151219	0.00407452	NA
PF3D7_0217500	CDPK1	calcium-dependent protein kinase 1	21468	0.206273	0.000152577	0.00407873	NA
PF3D7_1471100	EXP2	exported protein 2	2297.87	-0.184859	0.000156168	0.00414211	NA
PF3D7_0731100	PTP2	EMP1-trafficking protein	21856.7	-0.201468	0.000157431	0.00414324	NA
PF3D7_1455300	N/A	conserved protein, unknown function	772.272	-0.238659	0.000158709	0.00414476	NA
PF3D7_1461600	SF3B2	splicing factor 3B subunit 2, putative	2946	-0.167858	0.000180771	0.00468487	NA
PF3D7_1343700	Kelch13	kelch protein K13	4315.24	-0.203561	0.000198048	0.00509373	NA
PF3D7_1115700	FP2A	cysteine proteinase falcipain 2a	1007.46	-0.251864	0.000200726	0.0051238	NA
PF3D7_1364200	NUP205	nucleoporin NUP205, putative	2850.8	-0.184275	0.000213735	0.00540322	NA
PF3D7_1401400	ETRAMP14	early transcribed membrane protein 14.1	24356.9	-0.13967	0.000214856	0.00540322	NA
PF3D7_0202200	PTP1	EMP1-trafficking protein	6361.48	-0.184986	0.000220617	0.00550731	NA
PF3D7_1238900	PK2	protein kinase 2	1210.41	-0.223064	0.00022426	0.00555739	NA
PF3D7_1118600	MYST	histone acetyltransferase MYST	1808.22	-0.193483	0.000229869	0.00565511	NA
PF3D7_1126500	N/A	WD repeat-containing protein, putative	1994.64	-0.182556	0.000249372	0.00609077	NA
PF3D7_1252100	RON3	rhoptry neck protein 3	2050.66	-0.177995	0.0002534	0.00614494	NA
PF3D7_1229800	MyoJ	myosin J, putative	2648.47	-0.190721	0.000257545	0.00620118	NA
PF3D7_0501400	FIRA	interspersed repeat antigen	51958	-0.131109	0.000268425	0.00641764	NA
PF3D7_1469200	SHLP1	shewanella-like protein phosphatase 1, putative	303.416	-0.345947	0.000272012	0.00645791	NA
PF3D7_1302100	G27/25	gamete antigen 27/25	6083.79	0.154672	0.000286059	0.00674425	NA
PF3D7_0619300	N/A	conserved Plasmodium protein, unknown function	372.69	0.355382	0.00030485	0.00713769	NA
PF3D7_0931400	N/A	PUB domain-containing protein, putative	340.612	0.32679	0.000309389	0.00719435	NA
PF3D7_1129100	PV1	parasitophorous vacuolar protein 1	10635.3	-0.186616	0.000315377	0.0072546	NA
PF3D7_1136600	N/A	conserved Plasmodium protein, unknown function	5817.01	-0.160814	0.000316253	0.0072546	NA
PF3D7_1149600	N/A	DnaJ protein, putative	6559.86	-0.171601	0.000337557	0.00764005	NA
PF3D7_1332200	N/A	conserved protein, unknown function	2305.53	-0.20877	0.000337251	0.00764005	NA
PF3D7_0929400	RhopH2	high molecular weight rhoptry protein 2	4920.06	-0.174282	0.00034108	0.00766866	NA
PF3D7_0523000	MDR1	multidrug resistance protein 1	18730.1	-0.209389	0.000353214	0.00788922	NA
PF3D7_0623800	TKL4	tyrosine kinase-like protein, putative	23451.7	-0.172079	0.00036933	0.00819526	NA
PF3D7_1205800	HMGB3	high mobility group protein B3, putative	9460.55	-0.145143	0.000387805	0.00854935	NA
PF3D7_1209400	CIA1	cytosolic iron-sulfur protein assembly protein 1, putative	971.487	-0.219983	0.00042511	0.00931127	NA
PF3D7_0318700	N/A	conserved Plasmodium protein, unknown function	327.724	-0.300674	0.000448043	0.009743	NA
PF3D7_1452000	RON2	rhoptry neck protein 2	1849.25	-0.204329	0.00045056	0.009743	NA
PF3D7_1028900	IMC1m	inner membrane complex protein 1m, putative	255.172	-0.334734	0.000459822	0.00988034	NA
PF3D7_0304100	IMC1e	inner membrane complex protein 1e, putative	440.777	-0.2677	0.000483747	0.0102645	NA
PF3D7_1301200	GBPH2	GBPH2 protein	1633.66	0.1946	0.000482766	0.0102645	NA
PF3D7_1227800	ELP3	elongator complex protein 3, putative	2906.35	-0.158062	0.000503964	0.0106271	NA
PF3D7_0609400	CLS	mitochondrial cardiolipin synthase, putative	211.056	0.361504	0.000520242	0.0107044	NA
PF3D7_0617900	H3.3	histone H3 variant	4000.99	-0.168779	0.000517826	0.0107044	NA
PF3D7_0622900	AP2Tel	AP2 domain transcription factor AP2Tel	5514.74	-0.136612	0.000519999	0.0107044	NA
PF3D7_1148800	N/A	Plasmodium exported protein (hyp11), unknown function	2108	-0.20995	0.00051711	0.0107044	NA
PF3D7_0424600	N/A	Plasmodium exported protein (PHISTb), unknown function	10173.4	-0.17507	0.000524669	0.0107304	NA
PF3D7_1451000	N/A	conserved Plasmodium protein, unknown function	615.003	0.286068	0.000530235	0.0107793	NA
PF3D7_0806800	N/A	V-type proton ATPase subunit a, putative	7255.13	-0.144998	0.00055022	0.0110532	NA
PF3D7_1466400	ApiAP2	AP2 domain transcription factor AP2-EXP	1923.95	-0.19512	0.000549637	0.0110532	NA
PF3D7_0503600	MyoB	myosin B	1774.74	-0.176489	0.00057062	0.011347	NA
PF3D7_1223100	PKAr	cAMP-dependent protein kinase regulatory subunit	2835.95	-0.18348	0.00057153	0.011347	NA
PF3D7_1002100	PTP5	EMP1-trafficking protein	18201.1	-0.123457	0.000579302	0.0114345	NA
PF3D7_1036300	DBLMSP2	duffy binding-like merozoite surface protein 2	165.429	-0.407859	0.000584039	0.0114613	NA
PF3D7_0919000	NAPS	nucleosome assembly protein	6276.11	-0.145973	0.000594354	0.0115967	NA
PF3D7_1474600	VMP1	vacuole membrane protein 1, putative	1011.71	-0.19601	0.000600283	0.0116455	NA
PF3D7_1233050	OST4	dolichyl-diphosphooligosaccharide--protein glycosyltransferase subunit OST4, putative	1899.48	0.177417	0.000623588	0.0120289	NA
PF3D7_0418600	N/A	regulator of chromosome condensation, putative	2719.56	-0.18454	0.000644407	0.0123602	NA
PF3D7_0812500	N/A	RNA-binding protein, putative	6238.88	-0.151473	0.000649345	0.012385	NA
PF3D7_0308900	SF3B1	splicing factor 3B subunit 1, putative	2469.26	-0.181685	0.000664163	0.0125968	NA
PF3D7_0301200	FIKK3	serine/threonine protein kinase, FIKK family	1875.08	-0.174473	0.000681093	0.0126356	NA
PF3D7_0307900	N/A	conserved Plasmodium protein, unknown function	141.909	0.439901	0.000677959	0.0126356	NA
PF3D7_0902500	FIKK9.6	serine/threonine protein kinase, FIKK family	6672.22	-0.138454	0.000679886	0.0126356	NA
PF3D7_1016700	N/A	Plasmodium exported protein (PHISTc), unknown function	3791.19	-0.160981	0.000673724	0.0126356	NA
PF3D7_0731200	N/A	Plasmodium exported protein, unknown function	1167.77	-0.190032	0.000700186	0.0127803	NA
PF3D7_1134600	N/A	zinc finger protein, putative	491.201	0.281573	0.000694497	0.0127803	NA
PF3D7_1362700	N/A	conserved Plasmodium protein, unknown function	1615.45	0.171593	0.000697985	0.0127803	NA
PF3D7_1211800	PfpUB	polyubiquitin	1884.71	-0.18177	0.000745553	0.0135356	NA
PF3D7_0507800	N/A	conserved protein, unknown function	5526.47	-0.150565	0.000776786	0.0140276	NA
PF3D7_0924400	N/A	conserved Plasmodium protein, unknown function	3972.09	-0.143396	0.000796434	0.0140918	NA
PF3D7_1200700	ACS7	acyl-CoA synthetase	44776	-0.173769	0.000786093	0.0140918	NA
PF3D7_1213900	N/A	conserved Plasmodium protein, unknown function	2926.96	-0.156185	0.00079661	0.0140918	NA
PF3D7_1224700	N/A	conserved Plasmodium protein, unknown function	2515.45	-0.16017	0.000801093	0.0140918	NA
PF3D7_1449300	BRF1	transcription factor IIIb subunit, putative	2281.81	-0.165277	0.000798331	0.0140918	NA
PF3D7_1118300	N/A	insulinase, putative	7136.86	-0.128955	0.000814025	0.0142454	NA
PF3D7_0612700	P12	6-cysteine protein P12	629.325	-0.225245	0.000830904	0.0143925	NA
PF3D7_0725400	N/A	conserved Plasmodium protein, unknown function	2005.09	-0.163432	0.000829431	0.0143925	NA
PF3D7_0407800	N/A	conserved Plasmodium protein, unknown function	2524.46	-0.174096	0.000844425	0.0145524	NA
PF3D7_1022500	CS	citrate synthase, mitochondrial, putative	467.952	-0.245564	0.000872051	0.0149526	NA
PF3D7_0820300	N/A	conserved Plasmodium protein, unknown function	2887.49	-0.173954	0.000907354	0.0154797	NA
PF3D7_1252200	CHT1	chitinase	171.71	-0.373669	0.000925038	0.0157025	NA
PF3D7_0220700	N/A	Plasmodium exported protein (hyp9), unknown function	2425.32	-0.162682	0.000987207	0.0166745	NA
PF3D7_0321800	N/A	WD repeat-containing protein, putative	4695.71	-0.144039	0.00101698	0.0170923	NA
PF3D7_0216700	ATG11	autophagy-related protein 11, putative	3358.42	-0.137471	0.00104542	0.0174837	NA
PF3D7_0113000	GARP	glutamic acid-rich protein GARP	2011.2	0.172574	0.00105408	0.0175422	NA
PF3D7_0907700	PA28	proteasome activator 28 subunit beta, putative	3238.31	-0.186024	0.00107068	0.0177315	NA
PF3D7_1475400	CRMP4	cysteine repeat modular protein 4	226.782	0.32647	0.00107839	0.0177724	NA
PF3D7_0303500	N/A	spindle pole body protein, putative	325.525	0.287569	0.00108781	0.0178412	NA
PF3D7_0624600	ISWI	SNF2 helicase, putative	18731	-0.135958	0.00110422	0.0180233	NA
PF3D7_0618000	N/A	conserved Plasmodium membrane protein, unknown function	1242.81	-0.201463	0.00111288	0.0180776	NA
PF3D7_0718000	N/A	dynein heavy chain, putative	225.211	0.346887	0.00113007	0.0182694	NA
PF3D7_1146600	ORP1	oocyst rupture protein 1, putative	2086.36	-0.159527	0.00115233	0.0182811	NA
PF3D7_1318800	SEC63	translocation protein SEC63, putative	2370.79	-0.169341	0.00114373	0.0182811	NA
PF3D7_1419400	N/A	conserved Plasmodium membrane protein, unknown function	3985.89	-0.151841	0.00114864	0.0182811	NA
PF3D7_1466900	N/A	conserved Plasmodium protein, unknown function	1638.29	-0.171206	0.00114294	0.0182811	NA
PF3D7_1369600	N/A	conserved Plasmodium protein, unknown function	443.667	0.261323	0.00116383	0.0183776	NA
PF3D7_1120700	N/A	conserved Plasmodium protein, unknown function	207.159	0.342988	0.00117078	0.0184019	NA
PF3D7_1032100	DCP1	mRNA-decapping enzyme subunit 1, putative	5300	-0.156316	0.00118469	0.0185346	NA
PF3D7_0500800	MESA	mature parasite-infected erythrocyte surface antigen	2596.32	0.173337	0.00121468	0.0188304	NA
PF3D7_0627100	N/A	ankyrin-repeat protein, putative	9081.62	-0.173906	0.00121032	0.0188304	NA
PF3D7_0219900	N/A	Plasmodium exported protein, unknown function	517.765	-0.237106	0.00123177	0.0190084	NA
PF3D7_0103600	N/A	ATP-dependent RNA helicase, putative	303.867	0.324749	0.00125459	0.0191002	NA
PF3D7_0804300	N/A	zinc finger protein, putative	1555.33	-0.190689	0.00125423	0.0191002	NA
PF3D7_1348400	N/A	conserved Plasmodium membrane protein, unknown function	483.688	0.272491	0.00125108	0.0191002	NA
PF3D7_1202100	N/A	SRAP domain-containing protein, putative	222.08	0.319561	0.00128402	0.0194609	NA
PF3D7_0213600	N/A	conserved Plasmodium protein, unknown function	145.643	0.431755	0.00129343	0.019468	NA
PF3D7_1221900	N/A	conserved Plasmodium membrane protein, unknown function	5155.65	-0.144671	0.00129596	0.019468	NA
PF3D7_0730800	N/A	Plasmodium exported protein, unknown function, unspecified product	19509.9	-0.158731	0.00130534	0.0195226	NA
PF3D7_1231400	N/A	amino acid transporter, putative	1449.34	-0.171396	0.00132481	0.0197269	NA
PF3D7_0424500	FIKK4.1	serine/threonine protein kinase, FIKK family	3958.03	-0.142647	0.00136529	0.0202408	NA
PF3D7_0831500	N/A	Plasmodium exported protein (PHIST), unknown function	5814.37	-0.151312	0.0014022	0.0204885	NA
PF3D7_1008800	NOP5	nucleolar protein 5, putative	4160.92	-0.137218	0.00140613	0.0204885	NA
PF3D7_1248500	N/A	bax inhibitor 1, putative	3438.91	-0.15608	0.00139447	0.0204885	NA
PF3D7_1303400	LisH	LisH domain-containing protein, putative	4062.46	-0.154063	0.00139137	0.0204885	NA
PF3D7_0423900	N/A	probable protein, unknown function	260.936	-0.299866	0.00143048	0.0207542	NA
PF3D7_0902300	FIKK9.4	serine/threonine protein kinase, FIKK family	2921.09	-0.177255	0.00145019	0.0209506	NA
PF3D7_0408000	N/A	conserved Plasmodium protein, unknown function	664.68	-0.231827	0.00148435	0.0209558	NA
PF3D7_0613600	N/A	conserved Plasmodium protein, unknown function	465.745	-0.234718	0.00149275	0.0209558	NA
PF3D7_0717000	N/A	conserved Plasmodium membrane protein, unknown function	132.136	0.40006	0.00149993	0.0209558	NA
PF3D7_1019000	N/A	eukaryotic translation initiation factor subunit eIF2A, putative	8825.38	-0.129926	0.00149065	0.0209558	NA
PF3D7_1033100	AdoMetDC/ODC	S-adenosylmethionine decarboxylase/ornithine decarboxylase	25304.5	-0.112724	0.0014766	0.0209558	NA
PF3D7_1132400	N/A	conserved Plasmodium membrane protein, unknown function	400.73	0.250245	0.00149588	0.0209558	NA
PF3D7_1224300	PABP1	polyadenylate-binding protein 1, putative	46751.8	-0.133654	0.00148445	0.0209558	NA
PF3D7_1353100	N/A	Plasmodium exported protein, unknown function	3965.24	-0.162605	0.00147708	0.0209558	NA
PF3D7_1125700	N/A	kelch domain-containing protein, putative	1558.89	-0.160412	0.001536	0.0212845	NA
PF3D7_1366900	N/A	conserved protein, unknown function	7952.11	-0.150262	0.0015354	0.0212845	NA
PF3D7_0909400	N/A	exoribonuclease, putative	3003.5	-0.137877	0.00154715	0.021352	NA
PF3D7_0702400	SEMP1	small exported membrane protein 1	3354.27	-0.161813	0.00156822	0.021555	NA
PF3D7_0703500	N/A	erythrocyte membrane-associated antigen	15229.9	-0.162601	0.00161068	0.0217859	NA
PF3D7_1204100	N/A	conserved Plasmodium protein, unknown function	422.073	0.240094	0.00160357	0.0217859	NA
PF3D7_1405800	BOP1	ribosome biogenesis protein BOP1, putative	6290.76	-0.14491	0.00161003	0.0217859	NA
PF3D7_1445900	DDX5	ATP-dependent RNA helicase DDX5, putative	4091.88	-0.129169	0.00159734	0.0217859	NA
PF3D7_1456800	VP1	V-type H(+)-translocating pyrophosphatase, putative	4758.42	-0.133381	0.00163432	0.022018	NA
PF3D7_1146800	N/A	conserved Plasmodium protein, unknown function	410.01	0.251167	0.00168249	0.0224884	NA
PF3D7_1423300	PP7	serine/threonine protein phosphatase 7	1316.72	-0.169304	0.00168165	0.0224884	NA
PF3D7_1128000	N/A	conserved Plasmodium protein, unknown function	4040.63	-0.152672	0.00170471	0.0226439	NA
PF3D7_1139300	ApiAP2	AP2 domain transcription factor, putative	3566.21	-0.13918	0.00170746	0.0226439	NA
PF3D7_0629500	AAT1	amino acid transporter AAT1	1451.49	-0.164558	0.00172552	0.0227943	NA
PF3D7_1323700	GAPM1	glideosome associated protein with multiple membrane spans 1	1214.79	-0.173642	0.00174467	0.022958	NA
PF3D7_0318600	N/A	cleavage and polyadenylation specificity factor, putative	2130.99	-0.157589	0.00175319	0.022981	NA
PF3D7_1458000	FP1	cysteine proteinase falcipain 1	2735.17	-0.169007	0.00177601	0.0231906	NA
PF3D7_0109100	CCp5	LCCL domain-containing protein	389.563	-0.244128	0.00181737	0.0234345	NA
PF3D7_0602000	N/A	zinc finger protein, putative	320.184	0.278048	0.00181125	0.0234345	NA
PF3D7_0613900	myoE	myosin E, putative	12664.4	-0.152135	0.00183611	0.0234345	NA
PF3D7_1207200	N/A	conserved Plasmodium protein, unknown function	164.256	0.402564	0.00181896	0.0234345	NA
PF3D7_1245500	N/A	conserved Plasmodium protein, unknown function	136.37	0.39347	0.00183298	0.0234345	NA
PF3D7_1372200	HRPIII	histidine-rich protein III	5485.25	0.137799	0.00183363	0.0234345	NA
PF3D7_0422000	N/A	steroid dehydrogenase, putative	265.049	0.293362	0.00184456	0.0234525	NA
PF3D7_0618800	N/A	heptatricopeptide repeat-containing protein, putative	7368.42	0.175167	0.00185133	0.0234525	NA
PF3D7_1445600	N/A	RNA-binding protein, putative	3005.82	-0.13654	0.00190043	0.023985	NA
PF3D7_0404700	DPAP3	dipeptidyl aminopeptidase 3	1836.69	-0.17979	0.00193915	0.0241171	NA
PF3D7_0609700	N/A	conserved Plasmodium protein, unknown function	10351.5	-0.118834	0.00193925	0.0241171	NA
PF3D7_0710200	N/A	conserved Plasmodium protein, unknown function	1586.99	0.160047	0.00194171	0.0241171	NA
PF3D7_1138700	N/A	conserved Plasmodium protein, unknown function	3296.71	-0.133163	0.00191931	0.0241171	NA
PF3D7_1352900	N/A	Plasmodium exported protein, unknown function	13878.3	-0.154947	0.00194642	0.0241171	NA
PF3D7_0414800	N/A	conserved Plasmodium protein, unknown function	291.339	-0.293565	0.00197441	0.024375	NA
PF3D7_0610900	SPT5	transcription elongation factor SPT5, putative	3444.95	-0.130637	0.00200228	0.0244708	NA
PF3D7_1102800	ETRAMP11.2	early transcribed membrane protein 11.2	82446.2	-0.14799	0.00199025	0.0244708	NA
PF3D7_1422400	N/A	conserved Plasmodium protein, unknown function	1476.47	-0.158372	0.00200379	0.0244708	NA
PF3D7_1110200	PRPF6	pre-mRNA-processing factor 6, putative	5066.38	-0.126724	0.00201209	0.024484	NA
PF3D7_1413700	N/A	conserved Plasmodium protein, unknown function	1542.89	-0.168462	0.002054	0.0249048	NA
PF3D7_0830400	N/A	CRA domain-containing protein, putative	3515.17	-0.161532	0.00206968	0.0249169	NA
PF3D7_0922100	N/A	ubiquitin-like protein, putative	11461	-0.126026	0.00206524	0.0249169	NA
PF3D7_0301800	N/A	Plasmodium exported protein, unknown function	4847.2	-0.158763	0.00210756	0.0249833	NA
PF3D7_0310700	N/A	trafficking protein particle complex subunit 4, putative	425.766	-0.255342	0.00210107	0.0249833	NA
PF3D7_0404600	N/A	conserved Plasmodium membrane protein, unknown function	674.029	0.236856	0.00211199	0.0249833	NA
PF3D7_0907200	N/A	GTPase-activating protein, putative	2578.73	-0.162211	0.00210163	0.0249833	NA
PF3D7_1344600	LipA	lipoyl synthase	211.025	0.305705	0.0020863	0.0249833	NA
PF3D7_0730400	IMP2	IMP1-like protein, putative	462.323	-0.230105	0.00214529	0.0252891	NA
PF3D7_1445400	CLK1	protein serine/threonine kinase-1	4677.79	-0.146597	0.00215339	0.0252967	NA
PF3D7_0530100	SYN6	SNARE protein, putative	694.93	-0.201427	0.00222675	0.0258065	NA
PF3D7_0909700	N/A	FHA domain protein, putative	3051.07	-0.1819	0.00222264	0.0258065	NA
PF3D7_0930200	LRR8	leucine-rich repeat protein	1111	-0.169444	0.00222719	0.0258065	NA
PF3D7_1338600	N/A	conserved protein, unknown function	1128.29	-0.164875	0.00222631	0.0258065	NA
PF3D7_1203700	NAPL	nucleosome assembly protein	10041.8	-0.117194	0.00223686	0.0258304	NA
PF3D7_0606000	N/A	conserved Plasmodium protein, unknown function	6518.66	-0.145881	0.00235864	0.027054	NA
PF3D7_1356800	ARK3	serine/threonine protein kinase, putative	4502.13	-0.144082	0.00235876	0.027054	NA
PF3D7_0905100	NUP221	nucleoporin NUP221, putative	1631.81	-0.15863	0.00240408	0.027481	NA
PF3D7_1372000	N/A	Plasmodium exported protein (PHISTa), unknown function	226.837	-0.29362	0.00243911	0.0277878	NA
PF3D7_1121700	GCN20	protein GCN20	1592.55	-0.147936	0.00245992	0.0279312	NA
PF3D7_1038400	Pf11-1	gametocyte-specific protein	186.219	0.35282	0.00251485	0.0284597	NA
PF3D7_1317900	NOC4	nucleolar complex protein 4, putative	1356.51	-0.166799	0.0025287	0.0285214	NA
PF3D7_0502400	MSP8	merozoite surface protein 8	4390.45	-0.125463	0.00258164	0.0290221	NA
PF3D7_0730900	PTP4	EMP1-trafficking protein	15131.7	-0.154551	0.00267111	0.0299288	NA
PF3D7_0911600	N/A	conserved Plasmodium protein, unknown function	149.777	0.348916	0.00273564	0.030551	NA
PF3D7_1446100	N/A	conserved Plasmodium protein, unknown function	280.428	0.259439	0.00274671	0.0305741	NA
PF3D7_0821100	PK1	protein kinase 1	4121.42	-0.142296	0.00280749	0.0311485	NA
PF3D7_1226300	HAD2	haloacid dehalogenase-like hydrolase, putative	3198.77	-0.132659	0.00282488	0.0311562	NA
PF3D7_1474000	N/A	conserved Plasmodium protein, unknown function	946.372	0.191635	0.00282654	0.0311562	NA
PF3D7_0731300	PfG174	Plasmodium exported protein (PHISTb), unknown function	1981.45	-0.161108	0.00284406	0.0312479	NA
PF3D7_0605900	N/A	long chain polyunsaturated fatty acid elongation enzyme, putative	1546.51	-0.152679	0.00287863	0.0315257	NA
PF3D7_0921000	N/A	ubiquitin-conjugating enzyme E2, putative	164.046	0.313113	0.00289942	0.0316512	NA
PF3D7_1022600	Kelch10	kelch protein K10	2746.56	-0.136053	0.00292305	0.0318069	NA
PF3D7_0818100	N/A	zinc finger protein, putative	1581.7	-0.153205	0.00293298	0.031813	NA
PF3D7_0424100	RH5	reticulocyte binding protein homologue 5	784.295	-0.198957	0.00297968	0.0321923	NA
PF3D7_0903400	DDX60	ATP-dependent RNA helicase DDX60, putative	11532.7	-0.140373	0.0029964	0.0321923	NA
PF3D7_1016800	N/A	Plasmodium exported protein (PHISTc), unknown function	4011.91	-0.13527	0.00299036	0.0321923	NA
PF3D7_1306500	N/A	MORN repeat protein, putative	239.871	0.307075	0.00305657	0.0327352	NA
PF3D7_0912800	GCD10	tRNA (adenine(58)-N(1))-methyltransferase non-catalytic subunit TRM6, putative	834.736	-0.180773	0.00307343	0.0328122	NA
PF3D7_0610800	TK	transketolase	4701.7	-0.130542	0.00315758	0.0332352	NA
PF3D7_0716200	N/A	PDCD2 domain-containing protein, putative	4737.11	-0.153318	0.00314827	0.0332352	NA
PF3D7_0926000	N/A	protein kinase, putative	561.656	0.194623	0.0031686	0.0332352	NA
PF3D7_1102700	ETRAMP11.1	early transcribed membrane protein 11.1	11588.5	-0.124571	0.00314973	0.0332352	NA
PF3D7_1205500	N/A	zinc finger protein, putative	6684.45	-0.128787	0.00315572	0.0332352	NA
PF3D7_1311800	M1AAP	M1-family alanyl aminopeptidase	10788.8	-0.124783	0.00317178	0.0332352	NA
PF3D7_1417200	N/A	NOT family protein, putative	13248.3	-0.121205	0.00318595	0.033281	NA
PF3D7_1448400	HRD3	ubiquitin-protein ligase, putative	203.924	0.287027	0.00319959	0.0333209	NA
PF3D7_0104600	N/A	conserved Plasmodium protein, unknown function	140.581	0.330894	0.00328986	0.0339643	NA
PF3D7_1116100	N/A	serine esterase, putative	4208.96	-0.144505	0.00327581	0.0339643	NA
PF3D7_1407900	PMI	plasmepsin I	13224	-0.160318	0.00329139	0.0339643	NA
PF3D7_0527400	N/A	conserved Plasmodium protein, unknown function	1600.66	-0.142463	0.00331473	0.0341015	NA
PF3D7_0422200	N/A	erythrocyte membrane-associated antigen	1859.95	0.145797	0.00337932	0.0344529	NA
PF3D7_0525100	ACS10	acyl-CoA synthetase	5163.96	-0.127321	0.00336375	0.0344529	NA
PF3D7_0526500	N/A	conserved Plasmodium protein, unknown function	2305.51	-0.154574	0.00337035	0.0344529	NA
PF3D7_0728100	N/A	conserved Plasmodium membrane protein, unknown function	498.881	0.208761	0.003433	0.0347911	NA
PF3D7_1239800	N/A	conserved Plasmodium protein, unknown function	1378.87	0.153122	0.00342971	0.0347911	NA
PF3D7_0208400	N/A	conserved Plasmodium protein, unknown function	1116.09	0.169782	0.00346229	0.0349836	NA
PF3D7_0705500	N/A	inositol-phosphate phosphatase, putative	15317.4	-0.125624	0.0036007	0.0362741	NA
PF3D7_1136900	SUB2	subtilisin-like protease 2	2218.84	-0.142875	0.00364326	0.0364863	NA
PF3D7_1230900	RIO1	serine/threonine protein kinase RIO1, putative	5983.23	-0.131993	0.00363414	0.0364863	NA
PF3D7_1122900	N/A	dynein heavy chain, putative	169.472	0.303309	0.00378327	0.037777	NA
PF3D7_1453900	N/A	conserved Plasmodium protein, unknown function	2639.09	-0.146613	0.00384439	0.0382748	NA
PF3D7_0905400	RhopH3	high molecular weight rhoptry protein 3	8344.13	-0.14093	0.00388684	0.0385843	NA
PF3D7_1006800	GBP2	single-strand telomeric DNA-binding protein GBP2, putative	6217.41	-0.115595	0.00391406	0.0386286	NA
PF3D7_1120600	N/A	DDRGK domain-containing protein, putative	348.402	0.22447	0.00391099	0.0386286	NA
PF3D7_1464900	N/A	ATP-dependent zinc metalloprotease FTSH, putative	1638.38	-0.143617	0.00395491	0.0389186	NA
PF3D7_1037500	DYN2	dynamin-like protein	272.538	-0.23849	0.00402157	0.0394602	NA
PF3D7_0924700	SF3A3	splicing factor 3A subunit 3, putative	919.259	-0.172934	0.00409735	0.0399728	NA
PF3D7_1459600	N/A	conserved Plasmodium protein, unknown function	2000.83	-0.143584	0.0040911	0.0399728	NA
PF3D7_0318300	N/A	conserved Plasmodium protein, unknown function	1220.44	-0.15136	0.00416906	0.0404519	NA
PF3D7_1322100	SET2	histone-lysine N-methyltransferase SET2	7668.25	-0.120036	0.0041703	0.0404519	NA
PF3D7_1418900	DBP4	ATP-dependent RNA helicase DBP4, putative	2541.2	-0.139646	0.0041961	0.0405862	NA
PF3D7_0917100	OGG1	N-glycosylase/DNA lyase, putative	233.847	0.268743	0.00421708	0.0406733	NA
PF3D7_0714200	N/A	conserved Plasmodium protein, unknown function	2542.89	-0.145638	0.00424274	0.0406896	NA
PF3D7_1357200	GluRS	glutamate--tRNA ligase	260.638	0.255948	0.00423138	0.0406896	NA
PF3D7_0808700	VAR	erythrocyte membrane protein 1, PfEMP1	3358.6	0.127473	0.00433946	0.0414999	NA
PF3D7_0409000	N/A	conserved Plasmodium protein, unknown function	185.159	0.282079	0.00439471	0.0418201	NA
PF3D7_1331500	N/A	conserved Plasmodium protein, unknown function	674.317	-0.183616	0.00439758	0.0418201	NA
PF3D7_0819000	N/A	conserved Plasmodium protein, unknown function	3778.87	-0.119378	0.00448009	0.0424858	NA
PF3D7_0806100	N/A	conserved Plasmodium protein, unknown function	271.822	0.240226	0.00450192	0.0425739	NA
PF3D7_0106300	ATP6	calcium-transporting ATPase	4753.17	-0.130861	0.00455019	0.0429108	NA
PF3D7_0422500	BRR2	pre-mRNA-splicing helicase BRR2, putative	6544.71	-0.11311	0.00459725	0.0432346	NA
PF3D7_1319600	N/A	ACDC domain-containing protein, putative	284.107	0.244698	0.00466774	0.0437762	NA
PF3D7_1465800	N/A	dynein beta chain, putative	187.864	0.26635	0.00482613	0.0451369	NA
PF3D7_0810300	PPM5	protein phosphatase PPM5, putative	3374.03	-0.120197	0.00485445	0.0451436	NA
PF3D7_0919300	TrxL1	thioredoxin-like protein 1, putative	265.205	-0.231704	0.00486674	0.0451436	NA
PF3D7_1007200	N/A	rho GTPase-activating protein, putative	505.233	-0.193104	0.00484254	0.0451436	NA
PF3D7_1407300	PRP38B	pre-mRNA-splicing factor 38B, putative	2873.56	-0.150783	0.00490315	0.0453575	NA
PF3D7_1144400	N/A	conserved Plasmodium protein, unknown function	234.259	0.285018	0.00493783	0.0454473	NA
PF3D7_1233200	N/A	conserved Plasmodium protein, unknown function	671.037	0.192123	0.00493963	0.0454473	NA
PF3D7_1212700	EIF3A	eukaryotic translation initiation factor 3 subunit A, putative	24171.6	-0.12665	0.00499926	0.0458716	NA
PF3D7_0102600	FIKK1	serine/threonine protein kinase, FIKK family	302.888	-0.221233	0.0050471	0.0461505	NA
PF3D7_0525000	N/A	zinc finger protein, putative	250.252	0.24844	0.00505685	0.0461505	NA
PF3D7_1316900	N/A	conserved protein, unknown function	3190.1	-0.137888	0.00513983	0.046657	NA
PF3D7_1355300	SET6	histone-lysine N-methyltransferase, putative	719.335	-0.170948	0.00512974	0.046657	NA
PF3D7_0423300	N/A	conserved Plasmodium protein, unknown function	525.14	-0.1805	0.00518429	0.046893	NA
PF3D7_1116000	RON4	rhoptry neck protein 4	2701.13	-0.145889	0.00519345	0.046893	NA
PF3D7_1206700	EIF5	eukaryotic translation initiation factor 5, putative	3867.28	-0.137384	0.00531195	0.0478357	NA
PF3D7_0423800	CyRPA	cysteine-rich protective antigen	454.585	-0.19834	0.0055045	0.0494386	NA
PF3D7_1253000	GECO	gametocyte erythrocyte cytosolic protein	13516.7	-0.133961	0.00553187	0.0495533	NA
PF3D7_0308700	N/A	conserved protein, unknown function	323.695	-0.215224	0.00563373	0.050249	NA
PF3D7_1110400	N/A	RNA-binding protein, putative	20070.1	-0.122908	0.00563914	0.050249	NA
PF3D7_0316000	MA	microneme associated antigen	259.747	-0.225878	0.00568562	0.0505305	NA
PF3D7_0615900	N/A	protein phosphatase, putative	356.346	0.228737	0.00571828	0.0506881	NA
PF3D7_0220500	N/A	Plasmodium exported protein (hyp2), unknown function	251.969	-0.227068	0.00579809	0.0512617	NA
PF3D7_1442600	TREP	TRAP-like protein	299.421	0.23249	0.00582181	0.0513378	NA
PF3D7_0714000	H2B.Z	histone H2B variant	2890.39	-0.11714	0.00590089	0.0516328	NA
PF3D7_0818800	IMP4	U3 small nucleolar ribonucleoprotein protein IMP4, putative	646.06	-0.176416	0.00588853	0.0516328	NA
PF3D7_1474400	N/A	conserved Plasmodium protein, unknown function	298.115	0.233118	0.00587821	0.0516328	NA
PF3D7_0620500	N/A	cleavage stimulation factor subunit 1, putative	907.398	-0.163903	0.00593904	0.051833	NA
PF3D7_1406200	SPT6	transcription elongation factor SPT6, putative	10598.3	-0.112381	0.00600884	0.0523077	NA
PF3D7_0507300	SOPT	subtilisin-like ookinete protein SOPT	491.569	-0.187553	0.00609764	0.0526926	NA
PF3D7_1328000	N/A	conserved Plasmodium protein, unknown function	260.497	0.227283	0.00609961	0.0526926	NA
PF3D7_1407700	N/A	conserved protein, unknown function	197.04	-0.247073	0.00609614	0.0526926	NA
PF3D7_0619500	ACS12	acyl-CoA synthetase	225.162	0.237941	0.00614212	0.0529251	NA
PF3D7_1211600	LSD1	lysine-specific histone demethylase 1, putative	1191.29	0.161802	0.006188	0.0531855	NA
PF3D7_1136000	N/A	conserved Plasmodium protein, unknown function	451.952	0.190845	0.00621146	0.0532523	NA
PF3D7_0106700	AARP2	small ribosomal subunit assembling AARP2 protein	4363.72	-0.130859	0.00629713	0.0535809	NA
PF3D7_0220200	N/A	Plasmodium exported protein, unknown function	2351.31	-0.135759	0.0062756	0.0535809	NA
PF3D7_1459000	DBP5	ATP-dependent RNA helicase DBP5	5228.84	-0.119154	0.00628292	0.0535809	NA
PF3D7_0905900	SEC27	coatomer subunit beta, putative	987.793	-0.145806	0.00635681	0.0539534	NA
PF3D7_1145100	SEC21	coatomer subunit gamma, putative	728.926	-0.162767	0.00645508	0.0546509	NA
PF3D7_0519700	N/A	FoP domain-containing protein, putative	6566.22	-0.118744	0.00649343	0.0548388	NA
PF3D7_0504700	CEP120	centrosomal protein CEP120, putative	357.082	0.220538	0.00652242	0.0549469	NA
PF3D7_1027700	CEN3	centrin-3	143.103	0.273904	0.00661829	0.0555347	NA
PF3D7_1340900	PiT	sodium-dependent phosphate transporter	2556.88	-0.150511	0.0066249	0.0555347	NA
PF3D7_0528200	EIF3E	eukaryotic translation initiation factor 3 subunit E, putative	2625.98	-0.118835	0.00678092	0.0567025	NA
PF3D7_1344900	N/A	conserved Plasmodium protein, unknown function	2818.12	-0.124886	0.00694282	0.0577718	NA
PF3D7_1407100	NOP1	rRNA 2'-O-methyltransferase fibrillarin, putative	3361.37	-0.124522	0.00693613	0.0577718	NA
PF3D7_0702300	STARP	sporozoite threonine and asparagine-rich protein	6578.83	-0.136629	0.00700505	0.058147	NA
PF3D7_0202400	PTEF	translation-enhancing factor	651.682	0.185163	0.00705669	0.0582906	NA
PF3D7_0933000	N/A	CSTF domain-containing protein, putative	1695.89	-0.145018	0.00705286	0.0582906	NA
PF3D7_0414900	ARO	armadillo-domain containing rhoptry protein	1372.45	-0.137071	0.00711471	0.0586273	NA
PF3D7_0802600	ACbeta	adenylyl cyclase beta	1908.27	-0.125708	0.00713945	0.0586887	NA
PF3D7_1313800	N/A	conserved Plasmodium membrane protein, unknown function	5882.25	-0.126602	0.00716956	0.0587938	NA
PF3D7_1308700	N/A	conserved Plasmodium protein, unknown function	157.697	0.269157	0.0072622	0.0593355	NA
PF3D7_1356900	PK5	protein kinase 5	534.052	0.173462	0.00728435	0.0593355	NA
PF3D7_1415400	N/A	conserved Plasmodium protein, unknown function	471.899	0.185506	0.00728804	0.0593355	NA
PF3D7_1421100	N/A	conserved Plasmodium protein, unknown function	2029.15	-0.151332	0.00738818	0.0600069	NA
PF3D7_1447200	N/A	conserved protein, unknown function	1909.44	-0.121281	0.00742464	0.0601591	NA
PF3D7_0723400	N/A	conserved Plasmodium protein, unknown function	7850.45	-0.107567	0.00752726	0.0607273	NA
PF3D7_1110900	N/A	ES2 protein, putative	1417.03	-0.139393	0.00753054	0.0607273	NA
PF3D7_0105700	N/A	asparagine-rich antigen Pfa35-2	1051.51	0.145679	0.00784344	0.0620737	NA
PF3D7_0206200	PAT	pantothenate transporter	706.042	-0.172141	0.00775933	0.0620737	NA
PF3D7_0309300	N/A	N2227-like protein, putative	876.426	-0.152115	0.00781151	0.0620737	NA
PF3D7_0406500	N/A	NYN domain-containing protein, putative	50846.7	-0.1175	0.00788035	0.0620737	NA
PF3D7_0906500	N/A	arginase	1463.46	-0.133204	0.00786341	0.0620737	NA
PF3D7_0914700	MFR4	major facilitator superfamily-related transporter, putative	1996.87	-0.145459	0.00780524	0.0620737	NA
PF3D7_1022400	SRSF4	serine/arginine-rich splicing factor 4	3325.22	-0.116445	0.00785375	0.0620737	NA
PF3D7_1217200	MRD1	multiple RNA-binding domain-containing protein 1, putative	3434.03	-0.112442	0.00785181	0.0620737	NA
PF3D7_1335300	RH2b	reticulocyte binding protein 2 homologue b	3528.78	-0.142824	0.00785992	0.0620737	NA
PF3D7_1434600	METAP2	methionine aminopeptidase 2	2988.51	-0.127471	0.00773422	0.0620737	NA
PF3D7_1345100	TRX2	thioredoxin 2	586.832	-0.175257	0.00791349	0.0621905	NA
PF3D7_1201200	N/A	Plasmodium exported protein (PHISTa-like), unknown function	5986.4	-0.123991	0.00799361	0.0626751	NA
PF3D7_0804500	N/A	conserved Plasmodium membrane protein, unknown function	3258.26	0.12351	0.00806033	0.0627353	NA
PF3D7_0815200	N/A	importin subunit beta, putative	2392.31	-0.128463	0.00807521	0.0627353	NA
PF3D7_1245800	EpsL	epsin-like protein, putative	568.353	-0.164937	0.0080534	0.0627353	NA
PF3D7_1411100	N/A	conserved Plasmodium membrane protein, unknown function, unspecified product	710.988	-0.1546	0.00804745	0.0627353	NA
PF3D7_0206000	RAD2	DNA repair protein RAD2, putative	2042.21	-0.127882	0.00840411	0.0651414	NA
PF3D7_0220600	N/A	Plasmodium exported protein (hyp9), unknown function	553.372	-0.16364	0.00849206	0.0654912	NA
PF3D7_1018300	N/A	peptidase, putative	2051.6	-0.129686	0.0085071	0.0654912	NA
PF3D7_1212300	N/A	WD repeat-containing protein, putative	184.985	0.239448	0.00850353	0.0654912	NA
PF3D7_1113100	PRL	protein tyrosine phosphatase	4084.52	-0.110611	0.00855822	0.0657356	NA
PF3D7_0404900	P41	6-cysteine protein P41	617.241	-0.166693	0.00863011	0.0661382	NA
PF3D7_1417600	N/A	conserved Plasmodium protein, unknown function	8875.47	-0.106255	0.00869255	0.0664667	NA
PF3D7_1202700	N/A	conserved Plasmodium protein, unknown function	1204.73	-0.142388	0.00876007	0.0668324	NA
PF3D7_1426800	N/A	conserved Plasmodium protein, unknown function	2521.35	-0.124481	0.00877995	0.0668339	NA
PF3D7_1002400	TRA2B	transformer-2 protein homolog beta, putative	5222.35	-0.117909	0.00881053	0.0669167	NA
PF3D7_1122800	CDPK6	calcium-dependent protein kinase 6	1375.1	-0.138954	0.00886507	0.0671806	NA
PF3D7_1223400	N/A	phospholipid-transporting ATPase, putative	14620.9	-0.116363	0.00890929	0.0673654	NA
PF3D7_0810600	DBP1	ATP-dependent RNA helicase DBP1, putative	7326.77	-0.115096	0.00894579	0.0674911	NA
PF3D7_0707500	N/A	conserved Plasmodium protein, unknown function	1705.66	-0.136984	0.00900247	0.0676181	NA
PF3D7_0801800	N/A	mannose-6-phosphate isomerase, putative	4873.7	-0.11008	0.00900121	0.0676181	NA
PF3D7_0512800	N/A	conserved Plasmodium protein, unknown function	129.501	0.256012	0.00908258	0.0676214	NA
PF3D7_0724000	N/A	Rab GTPase activator and protein kinase, putative	167.464	0.246449	0.00906806	0.0676214	NA
PF3D7_0920500	N/A	ADP-ribosylation factor, putative	569.092	-0.160814	0.00905882	0.0676214	NA
PF3D7_0925900	PV5	parasitophorous vacuolar protein 5, putative	7782.32	-0.0995046	0.00907548	0.0676214	NA
PF3D7_1436200	N/A	conserved Plasmodium protein, unknown function	1731.78	-0.126452	0.0092371	0.0686214	NA
PF3D7_1428400	WDTC1	WD and tetratricopeptide repeats protein 1, putative	321.226	0.199769	0.009273	0.0687376	NA
PF3D7_0216000	N/A	DEAD/DEAH box helicase, putative	353.434	0.193715	0.00930486	0.0688235	NA
PF3D7_0207100	N/A	conserved Plasmodium protein, unknown function	3153.83	-0.117018	0.00941112	0.0690736	NA
PF3D7_1113600	N/A	conserved Plasmodium protein, unknown function	1048.91	-0.154684	0.00940215	0.0690736	NA
PF3D7_1241800	DBP9	ATP-dependent RNA helicase DBP9, putative	3976.79	-0.118461	0.00940892	0.0690736	NA
PF3D7_1361500	N/A	PH domain-containing protein, putative	739.585	-0.161292	0.00942006	0.0690736	NA
PF3D7_1222300	GRP94	endoplasmin, putative	1833.98	0.127289	0.00946805	0.069127	NA
PF3D7_1225200	N/A	conserved Plasmodium protein, unknown function	1377.49	-0.125412	0.00945792	0.069127	NA
PF3D7_1325800	N/A	conserved Plasmodium protein, unknown function	133.055	0.249606	0.00951434	0.0693159	NA
PF3D7_1429800	N/A	coatomer subunit beta, putative	4662.39	-0.117302	0.00958489	0.0696803	NA
PF3D7_0316900	N/A	E3 ubiquitin-protein ligase, putative	1466.7	-0.135351	0.00989491	0.0711496	NA
PF3D7_0627800	ACS	acetyl-CoA synthetase, putative	1594.14	-0.12413	0.00991274	0.0711496	NA
PF3D7_0724200	TAP42	type 2A phosphatase-associated protein 42, putative	136.834	0.239597	0.00985499	0.0711496	NA
PF3D7_1012600	GMPS	GMP synthase [glutamine-hydrolyzing]	2507.89	-0.122775	0.00984839	0.0711496	NA
PF3D7_1432400	LRR5	leucine-rich repeat protein	136.864	0.244576	0.00990794	0.0711496	NA
PF3D7_1472700	N/A	DNA-directed RNA polymerase, alpha subunit, putative	209.562	-0.207949	0.00986734	0.0711496	NA
PF3D7_1142100	N/A	conserved Plasmodium protein, unknown function	9590.13	-0.0994069	0.00995557	0.0713062	NA
PF3D7_0620400	MSP10	merozoite surface protein 10	235.518	-0.206632	0.0100014	0.0714835	NA
PF3D7_0312900	N/A	hypothetical protein	143.044	0.23713	0.0100687	0.0718136	NA
PF3D7_1432200	N/A	conserved Plasmodium protein, unknown function	348.411	0.185353	0.0101456	0.0722103	NA
PF3D7_1001900	PfJ23	Plasmodium exported protein (hyp16), unknown function	1928.15	-0.136694	0.0102111	0.0725242	NA
PF3D7_1211900	ATP4	non-SERCA-type Ca2+ -transporting P-ATPase	2786.48	-0.137143	0.0103515	0.0733679	NA
PF3D7_0936300	REX3	ring-exported protein 3	13763.1	-0.109566	0.010464	0.0735515	NA
PF3D7_1012900	ATG18	autophagy-related protein 18	1401.6	-0.124949	0.0104209	0.0735515	NA
PF3D7_1364300	PRP16	pre-mRNA-splicing factor ATP-dependent RNA helicase PRP16	1553.41	-0.12084	0.0104144	0.0735515	NA
PF3D7_1455100	PTP1	protein tyrosine phosphatase, putative	311.634	-0.196012	0.0104576	0.0735515	NA
PF3D7_1126700	ATG23	autophagy-related protein 23, putative	3834.57	-0.113111	0.0108338	0.0759936	NA
PF3D7_1109100	N/A	conserved Plasmodium protein, unknown function	252.434	0.203835	0.0109809	0.076542	NA
PF3D7_1229300	N/A	conserved Plasmodium protein, unknown function	800.503	-0.147177	0.0110022	0.076542	NA
PF3D7_1354300	N/A	large subunit rRNA methyltransferase, putative	4762.38	-0.106367	0.0109836	0.076542	NA
PF3D7_1453700	P23	HSP90 co-chaperone p23	5159.13	-0.106547	0.0109927	0.076542	NA
PF3D7_1332400	N/A	nucleotidyltransferase, putative	780.717	-0.144476	0.0111004	0.0770362	NA
PF3D7_1435300	N/A	glutamate synthase [NADH], putative	1271.78	-0.131121	0.0111186	0.0770362	NA
PF3D7_0216600	N/A	MtN3-like protein	1573.67	-0.1332	0.0112792	0.0779899	NA
PF3D7_1126300	N/A	DnaJ protein, putative	307.275	0.184542	0.0113557	0.0782563	NA
PF3D7_1436100	N/A	conserved Plasmodium membrane protein, unknown function	701.033	0.157197	0.0113639	0.0782563	NA
PF3D7_0717500	CDPK4	calcium-dependent protein kinase 4	1801.37	-0.119757	0.0115869	0.0796306	NA
PF3D7_1237200	N/A	conserved Plasmodium protein, unknown function	2211.32	-0.120148	0.0117565	0.0806328	NA
PF3D7_0821600	CLP1	polyribonucleotide 5'-hydroxyl-kinase Clp1, putative	1140.27	-0.126291	0.0117998	0.080767	NA
PF3D7_0629300	PL	phospholipase, putative	530.874	-0.163051	0.0119814	0.0816801	NA
PF3D7_1149300	FIKK11	serine/threonine protein kinase, FIKK family	237.573	-0.195697	0.0119649	0.0816801	NA
PF3D7_0612900	NOG1	nucleolar GTP-binding protein 1, putative	2411.34	-0.112261	0.0121529	0.0826836	NA
PF3D7_0803500	N/A	AAA family ATPase, putative	909.392	-0.137875	0.0122537	0.0832024	NA
PF3D7_0524000	KASbeta	karyopherin beta	18410.2	-0.0899352	0.012312	0.0833152	NA
PF3D7_0529000	N/A	conserved Plasmodium protein, unknown function	1468.84	-0.129073	0.0123194	0.0833152	NA
PF3D7_0204400	N/A	dynein light chain, putative	132.22	-0.217351	0.0123674	0.0834735	NA
PF3D7_0418700	N/A	RNA-binding protein NOB1, putative	2164.71	-0.12435	0.0124354	0.0837664	NA
PF3D7_1119900	SEC16	protein transport protein SEC16, putative	3376	-0.117786	0.0125863	0.0846146	NA
PF3D7_0808300	N/A	ubiquitin regulatory protein, putative	2215.26	-0.108539	0.0126443	0.0848096	NA
PF3D7_1138800	N/A	WD repeat-containing protein, putative	3680.08	-0.12159	0.0126652	0.0848096	NA
PF3D7_1472200	HDA1	histone deacetylase, putative	38604.1	-0.108726	0.0127133	0.0849636	NA
PF3D7_0220100	N/A	DnaJ protein, putative	2963.07	-0.106135	0.0127718	0.0850199	NA
PF3D7_0919200	N/A	PPPDE peptidase, putative	589.775	-0.157527	0.0127571	0.0850199	NA
PF3D7_1124700	MGE1	GrpE protein homolog, mitochondrial, putative	236.838	0.203962	0.0128939	0.085665	NA
PF3D7_1004300	N/A	E3 ubiquitin-protein ligase, putative	5419.49	-0.0949814	0.0129848	0.0861004	NA
PF3D7_0113700	HSP40	heat shock protein 40, type II	2058.9	-0.113816	0.013081	0.0863598	NA
PF3D7_1133700	N/A	FHA domain-containing protein, putative	19234	-0.0940943	0.013077	0.0863598	NA
PF3D7_1321100	N/A	conserved Plasmodium protein, unknown function	2388.07	-0.119203	0.0131002	0.0863598	NA
PF3D7_1238300	CWC22	pre-mRNA-splicing factor CWC22, putative	4387.01	-0.111082	0.0132035	0.0868717	NA
PF3D7_0519500	CCR4-1	CCR4 domain-containing protein 1, putative	759.224	0.151936	0.0135126	0.0887339	NA
PF3D7_0210600	N/A	conserved protein, unknown function	1267.52	-0.125833	0.0136324	0.0892628	NA
PF3D7_0722600	UTP7	U3 small nucleolar RNA-associated protein 7, putative	2159.4	-0.118781	0.0136458	0.0892628	NA
PF3D7_0814300	N/A	AAA family ATPase, putative	1690.37	-0.118419	0.0138211	0.0902361	NA
PF3D7_1210600	N/A	conserved Plasmodium protein, unknown function	5357.83	-0.115642	0.0138867	0.0904904	NA
PF3D7_1345400	N/A	conserved Plasmodium protein, unknown function	484.11	0.162075	0.0139607	0.0907978	NA
PF3D7_0604500	N/A	conserved Plasmodium protein, unknown function	22880.2	-0.0843128	0.0142856	0.0925567	NA
PF3D7_1134700	RPA2	DNA-directed RNA polymerase I subunit RPA2, putative	3167.9	-0.105476	0.0142789	0.0925567	NA
PF3D7_0305500	N/A	conserved Plasmodium protein, unknown function	3926.3	-0.102265	0.0144768	0.0936165	NA
PF3D7_1149000	Pf332	antigen 332, DBL-like protein	1599.46	0.125115	0.0146557	0.0945935	NA
PF3D7_0318500	N/A	conserved Plasmodium protein, unknown function	1678.39	-0.124248	0.014852	0.0954975	NA
PF3D7_1459200	N/A	WD repeat-containing protein, putative	1577.01	-0.11558	0.0148398	0.0954975	NA
PF3D7_1143100	ApiAP2	AP2 domain transcription factor AP2-O, putative	5068.5	-0.109196	0.0148924	0.0955757	NA
PF3D7_0817700	RON5	rhoptry neck protein 5	1751.06	-0.110244	0.0149574	0.0958122	NA
PF3D7_1358100	N/A	Sas10 domain-containing protein, putative	3891.51	-0.10437	0.0150024	0.0959194	NA
PF3D7_0603600	N/A	conserved Plasmodium protein, unknown function	713.536	0.147267	0.0152214	0.0971366	NA
PF3D7_0515000	CWC2	pre-mRNA-splicing factor CWC2, putative	2648.19	-0.11556	0.0153021	0.0972225	NA
PF3D7_1367700	AlaRS	alanine--tRNA ligase	3212.56	-0.116592	0.0153208	0.0972225	NA
PF3D7_1420600	PANK1	pantothenate kinase 1, putative	216.209	0.182173	0.0152648	0.0972225	NA
PF3D7_0830600	N/A	Plasmodium exported protein (PHISTc), unknown function	9016.87	-0.111337	0.0153592	0.0972844	NA
PF3D7_0728000	eIF2alpha	eukaryotic translation initiation factor 2 subunit alpha	1757.99	-0.112911	0.0155497	0.0983079	NA
PF3D7_0509400	RNAPI	RNA polymerase I	8650.91	-0.118187	0.0156065	0.0984832	NA
PF3D7_1353400	N/A	Ran-binding protein, putative	1448.47	-0.125375	0.0157785	0.0993843	NA
PF3D7_0207000	MSP4	merozoite surface protein 4	1821.72	-0.125765	0.0158579	0.0995831	NA
PF3D7_1206500	N/A	Tat binding protein 1(TBP-1)-interacting protein, putative	158.424	0.18947	0.0158688	0.0995831	NA
PF3D7_0917900	BIP	heat shock protein 70	13326	-0.0922048	0.0158989	0.0995881	NA
PF3D7_0319700	ABCI3	ABC transporter I family member 1, putative	6564.72	-0.103763	0.0160366	0.0998978	NA
PF3D7_0918000	GAP50	glideosome-associated protein 50	1885.71	-0.111953	0.0160342	0.0998978	NA
PF3D7_1105700	RTCB	tRNA-splicing ligase RtcB, putative	1108.57	-0.124978	0.0160324	0.0998978	NA
PF3D7_0104800	NPT1	novel putative transporter 1, putative	218.381	-0.177535	0.0161152	0.10002	NA
PF3D7_1148900	N/A	Plasmodium exported protein, unknown function	1549.33	-0.117025	0.0160904	0.10002	NA
PF3D7_0408100	N/A	conserved Plasmodium protein, unknown function	1524.57	-0.120956	0.0163236	0.101129	NA
PF3D7_0621700	N/A	conserved Plasmodium protein, unknown function	174.139	0.18715	0.0164198	0.101171	NA
PF3D7_0817600	N/A	conserved protein, unknown function	1841.09	-0.111443	0.0163998	0.101171	NA
PF3D7_1019500	N/A	conserved Plasmodium membrane protein, unknown function	618.428	0.141204	0.0163969	0.101171	NA
PF3D7_0424400	SURF4.2	surface-associated interspersed protein 4.2 (SURFIN 4.2)	4133.95	-0.106729	0.0164927	0.101436	NA
PF3D7_0111800	N/A	eukaryotic translation initiation factor 4E, putative	320.216	0.166313	0.0165989	0.101521	NA
PF3D7_0528300	N/A	conserved protein, unknown function	156.291	-0.184166	0.0166146	0.101521	NA
PF3D7_1021700	N/A	conserved Plasmodium membrane protein, unknown function	5430.16	-0.101713	0.0166262	0.101521	NA
PF3D7_1028500	N/A	partial CSTF domain-containing protein, putative	1878.73	-0.118785	0.0165568	0.101521	NA
PF3D7_0208700	N/A	conserved Plasmodium protein, unknown function, unspecified product	162.559	0.185187	0.0167135	0.101714	NA
PF3D7_0524900	TYW1	S-adenosyl-L-methionine-dependent tRNA 4-demethylwyosine synthase, putative	1606.31	-0.120116	0.0167476	0.101714	NA
PF3D7_0618900	GPI1	phosphatidylinositol N-acetylglucosaminyltransferase subunit GPI1	186.165	0.183885	0.0167224	0.101714	NA
PF3D7_0316200	N/A	conserved Plasmodium protein, unknown function	350.749	0.169144	0.017061	0.103432	NA
PF3D7_0602600	N/A	SAC3 domain-containing protein, putative	1862.84	-0.129398	0.0171306	0.103485	NA
PF3D7_1125000	N/A	conserved protein, unknown function	218.408	0.179011	0.0171164	0.103485	NA
PF3D7_0207600	SERA5	serine repeat antigen 5	6482.47	-0.0942101	0.0172268	0.103881	NA
PF3D7_1202600	N/A	conserved protein, unknown function	6677.07	-0.0899203	0.0172674	0.103919	NA
PF3D7_1349200	N/A	glutamate--tRNA ligase, putative	3247.8	-0.100528	0.0172943	0.103919	NA
PF3D7_0706500	N/A	conserved Plasmodium protein, unknown function	10856.1	-0.0968994	0.0174383	0.10396	NA
PF3D7_0818700	N/A	DNA helicase, putative	4563.94	-0.0970531	0.0173847	0.10396	NA
PF3D7_0822600	SEC23	protein transport protein SEC23	2367.2	-0.105503	0.0173351	0.10396	NA
PF3D7_1360400	N/A	conserved Plasmodium protein, unknown function	182.768	0.179326	0.0174543	0.10396	NA
PF3D7_1407200	N/A	conserved Plasmodium protein, unknown function	329.642	-0.158018	0.0174312	0.10396	NA
PF3D7_0311200	N/A	valine--tRNA ligase, putative	334.773	0.1598	0.0176335	0.104843	NA
PF3D7_1431500	MAPK1	mitogen-activated protein kinase 1	795.949	0.128454	0.0178687	0.106057	NA
PF3D7_0822900	N/A	conserved Plasmodium protein, unknown function	5635.77	-0.113488	0.0179944	0.106227	NA
PF3D7_0917600	PRP43	pre-mRNA-splicing factor ATP-dependent RNA helicase PRP43, putative	2128.67	-0.106466	0.0179759	0.106227	NA
PF3D7_0926100	N/A	protein kinase, putative	17013.6	-0.102721	0.0180069	0.106227	NA
PF3D7_1426600	N/A	conserved Plasmodium protein, unknown function	194.819	0.178562	0.0180226	0.106227	NA
PF3D7_1360500	GCbeta	guanylyl cyclase beta	187.662	0.175856	0.0181278	0.106662	NA
PF3D7_1027300	nPrx	peroxiredoxin	10987.7	-0.0853063	0.0182007	0.106906	NA
PF3D7_1025500	N/A	conserved Plasmodium protein, unknown function	341.797	0.170816	0.0183788	0.107627	NA
PF3D7_1364800	RPB5	DNA-directed RNA polymerases I, II, and III subunit RPABC1, putative	1491.68	-0.124923	0.0183869	0.107627	NA
PF3D7_0515600	N/A	conserved Plasmodium protein, unknown function	140.568	0.167812	0.0184727	0.107835	NA
PF3D7_1028600	N/A	conserved Plasmodium protein, unknown function	165.688	0.176157	0.0184859	0.107835	NA
PF3D7_0315100	eIF4E	eukaryotic translation initiation factor 4E	984.34	-0.120136	0.0186486	0.108435	NA
PF3D7_1136500	CK1	casein kinase 1	4773.31	-0.0987844	0.0186527	0.108435	NA
PF3D7_1033500	WDR70	WD repeat-containing protein 70, putative	845.674	-0.124902	0.0187834	0.108822	NA
PF3D7_1230700	SEC13	protein transport protein SEC13	3007.3	-0.111085	0.0187681	0.108822	NA
PF3D7_0210900	N/A	conserved Plasmodium protein, unknown function	2802.91	-0.107539	0.0188385	0.108955	NA
PF3D7_1114200	N/A	GTPase-activating protein, putative	1540.7	-0.111434	0.0189459	0.10939	NA
PF3D7_1014600	ADA2	transcriptional coactivator ADA2	13338.8	-0.0989292	0.0189967	0.109497	NA
PF3D7_0628100	N/A	HECT-domain (ubiquitin-transferase), putative	8891.3	-0.103506	0.0190644	0.109701	NA
PF3D7_1019900	ATG8	autophagy-related protein 8	149.033	-0.171071	0.0191651	0.109908	NA
PF3D7_1423000	NOG2	nucleolar GTP-binding protein 2, putative	1429.65	-0.114346	0.0191494	0.109908	NA
PF3D7_1335400	RH2a	reticulocyte binding protein 2 homologue a	4915.31	-0.0992664	0.0192917	0.110447	NA
PF3D7_1467900	N/A	rab GTPase activator, putative	3965.85	-0.0917192	0.01936	0.110652	NA
PF3D7_1429100	N/A	apicoplast ribosomal protein L15 precursor, putative	242.977	0.164996	0.0194251	0.110838	NA
PF3D7_1474500	SF3A1	splicing factor 3A subunit 1, putative	881.385	-0.125076	0.0195135	0.111155	NA
PF3D7_1035500	MSP6	merozoite surface protein 6	7645.35	-0.108923	0.0195586	0.111224	NA
PF3D7_1329000	N/A	DNA-directed RNA polymerase III subunit RPC1, putative	3849.1	-0.100864	0.0195912	0.111224	NA
PF3D7_0501500	RAP3	rhoptry-associated protein 3	726.412	-0.135783	0.0196807	0.111546	NA
PF3D7_0625400	N/A	conserved Plasmodium protein, unknown function	1009.43	-0.120357	0.0197824	0.111936	NA
PF3D7_1229100	MRP2	multidrug resistance-associated protein 2	22551.7	-0.102369	0.0198474	0.112116	NA
PF3D7_1134500	N/A	alpha/beta hydrolase, putative	629.887	0.13577	0.0201182	0.113457	NA
PF3D7_1464700	N/A	ATP synthase (C/AC39) subunit, putative	609.407	-0.137713	0.020445	0.115109	NA
PF3D7_1408000	PMII	plasmepsin II	1061.57	-0.128867	0.020604	0.115812	NA
PF3D7_1351600	GK	glycerol kinase	213.821	-0.162977	0.0207403	0.116002	NA
PF3D7_1352200	UTP15	U3 small nucleolar RNA-associated protein 15, putative	1583.63	-0.113376	0.0207103	0.116002	NA
PF3D7_1450700	N/A	conserved Plasmodium protein, unknown function	1848.37	-0.109807	0.0206782	0.116002	NA
PF3D7_1131800	N/A	oxysterol-binding protein, putative	1124.86	-0.125354	0.0208951	0.116676	NA
PF3D7_0932200	PFN	profilin	1249.49	-0.119509	0.0209526	0.116805	NA
PF3D7_0523400	N/A	DnaJ protein, putative	737.238	-0.126736	0.0211958	0.117967	NA
PF3D7_0108300	ARP	conserved Plasmodium protein, unknown function	21150	-0.100939	0.021299	0.118154	NA
PF3D7_0809900	JmjC1	JmjC domain-containing protein, putative	654.8	-0.129574	0.0212937	0.118154	NA
PF3D7_1027000	N/A	conserved Plasmodium protein, unknown function	375.031	0.149055	0.0214433	0.11876	NA
PF3D7_1224000	GCH1	GTP cyclohydrolase 1	444.702	0.140436	0.0214802	0.118771	NA
PF3D7_0621900	SRP68	signal recognition particle subunit SRP68, putative	2344.7	-0.107268	0.0216508	0.119369	NA
PF3D7_1140900	N/A	conserved Plasmodium protein, unknown function	155.113	0.161705	0.0216587	0.119369	NA
PF3D7_1429200	ApiAP2	AP2 domain transcription factor AP2-O3, putative	150.946	0.162397	0.0217751	0.119816	NA
PF3D7_1021900	N/A	PHAX domain-containing protein, putative	1860.18	0.125457	0.0219195	0.120416	NA
PF3D7_0216100	N/A	conserved Plasmodium protein, unknown function	177.105	0.16163	0.0222999	0.122307	NA
PF3D7_1020700	N/A	N-acetyltransferase, GNAT family, putative	2638.88	-0.109482	0.0224305	0.122825	NA
PF3D7_1314200	TERT	telomerase reverse transcriptase	275.2	0.15526	0.0225186	0.123109	NA
PF3D7_1444100	N/A	conserved Plasmodium protein, unknown function	744.002	0.144996	0.0225589	0.123131	NA
PF3D7_0807800	RPN10	26S proteasome regulatory subunit RPN10, putative	1553.03	-0.109252	0.0230879	0.12569	NA
PF3D7_1217900	N/A	PPPDE peptidase domain-containing protein, putative	191.506	0.15839	0.0231017	0.12569	NA
PF3D7_0902200	FIKK9.3	serine/threonine protein kinase, FIKK family	1274.93	-0.116139	0.0232496	0.126292	NA
PF3D7_0513300	PNP	purine nucleoside phosphorylase	1898.13	0.113425	0.0233097	0.126416	NA
PF3D7_0914200	N/A	phospholipid or glycerol acyltransferase, putative	629.197	-0.128487	0.0234359	0.126898	NA
PF3D7_1347500	ALBA4	DNA/RNA-binding protein Alba 4	16188.8	-0.102219	0.0235499	0.127312	NA
PF3D7_1241900	N/A	tetratricopeptide repeat protein, putative	1885.61	-0.10626	0.0236802	0.127663	NA
PF3D7_1308200	cpsSII	carbamoyl phosphate synthetase	12926	-0.103715	0.02369	0.127663	NA
PF3D7_0528100	N/A	AP-1 complex subunit beta, putative	2151.2	-0.100298	0.0237306	0.127679	NA
PF3D7_1427200	Sel4	selenoprotein	145.437	0.152753	0.0238071	0.127888	NA
PF3D7_0214100	SEC31	protein transport protein SEC31	6068.41	-0.0910837	0.023895	0.128157	NA
PF3D7_0322400	N/A	regulator of initiation factor 2 (eIF2)	756.625	0.123041	0.0240172	0.128205	NA
PF3D7_1330800	N/A	RNA-binding protein, putative	6029.55	-0.08621	0.0239596	0.128205	NA
PF3D7_1413200	N/A	conserved Plasmodium protein, unknown function	174.332	0.13383	0.0240008	0.128205	NA
PF3D7_1357400	N/A	conserved Plasmodium protein, unknown function	564.266	0.130621	0.0241143	0.128521	NA
PF3D7_0501600	RAP2	rhoptry-associated protein 2	996.769	-0.11746	0.024266	0.128925	NA
PF3D7_1102900	N/A	Plasmodium exported protein (hyp11), unknown function	316.732	-0.14385	0.0242478	0.128925	NA
PF3D7_0519800	N/A	EELM2 domain-containing protein, putative	3268.85	-0.0994744	0.0244584	0.129542	NA
PF3D7_1433800	N/A	conserved Plasmodium protein, unknown function	338.596	0.145283	0.0244287	0.129542	NA
PF3D7_0406700	N/A	conserved Plasmodium protein, unknown function	196.249	0.153464	0.0246997	0.130257	NA
PF3D7_0709900	N/A	conserved protein, unknown function	247.621	0.15279	0.0246985	0.130257	NA
PF3D7_1317200	ApiAP2	AP2 domain transcription factor AP2-G3, putative	397.991	0.138353	0.0247086	0.130257	NA
PF3D7_0517300	SR1	serine/arginine-rich splicing factor 1	5426.57	-0.0864518	0.0248104	0.130591	NA
PF3D7_1366300	N/A	conserved Plasmodium protein, unknown function	7784.91	-0.0877217	0.0248659	0.130681	NA
PF3D7_1107200	N/A	conserved protein, unknown function	409.041	0.137895	0.0249674	0.131011	NA
PF3D7_1146900	N/A	protein YIPF6, putative	136.082	0.140656	0.0250957	0.131481	NA
PF3D7_1231200	N/A	conserved Plasmodium protein, unknown function	1022.19	-0.115778	0.0251911	0.131778	NA
PF3D7_0617800	H2A	histone H2A	16800.5	-0.105919	0.0253079	0.131867	NA
PF3D7_1231900	N/A	WD repeat-containing protein, putative	132.863	0.137813	0.0253246	0.131867	NA
PF3D7_1436600	PKG	cGMP-dependent protein kinase	714.351	-0.126783	0.0252763	0.131867	NA
PF3D7_1428200	MFS5	major facilitator superfamily domain-containing protein, putative	2057.51	-0.110134	0.025503	0.132592	NA
PF3D7_1120500	N/A	tRNA nucleotidyltransferase, putative	1749.54	-0.112094	0.0256517	0.133161	NA
PF3D7_1414100	N/A	zinc finger protein, putative	1906.94	-0.100818	0.0258187	0.133632	NA
PF3D7_1478100	N/A	Plasmodium exported protein (hyp13), unknown function	394.665	-0.138816	0.0258212	0.133632	NA
PF3D7_0613300	ROP14	rhoptry protein ROP14	1292.82	-0.108404	0.0259219	0.13395	NA
PF3D7_1104800	N/A	metabolite/drug transporter, putative	149.359	0.147042	0.0260608	0.134258	NA
PF3D7_1218400	N/A	triose or hexose phosphate/phosphate translocator, putative	2163.89	-0.0965906	0.0260301	0.134258	NA
PF3D7_0114000	EPF1	exported protein family 1	1023.77	0.111807	0.0263945	0.135566	NA
PF3D7_1324500	N/A	DEAD box helicase, putative	162.573	0.146642	0.0263881	0.135566	NA
PF3D7_0324900	VAR	erythrocyte membrane protein 1, PfEMP1	173.877	0.147128	0.0265578	0.135993	NA
PF3D7_1349700	N/A	peptidase, putative	300.103	-0.141754	0.0265393	0.135993	NA
PF3D7_0207500	SERA6	serine repeat antigen 6	978.07	-0.115013	0.0267489	0.136355	NA
PF3D7_0415200	N/A	conserved Plasmodium protein, unknown function	313.782	0.14368	0.026725	0.136355	NA
PF3D7_0903500	NUP138	nucleoporin NUP138, putative	3481.14	-0.0983574	0.0266745	0.136355	NA
PF3D7_0726100	N/A	Plasmodium exported protein, unknown function	8181.85	-0.0837932	0.0269604	0.137227	NA
PF3D7_1350500	N/A	conserved Plasmodium protein, unknown function	1839.5	-0.113057	0.0270189	0.137319	NA
PF3D7_0516700	N/A	ubiquitin carboxyl-terminal hydrolase 2, putative	2581.74	-0.0941537	0.0270968	0.137509	NA
PF3D7_1016900	ETRAMP10.3	early transcribed membrane protein 10.3	1553.01	0.103195	0.0273528	0.138601	NA
PF3D7_0702000	N/A	Plasmodium exported protein (hyp12), unknown function	5514.13	-0.0944112	0.0274356	0.138813	NA
PF3D7_1302700	N/A	ATP-dependent RNA helicase DHR1, putative	3214.46	-0.0992423	0.0275095	0.13898	NA
PF3D7_1243600	N/A	translation initiation factor SUI1, putative	4336.5	-0.0902677	0.0275729	0.139094	NA
PF3D7_0215700	RPB2	DNA-directed RNA polymerase II subunit RPB2, putative	2785.41	-0.106768	0.0277172	0.139614	NA
PF3D7_0206900	MSP5	merozoite surface protein 5	996.569	-0.109218	0.027789	0.139709	NA
PF3D7_0214000	CCT8	T-complex protein 1 subunit theta	2030.26	-0.0962882	0.0278483	0.139709	NA
PF3D7_1338200	RPL6	60S ribosomal protein L6, putative	4323.62	-0.0884214	0.0278595	0.139709	NA
PF3D7_0420000	N/A	zinc finger protein, putative	10689.1	-0.0872248	0.0280529	0.140265	NA
PF3D7_1252700	N/A	Plasmodium exported protein (PHISTb), unknown function	843.378	-0.124861	0.0280204	0.140265	NA
PF3D7_1123000	N/A	conserved Plasmodium protein, unknown function	7860.37	-0.0862891	0.0281815	0.14066	NA
PF3D7_1133100	N/A	conserved Plasmodium protein, unknown function	2873.11	-0.0961775	0.0282149	0.14066	NA
PF3D7_1001800	N/A	Plasmodium exported protein (PHISTc), unknown function	1503.09	-0.104168	0.0283404	0.141079	NA
PF3D7_1125300	mtRNAP	DNA-directed RNA polymerase	273.59	0.141585	0.0285125	0.141727	NA
PF3D7_0111300	N/A	P-loop containing nucleoside triphosphate hydrolase, putative	245.084	0.141469	0.0286328	0.141798	NA
PF3D7_0403400	N/A	conserved Plasmodium protein, unknown function	4235.07	-0.0936986	0.0286261	0.141798	NA
PF3D7_1144800	N/A	conserved Plasmodium protein, unknown function	185.839	0.140267	0.0286519	0.141798	NA
PF3D7_1231600	PRP2	pre-mRNA-splicing factor ATP-dependent RNA helicase PRP2, putative	1231.48	0.111056	0.028811	0.142377	NA
PF3D7_1409400	N/A	conserved protein, unknown function	650.165	-0.123133	0.0291001	0.143597	NA
PF3D7_0109500	N/A	N-acetyltransferase, GNAT family, putative	143.177	0.129793	0.029255	0.143943	NA
PF3D7_0930100	N/A	heptatricopeptide repeat-containing protein, putative	432.293	-0.131431	0.0292295	0.143943	NA
PF3D7_0314100	N/A	vesicle transport v-SNARE protein, putative	610.973	-0.123283	0.0293805	0.143996	NA
PF3D7_1116400	SEC12	guanine nucleotide-exchange factor SEC12	478.609	-0.125695	0.0293494	0.143996	NA
PF3D7_1319200	N/A	conserved Plasmodium protein, unknown function	181.787	0.141685	0.0293929	0.143996	NA
PF3D7_0707300	RAMA	rhoptry-associated membrane antigen	11508.3	-0.0905367	0.0296421	0.145007	NA
PF3D7_0209100	N/A	patatin-like phospholipase, putative	1094.4	-0.106732	0.029702	0.145016	NA
PF3D7_0515400	N/A	conserved protein, unknown function	1034.89	-0.10932	0.0297503	0.145016	NA
PF3D7_0615800	COG4	conserved oligomeric Golgi complex subunit 4, putative	166.358	0.139711	0.0298147	0.145016	NA
PF3D7_0811300	CAF1	CCR4-associated factor 1	25149.4	-0.0784968	0.0297912	0.145016	NA
PF3D7_0805300	N/A	conserved Plasmodium protein, unknown function	1678.71	-0.108803	0.029909	0.145059	NA
PF3D7_1477500	N/A	Plasmodium exported protein (PHISTb), unknown function	696.221	-0.119563	0.0299075	0.145059	NA
PF3D7_0203000	ROPE	repetitive organellar protein, putative	2418.98	-0.0928918	0.0304471	0.146741	NA
PF3D7_0627700	N/A	transportin	4856.6	-0.0917346	0.0304925	0.146741	NA
PF3D7_0708800	HSP110c	heat shock protein 110	10383.7	-0.0865502	0.0303465	0.146741	NA
PF3D7_1014900	N/A	conserved Plasmodium protein, unknown function	2255.17	-0.0917959	0.0303872	0.146741	NA
PF3D7_1109400	ENP1	essential nuclear protein 1, putative	3027.87	-0.0893319	0.0305152	0.146741	NA
PF3D7_1438900	Trx-Px1	thioredoxin peroxidase 1	1578.67	0.103943	0.0304203	0.146741	NA
PF3D7_1364600	N/A	aldehyde reductase, putative	193.896	0.137337	0.0306743	0.147298	NA
PF3D7_1123500	GP2	golgi protein 2	2081.38	-0.102654	0.0308483	0.147924	NA
PF3D7_1240000	N/A	3-hydroxyisobutyryl-coenzyme A hydrolase, putative	592.191	-0.122213	0.031196	0.14938	NA
PF3D7_1233400	N/A	conserved Plasmodium membrane protein, unknown function	1367.02	-0.105111	0.0312971	0.149653	NA
PF3D7_1451900	TSR1	ribosome biogenesis protein TSR1, putative	2432.12	-0.103775	0.0313966	0.149918	NA
PF3D7_1107800	ApiAP2	AP2 domain transcription factor, putative	2367.69	-0.0958658	0.0317626	0.151452	NA
PF3D7_0711100	N/A	conserved protein, unknown function	507.361	-0.121901	0.0319997	0.151854	NA
PF3D7_0822800	SNRNP40	U5 small nuclear ribonucleoprotein 40 kDa protein, putative	289.819	-0.134376	0.0320258	0.151854	NA
PF3D7_1303800	N/A	conserved Plasmodium protein, unknown function	1654.19	0.10374	0.0319737	0.151854	NA
PF3D7_1462400	N/A	conserved Plasmodium protein, unknown function	6764.33	-0.0854378	0.0319892	0.151854	NA
PF3D7_0607700	N/A	conserved Plasmodium protein, unknown function	773.85	0.120749	0.0321039	0.152012	NA
PF3D7_1143500	N/A	conserved Plasmodium protein, unknown function	189.862	0.13411	0.0322443	0.152464	NA
PF3D7_1301400	HYP12	Plasmodium exported protein (hyp12), unknown function	2270.07	-0.0904867	0.0324521	0.153234	NA
PF3D7_0628200	PK4	eukaryotic translation initiation factor 2-alpha kinase	10386.9	-0.0819683	0.0325154	0.153301	NA
PF3D7_0727200	NFS	cysteine desulfurase, putative	1007.44	-0.108802	0.0325568	0.153301	NA
PF3D7_1330400	N/A	ER lumen protein retaining receptor 1, putative, unspecified product	1048.05	-0.108603	0.0330378	0.155351	NA
PF3D7_0320900	H2A.Z	histone H2A.Z	2126.63	-0.0920298	0.0333572	0.156484	NA
PF3D7_0807600	N/A	conserved Plasmodium protein, unknown function	5572.66	-0.084442	0.0333709	0.156484	NA
PF3D7_1251600	N/A	conserved Plasmodium protein, unknown function	2747.41	-0.0879069	0.0334173	0.156485	NA
PF3D7_0702500	N/A	Plasmodium exported protein, unknown function	1857.39	-0.0960714	0.0335798	0.15692	NA
PF3D7_0827600	N/A	conserved Plasmodium protein, unknown function	428.285	0.125235	0.0336488	0.15692	NA
PF3D7_1103700	CK2beta1	casein kinase II beta chain	700.16	-0.119958	0.0336404	0.15692	NA
PF3D7_1125200	N/A	conserved Plasmodium protein, unknown function	230.187	0.133249	0.0337892	0.157143	NA
PF3D7_1200900	N/A	Plasmodium exported protein (PHISTc), unknown function	1338.86	-0.104791	0.03376	0.157143	NA
PF3D7_1210400	N/A	general transcription factor 3C polypeptide 5, putative	1390.38	-0.105803	0.0342769	0.159193	NA
PF3D7_0720900	N/A	tetratricopeptide repeat protein, putative	132.164	0.114112	0.0343506	0.159193	NA
PF3D7_0913800	N/A	conserved Plasmodium protein, unknown function	840.448	-0.109825	0.0344176	0.159193	NA
PF3D7_1336200	N/A	conserved Plasmodium protein, unknown function	220.387	0.132066	0.034384	0.159193	NA
PF3D7_0721200	N/A	conserved Plasmodium protein, unknown function	555.821	-0.116368	0.034678	0.160179	NA
PF3D7_0216500	N/A	conserved Plasmodium protein, unknown function	184.013	0.12703	0.0354037	0.163187	NA
PF3D7_1470700	N/A	conserved Plasmodium protein, unknown function	186.704	0.128878	0.0354252	0.163187	NA
PF3D7_0621100	N/A	conserved Plasmodium protein, unknown function	961.733	-0.10474	0.0355506	0.163542	NA
PF3D7_1411300	N/A	DnaJ protein, putative	311.269	-0.127268	0.035691	0.163966	NA
PF3D7_0721800	N/A	conserved Plasmodium protein, unknown function	328.16	0.128369	0.0359085	0.164742	NA
PF3D7_0518100	AMR2	protein AMR2	289.364	0.127557	0.0359782	0.16484	NA
PF3D7_1035400	MSP3	merozoite surface protein 3	7831.8	-0.0925246	0.0360333	0.164869	NA
PF3D7_0204700	HT	hexose transporter	2010.43	-0.091766	0.0362497	0.165604	NA
PF3D7_0405400	PRPF8	pre-mRNA-processing-splicing factor 8, putative	9841.83	-0.0926893	0.0362913	0.165604	NA
PF3D7_0504900	N/A	conserved protein, unknown function	158.358	0.119928	0.0363904	0.16572	NA
PF3D7_0623100	NAB2	nuclear polyadenylated RNA-binding protein NAB2, putative	4271.33	-0.0803115	0.0364145	0.16572	NA
PF3D7_0422400	RPS19	40S ribosomal protein S19	4278.54	-0.0807216	0.0364958	0.165868	NA
PF3D7_1002200	PArt	tryptophan-rich antigen 3	4144.53	-0.0981337	0.0366832	0.166057	NA
PF3D7_1337300	N/A	exoribonuclease, putative	890.844	-0.108712	0.0366745	0.166057	NA
PF3D7_1476500	N/A	probable protein, unknown function	289.508	0.127762	0.0366842	0.166057	NA
PF3D7_1001600	XL2	exported lipase 2	1220.2	-0.101972	0.0367483	0.166126	NA
PF3D7_0212600	SPATR	secreted protein with altered thrombospondin repeat domain	910.558	-0.114204	0.0368623	0.166371	NA
PF3D7_1431400	SRA	surface-related antigen SRA	887.551	-0.10434	0.0369006	0.166371	NA
PF3D7_1226700	RRP9	U3 small nucleolar RNA-interacting protein 2, putative	1187.82	-0.103791	0.0373727	0.168276	NA
PF3D7_0501200	PIESP2	parasite-infected erythrocyte surface protein	455.082	0.119332	0.0375878	0.16859	NA
PF3D7_0606500	PTB	polypyrimidine tract-binding protein, putative	2773.32	-0.0879825	0.0375913	0.16859	NA
PF3D7_1250800	N/A	DNA repair protein rhp16, putative	1057.34	0.100709	0.0375033	0.16859	NA
PF3D7_0922800	N/A	conserved Plasmodium protein, unknown function	883.259	0.103894	0.037815	0.169369	NA
PF3D7_0920400	N/A	conserved Plasmodium protein, unknown function	401.125	0.122281	0.0379393	0.169702	NA
PF3D7_1401600	N/A	Plasmodium exported protein (PHISTb), unknown function	3403.89	-0.0970109	0.0380186	0.169787	NA
PF3D7_1419100	SPB4	ATP-dependent rRNA helicase SPB4, putative	2108.37	-0.0884998	0.0380583	0.169787	NA
PF3D7_1002000	N/A	Plasmodium exported protein (hyp2), unknown function	2032.89	-0.0881898	0.038263	0.170476	NA
PF3D7_1222600	AP2-G	AP2 domain transcription factor AP2-G	4475.13	-0.0864874	0.0385222	0.171406	NA
PF3D7_0414000	SMC3	structural maintenance of chromosomes protein 3, putative	523.115	0.117178	0.0387038	0.171989	NA
PF3D7_1462300	N/A	GTP-binding protein, putative	5496.45	-0.0879215	0.0387583	0.172006	NA
PF3D7_0717200	N/A	conserved Plasmodium protein, unknown function	654.125	-0.110704	0.0389177	0.172488	NA
PF3D7_0529800	N/A	conserved Plasmodium protein, unknown function	700.475	0.110193	0.0391394	0.172794	NA
PF3D7_0826300	N/A	SPRY domain, putative	179.246	0.122458	0.0390458	0.172794	NA
PF3D7_1206600	RPC2	DNA-directed RNA polymerase III subunit RPC2, putative	4148.35	-0.0895301	0.0391239	0.172794	NA
PF3D7_0415000	N/A	arsenical pump-driving ATPase, putative	382.538	-0.118297	0.0396407	0.174779	NA
PF3D7_1104100	SYN13	syntaxin, Qa-SNARE family	1004.58	-0.102329	0.0400965	0.17656	NA
PF3D7_0717600	N/A	conserved Plasmodium protein, unknown function	598.624	0.110562	0.0403807	0.177122	NA
PF3D7_1035600	H101	merozoite surface protein	281.059	-0.121915	0.0403348	0.177122	NA
PF3D7_1126800	N/A	RNA-binding protein, putative	212.367	0.120523	0.0402965	0.177122	NA
PF3D7_0207700	SERA4	serine repeat antigen 4	629.715	-0.113299	0.0407492	0.178508	NA
PF3D7_1208800	N/A	zinc finger protein, putative	2045.6	-0.0866543	0.0410078	0.179409	NA
PF3D7_1473900	N/A	conserved Plasmodium protein, unknown function	2037.86	-0.0964204	0.0411584	0.179836	NA
PF3D7_0203100	N/A	protein kinase, putative	1610.75	-0.0909425	0.0417648	0.182017	NA
PF3D7_0205100	N/A	conserved Plasmodium protein, unknown function	134.154	0.106402	0.0417176	0.182017	NA
PF3D7_0302000	PRP46	pre-mRNA-splicing factor PRP46, putative	1254.09	-0.103682	0.0422556	0.183672	NA
PF3D7_1372100	GEXP04	Plasmodium exported protein (PHISTb), unknown function	184.301	0.114256	0.042201	0.183672	NA
PF3D7_1457700	N/A	large ribosomal subunit nuclear export factor, putative	3143.44	-0.0877827	0.0423068	0.183672	NA
PF3D7_0223500	VAR	erythrocyte membrane protein 1, PfEMP1	245.378	0.119992	0.0427994	0.1851	NA
PF3D7_0916600	N/A	methyltransferase, putative	210.698	-0.117697	0.0427692	0.1851	NA
PF3D7_1202400	CYP26	peptidyl-prolyl cis-trans isomerase	167.574	0.114523	0.0427059	0.1851	NA
PF3D7_0303100	N/A	CLP1 P-loop domain-containing protein, putative	222.203	-0.118143	0.0438757	0.189273	NA
PF3D7_1203500	SUA5	threonylcarbamoyl-AMP synthase, putative	1703.49	-0.0928797	0.0438496	0.189273	NA
PF3D7_0617100	N/A	AP-2 complex subunit alpha, putative	2729.52	-0.0894607	0.0440769	0.1899	NA
PF3D7_1144600	TFG2	transcription initiation factor IIF subunit beta, putative	642.825	-0.106276	0.0441671	0.190047	NA
PF3D7_0402400	GEXP18	Plasmodium exported protein, unknown function	4145.82	-0.0829448	0.0443374	0.190539	NA
PF3D7_1339300	N/A	conserved Plasmodium protein, unknown function	2929.9	-0.080348	0.0444001	0.190567	NA
PF3D7_0918900	gammaGCS	gamma-glutamylcysteine synthetase	1999.43	-0.0940308	0.0446945	0.191472	NA
PF3D7_1312800	N/A	conserved Plasmodium protein, unknown function	2116.53	-0.0899248	0.0447237	0.191472	NA
PF3D7_0729400	N/A	ribosome biogenesis protein BRX1, putative	1387.18	-0.101797	0.0448731	0.191731	NA
PF3D7_1335100	MSP7	merozoite surface protein 7	3230.8	-0.090744	0.0448972	0.191731	NA
PF3D7_1449500	ApiAP2	AP2 domain transcription factor AP2-O5, putative	401.622	0.115662	0.0452892	0.193162	NA
PF3D7_1411200	ROM8	rhomboid protease ROM8	3534.51	-0.0805749	0.045353	0.193191	NA
PF3D7_1446300	N/A	conserved Plasmodium membrane protein, unknown function	812.056	-0.100403	0.0455374	0.193734	NA
PF3D7_0513600	N/A	deoxyribodipyrimidine photo-lyase, putative	944.708	0.0998385	0.0456462	0.193801	NA
PF3D7_1211200	N/A	conserved Plasmodium protein, unknown function	2011.86	-0.088623	0.0457242	0.193801	NA
PF3D7_1236100	CARP	clustered-asparagine-rich protein	941.086	0.11257	0.0458578	0.193801	NA
PF3D7_1321300	N/A	conserved Plasmodium membrane protein, unknown function	1910.33	-0.0938443	0.0458566	0.193801	NA
PF3D7_1343400	RAD5	DNA repair protein RAD5, putative	1020.66	-0.0999859	0.0458958	0.193801	NA
PF3D7_1438000	N/A	eukaryotic translation initiation factor eIF2A, putative	3543.03	-0.0871565	0.045868	0.193801	NA
PF3D7_1010900	N/A	conserved Plasmodium protein, unknown function	218.466	0.116796	0.0461985	0.194837	NA
PF3D7_0201700	N/A	DnaJ protein, putative	7190.95	-0.0819277	0.0462708	0.194848	NA
PF3D7_1469300	PNO1	pre-rRNA-processing protein PNO1, putative	425.479	-0.114149	0.046316	0.194848	NA
PF3D7_1108200	DTD	D-tyrosyl-tRNA(Tyr) deacylase	200.669	0.115794	0.0463785	0.19486	NA
PF3D7_1216500	MDV1	male development gene 1	550.664	0.110339	0.0464335	0.19486	NA
PF3D7_1468400	D13	zinc finger protein, putative	802.781	-0.106435	0.0465645	0.195168	NA
PF3D7_1345600	N/A	inner membrane complex protein	447.352	-0.110465	0.0466618	0.195169	NA
PF3D7_1346300	ALBA2	DNA/RNA-binding protein Alba 2	7024.61	-0.0864766	0.0466796	0.195169	NA
PF3D7_0424800	N/A	Plasmodium exported protein (PHISTb), unknown function	3360.22	-0.0791868	0.0468365	0.195584	NA
PF3D7_0517100	N/A	conserved protein, unknown function	256.198	0.0496265	0.0470345	0.195707	NA
PF3D7_0709000	CRT	chloroquine resistance transporter	1267.93	-0.0961601	0.0469979	0.195707	NA
PF3D7_1364400	N/A	conserved Plasmodium protein, unknown function	2321.58	-0.089389	0.0470388	0.195707	NA
PF3D7_0708000	N/A	cytoskeleton associated protein, putative	277.182	0.115017	0.0472826	0.196079	NA
PF3D7_0826600	VAMP7	SNARE protein, putative	145.209	0.105998	0.0472399	0.196079	NA
PF3D7_0936800	N/A	Plasmodium exported protein (PHISTc), unknown function	8148.55	-0.0775412	0.0473016	0.196079	NA
PF3D7_0409200	SOF1	protein SOF1, putative	1332.34	-0.0915033	0.0477985	0.197897	NA
PF3D7_1013500	PI-PLC	phosphoinositide-specific phospholipase C	338.483	0.114025	0.048072	0.198545	NA
PF3D7_1247300	N/A	GPI mannosyltransferase 2, putative	429.174	-0.112789	0.0480672	0.198545	NA
PF3D7_0410300	PPM1	protein phosphatase PPM1, putative	816.848	-0.0987006	0.0483257	0.198589	NA
PF3D7_0801700	SENP2	sentrin-specific protease 2, putative	621.631	0.104857	0.048287	0.198589	NA
PF3D7_0906700	LRR9	leucine-rich repeat protein	180.744	0.109537	0.0482064	0.198589	NA
PF3D7_1028000	N/A	methyltransferase, putative	438.212	0.111221	0.048375	0.198589	NA
PF3D7_1238700	N/A	BTB/POZ domain-containing protein, putative	186.08	0.110404	0.0483202	0.198589	NA
PF3D7_0415400	N/A	coatomer subunit zeta, putative	616.445	-0.104107	0.0488795	0.199873	NA
PF3D7_0504800	N/A	conserved Plasmodium protein, unknown function	1116.57	0.0952754	0.0488475	0.199873	NA
PF3D7_1008100	N/A	zinc finger protein, putative	11949	-0.0824055	0.0489822	0.199873	NA
PF3D7_1009800	N/A	conserved Plasmodium membrane protein, unknown function	1160.66	-0.0938046	0.0487641	0.199873	NA
PF3D7_1025100	GFPT	glutamine--fructose-6-phosphate aminotransferase [isomerizing], putative	1369.81	-0.0957289	0.0489339	0.199873	NA
PF3D7_1431600	N/A	succinyl-CoA ligase [ADP-forming] subunit beta, putative	174.373	0.109074	0.0491543	0.200335	NA
PF3D7_0108700	PSOP24	secreted ookinete protein, putative	2141.22	-0.0860066	0.0494355	0.201239	NA
PF3D7_0711400	SAP18	histone deacetylase complex subunit SAP18, putative	235.587	0.112146	0.0495868	0.201613	NA
PF3D7_0607000	N/A	translation initiation factor IF-2, putative	9104.54	-0.0727094	0.0497794	0.20177	NA
PF3D7_1216900	N/A	DNA-binding chaperone, putative	7889.94	-0.0758329	0.0497865	0.20177	NA
PF3D7_1332700	DBP8	ATP-dependent RNA helicase DBP8, putative	1406.29	-0.099052	0.0498036	0.20177	NA
PF3D7_0502600	N/A	conserved Plasmodium protein, unknown function	137.563	0.0900441	0.0499744	0.20198	NA
PF3D7_1477700	Pfg14-748	Plasmodium exported protein (PHISTa), unknown function	195.887	0.109881	0.0499345	0.20198	NA
PF3D7_0831600	CLAG8	cytoadherence linked asexual protein 8	902.199	-0.0988922	0.0501662	0.20232	NA
PF3D7_0918800	N/A	dihydrouridine synthase, putative	780.899	-0.101144	0.0502372	0.20232	NA
PF3D7_1223500	N/A	conserved Plasmodium protein, unknown function	1781.81	0.094977	0.0502336	0.20232	NA
PF3D7_1007900	EIF3D	eukaryotic translation initiation factor 3 subunit D, putative	2127.08	-0.0884629	0.050337	0.202481	NA
PF3D7_0418000	N/A	conserved Plasmodium protein, unknown function	532.633	0.108284	0.0507002	0.203659	NA
PF3D7_1333700	CenH3	histone H3-like centromeric protein CSE4	293.838	-0.110978	0.0507497	0.203659	NA
PF3D7_1470900	N/A	proteasome subunit beta type-2, putative	310.872	0.11138	0.0508824	0.20395	NA
PF3D7_0813400	N/A	conserved protein, unknown function	8122.94	-0.078006	0.0509979	0.204145	NA
PF3D7_1227700	N/A	conserved Plasmodium protein, unknown function	3055.71	-0.0931566	0.0510512	0.204145	NA
PF3D7_1030100	PRP22	pre-mRNA-splicing factor ATP-dependent RNA helicase PRP22, putative	2338.04	-0.0803226	0.0511351	0.20424	NA
PF3D7_0420100	RIO2	serine/threonine protein kinase RIO2	1594.49	-0.0911803	0.0512734	0.204311	NA
PF3D7_1445500	N/A	conserved Plasmodium protein, unknown function	431.5	-0.107584	0.0512702	0.204311	NA
PF3D7_1122600	N/A	conserved Plasmodium protein, unknown function	196.951	0.10616	0.0515333	0.204866	NA
PF3D7_1201500	N/A	GPN-loop GTPase, putative	1237.88	-0.092856	0.0514985	0.204866	NA
PF3D7_1340300	N/A	nucleolar complex protein 2, putative	3151.37	-0.0790769	0.0516266	0.204997	NA
PF3D7_1368700	N/A	mitochondrial carrier protein, putative	205.529	0.107443	0.0517859	0.205389	NA
PF3D7_0814200	ALBA1	DNA/RNA-binding protein Alba 1	23330.3	-0.0718597	0.0519493	0.205537	NA
PF3D7_1357900	N/A	pyrroline-5-carboxylate reductase, putative	230.982	0.108746	0.0520048	0.205537	NA
PF3D7_1443300	LSM5	U6 snRNA-associated Sm-like protein LSm5, putative	399.488	-0.108805	0.0519453	0.205537	NA
PF3D7_0218400	DDX47	ATP-dependent RNA helicase DDX47, putative	1131.74	-0.0921409	0.0522176	0.205901	NA
PF3D7_1108100	N/A	conserved Plasmodium protein, unknown function	822.897	-0.0958267	0.0522181	0.205901	NA
PF3D7_0619000	N/A	conserved protein, unknown function	1332.63	0.0897267	0.0524296	0.206495	NA
PF3D7_0821300	DHX36	ATP-dependent RNA helicase DHX36, putative	1317.65	-0.0898254	0.0525818	0.206615	NA
PF3D7_1111200	N/A	conserved protein, unknown function	269.655	0.110514	0.0525529	0.206615	NA
PF3D7_1217800	DPH3	diphthamide biosynthesis protein 3, putative	178.069	-0.104151	0.0529135	0.207678	NA
PF3D7_0410800	N/A	conserved Plasmodium protein, unknown function	1398.02	-0.0876936	0.0529929	0.207749	NA
PF3D7_1234500	N/A	conserved Plasmodium protein, unknown function	342.153	0.108834	0.0533734	0.209	NA
PF3D7_0406200	Pfs16	sexual stage-specific protein precursor	12714.3	0.0770821	0.0535507	0.209271	NA
PF3D7_0831300	GEXP13	Plasmodium exported protein, unknown function	547.972	0.102785	0.0535755	0.209271	NA
PF3D7_0935800	CLAG9	cytoadherence linked asexual protein 9	1929.07	-0.082748	0.0536277	0.209271	NA
PF3D7_1110300	N/A	conserved Plasmodium protein, unknown function	735.548	-0.0989221	0.0537993	0.2097	NA
PF3D7_1356300	N/A	ubiquitin-conjugating enzyme E2, putative	313.815	-0.10882	0.053934	0.209743	NA
PF3D7_1461300	N/A	40S ribosomal protein S28e, putative	1337.02	-0.0930359	0.0539107	0.209743	NA
PF3D7_0722200	RALP1	rhoptry-associated leucine zipper-like protein 1	3239.36	-0.0862807	0.0541937	0.210384	NA
PF3D7_0914000	N/A	pseudouridylate synthase, putative	404.538	-0.106062	0.0542846	0.210384	NA
PF3D7_1135800	N/A	conserved Plasmodium protein, unknown function	135.314	0.087901	0.0542831	0.210384	NA
PF3D7_0929300	N/A	conserved Plasmodium protein, unknown function	182.093	0.0994735	0.0543545	0.210415	NA
PF3D7_0809600	N/A	peptidase family C50, putative	346.431	0.107889	0.0545638	0.210984	NA
PF3D7_1209300	TRZ	telomere repeat-binding zinc finger protein	1280.52	-0.0909909	0.0551406	0.212972	NA
PF3D7_0106500	N/A	conserved Plasmodium protein, unknown function	278.164	0.107464	0.0557403	0.214464	NA
PF3D7_0302100	SRPK1	serine/threonine protein kinase	1894.75	-0.0880907	0.055765	0.214464	NA
PF3D7_0409600	RPA1	replication protein A1, large subunit	572.163	-0.101556	0.0557796	0.214464	NA
PF3D7_1022100	N/A	methyltransferase, putative	799.492	-0.0948127	0.055614	0.214464	NA
PF3D7_0722300	N/A	ubiquitin carboxyl-terminal hydrolase, putative	1056.49	-0.0904928	0.0559163	0.214747	NA
PF3D7_1220900	HP1	heterochromatin protein 1	1307.14	0.0892949	0.0560773	0.215121	NA
PF3D7_1428500	N/A	protein kinase, putative	1785.92	-0.0847216	0.0562598	0.215578	NA
PF3D7_1014300	N/A	SPRY domain-containing protein, putative	694.93	0.0981574	0.0563765	0.215782	NA
PF3D7_0606100	N/A	RNA-binding protein, putative	3291.04	-0.0826377	0.0568227	0.217244	NA
PF3D7_1033900	N/A	ubiquitin-conjugating enzyme E2, putative	303.342	0.106017	0.0569888	0.217634	NA
PF3D7_1302300	N/A	Plasmodium exported protein, unknown function	309.874	-0.105552	0.0571918	0.218164	NA
PF3D7_0108500	N/A	conserved Plasmodium protein, unknown function	186.702	-0.100831	0.0573939	0.218689	NA
PF3D7_0623600	N/A	transcription or splicing factor-like protein, putative	1491.9	-0.087409	0.0576327	0.219165	NA
PF3D7_1218600	RRS	arginine--tRNA ligase	753.107	-0.0984546	0.0576477	0.219165	NA
PF3D7_0520300	LSM2	U6 snRNA-associated Sm-like protein LSm2, putative	177.538	0.101727	0.0577124	0.219165	NA
PF3D7_0935700	N/A	Plasmodium exported protein, unknown function	1638.35	-0.0816899	0.0583104	0.220973	NA
PF3D7_1207100	N/A	small subunit rRNA processing factor, putative	3552.58	-0.0743694	0.0583186	0.220973	NA
PF3D7_0731600	ACS5	acyl-CoA synthetase	717.334	0.0971419	0.058699	0.222166	NA
PF3D7_1118200	N/A	heat shock protein 90, putative	579.592	-0.0971713	0.0588635	0.222293	NA
PF3D7_1441000	NCS2	cytoplasmic tRNA 2-thiolation protein 2, putative	638.023	0.0996071	0.0588356	0.222293	NA
PF3D7_0107800	MRE11	double-strand break repair protein MRE11	179.228	0.0996569	0.0590449	0.22273	NA
PF3D7_1420200	UNC	myosin-specific chaperone UNC, putative	388.327	-0.10358	0.0592322	0.223189	NA
PF3D7_1005000	MRSapi	methionine--tRNA ligase, putative	486.351	-0.102521	0.0593076	0.223225	NA
PF3D7_1241200	N/A	conserved Plasmodium protein, unknown function	1549.49	-0.0846866	0.05995	0.225188	NA
PF3D7_1405700	N/A	RING zinc finger protein, putative	603.73	-0.097953	0.0599617	0.225188	NA
PF3D7_0103400	N/A	zinc-carboxypeptidase, putative	2220.83	-0.0824058	0.0603289	0.226317	NA
PF3D7_1202000	PSH2	ATP-dependent DNA/RNA helicase PSH2	157.555	0.096362	0.0605824	0.227017	NA
PF3D7_0113900	CBP1	CX3CL1-binding protein 1	743.648	-0.0958004	0.0607039	0.227221	NA
PF3D7_1132000	N/A	ubiquitin-like protein, putative	1022.84	-0.090409	0.0608597	0.227479	NA
PF3D7_1423700	N/A	conserved Plasmodium protein, unknown function	8183.02	-0.0714127	0.0609068	0.227479	NA
PF3D7_0802300	PWP2	periodic tryptophan protein 2, putative	1735.26	-0.0861048	0.0609952	0.227559	NA
PF3D7_0935000	SNRPB2	U2 small nuclear ribonucleoprotein B'', putative	939.483	-0.0929024	0.0612054	0.228093	NA
PF3D7_1442200	N/A	GTP-binding protein, putative	351.433	0.102711	0.0614114	0.228609	NA
PF3D7_1035100	N/A	probable protein, unknown function	332.601	-0.102097	0.0617866	0.229754	NA
PF3D7_1442900	SEC7	protein transport protein SEC7, putative	13198.1	-0.083347	0.061923	0.230009	NA
PF3D7_1309000	N/A	conserved protein, unknown function	495.725	-0.0990737	0.0624828	0.231835	NA
PF3D7_1408400	FANCJ	FANCJ-like helicase, putative	370.758	0.10196	0.0627568	0.232598	NA
PF3D7_1130200	PfP0	60S ribosomal protein P0	7594.55	-0.0679206	0.0630495	0.233428	NA
PF3D7_1428300	N/A	proliferation-associated protein 2g4, putative	2222.03	-0.0768666	0.0631812	0.23366	NA
PF3D7_1018800	N/A	conserved protein, unknown function	263.014	0.101263	0.0633416	0.233999	NA
PF3D7_1242800	rabGDI	rab specific GDP dissociation inhibitor	2461.05	-0.0773573	0.0635074	0.234356	NA
PF3D7_0520100	PPM9	protein phosphatase PPM9, putative	583.706	0.0968246	0.063811	0.235062	NA
PF3D7_1246300	N/A	clathrin adaptor domain-containing protein, putative	2542.99	-0.0834784	0.0639756	0.235062	NA
PF3D7_1311900	vapA	V-type proton ATPase catalytic subunit A	1443.71	-0.0855508	0.0639437	0.235062	NA
PF3D7_1461800	N/A	conserved Plasmodium protein, unknown function	1350.72	0.0840874	0.0638429	0.235062	NA
PF3D7_0308100	N/A	zinc finger protein, putative	1008.87	-0.0895479	0.0642612	0.235856	NA
PF3D7_1315400	N/A	zinc finger (CCCH type) protein, putative	2773.89	-0.0816315	0.0644027	0.23612	NA
PF3D7_1442700	N/A	conserved Plasmodium protein, unknown function	362.082	0.100827	0.0646094	0.236622	NA
PF3D7_0314700	RNF1	RING finger protein RNF1	519.925	0.0977568	0.0647602	0.236664	NA
PF3D7_0923000	RPB3	DNA-directed RNA polymerase II subunit RPB3, putative	419.112	-0.0997142	0.0647291	0.236664	NA
PF3D7_0605100	N/A	RNA-binding protein, putative	2364.03	-0.0791923	0.0653084	0.237448	NA
PF3D7_0903200	RAB7	ras-related protein RAB7	452.064	0.0979712	0.0652757	0.237448	NA
PF3D7_0921800	RPF1	ribosome production factor 1, putative	670.879	-0.0972352	0.0653356	0.237448	NA
PF3D7_1106000	RUVB2	RuvB-like helicase 2	976.701	-0.0906957	0.0653944	0.237448	NA
PF3D7_1449400	MUS81	crossover junction endonuclease MUS81, putative	209.781	0.0956779	0.06505	0.237448	NA
PF3D7_1450400	N/A	zinc finger protein, putative	2454.34	-0.0772288	0.0653488	0.237448	NA
PF3D7_1445700	N/A	conserved Plasmodium protein, unknown function	2530.98	-0.0775351	0.0655462	0.237745	NA
PF3D7_0425200	N/A	Plasmodium exported protein (hyp15), unknown function	261.653	-0.0993618	0.0656812	0.23798	NA
PF3D7_0208100	N/A	conserved Plasmodium protein, unknown function	548.734	0.0978612	0.0658101	0.238193	NA
PF3D7_1312100	N/A	GYF domain-containing protein, putative	339.609	0.0988336	0.0661653	0.239224	NA
PF3D7_0721000	N/A	conserved Plasmodium membrane protein, unknown function	1706.22	0.0835728	0.0666001	0.240284	NA
PF3D7_0934600	N/A	conserved Plasmodium protein, unknown function	247.72	-0.0987922	0.0665528	0.240284	NA
PF3D7_1470500	PDEdelta	cGMP-specific 3',5'-cyclic phosphodiesterase delta	145.688	0.0848162	0.06673	0.240497	NA
PF3D7_0401800	PfD80	Plasmodium exported protein (PHISTb), unknown function	319.413	-0.0987968	0.0670203	0.240879	NA
PF3D7_1027100	MPP10	U3 small nucleolar ribonucleoprotein protein MPP10, putative	3003.6	-0.0792893	0.0670489	0.240879	NA
PF3D7_1465400	N/A	conserved protein, unknown function	1053.39	-0.0874911	0.0669415	0.240879	NA
PF3D7_0322100	Prt1	mRNA-capping enzyme subunit beta	1103.44	-0.0883959	0.0675192	0.242313	NA
PF3D7_1005500	UPF1	regulator of nonsense transcripts 1, putative	1189.9	0.0866279	0.0681497	0.244317	NA
PF3D7_0306300	GRX1	glutaredoxin 1	302.897	0.0984611	0.0684333	0.244734	NA
PF3D7_0721100	N/A	conserved protein, unknown function	399.327	0.0983895	0.0684822	0.244734	NA
PF3D7_1136800	N/A	DnaJ protein, putative	499.437	-0.0953546	0.0683903	0.244734	NA
PF3D7_0829000	N/A	conserved Plasmodium membrane protein, unknown function	843.183	-0.0879084	0.0688159	0.245556	NA
PF3D7_1352000	N/A	GTP-binding protein, putative	267.46	0.0973628	0.0688571	0.245556	NA
PF3D7_0317300	N/A	conserved Plasmodium protein, unknown function	8708.2	-0.0782876	0.0694609	0.24745	NA
PF3D7_0710800	USE1	protein transport protein USE1, putative	357.215	0.0974491	0.0698752	0.248413	NA
PF3D7_1013000	N/A	zinc finger protein, putative	186.419	-0.0919843	0.0698777	0.248413	NA
PF3D7_1303500	NHE	sodium/hydrogen exchanger	6034.46	-0.0755591	0.0700688	0.248832	NA
PF3D7_1117800	MLH	DNA mismatch repair protein MLH	580.516	0.0927752	0.070669	0.250252	NA
PF3D7_1309300	PRPF3	U4/U6 small nuclear ribonucleoprotein PRP3, putative	2823.35	-0.0764439	0.0706899	0.250252	NA
PF3D7_1365300	N/A	conserved Plasmodium protein, unknown function	610.093	-0.095748	0.0706715	0.250252	NA
PF3D7_0705600	N/A	RNA helicase, putative	329.27	0.0968764	0.0710627	0.250802	NA
PF3D7_1136200	N/A	conserved Plasmodium protein, unknown function	510.47	-0.0934664	0.0711405	0.250802	NA
PF3D7_1326000	N/A	conserved Plasmodium protein, unknown function	158.933	-0.0868765	0.0711177	0.250802	NA
PF3D7_1473200	N/A	DnaJ protein, putative	10111.5	-0.0760662	0.0710309	0.250802	NA
PF3D7_0905300	N/A	dynein heavy chain, putative	413.548	0.0972476	0.0712979	0.251096	NA
PF3D7_1351000	N/A	phosphatidylinositol transfer protein, putative	3367.1	-0.081581	0.071444	0.251349	NA
PF3D7_1002800	N/A	DnaJ protein, putative	163.619	0.0841741	0.0715595	0.251495	NA
PF3D7_1475600	N/A	bromodomain protein, putative	2156.55	-0.0758922	0.0716375	0.251509	NA
PF3D7_1208200	CRMP3	cysteine repeat modular protein 3	445.957	0.0968308	0.071759	0.251675	NA
PF3D7_0312200	N/A	tetratricopeptide repeat protein, putative	138.919	0.08283	0.0725494	0.254185	NA
PF3D7_0522000	N/A	conserved Plasmodium protein, unknown function	453.23	0.0944051	0.0726466	0.254263	NA
PF3D7_0624000	HK	hexokinase	2192.68	-0.0828284	0.072747	0.254352	NA
PF3D7_1104900	N/A	calcium/calmodulin-dependent protein kinase, putative	2119.08	-0.0769069	0.0731639	0.255547	NA
PF3D7_0929000	TAF7	transcription initiation factor TFIID subunit 7, putative	622.942	-0.0910641	0.0733637	0.255981	NA
PF3D7_1326500	N/A	conserved Plasmodium protein, unknown function	233.806	0.0941832	0.0739232	0.257669	NA
PF3D7_0309500	AS	asparagine synthetase [glutamine-hydrolyzing], putative	4789.39	-0.0802306	0.0741442	0.258039	NA
PF3D7_0828700	N/A	conserved protein, unknown function	272.413	0.0944629	0.0741816	0.258039	NA
PF3D7_0503200	N/A	conserved Plasmodium protein, unknown function	267.941	0.0949512	0.0744068	0.258046	NA
PF3D7_1239200	ApiAP2	AP2 domain transcription factor, putative	1001.22	0.0776364	0.0744116	0.258046	NA
PF3D7_1367600	N/A	ribosome biogenesis protein MRT4, putative	389.584	-0.0947482	0.0743893	0.258046	NA
PF3D7_0516100	ATPase1	cation-transporting ATPase 1	273.384	0.0941322	0.0746164	0.25833	NA
PF3D7_1403800	MISFIT	nuclear formin-like protein MISFIT, putative	213.704	0.091999	0.0747217	0.25833	NA
PF3D7_1449700	RRP6	exosome complex exonuclease RRP6	1269.17	-0.0833259	0.0747138	0.25833	NA
PF3D7_0515700	GAP40	glideosome-associated protein 40, putative	1776.12	-0.0769328	0.0751617	0.258797	NA
PF3D7_0611800	N/A	conserved Plasmodium protein, unknown function	4015.25	-0.0765034	0.0750208	0.258797	NA
PF3D7_1140800	N/A	conserved Plasmodium protein, unknown function	1587.53	-0.0800002	0.0751116	0.258797	NA
PF3D7_1344000	N/A	aminomethyltransferase, putative	134.281	0.0893495	0.0750227	0.258797	NA
PF3D7_1340000	PSOP7	secreted ookinete protein, putative	180.581	0.0833651	0.0752617	0.258879	NA
PF3D7_1442300	tRIP	tRNA import protein tRIP	2077.66	-0.0777159	0.0753683	0.258983	NA
PF3D7_1463500	N/A	fam-a protein	1395.58	-0.0877434	0.075471	0.259074	NA
PF3D7_1412800	NMT	glycylpeptide N-tetradecanoyltransferase	1323.99	-0.0821141	0.0756654	0.259479	NA
PF3D7_0203700	MAK16	protein MAK16, putative	2547.24	-0.0709886	0.0761669	0.260935	NA
PF3D7_1314700	N/A	pinin/SDK/MemA domain-containing protein, putative	239.181	0.0889093	0.0764717	0.261715	NA
PF3D7_1016300	GBP130	GBP130 protein	7594.43	0.0690247	0.0766302	0.261993	NA
PF3D7_0902100	FIKK9.2	serine/threonine protein kinase, FIKK family	194.924	-0.0871873	0.0771821	0.263615	NA
PF3D7_1317800	RPS19	40S ribosomal protein S19	4298.22	-0.0665313	0.0773085	0.263781	NA
PF3D7_1361100	SEC24A	protein transport protein Sec24A	4255.33	-0.0689842	0.0776831	0.264726	NA
PF3D7_1367400	N/A	conserved Plasmodium protein, unknown function	1429.77	-0.0796751	0.0778193	0.264726	NA
PF3D7_1446600	CEN2	centrin-2	347.831	-0.0926518	0.0777931	0.264726	NA
PF3D7_1204200	N/A	conserved Plasmodium protein, unknown function	135.01	0.0740378	0.0779736	0.264985	NA
PF3D7_1423400	N/A	conserved Plasmodium membrane protein, unknown function	138.867	0.0746749	0.0781063	0.265171	NA
PF3D7_1420400	GlyRS	glycine--tRNA ligase	2835.64	-0.0699866	0.0783632	0.265777	NA
PF3D7_1307700	N/A	TOM1-like protein, putative	762.598	-0.0864401	0.0784552	0.265824	NA
PF3D7_0424900	N/A	Plasmodium exported protein (PHISTa), unknown function	9140.13	-0.0749539	0.0788005	0.266462	NA
PF3D7_1464200	N/A	zinc finger protein, putative	460.671	-0.0910284	0.0787832	0.266462	NA
PF3D7_1233300	N/A	pentatricopeptide repeat domain-containing protein, putative	152.487	0.083075	0.0789276	0.266562	NA
PF3D7_1236200	N/A	conserved Plasmodium protein, unknown function	3509.06	0.078742	0.0789871	0.266562	NA
PF3D7_1137300	N/A	CLPTM1 domain-containing protein, putative	2222.25	-0.080818	0.0793117	0.267126	NA
PF3D7_1310600	RAB5b	ras-related protein Rab-5B	396.398	-0.0919524	0.0792446	0.267126	NA
PF3D7_1410600	eIF2gamma	eukaryotic translation initiation factor 2 subunit gamma, putative	5615.3	-0.0752283	0.0800421	0.269319	NA
PF3D7_0517700	EIF3B	eukaryotic translation initiation factor 3 subunit B, putative	3131.37	-0.068439	0.0804038	0.270238	NA
PF3D7_0801000	N/A	Plasmodium exported protein (PHISTc), unknown function	16845.6	-0.0917794	0.0804743	0.270238	NA
PF3D7_0625000	SMS1	sphingomyelin synthase 1, putative	231.704	-0.0890428	0.0807041	0.270741	NA
PF3D7_0501300	SBP1	skeleton-binding protein 1	28361.7	-0.0761149	0.081301	0.271499	NA
PF3D7_0807100	PSH3	DNA helicase PSH3	734.999	0.0855399	0.081725	0.271499	NA
PF3D7_0929200	N/A	RNA-binding protein, putative	1775.8	-0.0751093	0.0814747	0.271499	NA
PF3D7_1130500	COG2	conserved oligomeric Golgi complex subunit 2, putative	264.841	0.0907536	0.0815158	0.271499	NA
PF3D7_1138500	PPM2	protein phosphatase PPM2	3570.73	-0.0742884	0.0817296	0.271499	NA
PF3D7_1309600	N/A	ribosomal RNA methyltransferase, putative	174.704	0.0838585	0.0815626	0.271499	NA
PF3D7_1312900	EIF4G	eukaryotic translation initation factor 4 gamma	4418.24	-0.0730458	0.081188	0.271499	NA
PF3D7_1327300	N/A	conserved Plasmodium protein, unknown function	8187.78	-0.0660075	0.0814536	0.271499	NA
PF3D7_1457300	N/A	MA3 domain-containing protein, putative	3195.08	-0.072187	0.0816831	0.271499	NA
PF3D7_1463400	N/A	DNA-directed RNA polymerase III subunit RPC4, putative	883.573	-0.082047	0.0816612	0.271499	NA
PF3D7_0532100	ETRAMP5	early transcribed membrane protein 5	7199.5	-0.0638607	0.0825388	0.273919	NA
PF3D7_0209800	UAP56	ATP-dependent RNA helicase UAP56	4655.13	-0.0646579	0.0826882	0.273965	NA
PF3D7_0806600	N/A	kinesin-like protein, putative	1343.49	-0.077291	0.0827141	0.273965	NA
PF3D7_1206200	EIF3C	eukaryotic translation initiation factor 3 subunit C, putative	5956.82	-0.0741515	0.0831151	0.274982	NA
PF3D7_1426700	PEPC	phosphoenolpyruvate carboxylase	2328.86	-0.0764057	0.0831832	0.274982	NA
PF3D7_0919800	N/A	TLD domain-containing protein	1818.78	-0.0758057	0.0836836	0.275881	NA
PF3D7_1141100	N/A	conserved Plasmodium protein, unknown function	131.643	0.0700303	0.0836989	0.275881	NA
PF3D7_1357700	UTP21	U3 small nucleolar RNA-associated protein 21, putative	2559.54	-0.073852	0.0836879	0.275881	NA
PF3D7_1205000	N/A	conserved protein, unknown function	395.438	0.090293	0.0839247	0.276357	NA
PF3D7_1348000	N/A	conserved Plasmodium protein, unknown function	142.858	0.0767218	0.0844937	0.277961	NA
PF3D7_1108000	N/A	IWS1-like protein, putative	1919.93	-0.0738152	0.0846314	0.278145	NA
PF3D7_1321800	N/A	protein transport protein SFT2, putative	1162.69	-0.0803501	0.0854867	0.280684	NA
PF3D7_0713500	N/A	conserved Plasmodium protein, unknown function	630.232	-0.086292	0.0857472	0.281267	NA
PF3D7_0811500	CARM1	histone-arginine methyltransferase CARM1, putative	1019.3	-0.0833825	0.0859653	0.281711	NA
PF3D7_1435200	N/A	conserved protein, unknown function	353.215	0.0891836	0.0863383	0.28266	NA
PF3D7_0625300	N/A	DNA polymerase 1, putative	366.424	0.0889664	0.086547	0.28307	NA
PF3D7_1414800	SMB1	small nuclear ribonucleoprotein-associated protein B, putative	505.425	-0.0862658	0.0867903	0.283593	NA
PF3D7_0905200	N/A	mitochondrial carrier protein, putative	1055.28	-0.0803176	0.0875953	0.285674	NA
PF3D7_1227200	K1	potassium channel K1	1254.33	-0.0779108	0.0875389	0.285674	NA
PF3D7_0818600	PBLP	BEM46-like protein, putative	478.02	-0.0871637	0.0878161	0.286011	NA
PF3D7_1222400	ApiAP2	AP2 domain transcription factor	627.532	0.0858559	0.0878673	0.286011	NA
PF3D7_1444500	eIK1	eukaryotic translation initiation factor 2-alpha kinase 1	2128.71	-0.0733747	0.0880172	0.286225	NA
PF3D7_1228800	N/A	WD repeat-containing protein, putative	2879.67	0.0693574	0.0881935	0.286523	NA
PF3D7_1463700	CYC1	cyclin 1	146.173	0.0694148	0.0884125	0.28696	NA
PF3D7_1113800	N/A	conserved Plasmodium membrane protein, unknown function	157.314	0.0769026	0.0886278	0.28711	NA
PF3D7_1369000	GPAA1	glycosylphosphatidylinositol anchor attachment 1 protein, putative	265.703	0.0863266	0.0886146	0.28711	NA
PF3D7_0405900	ASP	apical sushi protein	1669.99	-0.0755873	0.0887176	0.287127	NA
PF3D7_1235900	XAB2	pre-mRNA-splicing factor SYF1, putative	1482.09	-0.0749964	0.0892879	0.288698	NA
PF3D7_0911700	N/A	GTP-binding protein, putative	209.432	0.0835007	0.0895707	0.289061	NA
PF3D7_1359000	N/A	conserved Plasmodium protein, unknown function	2729.4	-0.0756758	0.0895296	0.289061	NA
PF3D7_0804600	N/A	tRNA pseudouridine synthase, putative	1000.68	-0.0802185	0.0897231	0.289278	NA
PF3D7_0206100	SufE	cysteine desulfuration protein SufE	495.92	0.0874846	0.0900473	0.290048	NA
PF3D7_0313600	N/A	conserved Plasmodium protein, unknown function	215.901	0.0828168	0.090227	0.290351	NA
PF3D7_1039000	FIKK10.2	serine/threonine protein kinase, FIKK family	1849.12	-0.0711214	0.0903982	0.290627	NA
PF3D7_0112200	MRP1	multidrug resistance-associated protein 1	241.845	0.0848581	0.0909536	0.291954	NA
PF3D7_1478000	GEXP17	Plasmodium exported protein (PHISTa), unknown function	10726.8	-0.0728537	0.0909831	0.291954	NA
PF3D7_0906000	RNaseII	exoribonuclease II	222.946	0.0825741	0.0913629	0.292655	NA
PF3D7_1032000	RimM	ribosome maturation factor RimM, putative	169.183	0.0769577	0.0913739	0.292655	NA
PF3D7_0935900	REX1	ring-exported protein 1	65817.8	-0.0663199	0.0919949	0.294366	NA
PF3D7_0821200	N/A	conserved protein, unknown function	392.088	-0.086054	0.092592	0.295998	NA
PF3D7_1105000	H4	histone H4	6173.31	-0.0625352	0.0931577	0.297526	NA
PF3D7_0405100	SEC24B	protein transport protein Sec24B, putative	1778.15	-0.0758704	0.0933878	0.297981	NA
PF3D7_1445100	N/A	histidine--tRNA ligase, putative	793.394	-0.0812355	0.0938655	0.299224	NA
PF3D7_1138350	N/A	conserved protein, unknown function	697.742	-0.0842463	0.0939873	0.299331	NA
PF3D7_0205700	N/A	RNA-binding protein, putative	776.257	-0.0806319	0.0941785	0.299659	NA
PF3D7_0208600	RRF1	ribosome-recycling factor	187.118	0.0799583	0.094267	0.29966	NA
PF3D7_1471900	N/A	conserved Plasmodium protein, unknown function	1201.66	0.074423	0.0946239	0.300513	NA
PF3D7_1130000	PAGM	phosphoacetylglucosamine mutase, putative	601.927	0.081428	0.0947701	0.300696	NA
PF3D7_1403900	CPPED1	serine/threonine protein phosphatase CPPED1, putative	161.13	0.0775324	0.0951178	0.301517	NA
PF3D7_0113300	N/A	Plasmodium exported protein (hyp1), unknown function	3906.55	-0.0687438	0.0956222	0.302833	NA
PF3D7_1106800	N/A	protein kinase, putative	377.272	0.0852286	0.0962626	0.304577	NA
PF3D7_1433700	N/A	conserved Plasmodium protein, unknown function	171.684	0.0724012	0.0970448	0.306766	NA
PF3D7_0311500	N/A	conserved protein, unknown function	649.059	-0.081789	0.0973516	0.30745	NA
PF3D7_0313800	N/A	conserved Plasmodium protein, unknown function	158.987	0.0745064	0.0977705	0.308127	NA
PF3D7_0821400	N/A	conserved Plasmodium protein, unknown function	769.249	-0.0796458	0.0978102	0.308127	NA
PF3D7_1120400	N/A	alpha/beta hydrolase fold domain containing protein, putative	1155.6	-0.0802428	0.0978382	0.308127	NA
PF3D7_1006700	N/A	conserved Plasmodium protein, unknown function	925.301	-0.0771039	0.0981185	0.308723	NA
PF3D7_0729300	NMD3	60S ribosomal export protein NMD3, putative	2322.8	-0.0716999	0.0986094	0.309981	NA
PF3D7_0614100	N/A	conserved Plasmodium protein, unknown function	387.113	0.0841881	0.0988117	0.310329	NA
PF3D7_0414300	N/A	Rab5-interacting protein, putative	156.502	0.0751934	0.0989641	0.31052	NA
PF3D7_1443900	HSP90	heat shock protein 90, putative	317.165	0.0839563	0.0990652	0.310551	NA
PF3D7_0212300	N/A	peptide chain release factor subunit 1, putative	1797.36	-0.0685672	0.0996685	0.312086	NA
PF3D7_1452700	N/A	U1 snRNP-associated protein, putative	195.427	0.0772816	0.0997388	0.312086	NA
PF3D7_0103300	N/A	conserved protein, unknown function	1390.58	-0.0751555	0.0999234	0.312376	NA
PF3D7_0508600	N/A	conserved protein, unknown function	550.972	-0.0813312	0.100064	0.312529	NA
PF3D7_0417800	CRK1	cdc2-related protein kinase 1	231.029	0.0789622	0.100394	0.312727	NA
PF3D7_1132600	PRP38A	pre-mRNA-splicing factor 38A, putative	1108.01	-0.0749195	0.100251	0.312727	NA
PF3D7_1211000	N/A	kinesin-7, putative	192.849	0.0694633	0.100404	0.312727	NA
PF3D7_0908300	N/A	conserved protein, unknown function	135.246	0.0714064	0.100664	0.313249	NA
PF3D7_0207400	SERA7	serine repeat antigen 7	724.877	-0.0796852	0.101593	0.31585	NA
PF3D7_1308400	N/A	conserved Plasmodium protein, unknown function	2434.88	0.0677631	0.101783	0.316152	NA
PF3D7_0727900	N/A	conserved Plasmodium protein, unknown function	948.025	-0.0786852	0.101992	0.31651	NA
PF3D7_0505200	ALP2b	actin-like protein, putative	143.977	-0.0663259	0.102281	0.31654	NA
PF3D7_1009000	DPH5	diphthine methyl ester synthase, putative	455.729	-0.0820864	0.102245	0.31654	NA
PF3D7_1018700	N/A	conserved Plasmodium protein, unknown function	2193.29	-0.066503	0.102224	0.31654	NA
PF3D7_0110800	N/A	transcription initiation factor TFIIB, putative	1229.36	-0.077175	0.10253	0.316681	NA
PF3D7_0219700	GEXP20	Plasmodium exported protein (PHISTc), unknown function	2460.4	-0.0668705	0.102659	0.316681	NA
PF3D7_0829500	N/A	conserved Plasmodium protein, unknown function	204.623	0.0224266	0.102442	0.316681	NA
PF3D7_1456900	N/A	conserved protein, unknown function	369.485	-0.0821981	0.1027	0.316681	NA
PF3D7_1017100	RON12	rhoptry neck protein 12	440.083	-0.0821844	0.103147	0.317483	NA
PF3D7_1136700	N/A	conserved Plasmodium protein, unknown function	352.369	-0.0822295	0.103109	0.317483	NA
PF3D7_0817300	N/A	conserved Plasmodium protein, unknown function	547.636	0.0824816	0.103272	0.317579	NA
PF3D7_0812100	N/A	proteasome activator complex subunit 4, putative	1231.28	0.0743396	0.103594	0.318283	NA
PF3D7_1034900	MRScyt	methionine--tRNA ligase	3175.64	-0.0723994	0.104074	0.318892	NA
PF3D7_1333600	UTP4	U3 small nucleolar RNA-associated protein 4, putative	2321.37	-0.0718215	0.104028	0.318892	NA
PF3D7_1369500	N/A	conserved protein, unknown function	1681.35	-0.0779239	0.103923	0.318892	NA
PF3D7_0605800	RAD50	DNA repair protein RAD50, putative	2063.87	-0.0708686	0.104364	0.31949	NA
PF3D7_1468000	N/A	conserved Plasmodium protein, unknown function	213.286	0.0760604	0.104709	0.320259	NA
PF3D7_1445300	N/A	mitochondrial ribosomal protein S29 precursor, putative	262.834	-0.07799	0.105091	0.321137	NA
PF3D7_0219800	N/A	Plasmodium exported protein (PHISTc), unknown function	584.455	-0.0787706	0.105608	0.322428	NA
PF3D7_0423700	ETRAMP4	early transcribed membrane protein 4	2480.14	0.0678963	0.105827	0.322517	NA
PF3D7_1468700	eIF4A	eukaryotic initiation factor 4A	11373.9	-0.0563954	0.105769	0.322517	NA
PF3D7_1130700	SMC1	structural maintenance of chromosomes protein 1, putative	291.838	0.0815422	0.106087	0.322882	NA
PF3D7_1147700	N/A	ATP synthase subunit delta, mitochondrial, putative	133.701	0.0655699	0.106151	0.322882	NA
PF3D7_1202900	HMGB1	high mobility group protein B1	2502.41	-0.0704366	0.106279	0.322882	NA
PF3D7_1355700	NIF3	NLI interacting factor-like phosphatase, putative	4828.79	-0.0653969	0.106328	0.322882	NA
PF3D7_1123600	N/A	RAP protein, putative	552.415	0.0807756	0.106444	0.322948	NA
PF3D7_0813900	RPS16	40S ribosomal protein S16, putative	3017.29	-0.0635697	0.107479	0.324346	NA
PF3D7_1115500	ApiAP2	AP2 domain transcription factor, putative	295.971	-0.0805239	0.107424	0.324346	NA
PF3D7_1228900	N/A	conserved Plasmodium protein, unknown function	787.208	0.0776086	0.1072	0.324346	NA
PF3D7_1250600	N/A	translation initiation factor eIF-2B subunit beta, putative	1262.5	-0.0745294	0.107219	0.324346	NA
PF3D7_1359900	N/A	conserved Plasmodium membrane protein, unknown function	3689.95	-0.0673616	0.107241	0.324346	NA
PF3D7_1444300	LPAAT	1-acyl-sn-glycerol-3-phosphate acyltransferase, putative	366.093	-0.0805825	0.107368	0.324346	NA
PF3D7_0315600	N/A	zinc finger protein, putative	182.32	0.0750337	0.108146	0.326072	NA
PF3D7_0322300	DGAT	diacylglycerol O-acyltransferase	246.783	0.0800111	0.108782	0.327444	NA
PF3D7_1429900	WRN	ADP-dependent DNA helicase RecQ	582.486	0.0788718	0.108794	0.327444	NA
PF3D7_0915400	PFK9	ATP-dependent 6-phosphofructokinase	9989.95	-0.0699717	0.10902	0.327834	NA
PF3D7_1440100	N/A	conserved Plasmodium protein, unknown function	700.949	-0.078071	0.10935	0.328533	NA
PF3D7_0411900	N/A	DNA polymerase alpha catalytic subunit A	528.238	0.0792655	0.109609	0.329019	NA
PF3D7_1110700	ALP1	actin-like protein, putative	198.989	-0.0749059	0.109759	0.329179	NA
PF3D7_0913900	RRSapi	arginine--tRNA ligase, putative	174.027	0.0733868	0.109905	0.329326	NA
PF3D7_0215300	ACS8	acyl-CoA synthetase	1582.5	-0.0729228	0.110132	0.329716	NA
PF3D7_0323500	SMN	survival motor neuron-like protein	886.282	-0.0758285	0.110661	0.330433	NA
PF3D7_1454200	N/A	conserved Plasmodium protein, unknown function	852.79	-0.0757496	0.110523	0.330433	NA
PF3D7_1473400	N/A	conserved protein, unknown function	663.321	-0.0777398	0.110663	0.330433	NA
PF3D7_0813300	N/A	conserved protein, unknown function	6991.95	-0.0679823	0.111225	0.331343	NA
PF3D7_0907500	N/A	conserved protein, unknown function	282.901	-0.0777529	0.111261	0.331343	NA
PF3D7_1252300	N/A	conserved Plasmodium protein, unknown function	4006.59	-0.0668704	0.111151	0.331343	NA
PF3D7_0703900	N/A	conserved Plasmodium membrane protein, unknown function	5720.61	-0.0687352	0.111546	0.331899	NA
PF3D7_0803400	RAD54	DNA repair and recombination protein RAD54, putative	626.323	0.0791769	0.112075	0.333025	NA
PF3D7_1203600	CC1HL	cytochrome c1 heme lyase, putative	153.918	0.0696871	0.112197	0.333025	NA
PF3D7_1316100	IPK2	inositol polyphosphate kinase, putative	1414.74	0.0739848	0.112218	0.333025	NA
PF3D7_0301600	GEXP21	Plasmodium exported protein (hyp1), unknown function	4337.27	-0.0642403	0.112476	0.333208	NA
PF3D7_0710000	N/A	conserved Plasmodium protein, unknown function	570.272	0.0793495	0.112424	0.333208	NA
PF3D7_0417200	DHFR-TS	bifunctional dihydrofolate reductase-thymidylate synthase	171.81	-0.0712455	0.11304	0.334195	NA
PF3D7_0419500	N/A	conserved Plasmodium membrane protein, unknown function	415.047	-0.0790957	0.113053	0.334195	NA
PF3D7_0615300	GWT1	GPI-anchored wall transfer protein 1, putative	161.184	0.0709393	0.113105	0.334195	NA
PF3D7_0623700	SUV3	ATP-dependent RNA helicase SUV3, putative	474.313	0.0791872	0.113575	0.335292	NA
PF3D7_1222700	GAP45	glideosome-associated protein 45	2087.14	-0.0685278	0.11395	0.336108	NA
PF3D7_1144200	N/A	conserved Plasmodium protein, unknown function	277.19	0.0763476	0.114476	0.337368	NA
PF3D7_1342400	CK2beta2	casein kinase II beta chain	1630.26	-0.0713661	0.114849	0.338172	NA
PF3D7_1459800	N/A	bax inhibitor 1, putative	287.656	0.0777547	0.114953	0.338186	NA
PF3D7_1349500	N/A	conserved Plasmodium protein, unknown function	4095.83	-0.0593608	0.11528	0.338267	NA
PF3D7_1435600	N/A	conserved Plasmodium protein, unknown function	1943.07	-0.0690762	0.115188	0.338267	NA
PF3D7_1478600	PTP3	EMP1-trafficking protein	1100.56	-0.0725332	0.115197	0.338267	NA
PF3D7_1229000	N/A	conserved Plasmodium membrane protein, unknown function	1195.78	-0.0728284	0.115752	0.339359	NA
PF3D7_1366600	SRPR-alpha	signal recognition particle receptor subunit alpha, putative	1543.62	-0.066888	0.115996	0.339781	NA
PF3D7_0803600	N/A	conserved Plasmodium protein, unknown function	1469.19	-0.070923	0.116433	0.340768	NA
PF3D7_0316100	N/A	mitochondrial ribosomal protein L27 precursor, putative	219.815	-0.0726229	0.116643	0.341087	NA
PF3D7_0316400	N/A	conserved protein, unknown function	298.088	0.0764699	0.116889	0.341512	NA
PF3D7_0613400	N/A	50S ribosomal protein L18, apicoplast, putative	262.141	-0.0743084	0.117691	0.34356	NA
PF3D7_1329600	N/A	conserved Plasmodium protein, unknown function	1823.46	-0.0705827	0.117812	0.343619	NA
PF3D7_0722400	OLA1	Obg-like ATPase 1, putative	1674.52	-0.0687767	0.118007	0.34389	NA
PF3D7_0415300	CRK3	cdc2-related protein kinase 3	3131.48	-0.0642596	0.118399	0.344554	NA
PF3D7_1324400	PRELID	PRELI domain-containing protein, putative	836.067	-0.0736224	0.118527	0.344554	NA
PF3D7_1405000	N/A	conserved Plasmodium protein, unknown function	542.97	-0.076256	0.118539	0.344554	NA
PF3D7_0911900	ICP	falstatin	7154.25	-0.0646245	0.11886	0.345071	NA
PF3D7_1315000	N/A	conserved Plasmodium protein, unknown function	303.368	0.0765332	0.11892	0.345071	NA
PF3D7_0409100	PRPF31	U4/U6 small nuclear ribonucleoprotein PRP31, putative	2565.76	-0.0684649	0.119755	0.345289	NA
PF3D7_0705000	N/A	mRNA cap guanine-N7 methyltransferase, putative	2273.93	-0.0676678	0.119321	0.345289	NA
PF3D7_0708400	HSP90	heat shock protein 90	37178.9	-0.063115	0.119514	0.345289	NA
PF3D7_0719400	N/A	conserved Plasmodium protein, unknown function	672.566	0.0748195	0.119689	0.345289	NA
PF3D7_1141300	N/A	conserved protein, unknown function	400.284	0.0773322	0.119809	0.345289	NA
PF3D7_1319300	TRM1	tRNA (guanine(26)-N(2))-dimethyltransferase, putative	2303.06	-0.0658211	0.119415	0.345289	NA
PF3D7_1359600	N/A	conserved Plasmodium protein, unknown function	1119.92	0.0733095	0.119183	0.345289	NA
PF3D7_1445200	MAK5	ATP-dependent RNA helicase MAK5, putative	2428.89	-0.0676017	0.119675	0.345289	NA
PF3D7_0712600	VAR	erythrocyte membrane protein 1, PfEMP1	24310.1	-0.0676169	0.120156	0.345555	NA
PF3D7_1222500	DPH6	diphthine--ammonia ligase, putative	272.256	0.0758131	0.1202	0.345555	NA
PF3D7_1320700	N/A	conserved Plasmodium protein, unknown function	690.858	0.0743065	0.120206	0.345555	NA
PF3D7_1140400	N/A	conserved Plasmodium protein, unknown function	385.75	-0.0764666	0.120521	0.346167	NA
PF3D7_1008700	N/A	tubulin beta chain	1744.9	0.0669034	0.121013	0.346781	NA
PF3D7_1423800	VPS3	vacuolar protein sorting-associated protein 3, putative	1722.51	-0.0665055	0.120883	0.346781	NA
PF3D7_1473300	N/A	CKK domain-containing protein, putative	165.211	0.0688297	0.121042	0.346781	NA
PF3D7_1226400	N/A	conserved Plasmodium protein, unknown function	532.141	0.0763065	0.121358	0.347103	NA
PF3D7_1315900	N/A	exportin-T, putative	1944.8	-0.0638535	0.1213	0.347103	NA
PF3D7_1412400	N/A	conserved Plasmodium protein, unknown function	2630.95	-0.0625784	0.121837	0.348178	NA
PF3D7_0208200	KRR1	KRR1 small subunit processome component, putative	1273.93	-0.0688778	0.122137	0.348684	NA
PF3D7_1354600	N/A	60S ribosomal protein L7-2, putative	381.112	0.0766649	0.122219	0.348684	NA
PF3D7_1220300	N/A	cell cycle associated protein, putative	426.092	0.0763898	0.122553	0.3491	NA
PF3D7_1423600	N/A	calcium-dependent protein kinase, putative	153.284	0.0664239	0.122571	0.3491	NA
PF3D7_0303200	N/A	HAD superfamily protein, putative	2043.33	-0.063436	0.1229	0.34932	NA
PF3D7_0718100	EST	exported serine/threonine protein kinase	491.063	0.0757947	0.122956	0.34932	NA
PF3D7_1028400	N/A	nucleolar preribosomal assembly protein, putative	987.857	-0.0733007	0.122803	0.34932	NA
PF3D7_1241100	PFS2	polyadenylation factor subunit 2, putative	1189.95	-0.0728887	0.123154	0.34959	NA
PF3D7_1421600	N/A	conserved Plasmodium protein, unknown function	312.86	0.0753413	0.123551	0.350423	NA
PF3D7_1456000	ApiAP2	AP2 domain transcription factor, putative	397.154	0.076185	0.12369	0.350524	NA
PF3D7_1451700	CNB	calcineurin subunit B	244.133	0.0726511	0.12436	0.352129	NA
PF3D7_1124900	RPL35	60S ribosomal protein L35, putative	1530.57	0.0653717	0.125079	0.353575	NA
PF3D7_1402100	N/A	pseudouridine synthase, putative	161.361	0.0666972	0.12503	0.353575	NA
PF3D7_1011900	HO	heme oxygenase	250.415	0.0721962	0.125733	0.354494	NA
PF3D7_1218000	TRAMP	thrombospondin-related apical membrane protein	277.831	-0.071268	0.125827	0.354494	NA
PF3D7_1412700	N/A	AAA family ATPase, putative	386.014	0.0752328	0.12561	0.354494	NA
PF3D7_1458600	N/A	zinc finger protein, putative	1811.09	-0.0692697	0.125926	0.354494	NA
PF3D7_1460500	N/A	conserved Plasmodium protein, unknown function	601.997	0.0731921	0.12584	0.354494	NA
PF3D7_0214200	mRPL13	ribosomal protein L13, mitochondrial	141.985	0.0652133	0.126415	0.354684	NA
PF3D7_0305100	N/A	conserved Plasmodium protein, unknown function	561.35	0.0747361	0.126709	0.354684	NA
PF3D7_0608100	N/A	conserved Plasmodium protein, unknown function	506.598	0.0748845	0.126454	0.354684	NA
PF3D7_1119400	N/A	ubiquitin-protein ligase, putative	2313.41	-0.0663256	0.126551	0.354684	NA
PF3D7_1239900	VPS16	vacuolar protein sorting-associated protein 16, putative	1112.94	-0.0688999	0.126725	0.354684	NA
PF3D7_1409000	N/A	WD repeat-containing protein, putative	380.9	0.0748253	0.126486	0.354684	NA
PF3D7_1415300	N/A	RNA-binding protein Nova-1, putative	183.479	0.0673757	0.126421	0.354684	NA
PF3D7_1346400	N/A	VPS13 domain-containing protein, putative	6422.58	0.0616431	0.127214	0.35576	NA
PF3D7_1438800	N/A	OST-HTH associated domain protein, putative	159.893	0.0643814	0.127362	0.35588	NA
PF3D7_1240900	VAR	erythrocyte membrane protein 1, PfEMP1	444.969	0.0748758	0.127585	0.356209	NA
PF3D7_1011800	PREBP	PRE-binding protein	16512.9	-0.0526919	0.128917	0.359633	NA
PF3D7_0729100	N/A	conserved Plasmodium protein, unknown function	709.492	0.0725225	0.129683	0.361472	NA
PF3D7_1416600	N/A	conserved Plasmodium protein, unknown function	314.529	0.0733745	0.130748	0.364141	NA
PF3D7_0720800	N/A	Ham1-like protein, putative	132.969	0.0609253	0.131168	0.365014	NA
PF3D7_1203900	UBC	ubiquitin-conjugating enzyme E2	795.813	-0.0688267	0.131603	0.365923	NA
PF3D7_0807000	N/A	YEATS domain-containing protein, putative	202.892	0.0676786	0.131861	0.36634	NA
PF3D7_0402000	N/A	Plasmodium exported protein (PHISTa), unknown function	396.953	0.073285	0.132609	0.367319	NA
PF3D7_0709100	N/A	Cg1 protein	430.591	0.0734094	0.132646	0.367319	NA
PF3D7_0927600	N/A	RNA-binding protein, putative	788.935	-0.0715278	0.13236	0.367319	NA
PF3D7_1221000	SET10	histone-lysine N-methyltransferase, H3 lysine-4 specific	967.047	-0.069155	0.132613	0.367319	NA
PF3D7_1018200	PPP8	serine/threonine protein phosphatase 8, putative	1461.58	-0.0664517	0.133115	0.368319	NA
PF3D7_0824900	N/A	conserved Plasmodium protein, unknown function	677.234	-0.071909	0.134008	0.370415	NA
PF3D7_1216400	N/A	conserved Plasmodium membrane protein, unknown function	1541.32	-0.0643228	0.134091	0.370415	NA
PF3D7_1370300	MAHRP1	membrane associated histidine-rich protein 1	7309.3	-0.060188	0.134416	0.37101	NA
PF3D7_1005100	UTP25	U3 small nucleolar RNA-associated protein 25, putative	1590.09	-0.0630359	0.134893	0.372025	NA
PF3D7_1140700	N/A	conserved Plasmodium protein, unknown function	4792.39	-0.0562284	0.135319	0.372895	NA
PF3D7_1118500	NOP56	nucleolar protein 56, putative	3068.44	-0.0633726	0.135453	0.372963	NA
PF3D7_1123800	SMC5	structural maintenance of chromosomes protein 5, putative	268.215	0.0706507	0.136118	0.374489	NA
PF3D7_0418100	SOC1	protein SOC1, putative	1076.07	-0.0662875	0.13657	0.374926	NA
PF3D7_1337900	N/A	conserved Plasmodium protein, unknown function	525.392	-0.0713708	0.136436	0.374926	NA
PF3D7_1341200	N/A	60S ribosomal protein L18, putative	2580.19	0.060282	0.136608	0.374926	NA
PF3D7_0730200	N/A	AP-4 complex subunit beta, putative	381.111	-0.0715441	0.137391	0.37677	NA
PF3D7_0909900	N/A	helicase SKI2W, putative	1749.31	-0.0668502	0.137716	0.377358	NA
PF3D7_1425400	N/A	DEAD/DEAH box helicase, putative	304.502	-0.0715105	0.137864	0.377458	NA
PF3D7_0308600	PRPF19	pre-mRNA-processing factor 19, putative	1065.05	-0.0671523	0.138136	0.377897	NA
PF3D7_0931300	N/A	conserved Plasmodium protein, unknown function	154.117	-0.0612612	0.138255	0.37792	NA
PF3D7_0934100	XPD	TFIIH basal transcription factor complex helicase XPD subunit	650.76	-0.0703213	0.138925	0.379445	NA
PF3D7_0319600	EF-1delta	elongation factor 1-delta, putative	1365.61	-0.0653514	0.139201	0.379894	NA
PF3D7_1206800	N/A	conserved Plasmodium protein, unknown function	247.809	0.0689462	0.139398	0.380127	NA
PF3D7_1252900	N/A	Plasmodium exported protein, unknown function	2579.16	-0.0649323	0.139599	0.380368	NA
PF3D7_0212500	N/A	conserved Plasmodium protein, unknown function	5941.37	-0.0588076	0.139874	0.380812	NA
PF3D7_0309700	SBP2	SECIS-binding protein 2, putative	490.204	0.0710409	0.140526	0.381058	NA
PF3D7_0512500	N/A	conserved Plasmodium protein, unknown function	142.799	0.0579076	0.140243	0.381058	NA
PF3D7_1330300	N/A	DnaJ protein, putative	154.666	0.0616395	0.140323	0.381058	NA
PF3D7_1365600	TOP6B	DNA topoisomerase 6 subunit B, putative	315.486	0.0707897	0.140449	0.381058	NA
PF3D7_1467600	N/A	conserved Plasmodium protein, unknown function	3405.81	0.0583029	0.140266	0.381058	NA
PF3D7_1016600	N/A	Plasmodium exported protein (PHISTc), unknown function	403.073	-0.0711569	0.140773	0.381424	NA
PF3D7_1237400	N/A	hydrolase, putative	188.714	0.0654034	0.141056	0.381663	NA
PF3D7_1432100	N/A	voltage-dependent anion-selective channel protein, putative	194.57	0.0654496	0.141086	0.381663	NA
PF3D7_1346500	N/A	conserved Plasmodium protein, unknown function	1146.78	-0.0653561	0.141769	0.382641	NA
PF3D7_1350100	KRS1	lysine--tRNA ligase	2024.93	-0.0656996	0.14167	0.382641	NA
PF3D7_1441500	N/A	conserved Plasmodium protein, unknown function	244.393	0.0678343	0.141786	0.382641	NA
PF3D7_0109800	cPheRS	phenylalanine--tRNA ligase alpha subunit	646.876	-0.0695529	0.142166	0.383134	NA
PF3D7_1125500	SNRPD1	small nuclear ribonucleoprotein Sm D1, putative	673.978	-0.0695826	0.142376	0.383134	NA
PF3D7_1308800	INT	tyrosine recombinase	188.611	0.0652744	0.142269	0.383134	NA
PF3D7_1437800	TRAPPC5	trafficking protein particle complex subunit 5, putative	394.457	-0.0710099	0.14242	0.383134	NA
PF3D7_0629900	N/A	sec14-like cytosolic factor or phosphatidylinositol/phosphatidylcholine transfer protein, putative	1450.62	-0.063775	0.142542	0.38316	NA
PF3D7_1107700	PES	pescadillo homolog	1492.91	-0.0638658	0.143006	0.384102	NA
PF3D7_1407400	N/A	conserved Plasmodium protein, unknown function	337.195	-0.0690414	0.143149	0.384182	NA
PF3D7_1216700	PLP2	perforin-like protein 2	145.995	-0.0541037	0.143552	0.38496	NA
PF3D7_1207800	N/A	conserved Plasmodium protein, unknown function	149.073	0.0597093	0.143701	0.385054	NA
PF3D7_0612100	EIF3L	eukaryotic translation initiation factor 3 subunit L, putative	1829.32	-0.0643703	0.144619	0.386905	NA
PF3D7_1012100	N/A	conserved protein, unknown function	174.453	0.0630777	0.144599	0.386905	NA
PF3D7_0414700	N/A	GTP-binding protein, putative	397.922	-0.0703689	0.145016	0.387661	NA
PF3D7_0708900	SCO1	protein SCO1, putative	413.394	-0.0702134	0.145413	0.388416	NA
PF3D7_1024000	N/A	conserved Plasmodium protein, unknown function	329.7	-0.069292	0.145619	0.38866	NA
PF3D7_1035200	N/A	S-antigen	10120.4	-0.0666174	0.146308	0.390192	NA
PF3D7_0220800	CLAG2	cytoadherence linked asexual protein 2	1361.58	-0.0639288	0.147313	0.390802	NA
PF3D7_0720700	N/A	phosphoinositide-binding protein, putative	7220.63	-0.0557542	0.147342	0.390802	NA
PF3D7_0819800	N/A	conserved Plasmodium protein, unknown function	220.044	0.0561101	0.147236	0.390802	NA
PF3D7_0928500	N/A	conserved Plasmodium protein, unknown function	274.005	0.0671488	0.147152	0.390802	NA
PF3D7_1307600	rpoA	DNA-directed RNA polymerase subunit alpha, putative	515.493	-0.0691953	0.147279	0.390802	NA
PF3D7_1334100	N/A	conserved protein, unknown function	173.117	0.0631457	0.14728	0.390802	NA
PF3D7_1415600	N/A	conserved Plasmodium protein, unknown function	327.807	0.0694558	0.147262	0.390802	NA
PF3D7_1013100	UTP13	U3 small nucleolar RNA-associated protein 13, putative	2257.45	-0.0618135	0.147493	0.390897	NA
PF3D7_0602900	N/A	conserved Plasmodium protein, unknown function	570.073	-0.068639	0.147916	0.391124	NA
PF3D7_0803100	UTP14	U3 small nucleolar RNA-associated protein 14, putative	4052.69	-0.0577	0.148039	0.391124	NA
PF3D7_1334700	MSRP7	MSP7-like protein	2312.91	-0.0623645	0.147919	0.391124	NA
PF3D7_1469600	ACC	acetyl-CoA carboxylase	457.894	0.0693101	0.147989	0.391124	NA
PF3D7_0510100	N/A	conserved protein, unknown function	1469.7	0.063496	0.148689	0.392509	NA
PF3D7_1465500	K2	potassium channel K2	139.376	0.0586228	0.148795	0.392509	NA
PF3D7_0826900	N/A	conserved Plasmodium protein, unknown function	287.93	0.0683436	0.149455	0.393943	NA
PF3D7_1458300	N/A	conserved Plasmodium protein, unknown function	408.248	-0.0689573	0.149574	0.393952	NA
PF3D7_1345700	IDH	isocitrate dehydrogenase [NADP], mitochondrial	312.12	0.06823	0.149778	0.394184	NA
PF3D7_0716900	DMT2	drug/metabolite transporter DMT2	476.306	0.0686211	0.149954	0.394342	NA
PF3D7_0934800	PKAc	cAMP-dependent protein kinase catalytic subunit	1073.56	-0.0642538	0.151598	0.398355	NA
PF3D7_1472800	N/A	HSP20-like chaperone, putative	285.92	0.06774	0.152107	0.399383	NA
PF3D7_1023100	N/A	dynein heavy chain, putative	138.665	0.0551571	0.152853	0.401033	NA
PF3D7_0302800	N/A	RNA-binding protein, putative	890.911	-0.066368	0.153296	0.401883	NA
PF3D7_1451300	NSE2	E3 SUMO-protein ligase NSE2, putative	266.209	0.065027	0.153538	0.401898	NA
PF3D7_1457900	N/A	conserved Plasmodium protein, unknown function	2113.75	0.0580442	0.153456	0.401898	NA
PF3D7_0410600	N/A	conserved protein, unknown function	311.989	-0.0675426	0.154029	0.402873	NA
PF3D7_0716000	N/A	RNA-binding protein, putative	3019.77	-0.0577524	0.154654	0.404196	NA
PF3D7_0524800	UFD1	ubiquitin fusion degradation protein 1, putative	195.574	0.0624752	0.155103	0.404781	NA
PF3D7_0627900	POP4	ribonuclease P protein subunit p29, putative	642.991	-0.0671581	0.155116	0.404781	NA
PF3D7_1251500	DRS1	ATP-dependent RNA helicase DRS1, putative	2034.34	-0.0578738	0.155236	0.404782	NA
PF3D7_0930500	DGK1	diacylglycerol kinase, putative	1707.54	-0.0617144	0.155775	0.405876	NA
PF3D7_1129200	RPN7	26S proteasome regulatory subunit RPN7, putative	932.399	-0.0649702	0.156179	0.406615	NA
PF3D7_1437700	N/A	succinyl-CoA ligase, putative	220.795	0.0647519	0.156311	0.406647	NA
PF3D7_0507400	N/A	conserved Plasmodium protein, unknown function	176.349	-0.0614234	0.157299	0.408904	NA
PF3D7_1454300	KIN	SNF1-related serine/threonine protein kinase KIN	149.812	0.0513542	0.157925	0.410218	NA
PF3D7_0713700	N/A	conserved Plasmodium protein, unknown function	228.44	0.0617095	0.158284	0.410803	NA
PF3D7_1438700	N/A	DNA primase small subunit	148.712	0.0547383	0.158392	0.410803	NA
PF3D7_1109200	N/A	conserved Plasmodium protein, unknown function	137.171	0.0567092	0.158696	0.411277	NA
PF3D7_0718400	N/A	mitochondrial ribosomal protein S8 precursor, putative	211.23	-0.0629004	0.1592	0.412269	NA
PF3D7_1244100	N/A	N-alpha-acetyltransferase 15, NatA auxiliary subunit, putative	906.578	-0.0641542	0.159416	0.412512	NA
PF3D7_0217100	N/A	ATP synthase subunit alpha, mitochondrial	284.351	0.065421	0.159819	0.412585	NA
PF3D7_0611600	BTP1	basal complex transmembrane protein 1	621.975	0.0659273	0.160201	0.412585	NA
PF3D7_0715900	CDF	cation diffusion facilitator family protein, putative	210.13	0.0629399	0.160316	0.412585	NA
PF3D7_0818400	FCF1	rRNA-processing protein FCF1, putative	942.586	-0.0631945	0.160646	0.412585	NA
PF3D7_0818900	HSP70	heat shock protein 70	41784.8	-0.0713402	0.159624	0.412585	NA
PF3D7_1023900	CHD1	chromodomain-helicase-DNA-binding protein 1 homolog, putative	43915.5	-0.0514949	0.160821	0.412585	NA
PF3D7_1124200	N/A	thioredoxin-like protein, putative	235.99	-0.0640115	0.160438	0.412585	NA
PF3D7_1143200	N/A	DnaJ protein, putative	267.689	-0.0640244	0.160289	0.412585	NA
PF3D7_1224100	N/A	conserved protein, unknown function	305.797	-0.0662165	0.160216	0.412585	NA
PF3D7_1249800	THO2	THO complex subunit 2, putative	3264.62	-0.0533591	0.160788	0.412585	NA
PF3D7_1328900	N/A	PUB domain-containing protein, putative	143.394	0.0576923	0.16027	0.412585	NA
PF3D7_1364000	N/A	conserved protein, unknown function	455.655	-0.0668503	0.160902	0.412585	NA
PF3D7_1469900	MGET	protein MGET	166.821	0.0581081	0.161075	0.412717	NA
PF3D7_1341300	N/A	60S ribosomal protein L18-2, putative	1844.97	0.0583472	0.161443	0.413347	NA
PF3D7_0521900	N/A	conserved Plasmodium protein, unknown function	231.05	0.0308019	0.16228	0.414589	NA
PF3D7_1409900	CDS	cytidine diphosphate-diacylglycerol synthase	670.977	0.0662693	0.162294	0.414589	NA
PF3D7_1441100	N/A	conserved Plasmodium protein, unknown function	13128.4	-0.0500787	0.162109	0.414589	NA
PF3D7_1013900	N/A	translation initiation factor eIF-2B subunit delta, putative	1264.94	-0.0624846	0.16346	0.414785	NA
PF3D7_1037600	XPB	TFIIH basal transcription factor complex helicase XPB subunit, putative	1098.55	-0.0636735	0.163413	0.414785	NA
PF3D7_1124600	EK	ethanolamine kinase	997.797	-0.0627601	0.16347	0.414785	NA
PF3D7_1125400	TIM44	mitochondrial import inner membrane translocase subunit TIM44, putative	764.999	0.0664851	0.16336	0.414785	NA
PF3D7_1218300	AP2-MU	AP-2 complex subunit mu, putative	1147.96	-0.0633628	0.163283	0.414785	NA
PF3D7_1307200	N/A	DnaJ protein, putative	367.102	0.0660174	0.162778	0.414785	NA
PF3D7_1322300	N/A	conserved Plasmodium protein, unknown function	225.983	0.0630771	0.16268	0.414785	NA
PF3D7_1325900	N/A	conserved Plasmodium protein, unknown function	626.449	0.0660494	0.162782	0.414785	NA
PF3D7_1355800	SF3B5	splicing factor 3B subunit 5, putative	356.553	-0.0649843	0.162868	0.414785	NA
PF3D7_1344700	N/A	conserved Plasmodium protein, unknown function	514.599	-0.0661003	0.16364	0.414906	NA
PF3D7_0419800	N/A	60S ribosomal protein L7ae/L30e, putative	241.8	-0.0628685	0.163946	0.415062	NA
PF3D7_0527900	DDX41	ATP-dependent RNA helicase DDX41, putative	1369.06	-0.0596892	0.163874	0.415062	NA
PF3D7_0914300	N/A	met-10+ like protein, putative	745.492	-0.0647111	0.164077	0.415082	NA
PF3D7_0320500	Nico	nicotinamidase, putative	404.401	-0.0654742	0.164326	0.415405	NA
PF3D7_0315300	N/A	conserved Plasmodium protein, unknown function	180.226	0.0568285	0.164466	0.415448	NA
PF3D7_1412100	MCMBP	mini-chromosome maintenance complex-binding protein, putative	346.13	-0.0656609	0.165053	0.416621	NA
PF3D7_0411400	N/A	DEAD box ATP-dependent RNA helicase, putative	199.186	0.0490543	0.165296	0.416923	NA
PF3D7_1466700	NIP7	60S ribosome subunit biogenesis protein NIP7, putative	341.791	-0.0654913	0.165587	0.417348	NA
PF3D7_0605500	N/A	cyclin dependent kinase binding protein, putative	129.573	0.0550015	0.166314	0.418096	NA
PF3D7_1306800	N/A	RED-like protein, putative	403.678	-0.0656311	0.166185	0.418096	NA
PF3D7_1311400	AP1M1	AP-1 complex subunit mu-1	848.829	0.0644798	0.166273	0.418096	NA
PF3D7_1343900	PRPF4	U4/U6 small nuclear ribonucleoprotein PRP4, putative	447.462	-0.0650906	0.166377	0.418096	NA
PF3D7_1009500	N/A	metalloprotease, putative	142.422	0.0540448	0.166665	0.418512	NA
PF3D7_1140600	N/A	conserved Plasmodium protein, unknown function	578.31	0.065211	0.167003	0.419049	NA
PF3D7_0626900	N/A	mitochondrial ribosomal protein L46 precursor, putative	139.942	0.0548241	0.167263	0.419394	NA
PF3D7_1327400	N/A	conserved Plasmodium protein, unknown function	208.147	0.0614546	0.167713	0.420212	NA
PF3D7_0415500	CBP20	nuclear cap-binding protein subunit 2, putative	653.988	-0.0639591	0.167863	0.42022	NA
PF3D7_1321700	SF1	splicing factor 1	3489.82	-0.0545181	0.168001	0.42022	NA
PF3D7_1448000	UTP12	U3 small nucleolar RNA-associated protein 12, putative	2166.3	-0.0601938	0.168088	0.42022	NA
PF3D7_0308300	N/A	conserved Plasmodium protein, unknown function	391.42	-0.0646963	0.168754	0.420664	NA
PF3D7_1112000	N/A	conserved protein, unknown function	322.261	-0.0645132	0.168625	0.420664	NA
PF3D7_1331000	N/A	protein kinase, putative	227.322	-0.0621311	0.168733	0.420664	NA
PF3D7_1421200	RPS25	40S ribosomal protein S25	1699.64	0.0577385	0.168761	0.420664	NA
PF3D7_0323000	TMA7	translation machinery-associated protein 7, putative	144.949	0.0555055	0.168956	0.420839	NA
PF3D7_0204200	N/A	conserved Plasmodium protein, unknown function	928.709	-0.0616257	0.169331	0.421156	NA
PF3D7_1204900	N/A	conserved Plasmodium protein, unknown function	377.57	-0.0643768	0.169296	0.421156	NA
PF3D7_0406900	N/A	conserved Plasmodium protein, unknown function	506.872	0.0647958	0.169527	0.421335	NA
PF3D7_1324000	N/A	conserved Plasmodium protein, unknown function	806.313	0.0626126	0.169884	0.421605	NA
PF3D7_1401200	N/A	Plasmodium exported protein, unknown function	154.365	0.0560596	0.169794	0.421605	NA
PF3D7_0922700	PRP18	pre-mRNA-splicing factor 18, putative	703.172	0.0633896	0.17017	0.421668	NA
PF3D7_1031400	OTU	OTU-like cysteine protease	486.11	-0.0632034	0.170036	0.421668	NA
PF3D7_1369200	N/A	conserved Plasmodium protein, unknown function	1048.54	-0.0632612	0.170282	0.421668	NA
PF3D7_0518500	DDX23	ATP-dependent RNA helicase DDX23, putative	1710.33	-0.0561924	0.171193	0.423563	NA
PF3D7_0930400	N/A	zinc finger protein, putative	3371.01	-0.0522974	0.171297	0.423563	NA
PF3D7_1011700	RAD23	DNA repair protein RAD23, putative	872.225	-0.0612548	0.171799	0.424496	NA
PF3D7_1454400	APP	aminopeptidase P	1805	-0.0585198	0.171942	0.424539	NA
PF3D7_0212900	ATEL1	arginyl-tRNA--protein transferase	453.93	-0.0641761	0.172271	0.424735	NA
PF3D7_0936500	VAP1	virulence-associated protein 1	199.96	0.0598975	0.172228	0.424735	NA
PF3D7_0416500	MAF1	repressor of RNA polymerase III transcription MAF1	140.574	0.0532008	0.172531	0.424936	NA
PF3D7_0922600	N/A	glutamine synthetase, putative	2385.34	-0.055131	0.172728	0.424936	NA
PF3D7_1437900	HSP40	HSP40, subfamily A	4735.48	-0.052994	0.172644	0.424936	NA
PF3D7_1422700	N/A	conserved Plasmodium protein, unknown function	726.537	0.0626999	0.172879	0.424999	NA
PF3D7_1339400	N/A	cytochrome c oxidase subunit ApiCOX14, putative	178.478	-0.0567427	0.173051	0.425114	NA
PF3D7_0719000	N/A	conserved protein, unknown function	144.04	0.0527763	0.173369	0.425587	NA
PF3D7_0218700	PRP45	pre-mRNA-processing protein 45, putative	1619.33	-0.0566309	0.17393	0.426145	NA
PF3D7_0630500	YTM1	ribosome biogenesis protein YTM1, putative	298.498	0.0628302	0.173973	0.426145	NA
PF3D7_1020600	N/A	conserved Plasmodium membrane protein, unknown function	349.655	0.0635545	0.173957	0.426145	NA
PF3D7_0805500	N/A	conserved Plasmodium protein, unknown function	1163.88	-0.0601842	0.174336	0.426728	NA
PF3D7_1232600	N/A	conserved Plasmodium protein, unknown function	193.68	-0.0583683	0.174524	0.42688	NA
PF3D7_1253100	N/A	Plasmodium exported protein (PHISTa), unknown function	911.083	-0.0612886	0.174702	0.427008	NA
PF3D7_0221800	N/A	hypothetical protein	154.059	-0.05337	0.175169	0.427841	NA
PF3D7_1237100	N/A	conserved Plasmodium protein, unknown function	896.537	-0.0610579	0.175352	0.42798	NA
PF3D7_0814600	N/A	conserved protein, unknown function	134.219	-0.0518453	0.175536	0.428122	NA
PF3D7_0310200	N/A	phd finger protein, putative	15084	-0.0497044	0.175881	0.428655	NA
PF3D7_0102700	MaTrA	merozoite-associated tryptophan-rich antigen	501.556	-0.0628843	0.176297	0.429361	NA
PF3D7_0306100	N/A	conserved Plasmodium protein, unknown function	876.249	-0.0612998	0.176555	0.429681	NA
PF3D7_0924000	N/A	patatin-like phospholipase, putative	2289.81	-0.0584492	0.177542	0.431774	NA
PF3D7_1351100	N/A	conserved protein, unknown function	351.278	-0.0630247	0.177798	0.432085	NA
PF3D7_0714500	N/A	transcription elongation factor s-II, putative	938.775	-0.059825	0.178137	0.432601	NA
PF3D7_0624400	N/A	conserved protein, unknown function	216.342	0.059367	0.178477	0.432806	NA
PF3D7_1003800	EFTUD2	U5 small nuclear ribonucleoprotein component, putative	1613.24	-0.0612634	0.178387	0.432806	NA
PF3D7_1316500	PRP40	pre-mRNA-processing factor 40, putative	1111.75	-0.0594017	0.179153	0.433827	NA
PF3D7_1359400	CELF1	CUGBP Elav-like family member 1	3406.13	-0.050971	0.179079	0.433827	NA
PF3D7_0810000	N/A	acyl-CoA binding protein, putative	347.025	0.0616239	0.17999	0.435541	NA
PF3D7_1473500	N/A	conserved Plasmodium protein, unknown function	689.787	0.0607474	0.180675	0.436889	NA
PF3D7_1413400	N/A	30S ribosomal protein S9, putative	213.016	0.0590506	0.181113	0.437636	NA
PF3D7_0717700	N/A	serine--tRNA ligase, putative	1609.25	0.0557974	0.181501	0.43795	NA
PF3D7_0818200	14-3-3I	14-3-3 protein	5788.17	-0.0517539	0.181497	0.43795	NA
PF3D7_0904600	N/A	ubiquitin specific protease, putative	3036.57	-0.0532728	0.181666	0.438038	NA
PF3D7_1127900	N/A	conserved Plasmodium protein, unknown function	577.853	-0.0616312	0.18201	0.438556	NA
PF3D7_0512000	N/A	prefoldin subunit 6, putative	160.448	0.0549434	0.182708	0.439302	NA
PF3D7_0522300	N/A	18S rRNA (guanine-N(7))-methyltransferase, putative	716.905	-0.0617958	0.182838	0.439302	NA
PF3D7_1140100	N/A	V-type proton ATPase subunit F, putative	232.469	0.0576887	0.182788	0.439302	NA
PF3D7_1363700	AMR1	protein AMR1	140.326	0.0520675	0.182797	0.439302	NA
PF3D7_0317500	EG5	kinesin-5	1931.48	-0.0537124	0.18493	0.444016	NA
PF3D7_0316700	YOP1	protein YOP1, putative	185.175	-0.0564639	0.185146	0.44422	NA
PF3D7_1434500	N/A	dynein-related AAA-type ATPase, putative	8198.1	-0.0525977	0.186465	0.447067	NA
PF3D7_0609900	N/A	conserved Plasmodium protein, unknown function	1191.59	-0.0593548	0.186798	0.44755	NA
PF3D7_0426000	VAR	erythrocyte membrane protein 1, PfEMP1	174.798	0.0536438	0.187882	0.449789	NA
PF3D7_0614300	MFR1	major facilitator superfamily-related transporter, putative	1574.3	-0.057033	0.187997	0.449789	NA
PF3D7_0623200	FNR	ferredoxin--NADP reductase	324.071	-0.0608535	0.188374	0.450373	NA
PF3D7_0717300	N/A	transcription initiation factor IIE subunit alpha, putative	477.339	0.061155	0.189168	0.451954	NA
PF3D7_0723600	N/A	proteasome assembly chaperone 4, putative	238.474	0.0577415	0.1897	0.452587	NA
PF3D7_1323400	RPL23	60S ribosomal protein L23	4073.69	-0.0483916	0.189585	0.452587	NA
PF3D7_1012500	N/A	phosphoglucomutase, putative	477.477	0.061792	0.190861	0.455038	NA
PF3D7_0610100	SLU7	pre-mRNA-splicing factor SLU7, putative	1430.5	0.0569681	0.191019	0.455093	NA
PF3D7_0733000	VAR	erythrocyte membrane protein 1, PfEMP1	208.264	0.0558647	0.191527	0.455984	NA
PF3D7_0725100	N/A	conserved Plasmodium membrane protein, unknown function	1511.94	-0.0559755	0.191889	0.456528	NA
PF3D7_0323700	SART1	U4/U6.U5 tri-snRNP-associated protein 1, putative	1699.41	-0.0537247	0.192303	0.456552	NA
PF3D7_0604100	SIP2	AP2 domain transcription factor	2173.66	-0.0542171	0.192172	0.456552	NA
PF3D7_0707800	N/A	RAP protein, putative	292.293	0.0589783	0.19224	0.456552	NA
PF3D7_1326400	N/A	translation initiation factor eIF-2B subunit gamma, putative	561.601	-0.0605419	0.192569	0.456849	NA
PF3D7_1454500	ISU	iron sulfur cluster assembly protein, putative	635.028	-0.0603207	0.192698	0.456849	NA
PF3D7_0827300	N/A	conserved Plasmodium protein, unknown function	1357.84	-0.0556371	0.19289	0.456974	NA
PF3D7_1107400	RAD51	DNA repair protein RAD51	351.666	-0.0601909	0.193154	0.456974	NA
PF3D7_1360700	PIAS	E3 SUMO-protein ligase PIAS, putative	1665.9	-0.0530917	0.19304	0.456974	NA
PF3D7_0311300	N/A	phosphatidylinositol 3- and 4-kinase, putative	663.984	0.0609201	0.193408	0.457255	NA
PF3D7_1354500	ADSS	adenylosuccinate synthetase	583.149	0.059967	0.193618	0.457434	NA
PF3D7_0305300	N/A	conserved Plasmodium membrane protein, unknown function	3628.71	-0.0505017	0.194702	0.459556	NA
PF3D7_1224800	N/A	conserved protein, unknown function	249.733	-0.0576454	0.194787	0.459556	NA
PF3D7_0718500	N/A	prefoldin subunit 3, putative	321.757	0.0592496	0.195015	0.459774	NA
PF3D7_0105200	N/A	heptatricopeptide repeat and RAP domain-containing protein, putative	165.398	0.0530163	0.195702	0.460523	NA
PF3D7_1432900	N/A	SF-assemblin, putative	230.156	0.0561352	0.195739	0.460523	NA
PF3D7_1441300	N/A	serine/threonine protein kinase, putative	998.743	-0.0559237	0.195557	0.460523	NA
PF3D7_0417400	N/A	conserved Plasmodium protein, unknown function	7416.78	0.0512815	0.195898	0.460578	NA
PF3D7_0214400	N/A	conserved protein, unknown function	2426.44	-0.0504238	0.19673	0.461552	NA
PF3D7_0630900	HAS1	ATP-dependent RNA helicase HAS1	1366.8	-0.056563	0.197239	0.461552	NA
PF3D7_0804700	N/A	conserved Plasmodium protein, unknown function	954.757	0.059484	0.196609	0.461552	NA
PF3D7_1108700	Pfj2	heat shock protein J2	2244.05	-0.0520611	0.19722	0.461552	NA
PF3D7_1311600	N/A	conserved Plasmodium protein, unknown function	885.705	-0.0574847	0.197264	0.461552	NA
PF3D7_1428100	WBP11	WW domain-binding protein 11, putative	336.14	-0.0592476	0.196959	0.461552	NA
PF3D7_1460100	FCP	FYVE and coiled-coil domain-containing protein	242.482	-0.0567991	0.196698	0.461552	NA
PF3D7_0209700	N/A	RING zinc finger protein, putative	2943.95	-0.0515538	0.197796	0.461855	NA
PF3D7_0413900	USP13	ubiquitin carboxyl-terminal hydrolase 13, putative	685.614	0.0589845	0.198172	0.461855	NA
PF3D7_0818000	SNRNP27	U4/U6.U5 small nuclear ribonucleoprotein, putative	727.772	-0.0571675	0.197572	0.461855	NA
PF3D7_0918300	EIF3F	eukaryotic translation initiation factor 3 subunit F, putative	1070	-0.0580325	0.197864	0.461855	NA
PF3D7_1035800	M712	probable protein, unknown function	166.713	-0.0523657	0.19821	0.461855	NA
PF3D7_1419700	N/A	conserved Plasmodium protein, unknown function	3343.84	-0.0496756	0.197978	0.461855	NA
PF3D7_1363500	CCR4-2	CCR4 domain-containing protein 2, putative	138.932	0.0479116	0.198368	0.461906	NA
PF3D7_1212100	PPP1	peripheral plastid protein 1, putative	171.759	0.0522956	0.19861	0.462152	NA
PF3D7_1343300	N/A	CDT1-like protein, putative	649.651	0.0588697	0.198828	0.462344	NA
PF3D7_0704800	PPM12	protein phosphatase PPM12, putative	218.299	-0.0565042	0.199205	0.462587	NA
PF3D7_1113500	N/A	GTP-binding protein, putative	396.274	-0.0582553	0.199086	0.462587	NA
PF3D7_0728600	N/A	RING zinc finger protein, putative	863.058	0.0595103	0.199789	0.463307	NA
PF3D7_1127800	N/A	TFIIS central domain-containing protein, putative	1141.68	-0.0558382	0.199756	0.463307	NA
PF3D7_0423100	N/A	AP-4 complex subunit sigma, putative	433.384	0.058761	0.20011	0.463557	NA
PF3D7_1459400	N/A	conserved protein, unknown function	792.078	-0.0583876	0.200169	0.463557	NA
PF3D7_1366500	NDK	nucleoside diphosphate kinase	138.972	0.0499582	0.200436	0.463859	NA
PF3D7_1361200	N/A	conserved Plasmodium protein, unknown function	2878.03	-0.0494372	0.200716	0.464191	NA
PF3D7_1201000	N/A	Plasmodium exported protein (PHISTb), unknown function	267.349	0.0570654	0.200963	0.464444	NA
PF3D7_1019100	N/A	conserved Plasmodium protein, unknown function	617.243	0.058821	0.201452	0.465259	NA
PF3D7_1142600	N/A	60S ribosomal protein L35ae, putative	3158.12	-0.0485888	0.202118	0.46609	NA
PF3D7_1237000	UBA2	SUMO-activating enzyme subunit 2	175.53	0.0517571	0.202083	0.46609	NA
PF3D7_1414700	N/A	ubiquitin carboxyl-terminal hydrolase, putative	1063.9	0.0584006	0.202224	0.46609	NA
PF3D7_1017400	PMM	phosphomannomutase, putative	740.502	-0.0579817	0.202523	0.466463	NA
PF3D7_0221700	N/A	Plasmodium exported protein, unknown function	1085.54	-0.0567172	0.202759	0.466478	NA
PF3D7_0807300	RAB18	ras-related protein Rab-18	382.469	0.0584692	0.203079	0.466478	NA
PF3D7_0932300	M18AAP	M18 aspartyl aminopeptidase	212.838	0.0538514	0.202981	0.466478	NA
PF3D7_1004200	N/A	WD repeat-containing protein, putative	1072.75	0.0564644	0.202906	0.466478	NA
PF3D7_1425700	N/A	conserved Plasmodium protein, unknown function	239.496	0.0559373	0.203438	0.46667	NA
PF3D7_1439000	CTR1	copper transporter	275.322	-0.0565394	0.203332	0.46667	NA
PF3D7_1338300	EF-1gamma	elongation factor 1-gamma, putative	3741.57	-0.0524012	0.203799	0.467183	NA
PF3D7_1307300	DBP6	ATP-dependent RNA helicase DBP6, putative	143.303	0.0488822	0.203993	0.467311	NA
PF3D7_0916200	N/A	conserved Plasmodium protein, unknown function	226.448	0.0552917	0.20443	0.467367	NA
PF3D7_1342900	ApiAP2	AP2 domain transcription factor, putative	2620.72	-0.0503689	0.204415	0.467367	NA
PF3D7_1439300	N/A	Sad1/UNC domain-containing protein, putative	1446.67	0.0534578	0.204377	0.467367	NA
PF3D7_1406100	N/A	tubby domain-containing protein, putative	507.311	-0.0584031	0.204792	0.467881	NA
PF3D7_0309200	ARK2	serine/threonine protein kinase, putative	721.906	0.0584575	0.205065	0.468187	NA
PF3D7_0107000	CEN1	centrin-1	184.268	0.0534437	0.205783	0.469511	NA
PF3D7_1476600	N/A	Plasmodium exported protein, unknown function	814.861	0.0580418	0.206365	0.470524	NA
PF3D7_0712000	VAR	erythrocyte membrane protein 1, PfEMP1	171.274	0.0521263	0.206687	0.470941	NA
PF3D7_0516900	RPL2	60S ribosomal protein L2	3084.46	0.049025	0.207128	0.47163	NA
PF3D7_0926900	N/A	replication termination factor, putative	299.401	-0.057166	0.207386	0.4719	NA
PF3D7_0913150	N/A	conserved protein, unknown function	864.971	0.0576142	0.207873	0.472059	NA
PF3D7_0321000	N/A	conserved protein, unknown function	465.685	0.0580812	0.207637	0.472059	NA
PF3D7_1300100	VAR	erythrocyte membrane protein 1, PfEMP1	212.098	-0.0534562	0.207751	0.472059	NA
PF3D7_1123900	SNU13	13 kDa ribonucleoprotein-associated protein, putative	1360.66	-0.0539908	0.208082	0.472218	NA
PF3D7_0931100	N/A	nucleolar protein Nop52, putative	3687.64	-0.0495457	0.208355	0.472338	NA
PF3D7_1012700	NIF4	NLI interacting factor-like phosphatase, putative	1361.68	-0.0534217	0.208597	0.472338	NA
PF3D7_1107300	PAIP1	polyadenylate-binding protein-interacting protein 1, putative	28866.1	-0.0442728	0.208691	0.472338	NA
PF3D7_1359700	N/A	conserved Plasmodium protein, unknown function	783.916	-0.0572696	0.208505	0.472338	NA
PF3D7_0421300	VAR	erythrocyte membrane protein 1, PfEMP1	229.421	0.0531727	0.209135	0.473026	NA
PF3D7_0209500	N/A	conserved Plasmodium protein, unknown function	274.708	-0.0561974	0.21131	0.473072	NA
PF3D7_0602100	N/A	ATP-dependent RNA helicase, putative	2594.93	-0.0544816	0.210731	0.473072	NA
PF3D7_0611700	RPL39	60S ribosomal protein L39	1361.13	-0.0533468	0.210533	0.473072	NA
PF3D7_0704100	N/A	conserved Plasmodium membrane protein, unknown function	1868.29	0.051858	0.211096	0.473072	NA
PF3D7_0731800	GEXP08	alpha/beta hydrolase, putative	724.129	-0.0566097	0.209889	0.473072	NA
PF3D7_0811200	EMC1	ER membrane protein complex subunit 1, putative	709.717	0.0566442	0.210473	0.473072	NA
PF3D7_0926500	N/A	tetratricopeptide repeat protein, putative	1042.18	-0.0547413	0.209515	0.473072	NA
PF3D7_0932100	N/A	protein MAM3, putative	1788.62	-0.0513978	0.210702	0.473072	NA
PF3D7_0935500	GEXP22	Plasmodium exported protein, unknown function	848.163	-0.0562284	0.21054	0.473072	NA
PF3D7_1121000	DHHC3	palmitoyltransferase DHHC3	142.456	0.0494914	0.211739	0.473072	NA
PF3D7_1124300	N/A	conserved protein, unknown function	1946.68	-0.0548278	0.211653	0.473072	NA
PF3D7_1134200	N/A	conserved Plasmodium protein, unknown function	1553.15	-0.0553389	0.211599	0.473072	NA
PF3D7_1137200	AEP	apical exonemal protein	452.002	0.0573399	0.211803	0.473072	NA
PF3D7_1233100	N/A	conserved protein, unknown function	360.709	0.0565192	0.211141	0.473072	NA
PF3D7_1322200	N/A	conserved Plasmodium protein, unknown function	1024.32	0.0558525	0.211736	0.473072	NA
PF3D7_1357800	CCT4	T-complex protein 1 subunit delta	2895.35	-0.0512695	0.210707	0.473072	NA
PF3D7_1438400	MCA2	metacaspase-2	1089.94	-0.0549336	0.21029	0.473072	NA
PF3D7_1461400	N/A	MORN repeat protein, putative	598.222	-0.0573108	0.209618	0.473072	NA
PF3D7_1463200	RFC3	replication factor C subunit 3, putative	132.472	0.0483418	0.209899	0.473072	NA
PF3D7_0613800	ApiAP2	AP2 domain transcription factor, putative	3489.97	0.0534258	0.212749	0.4746	NA
PF3D7_1206000	SHLP2	shewanella-like protein phosphatase 2	337.415	-0.056651	0.212766	0.4746	NA
PF3D7_0518700	PUF1	mRNA-binding protein PUF1	544.313	0.0569558	0.213355	0.475055	NA
PF3D7_0525500	N/A	WD repeat-containing protein, putative	865.79	0.0554075	0.213205	0.475055	NA
PF3D7_0922200	SAMS	S-adenosylmethionine synthetase	8584.36	-0.0427244	0.21339	0.475055	NA
PF3D7_0501000	N/A	Plasmodium exported protein, unknown function	665.19	0.0567687	0.214886	0.477814	NA
PF3D7_0909600	N/A	conserved protein, unknown function	311.137	0.0557407	0.215172	0.477814	NA
PF3D7_1355200	N/A	RAP protein, putative	150.359	-0.0483501	0.215071	0.477814	NA
PF3D7_1431200	N/A	OST-HTH associated domain protein, putative	3023.91	-0.0496128	0.215192	0.477814	NA
PF3D7_1013200	N/A	conserved Plasmodium protein, unknown function	968.679	-0.0559372	0.216013	0.479322	NA
PF3D7_0323100	N/A	conserved Plasmodium protein, unknown function	373.229	0.0563881	0.216701	0.479368	NA
PF3D7_0616900	N/A	conserved Plasmodium protein, unknown function	851.269	0.0545674	0.216669	0.479368	NA
PF3D7_1317100	MCM4	DNA replication licensing factor MCM4	752.048	-0.0565248	0.216739	0.479368	NA
PF3D7_1322900	N/A	conserved protein, unknown function	158.412	0.0496173	0.216502	0.479368	NA
PF3D7_1422800	ARP4a	actin-related protein, putative	173.116	0.0507758	0.216538	0.479368	NA
PF3D7_0703400	N/A	conserved Plasmodium protein, unknown function	159.518	0.0485882	0.217031	0.4797	NA
PF3D7_0611400	SWIB	SWIB/MDM2 domain-containing protein	937.197	-0.0556373	0.217605	0.480657	NA
PF3D7_0408500	FEN1	flap endonuclease 1	200.105	0.0520032	0.217827	0.480834	NA
PF3D7_1128400	FPPS/GGPPS	bifunctional farnesyl/geranylgeranyl diphosphate synthase	344.318	0.0554907	0.218767	0.482596	NA
PF3D7_1209500	PDEalpha	cGMP-specific 3',5'-cyclic phosphodiesterase alpha	210.486	-0.0511238	0.219034	0.48287	NA
PF3D7_1340600	DBR1	RNA lariat debranching enzyme, putative	890.902	-0.0561519	0.219325	0.483198	NA
PF3D7_0530700	N/A	conserved Plasmodium protein, unknown function	566.246	-0.0551436	0.219666	0.483323	NA
PF3D7_0606200	PEX4	ubiquitin-conjugating enzyme E2 PEX4, putative	410.471	-0.0559587	0.219652	0.483323	NA
PF3D7_0321900	CARL	cyclic amine resistance locus protein	2431.32	-0.0492756	0.220015	0.483566	NA
PF3D7_0715000	PNPase	4-nitrophenylphosphatase	410.445	-0.0559909	0.220062	0.483566	NA
PF3D7_0301300	EH1	epoxide hydrolase 1	426.999	-0.0563091	0.22062	0.484479	NA
PF3D7_0214300	N/A	conserved Plasmodium protein, unknown function	894.915	0.053908	0.221655	0.484557	NA
PF3D7_0627600	N/A	conserved Plasmodium protein, unknown function	140.114	0.0465404	0.2216	0.484557	NA
PF3D7_1121100	N/A	conserved protein, unknown function	4498.31	-0.0470951	0.221517	0.484557	NA
PF3D7_1134300	N/A	conserved Plasmodium protein, unknown function	1213.42	0.0520123	0.221529	0.484557	NA
PF3D7_1241400	N/A	RNA-binding protein, putative	190.678	0.0506077	0.22122	0.484557	NA
PF3D7_1326300	N/A	RNA-binding protein, putative	1588.89	-0.0540991	0.221282	0.484557	NA
PF3D7_1331100	POLQ	DNA polymerase theta, putative	1005.45	-0.0525732	0.22122	0.484557	NA
PF3D7_1015900	ENO	enolase	6840.27	0.0502304	0.222234	0.485511	NA
PF3D7_1458500	SAS4	spindle assembly abnormal protein 4, putative	395.287	0.0555166	0.223014	0.486902	NA
PF3D7_0517400	FACT-L	FACT complex subunit SPT16, putative	887.497	0.0538747	0.223282	0.487174	NA
PF3D7_1015200	CysRS	cysteine--tRNA ligase	799.347	-0.0540285	0.223731	0.487839	NA
PF3D7_0305200	N/A	conserved Plasmodium protein, unknown function	2693.47	-0.048736	0.224211	0.488339	NA
PF3D7_1428900	N/A	conserved Plasmodium protein, unknown function	290.746	0.0542563	0.224391	0.488339	NA
PF3D7_1463900	N/A	EF-hand calcium-binding domain-containing protein, putative	1369.52	-0.0514582	0.224307	0.488339	NA
PF3D7_1111500	N/A	acylphosphatase, putative	151.781	0.0480186	0.224674	0.488415	NA
PF3D7_1426200	PRMT1	protein arginine N-methyltransferase 1	649.068	0.0552856	0.224714	0.488415	NA
PF3D7_0422700	EIF4A3	eukaryotic initiation factor 4A-III, putative	751.233	-0.0545566	0.225347	0.489477	NA
PF3D7_1128900	N/A	conserved protein, unknown function	505.893	-0.0552759	0.225636	0.489792	NA
PF3D7_0829400	N/A	prolyl 4-hydroxylase subunit alpha, putative	233.036	0.0522326	0.22647	0.490974	NA
PF3D7_1352100	ABCB6	ABC transporter B family member 6, putative	676.909	-0.054482	0.226411	0.490974	NA
PF3D7_0417500	N/A	memo-like protein	221.905	0.0522617	0.227009	0.491201	NA
PF3D7_0528400	DHHC7	palmitoyltransferase DHHC7	724.273	-0.0530907	0.227587	0.491201	NA
PF3D7_0804000	N/A	cactin homolog, putative	2433.64	-0.0479898	0.226722	0.491201	NA
PF3D7_1310800	N/A	tetratricopeptide repeat protein, putative	892.469	-0.0529786	0.227207	0.491201	NA
PF3D7_1335700	COG3	conserved oligomeric Golgi complex subunit 3, putative	320.565	0.054418	0.227196	0.491201	NA
PF3D7_1338900	N/A	serine/threonine protein kinase, putative	218.351	0.0498639	0.227482	0.491201	NA
PF3D7_1439100	N/A	DEAD/DEAH box helicase, putative	857.794	0.0538001	0.22741	0.491201	NA
PF3D7_1132800	AQP	aquaglyceroporin	630.933	-0.0545865	0.228679	0.493245	NA
PF3D7_1249100	N/A	conserved protein, unknown function	959.617	-0.0518043	0.229425	0.494539	NA
PF3D7_1324600	N/A	conserved Plasmodium protein, unknown function	135.742	0.0436093	0.230034	0.495537	NA
PF3D7_0301500	N/A	Plasmodium exported protein, unknown function	569.39	-0.054554	0.230494	0.495864	NA
PF3D7_0719900	N/A	conserved Plasmodium membrane protein, unknown function	2640.29	0.0470833	0.230624	0.495864	NA
PF3D7_0813700	ABCF1	ABC transporter F family member 1	344.228	0.0536939	0.230544	0.495864	NA
PF3D7_0810800	PPPK-DHPS	hydroxymethyldihydropterin pyrophosphokinase-dihydropteroate synthase	135.862	0.0453252	0.232689	0.499354	NA
PF3D7_0823200	N/A	RNA-binding protein, putative	2609.63	-0.047859	0.232547	0.499354	NA
PF3D7_1004500	N/A	conserved Plasmodium protein, unknown function	154.873	0.0456206	0.232499	0.499354	NA
PF3D7_0318200	RPB1	DNA-directed RNA polymerase II subunit RPB1	7943.01	-0.0444634	0.232876	0.499441	NA
PF3D7_1406300	GDPD	glycerophosphodiester phosphodiesterase	181.825	-0.0488793	0.233356	0.500155	NA
PF3D7_0321400	STK	protein kinase, putative	185.916	-0.0489054	0.233685	0.500228	NA
PF3D7_0405700	N/A	lysine decarboxylase, putative	372.093	0.0537903	0.233653	0.500228	NA
PF3D7_0301700	N/A	Plasmodium exported protein, unknown function	988.765	-0.0514842	0.234122	0.500846	NA
PF3D7_0810900	N/A	conserved Plasmodium protein, unknown function	195.245	-0.0480991	0.234353	0.501025	NA
PF3D7_1126000	ThrRS	threonine--tRNA ligase	3683.48	-0.0483699	0.234682	0.501413	NA
PF3D7_1235300	NOT4	CCR4-NOT transcription complex subunit 4, putative	12608.1	-0.0429681	0.235151	0.5021	NA
PF3D7_1030600	KAE1	tRNA N6-adenosine threonylcarbamoyltransferase	666.204	-0.0536506	0.236544	0.504757	NA
PF3D7_0509100	SMC4	structural maintenance of chromosomes protein 4, putative	655.599	0.0523611	0.238294	0.508171	NA
PF3D7_0108400	N/A	mitochondrial carrier protein, putative	323.258	-0.0520649	0.239364	0.510133	NA
PF3D7_0601900	N/A	conserved Plasmodium protein, unknown function	1599.15	-0.0501075	0.240109	0.510757	NA
PF3D7_1119700	N/A	conserved Plasmodium protein, unknown function	237.487	-0.050566	0.239932	0.510757	NA
PF3D7_1475100	N/A	conserved Plasmodium protein, unknown function	169.924	0.046582	0.23999	0.510757	NA
PF3D7_0823000	VPS15	serine/threonine protein kinase VPS15, putative	211.532	0.0506179	0.240382	0.511018	NA
PF3D7_1145000	N/A	conserved Plasmodium protein, unknown function	212.172	-0.048645	0.24122	0.511839	NA
PF3D7_1205900	N/A	conserved protein, unknown function	809.469	-0.0511765	0.241116	0.511839	NA
PF3D7_1468100	N/A	kelch domain-containing protein, putative	10992.5	-0.0429565	0.241041	0.511839	NA
PF3D7_0215600	N/A	conserved Plasmodium protein, unknown function	216.839	-0.0497663	0.2419	0.512961	NA
PF3D7_1250000	FCF2	rRNA-processing protein FCF2, putative	841.978	-0.052456	0.242141	0.513152	NA
PF3D7_1200500	RIF	rifin	259.674	0.051829	0.24232	0.513211	NA
PF3D7_0307600	N/A	conserved Plasmodium protein, unknown function	155.436	0.043119	0.242714	0.513404	NA
PF3D7_0816000	RRB1	ribosome assembly protein RRB1, putative	1429.75	-0.0503627	0.242639	0.513404	NA
PF3D7_1114700	CLK3	serine/threonine protein kinase, putative	4149.97	-0.0453156	0.243025	0.513743	NA
PF3D7_0314400	PPP6	serine/threonine protein phosphatase 6, putative	177.417	0.0472233	0.243951	0.514023	NA
PF3D7_0606800	VFT1	VFT protein	298.958	0.0510393	0.243732	0.514023	NA
PF3D7_0913300	N/A	conserved protein, unknown function	1202.54	-0.0514788	0.243728	0.514023	NA
PF3D7_1109900	RPL36	60S ribosomal protein L36	2321.53	-0.0489678	0.243709	0.514023	NA
PF3D7_1364900	FC	ferrochelatase	144.424	0.0445681	0.244066	0.514023	NA
PF3D7_1455500	N/A	AP-1 complex subunit gamma, putative	672.171	-0.0526073	0.244032	0.514023	NA
PF3D7_0407300	N/A	transcription factor, putative	538.608	-0.0524911	0.244828	0.514111	NA
PF3D7_0423600	N/A	conserved Plasmodium protein, unknown function	2776.53	-0.045319	0.244512	0.514111	NA
PF3D7_0602200	N/A	MYND-type zinc finger protein, putative	177.537	0.0463644	0.244323	0.514111	NA
PF3D7_0817800	N/A	conserved Plasmodium protein, unknown function	156.996	0.0533821	0.244846	0.514111	NA
PF3D7_1108400	CK2alpha	casein kinase 2, alpha subunit	2530.53	-0.0481524	0.244865	0.514111	NA
PF3D7_1434800	N/A	mitochondrial acidic protein MAM33, putative	141.628	0.0431664	0.245032	0.514142	NA
PF3D7_0410400	RRP4	exosome complex component RRP4	421.97	-0.0512941	0.24536	0.514514	NA
PF3D7_1310400	N/A	conserved Plasmodium protein, unknown function	1015.02	-0.0515676	0.24576	0.515034	NA
PF3D7_1133900	N/A	conserved Plasmodium protein, unknown function	1880.17	-0.049251	0.245944	0.515102	NA
PF3D7_1326700	N/A	conserved Apicomplexan protein, unknown function	277.688	-0.049841	0.246276	0.515479	NA
PF3D7_1461200	IMP3	U3 small nucleolar ribonucleoprotein protein IMP3, putative	502.499	-0.0523352	0.246551	0.515736	NA
PF3D7_1423500	N/A	conserved Plasmodium protein, unknown function	347.457	0.0514414	0.247345	0.517079	NA
PF3D7_0409300	N/A	methyltransferase, putative	589.779	-0.0520852	0.247802	0.517397	NA
PF3D7_1358600	N/A	zinc finger protein, putative	237.739	0.0496854	0.247773	0.517397	NA
PF3D7_1105400	RPS4	40S ribosomal protein S4, putative	4837.44	-0.0435016	0.248013	0.517519	NA
PF3D7_0303000	NSF	N-ethylmaleimide-sensitive fusion protein	235.505	-0.0494128	0.248546	0.518313	NA
PF3D7_0710100	N/A	conserved protein, unknown function	742.082	-0.0494864	0.250049	0.521128	NA
PF3D7_0710700	N/A	conserved Plasmodium protein, unknown function	1178.47	-0.0489225	0.250779	0.5214	NA
PF3D7_1211400	PfJ4	heat shock protein DNAJ homologue Pfj4	2245.37	-0.0476944	0.250664	0.5214	NA
PF3D7_1318700	N/A	conserved protein, unknown function	623.898	-0.0516281	0.250444	0.5214	NA
PF3D7_1462900	N/A	conserved Plasmodium protein, unknown function	160.328	-0.0450159	0.250794	0.5214	NA
PF3D7_0812900	N/A	conserved Plasmodium protein, unknown function	193.087	0.0469104	0.251426	0.522074	NA
PF3D7_1225300	N/A	conserved protein, unknown function	1173.89	-0.050326	0.251332	0.522074	NA
PF3D7_0623500	SOD2	superoxide dismutase [Fe]	222.554	-0.0479106	0.252302	0.523393	NA
PF3D7_1322000	N/A	nucleoside-diphosphatase, putative	306.303	-0.0507028	0.252524	0.523393	NA
PF3D7_1453800	GluPho	glucose-6-phosphate dehydrogenase-6-phosphogluconolactonase	2435.07	-0.0476048	0.252504	0.523393	NA
PF3D7_0816600	ClpB1	chaperone protein ClpB1	231.353	0.0481415	0.25277	0.523585	NA
PF3D7_1112100	N/A	conserved Plasmodium protein, unknown function	1756.89	-0.0459335	0.253048	0.52384	NA
PF3D7_0907800	N/A	ribosomal protein L35, apicoplast, putative	323.786	0.0508115	0.253528	0.524195	NA
PF3D7_1420300	HEP1	DNL-type zinc finger protein	283.008	-0.0501052	0.253446	0.524195	NA
PF3D7_0720600	N/A	conserved protein, unknown function	200.752	0.0477842	0.253882	0.524608	NA
PF3D7_0519200	N/A	V-type proton ATPase 16 kDa proteolipid subunit	1187.61	-0.0492	0.254052	0.524638	NA
PF3D7_1455600	FER2	ferlin, putative	332.769	-0.0507938	0.254279	0.52479	NA
PF3D7_1007700	AP2-I	AP2 domain transcription factor AP2-I	1433.91	-0.048264	0.254441	0.524805	NA
PF3D7_1025000	N/A	EF-hand calcium-binding domain-containing protein, putative	3660.96	-0.0431866	0.255054	0.52534	NA
PF3D7_1207000	N/A	conserved Plasmodium protein, unknown function	1499.74	0.0475625	0.255102	0.52534	NA
PF3D7_1462700	N/A	cytochrome c1 precursor, putative	215.254	0.0476586	0.255165	0.52534	NA
PF3D7_0411800	N/A	conserved Plasmodium protein, unknown function	250.457	0.047894	0.255493	0.525697	NA
PF3D7_0108800	N/A	mitochondrial carrier protein, putative	151.356	0.0427103	0.255829	0.525751	NA
PF3D7_0813200	N/A	CS domain protein, putative	396.558	-0.0510863	0.25572	0.525751	NA
PF3D7_0516800	ApiAP2	AP2 domain transcription factor AP2-O2, putative	1253.67	0.0511101	0.256003	0.525755	NA
PF3D7_1358000	N/A	patatin-like phospholipase, putative	558.72	0.0510209	0.256141	0.525755	NA
PF3D7_1024100	N/A	conserved Plasmodium protein, unknown function	135.229	0.0398788	0.256989	0.526224	NA
PF3D7_1237800	HUB1	ubiquitin-like modifier HUB1, putative	211.074	0.0475164	0.256979	0.526224	NA
PF3D7_1341500	ISC1	inner membrane complex suture component, putative	194.224	-0.0459017	0.256695	0.526224	NA
PF3D7_1359200	HMGB4	high mobility group protein B4, putative	180.067	0.0459871	0.256581	0.526224	NA
PF3D7_1310500	EMC7	ER membrane protein complex subunit 7, putative	129.771	-0.0401593	0.257616	0.527188	NA
PF3D7_0100100	VAR	erythrocyte membrane protein 1, PfEMP1	373.722	0.0507818	0.257959	0.527255	NA
PF3D7_1450500	N/A	conserved Plasmodium protein, unknown function	355.897	0.0504751	0.257949	0.527255	NA
PF3D7_0215000	ACS9	acyl-CoA synthetase	1133.85	0.0497314	0.258499	0.528042	NA
PF3D7_0609000	NUP637	nucleoporin NUP637, putative	6419.09	0.0425592	0.25995	0.529824	NA
PF3D7_0704600	UT	E3 ubiquitin-protein ligase	13795.7	-0.041488	0.259996	0.529824	NA
PF3D7_0815800	VPS9	vacuolar protein sorting-associated protein 9, putative	2047.83	-0.0455611	0.259778	0.529824	NA
PF3D7_1427800	RRP41	exosome complex component RRP41	179.102	-0.0440922	0.259916	0.529824	NA
PF3D7_0531100	N/A	conserved Plasmodium protein, unknown function	450.743	0.0506011	0.260439	0.530238	NA
PF3D7_1321500	PDEbeta	3',5'-cyclic nucleotide phosphodiesterase beta, unspecified product	809.756	-0.049324	0.260511	0.530238	NA
PF3D7_0905800	N/A	conserved Plasmodium protein, unknown function	1213.3	-0.0486089	0.260864	0.530638	NA
PF3D7_0827900	PDI8	protein disulfide isomerase	2997.1	0.0455402	0.261774	0.53185	NA
PF3D7_1118400	N/A	haloacid dehalogenase-like hydrolase, putative	283.024	-0.0490799	0.261708	0.53185	NA
PF3D7_1103600	ALP2a	actin-like protein, putative	206.408	-0.046336	0.262623	0.533257	NA
PF3D7_0508000	P38	6-cysteine protein	506.97	-0.0505638	0.263179	0.533607	NA
PF3D7_0921600	N/A	tetratricopeptide repeat protein, putative	1201.58	-0.0485747	0.2631	0.533607	NA
PF3D7_1124000	ERO1	endoplasmic reticulum oxidoreductin, putative	457.908	0.0515504	0.263267	0.533607	NA
PF3D7_0504400	N/A	ATP-dependent helicase, putative	220.08	0.0503024	0.26402	0.534175	NA
PF3D7_1016000	N/A	conserved Plasmodium protein, unknown function	394.872	-0.0496095	0.263842	0.534175	NA
PF3D7_1018000	N/A	tRNA pseudouridine synthase, putative	174.904	0.0446412	0.26398	0.534175	NA
PF3D7_1032900	N/A	RNA polymerase II-associated protein 1, putative	832.922	-0.049457	0.26448	0.534628	NA
PF3D7_1465900	N/A	40S ribosomal protein S3	3445.65	-0.0416414	0.264558	0.534628	NA
PF3D7_0530600	N/A	XAP-5 DNA binding protein, putative	480.372	0.0504873	0.264983	0.535167	NA
PF3D7_0830900	N/A	Plasmodium exported protein, unknown function	153.875	-0.0426386	0.265379	0.535649	NA
PF3D7_0912100	N/A	zinc finger protein, putative	678.398	-0.0499105	0.265558	0.535692	NA
PF3D7_0630300	N/A	DNA polymerase epsilon catalytic subunit A, putative	330.085	0.0492782	0.266188	0.536326	NA
PF3D7_0810200	ABCK1	ABC1 family, putative	158.816	0.0434796	0.266066	0.536326	NA
PF3D7_0309800	N/A	YTH domain-containing protein, putative	616.122	-0.0495563	0.266582	0.53656	NA
PF3D7_0718600	N/A	conserved Plasmodium protein, unknown function	289.888	0.0479841	0.266621	0.53656	NA
PF3D7_0104400	LytB	4-hydroxy-3-methylbut-2-enyl diphosphate reductase	482.383	-0.0497118	0.267177	0.537246	NA
PF3D7_1321400	DHHC8	palmitoyltransferase DHHC8, putative	216.904	-0.0469078	0.267278	0.537246	NA
PF3D7_0720100	ESF2	pre-rRNA-processing protein ESF2, putative	629.704	-0.0494131	0.26827	0.53892	NA
PF3D7_1018600	N/A	tRNA wybutosine-synthesizing protein, putative	5023.89	-0.0433271	0.269236	0.540541	NA
PF3D7_1251800	N/A	conserved Plasmodium protein, unknown function	509.492	-0.0494271	0.269725	0.541203	NA
PF3D7_0313400	N/A	conserved Plasmodium protein, unknown function	371.3	0.0482912	0.270128	0.541693	NA
PF3D7_1414400	PP1	serine/threonine protein phosphatase PP1	1019.03	0.0485083	0.270326	0.541768	NA
PF3D7_1116600	STT3	dolichyl-diphosphooligosaccharide--protein glycosyltransferase subunit STT3, putative	304.878	0.0481566	0.272247	0.545298	NA
PF3D7_1302500	N/A	conserved Plasmodium protein, unknown function	1615.01	-0.0467837	0.272551	0.545584	NA
PF3D7_1141700	N/A	OTU domain-containing protein, putative	142.518	0.0409169	0.273006	0.546168	NA
PF3D7_1447900	MDR2	multidrug resistance protein 2	322.041	0.0483098	0.273164	0.546168	NA
PF3D7_0722100	N/A	protein pelota homolog, putative	350.303	-0.0479369	0.273409	0.546335	NA
PF3D7_1348300	N/A	elongation factor Tu, putative	510.196	-0.0487063	0.273657	0.546509	NA
PF3D7_1020200	N/A	conserved Plasmodium protein, unknown function	155.944	0.0385154	0.274492	0.547854	NA
PF3D7_0321700	N/A	conserved Plasmodium protein, unknown function	555.808	0.048735	0.275377	0.5492	NA
PF3D7_1005900	N/A	conserved protein, unknown function	153.701	0.0410009	0.27549	0.5492	NA
PF3D7_1145400	DYN1	dynamin-like protein	1122.4	-0.04651	0.276237	0.550366	NA
PF3D7_0212800	MATE	multidrug efflux pump, putative	148.052	0.04087	0.276941	0.55088	NA
PF3D7_1017000	N/A	DNA polymerase delta catalytic subunit	226.91	0.0450771	0.276969	0.55088	NA
PF3D7_1473700	NUP116	nucleoporin NUP116/NSP116, putative	4732.75	0.0387652	0.276982	0.55088	NA
PF3D7_0933600	MAS1	mitochondrial-processing peptidase subunit beta, putative	423.335	0.0481375	0.277874	0.55224	NA
PF3D7_1437000	N/A	N-acetyltransferase, GNAT family, putative	1514.03	-0.0443956	0.27799	0.55224	NA
PF3D7_0830800	SURF8.2	surface-associated interspersed protein 8.2 (SURFIN 8.2)	818.186	0.0473617	0.27832	0.552572	NA
PF3D7_0423400	AARP	apical asparagine-rich protein AARP	318.613	-0.0471958	0.279063	0.55372	NA
PF3D7_1426000	RPL21	60S ribosomal protein L21	2787.27	-0.0418705	0.279225	0.55372	NA
PF3D7_1450100	SRP54	signal recognition particle subunit SRP54	1598.79	0.0452168	0.279805	0.554547	NA
PF3D7_0527500	HIP	Hsc70-interacting protein	4209.45	-0.0390686	0.280195	0.554995	NA
PF3D7_0808400	SEC28	coatomer subunit epsilon, putative	310.836	0.0467624	0.280726	0.555507	NA
PF3D7_1343000	PMT	phosphoethanolamine N-methyltransferase	10716.3	-0.0436142	0.28078	0.555507	NA
PF3D7_0108000	N/A	proteasome subunit beta type-3, putative	512.235	0.0480912	0.281062	0.555739	NA
PF3D7_0705700	N/A	40S ribosomal protein S29, putative	2314.69	-0.0466844	0.281423	0.55613	NA
PF3D7_1006600	PhLP3	phosducin-like protein 3, putative	163.617	0.0417665	0.282618	0.557842	NA
PF3D7_1224400	N/A	WD repeat-containing protein, putative	1193.75	0.0451271	0.282547	0.557842	NA
PF3D7_API02900	TUFA	elongation factor Tu	460.478	-0.0475215	0.28295	0.558173	NA
PF3D7_0209200	MTR3	exosome complex component MTR3, putative	368.869	0.0467257	0.2844	0.559083	NA
PF3D7_0306800	CCT2	T-complex protein 1 subunit beta	1150.78	0.044888	0.283781	0.559083	NA
PF3D7_0316800	N/A	40S ribosomal protein S15A, putative	4424.09	-0.0407223	0.28408	0.559083	NA
PF3D7_0527300	METAP1a	methionine aminopeptidase 1a, putative	484.711	0.0481127	0.283989	0.559083	NA
PF3D7_0802500	N/A	inositol 5-phosphatase, putative	889.712	-0.0476651	0.284387	0.559083	NA
PF3D7_1100300	RIF	rifin	209.769	-0.0427812	0.28431	0.559083	NA
PF3D7_0936400	REX4	ring-exported protein 4	1552.2	-0.0452618	0.285115	0.560165	NA
PF3D7_0106400	N/A	pre-rRNA-processing protein TSR2, putative	483.053	0.0475305	0.285609	0.560277	NA
PF3D7_0606900	GLP2	glutaredoxin-like protein	397.995	-0.047413	0.285937	0.560277	NA
PF3D7_0625800	N/A	conserved Plasmodium protein, unknown function	133.04	0.03877	0.285587	0.560277	NA
PF3D7_0822300	SNRPG	small nuclear ribonucleoprotein G, putative	261.024	-0.0455366	0.285994	0.560277	NA
PF3D7_1352700	AQR	intron-binding protein aquarius, putative	2849.59	-0.0453157	0.286162	0.560277	NA
PF3D7_1464000	N/A	YL1 nuclear protein, putative	1905.65	-0.0435587	0.286039	0.560277	NA
PF3D7_0532400	LyMP	lysine-rich membrane-associated PHISTb protein	530.908	0.047417	0.286434	0.560486	NA
PF3D7_0821500	NEP1	ribosomal RNA small subunit methyltransferase NEP1, putative	679.787	-0.0453775	0.287263	0.561785	NA
PF3D7_0926300	N/A	protein kinase, putative	356.232	0.0463432	0.288438	0.562786	NA
PF3D7_0927800	COX5B	cytochrome c oxidase subunit 5B, putative	176.22	0.0424413	0.28837	0.562786	NA
PF3D7_1027200	N/A	mitochondrial ribosomal protein S22 precursor, putative	416.902	-0.0469208	0.288192	0.562786	NA
PF3D7_1315800	MYB1	transcription factor MYB1	334.231	0.0465286	0.288051	0.562786	NA
PF3D7_0410700	RbgA	ribosome biogenesis GTPase A, putative	1134.69	-0.045657	0.289048	0.563652	NA
PF3D7_1335000	MSRP1	MSP7-like protein	129.971	-0.0372772	0.28943	0.56379	NA
PF3D7_1430400	ATG5	autophagy protein 5, putative	695.273	-0.0462706	0.289451	0.56379	NA
PF3D7_1026800	RPS2	40S ribosomal protein S2	7046.69	-0.0415236	0.290074	0.564679	NA
PF3D7_1235200	VP2	V-type K+-independent H+-translocating inorganic pyrophosphatase	477.121	-0.0468083	0.290517	0.565217	NA
PF3D7_0409800	N/A	zinc finger protein, putative	2244.63	-0.0418975	0.290713	0.565276	NA
PF3D7_0217300	AP2S	AP-2 complex subunit sigma, putative	295.217	-0.0453691	0.292069	0.565848	NA
PF3D7_0516400	PhLP1	phosducin-like protein 1, putative	145.072	-0.0381716	0.292174	0.565848	NA
PF3D7_0528800	N/A	nucleolar preribosomal GTPase, putative	900.069	-0.0461873	0.291662	0.565848	NA
PF3D7_0921900	N/A	conserved Plasmodium protein, unknown function	1563.45	-0.0433779	0.292004	0.565848	NA
PF3D7_1107100	N/A	nucleic acid binding protein, putative	356.275	0.0464514	0.29159	0.565848	NA
PF3D7_1217300	EngA	GTP-binding protein EngA	1396.52	-0.0441996	0.291814	0.565848	NA
PF3D7_1460300	RPL29	60S ribosomal protein L29, putative	1064.56	0.0445875	0.292014	0.565848	NA
PF3D7_0217400	N/A	conserved protein, unknown function	142.592	0.0383585	0.292676	0.565851	NA
PF3D7_0320300	CCT5	T-complex protein 1 subunit epsilon	1587.04	0.0449845	0.292675	0.565851	NA
PF3D7_1029800	HPR2	heptatricopeptide repeat and RAP domain-containing protein, putative	134.305	0.0391672	0.292642	0.565851	NA
PF3D7_0305700	N/A	ubiquitin-conjugating enzyme E2, putative	660.511	0.0469567	0.293456	0.566392	NA
PF3D7_1143300	RPC40	DNA-directed RNA polymerases I and III subunit RPAC1, putative	1077.63	-0.0451326	0.2933	0.566392	NA
PF3D7_1430300	N/A	acid phosphatase, putative	6409.15	-0.0393395	0.293337	0.566392	NA
PF3D7_1402000	N/A	conserved Plasmodium protein, unknown function	133.762	0.0383951	0.293632	0.566409	NA
PF3D7_1015800	N/A	ribonucleoside-diphosphate reductase small chain, putative	280.244	0.045008	0.293932	0.566666	NA
PF3D7_1439800	N/A	vesicle-associated membrane protein, putative	558.81	0.046495	0.294149	0.566763	NA
PF3D7_1232400	N/A	CWC16 domain-containing protein, putative	1941.71	0.0459232	0.2944	0.566925	NA
PF3D7_1408600	N/A	40S ribosomal protein S8e, putative	3208.12	0.0393502	0.295343	0.568418	NA
PF3D7_1012200	RA	rhoptry associated adhesin	842.855	-0.0453272	0.296007	0.56912	NA
PF3D7_1429700	N/A	mitochondrial ribosomal protein L15 precursor, putative	281.618	0.0441968	0.296043	0.56912	NA
PF3D7_0517900	N/A	zinc finger protein, putative	331.037	-0.0456073	0.296289	0.569271	NA
PF3D7_1227500	SOC2	protein SOC2, putative	862.647	0.0455061	0.297184	0.570668	NA
PF3D7_1037700	ERH	enhancer of rudimentary homolog, putative	303.359	-0.0444505	0.29768	0.571296	NA
PF3D7_1234900	N/A	conserved Plasmodium protein, unknown function	362.185	-0.0454453	0.297905	0.571405	NA
PF3D7_1446500	NUP313	nucleoporin NUP313, putative	3368.44	-0.0418631	0.298669	0.572547	NA
PF3D7_0525200	SMC6	structural maintenance of chromosomes protein 6, putative	1659.26	-0.0423269	0.298947	0.572731	NA
PF3D7_1031500	N/A	DEAD/DEAH box helicase, putative	943.126	-0.0430142	0.299102	0.572731	NA
PF3D7_0509800	PI4K	phosphatidylinositol 4-kinase	2824.11	-0.0415507	0.299461	0.573044	NA
PF3D7_1019700	N/A	conserved Plasmodium protein, unknown function	417.845	0.0409893	0.299746	0.573044	NA
PF3D7_1247500	N/A	serine/threonine protein kinase, putative	184.942	-0.0415933	0.299772	0.573044	NA
PF3D7_0905500	N/A	conserved protein, unknown function	184.037	-0.0419645	0.300182	0.573505	NA
PF3D7_0801500	NOL10	nucleolar protein 10, putative	967.656	-0.0449111	0.300691	0.573542	NA
PF3D7_1129500	N/A	A/G-specific adenine glycosylase, putative	137.04	0.0373465	0.300669	0.573542	NA
PF3D7_1234600	TOC75	protein TOC75, putative	191.374	0.0417265	0.300708	0.573542	NA
PF3D7_0820200	PGPS	phosphatidylglycerophosphate synthase	971.755	-0.0441987	0.301384	0.574508	NA
PF3D7_1019300	N/A	zinc finger protein, putative	790.277	0.0423929	0.301962	0.575287	NA
PF3D7_1207600	MiaA	tRNA delta(2)-isopentenylpyrophosphate transferase, putative	603.298	0.0460522	0.30231	0.57534	NA
PF3D7_1349300	TKL3	tyrosine kinase-like protein	705.695	-0.0450578	0.302329	0.57534	NA
PF3D7_1404700	N/A	conserved Plasmodium protein, unknown function	186.606	-0.0411646	0.302786	0.575887	NA
PF3D7_1305300	GCN1	translational activator GCN1, putative	3353.81	-0.0411832	0.303035	0.576037	NA
PF3D7_0215500	N/A	conserved Plasmodium protein, unknown function	642.802	-0.0455545	0.303938	0.576472	NA
PF3D7_0827100	IF2c	translation initiation factor IF-2, putative	330.712	0.0441187	0.303666	0.576472	NA
PF3D7_0827800	SET3	SET domain protein, putative	2634.97	0.040513	0.303942	0.576472	NA
PF3D7_1314500	N/A	transmembrane emp24 domain-containing protein, putative	131.164	0.0375778	0.303931	0.576472	NA
PF3D7_1439400	N/A	cytochrome b-c1 complex subunit Rieske, putative	290.177	-0.044159	0.304657	0.577504	NA
PF3D7_1242700	N/A	40S ribosomal protein S17, putative	2761.84	-0.0391572	0.305132	0.578082	NA
PF3D7_0618300	N/A	60S ribosomal protein L27a, putative	3030.9	-0.0430949	0.305311	0.578098	NA
PF3D7_0319400	N/A	kinesin-8, putative	340.884	0.0450468	0.306	0.579081	NA
PF3D7_0311800	N/A	ATP synthase F0 subunit d-like protein, putative	237.265	0.0423204	0.307653	0.579945	NA
PF3D7_0822500	DLC1	dynein light chain 1	164.895	-0.038305	0.307479	0.579945	NA
PF3D7_1217700	N/A	conserved Plasmodium protein, unknown function	1005.94	-0.0438173	0.306896	0.579945	NA
PF3D7_1340100	RRP42	exosome complex component RRP42, putative	140.328	0.0381282	0.307214	0.579945	NA
PF3D7_1343100	N/A	conserved Plasmodium protein, unknown function	604.267	-0.0451468	0.30719	0.579945	NA
PF3D7_1410700	N/A	conserved protein, unknown function	165.019	0.0395325	0.307472	0.579945	NA
PF3D7_1447800	N/A	calponin homology domain-containing protein, putative	574.752	0.044913	0.307583	0.579945	NA
PF3D7_0719500	CDC50A	LEM3/CDC50 family protein, putative	319.463	0.0439121	0.308341	0.580028	NA
PF3D7_0817500	HINT1	histidine triad nucleotide-binding protein 1	1182.55	0.0417318	0.308199	0.580028	NA
PF3D7_1102400	PPCS	phosphopantothenate--cysteine ligase, putative	293.547	-0.0443849	0.30838	0.580028	NA
PF3D7_1410900	N/A	ribosome maturation protein SBDS, putative	1588.61	-0.0422076	0.308308	0.580028	NA
PF3D7_1115600	CYP19B	peptidyl-prolyl cis-trans isomerase	483.315	-0.0449657	0.308555	0.580036	NA
PF3D7_1429400	N/A	rRNA (adenosine-2'-O-)-methyltransferase, putative	676.168	0.045132	0.30908	0.580379	NA
PF3D7_1443800	CWC24	pre-mRNA-splicing factor CWC24, putative	336.165	0.0444886	0.308936	0.580379	NA
PF3D7_0706000	N/A	importin-7, putative	2962.09	-0.0402643	0.309599	0.580772	NA
PF3D7_1366400	RHOP148	rhoptry protein RHOP148	1022.49	-0.043892	0.309631	0.580772	NA
PF3D7_0521700	DDX1	ATP-dependent RNA helicase DDX1, putative	225.424	-0.0415078	0.310367	0.581624	NA
PF3D7_1003300	ARD1	N-terminal acetyltransferase A complex catalytic subunit ARD1, putative	212.504	-0.0413949	0.310428	0.581624	NA
PF3D7_0723700	N/A	metallo-hydrolase/oxidoreductase, putative	316.738	0.0419321	0.312227	0.584672	NA
PF3D7_1305400	N/A	AAR2 protein, putative	248.188	0.0429653	0.312745	0.585319	NA
PF3D7_1247400	FKBP35	peptidyl-prolyl cis-trans isomerase FKBP35	257.195	0.0432137	0.313207	0.585861	NA
PF3D7_0703700	N/A	conserved protein, unknown function	1004.66	-0.0433383	0.313855	0.586105	NA
PF3D7_1414500	ABCk2	atypical protein kinase, ABC-1 family, putative	5493.4	-0.0362897	0.313645	0.586105	NA
PF3D7_1439500	ORP2	oocyst rupture protein 2, putative	616.723	-0.0443251	0.313804	0.586105	NA
PF3D7_1313600	N/A	conserved protein, unknown function	287.536	0.0430117	0.314366	0.586736	NA
PF3D7_0612600	NCS6	cytoplasmic tRNA 2-thiolation protein 1, putative	349.248	-0.0431921	0.315765	0.589023	NA
PF3D7_0307400	ClpP	ATP-dependent Clp protease proteolytic subunit	132.016	0.0360297	0.316932	0.590809	NA
PF3D7_0934700	N/A	UBX domain-containing protein, putative	1059.62	0.0429238	0.317203	0.590809	NA
PF3D7_1124500	pdhA	pyruvate dehydrogenase E1 component subunit alpha	147.781	0.0361976	0.317244	0.590809	NA
PF3D7_0603000	N/A	conserved Plasmodium protein, unknown function	622.38	-0.0439066	0.317769	0.591461	NA
PF3D7_0307200	N/A	60S ribosomal protein L7, putative	3893.42	-0.0379802	0.318252	0.592036	NA
PF3D7_0110100	SELB	selenocysteine-specific elongation factor, putative	310.685	-0.0426429	0.3195	0.593383	NA
PF3D7_0412400	VAR	erythrocyte membrane protein 1, PfEMP1	582.134	-0.0438711	0.319475	0.593383	NA
PF3D7_1434400	N/A	conserved protein, unknown function	311.679	-0.0428686	0.319216	0.593383	NA
PF3D7_0407700	N/A	conserved Plasmodium protein, unknown function	1288.36	-0.0430728	0.319727	0.59348	NA
PF3D7_1451100	eEF2	elongation factor 2	12815.9	-0.0385354	0.320058	0.593769	NA
PF3D7_0202600	N/A	nucleic acid binding protein, putative	558.676	0.0436169	0.320997	0.594367	NA
PF3D7_0623000	CS	chorismate synthase	231.379	0.0411635	0.321692	0.594367	NA
PF3D7_0816100	PPCDC	phosphopantothenoylcysteine decarboxylase, putative	435.242	-0.0433736	0.321147	0.594367	NA
PF3D7_1003400	N/A	conserved Plasmodium protein, unknown function	900.545	-0.0423406	0.321781	0.594367	NA
PF3D7_1130400	RPT5	26S protease regulatory subunit 6A, putative	1036.68	0.041939	0.321339	0.594367	NA
PF3D7_1365700	N/A	SNARE associated Golgi protein, putative	532.864	-0.043123	0.321314	0.594367	NA
PF3D7_1435700	N/A	ataxin-2 like protein, putative	527.806	0.0435919	0.321583	0.594367	NA
PF3D7_API02700	RPS12	apicoplast ribosomal protein S12	250.659	-0.0411062	0.321674	0.594367	NA
PF3D7_1470300	N/A	conserved Plasmodium protein, unknown function	315.786	-0.0422044	0.322877	0.596067	NA
PF3D7_0717900	N/A	thioredoxin-like protein	169.588	0.0382111	0.32342	0.596744	NA
PF3D7_0103700	PSTK	L-seryl-tRNA(Sec) kinase, putative	191.147	0.0387484	0.325721	0.597876	NA
PF3D7_0115700	VAR	erythrocyte membrane protein 1, PfEMP1	147.086	0.0363995	0.326943	0.597876	NA
PF3D7_0304400	RPL44	60S ribosomal protein L44	2513.48	-0.0386608	0.327029	0.597876	NA
PF3D7_0323800	N/A	conserved Plasmodium protein, unknown function	1179.39	0.0399493	0.324694	0.597876	NA
PF3D7_0414500	N/A	RNA-binding protein, putative	162.828	0.036946	0.325433	0.597876	NA
PF3D7_0422300	N/A	alpha tubulin 2	963.824	0.0427434	0.327223	0.597876	NA
PF3D7_0510400	N/A	PDCD2 domain-containing protein, putative	214.125	-0.0397113	0.326773	0.597876	NA
PF3D7_0812600	N/A	ubiquitin-conjugating enzyme E2, putative	194.806	0.037879	0.32689	0.597876	NA
PF3D7_0814000	N/A	60S ribosomal protein L13-2, putative	4860.64	-0.0356293	0.326666	0.597876	NA
PF3D7_0920600	N/A	conserved Plasmodium protein, unknown function	444.827	-0.0430285	0.325016	0.597876	NA
PF3D7_1103400	SufD	FeS cluster assembly protein SufD	464.43	0.0435821	0.326677	0.597876	NA
PF3D7_1105800	N/A	conserved Apicomplexan protein, unknown function	635.164	-0.0427995	0.327379	0.597876	NA
PF3D7_1122500	N/A	conserved Plasmodium protein, unknown function	228.71	0.040392	0.326548	0.597876	NA
PF3D7_1211300	MCM8	DNA helicase MCM8, putative	416.092	0.0428287	0.327025	0.597876	NA
PF3D7_1214400	EMC6	ER membrane protein complex subunit 6, putative	146.197	-0.0368766	0.325631	0.597876	NA
PF3D7_1243100	N/A	zinc finger protein, putative	290.945	0.0412786	0.326402	0.597876	NA
PF3D7_1312600	BCKDHA	2-oxoisovalerate dehydrogenase subunit alpha, mitochondrial, putative	298.405	-0.0404218	0.327277	0.597876	NA
PF3D7_1341800	IMC1k	inner membrane complex protein 1k, putative	179.656	-0.0386056	0.326929	0.597876	NA
PF3D7_1346700	P48/45	6-cysteine protein	159.426	0.0343507	0.325295	0.597876	NA
PF3D7_0304200	EHD	EH domain-containing protein	439.94	-0.042718	0.328992	0.598567	NA
PF3D7_0626700	N/A	ATPase	2562.04	-0.0395942	0.328337	0.598567	NA
PF3D7_0915100	UBC9	SUMO-conjugating enzyme UBC9	448.284	-0.042748	0.328505	0.598567	NA
PF3D7_1314900	P44	general transcription factor IIH subunit 2	1046.09	-0.0413319	0.327986	0.598567	NA
PF3D7_1336900	cTrpRS	tryptophan--tRNA ligase	405.45	0.0426257	0.328672	0.598567	NA
PF3D7_1341900	N/A	V-type proton ATPase subunit D, putative	270.713	0.0412419	0.328858	0.598567	NA
PF3D7_1360800	FLN	falcilysin	4207.11	-0.0407065	0.328695	0.598567	NA
PF3D7_1125900	N/A	XTBD domain-containing protein, putative	400.257	-0.042478	0.329945	0.599981	NA
PF3D7_0813000	N/A	conserved protein, unknown function	2153.63	-0.0399643	0.330608	0.600865	NA
PF3D7_0105800	N/A	cyclin-dependent kinases regulatory subunit, putative	683.993	-0.0422958	0.331365	0.601917	NA
PF3D7_1213800	PRS	proline--tRNA ligase	2248.27	-0.0399143	0.331944	0.602648	NA
PF3D7_0102900	N/A	aspartate--tRNA ligase	916.946	-0.0422507	0.332166	0.602728	NA
PF3D7_1016400	FIKK10.1	serine/threonine protein kinase, FIKK family	1585.32	-0.0409626	0.333187	0.604257	NA
PF3D7_0528900	N/A	conserved protein, unknown function	133.217	0.0342901	0.333607	0.604373	NA
PF3D7_0821800	SEC61B	protein transport protein SEC61 subunit beta, putative	735.63	-0.0423073	0.333562	0.604373	NA
PF3D7_1140500	MyoK	myosin K, putative	148.312	0.0357263	0.334565	0.605786	NA
PF3D7_0419900	N/A	phosphatidylinositol 4-kinase, putative	8775.88	-0.0332715	0.335452	0.606217	NA
PF3D7_0520500	N/A	phosphomethylpyrimidine kinase, putative	150.635	-0.0363014	0.336053	0.606217	NA
PF3D7_0903300	N/A	conserved protein, unknown function	1651.12	0.0389514	0.335859	0.606217	NA
PF3D7_1225800	UBA1	ubiquitin-activating enzyme E1	2674.92	-0.0398665	0.33586	0.606217	NA
PF3D7_1323200	N/A	V-type proton ATPase subunit G, putative	299.662	0.0408223	0.335011	0.606217	NA
PF3D7_1373500	VAR	erythrocyte membrane protein 1, PfEMP1	916.146	0.041353	0.335221	0.606217	NA
PF3D7_1405900	N/A	RNA-binding protein, putative	2209.51	-0.0396506	0.336035	0.606217	NA
PF3D7_1438100	SEC62	translocation protein SEC62, putative	853.936	-0.0421121	0.336659	0.606987	NA
PF3D7_0519600	N/A	zinc finger protein, putative	683.803	-0.0418652	0.337432	0.608058	NA
PF3D7_0920200	N/A	CS domain protein, putative	230.077	0.0390411	0.338123	0.60898	NA
PF3D7_0622800	N/A	leucine--tRNA ligase, putative	3616.14	-0.0361371	0.338393	0.609144	NA
PF3D7_1030300	N/A	conserved Plasmodium protein, unknown function	2350.51	-0.0410559	0.338617	0.609224	NA
PF3D7_1133800	N/A	RNA (uracil-5-)methyltransferase, putative	1151.17	-0.0403503	0.338955	0.609508	NA
PF3D7_0419600	RANBP1	ran-specific GTPase-activating protein 1, putative	3555.5	-0.0364454	0.339564	0.610135	NA
PF3D7_0724400	PAM18	mitochondrial import inner membrane translocase subunit TIM14, putative	351.658	-0.0425316	0.339663	0.610135	NA
PF3D7_0218500	SNRPD2	small nuclear ribonucleoprotein Sm D2, putative	352.294	0.040723	0.340127	0.610645	NA
PF3D7_0822200	N/A	phosphorylated CTD interacting factor 1 WW domain-containing protein, putative	132.344	0.0323237	0.341231	0.611981	NA
PF3D7_0920800	IMPDH	inosine-5'-monophosphate dehydrogenase	1647.05	-0.0404105	0.341208	0.611981	NA
PF3D7_0212200	N/A	ribosomal protein L12, mitochondrial, putative	169.269	0.0362668	0.34205	0.612816	NA
PF3D7_0523100	N/A	mitochondrial-processing peptidase subunit alpha, putative	328.327	0.040753	0.342436	0.612816	NA
PF3D7_0923200	NOS	nitric oxide synthase, putative	1227.14	-0.0406026	0.342122	0.612816	NA
PF3D7_1009700	N/A	tubulin--tyrosine ligase, putative	887.509	-0.0417489	0.342713	0.612816	NA
PF3D7_1122200	N/A	JmjC domain-containing protein, putative	819.674	-0.0399323	0.342433	0.612816	NA
PF3D7_1464500	N/A	conserved Plasmodium membrane protein, unknown function	1771.48	-0.0379144	0.34278	0.612816	NA
PF3D7_0530300	N/A	conserved Plasmodium membrane protein, unknown function	417.184	0.0409097	0.343924	0.613191	NA
PF3D7_0832200	N/A	Plasmodium exported protein (PHISTa-like), unknown function	138.013	0.034594	0.343573	0.613191	NA
PF3D7_1218200	N/A	conserved Plasmodium protein, unknown function	1461.74	-0.0393526	0.343467	0.613191	NA
PF3D7_1244000	N/A	glucose inhibited division protein a homologue, putative	192.873	0.0363245	0.343722	0.613191	NA
PF3D7_1320000	GP1	golgi protein 1	3674.13	-0.0345525	0.343949	0.613191	NA
PF3D7_1409500	N/A	conserved Plasmodium protein, unknown function	177.893	0.0363951	0.344074	0.613191	NA
PF3D7_0726400	N/A	conserved Plasmodium membrane protein, unknown function	2004.78	0.0387427	0.344551	0.613398	NA
PF3D7_0930700	N/A	conserved Plasmodium protein, unknown function	218.045	-0.0381489	0.34443	0.613398	NA
PF3D7_0531000	N/A	SURF1 domain-containing protein, putative	372.041	-0.0402524	0.344764	0.613455	NA
PF3D7_1242600	N/A	protein farnesyltransferase subunit alpha	311.972	-0.0400611	0.345121	0.613769	NA
PF3D7_1013600	N/A	conserved Plasmodium protein, unknown function	463.543	0.0410651	0.345869	0.614778	NA
PF3D7_1240600	VAR	erythrocyte membrane protein 1, PfEMP1	716.965	-0.041078	0.347091	0.616374	NA
PF3D7_1318000	N/A	conserved protein, unknown function	328.704	-0.0421356	0.34713	0.616374	NA
PF3D7_1323500	PMV	plasmepsin V	539.502	-0.0409981	0.347633	0.616943	NA
PF3D7_0522400	N/A	conserved Plasmodium protein, unknown function	3164.38	0.0378872	0.348324	0.617799	NA
PF3D7_0621000	N/A	conserved Plasmodium protein, unknown function	140.549	0.0342278	0.348843	0.617799	NA
PF3D7_1358200	N/A	conserved Plasmodium protein, unknown function	1692.03	-0.0377378	0.348544	0.617799	NA
PF3D7_1417800	MCM2	DNA replication licensing factor MCM2	686.955	-0.0403301	0.348684	0.617799	NA
PF3D7_0403900	SET8	SET domain protein, putative	425.761	-0.0403385	0.34934	0.618071	NA
PF3D7_0712900	VAR	erythrocyte membrane protein 1, PfEMP1	255.677	0.0389795	0.34936	0.618071	NA
PF3D7_0627300	RNF5	E3 ubiquitin-protein ligase RNF5, putative	1651.34	-0.0377915	0.3497	0.61816	NA
PF3D7_1129000	SpdSyn	spermidine synthase	642.722	-0.0408079	0.349937	0.61816	NA
PF3D7_1311100	N/A	meiosis-specific nuclear structural protein 1, putative	312.324	0.0389006	0.349957	0.61816	NA
PF3D7_0512600	RAB1b	ras-related protein Rab-1B	653.617	-0.038333	0.350451	0.61871	NA
PF3D7_0925200	RRP8	ribosomal RNA-processing protein 8, putative	1036.1	0.0402353	0.350838	0.618751	NA
PF3D7_1307100	UTP6	U3 small nucleolar RNA-associated protein 6, putative	1262.76	-0.03875	0.350803	0.618751	NA
PF3D7_1326600	N/A	conserved Plasmodium protein, unknown function	802.48	0.0402753	0.351154	0.618986	NA
PF3D7_1010700	N/A	dolichyl-phosphate-mannose--protein mannosyltransferase, putative	449.527	0.0406316	0.35176	0.619032	NA
PF3D7_1027400	RPB7	DNA-directed RNA polymerase II subunit RPB7, putative	402.671	-0.039277	0.351579	0.619032	NA
PF3D7_1201400	N/A	Plasmodium exported protein, unknown function	299.568	-0.0396437	0.351909	0.619032	NA
PF3D7_1251700	aTrpRS	tryptophan--tRNA ligase	152.514	0.0350318	0.351773	0.619032	NA
PF3D7_0603800	CEP76	centrosomal protein CEP76, putative	808.795	-0.0401607	0.352462	0.619362	NA
PF3D7_0617300	N/A	conserved Plasmodium protein, unknown function	148.723	0.0345962	0.352365	0.619362	NA
PF3D7_0201800	KAHsp40	knob associated heat shock protein 40	2503.54	-0.0383566	0.35457	0.622745	NA
PF3D7_0217900	N/A	conserved Plasmodium protein, unknown function	235.132	0.0375343	0.354946	0.623082	NA
PF3D7_1325400	N/A	conserved Plasmodium protein, unknown function	1505.68	0.0362572	0.355328	0.62343	NA
PF3D7_0304300	N/A	conserved Plasmodium protein, unknown function	187.911	0.0362596	0.355666	0.623599	NA
PF3D7_1007600	N/A	conserved protein, unknown function	378.365	-0.0399507	0.355791	0.623599	NA
PF3D7_0721700	PSOP1	secreted ookinete protein, putative	231.699	0.0365506	0.35617	0.623871	NA
PF3D7_1001500	ETRAMP10	early transcribed membrane protein 10.1	16945.9	-0.0356468	0.356714	0.623871	NA
PF3D7_1316600	CCT	choline-phosphate cytidylyltransferase	672.377	-0.0398479	0.357233	0.623871	NA
PF3D7_1332800	N/A	eukaryotic translation initiation factor 6, putative	564.436	-0.039936	0.357067	0.623871	NA
PF3D7_1359100	N/A	riboflavin kinase, putative	392.535	-0.0393713	0.356733	0.623871	NA
PF3D7_1438500	CPSF3	cleavage and polyadenylation specificity factor subunit 3, putative	792.806	-0.0397827	0.35706	0.623871	NA
PF3D7_1474700	N/A	protein kinase, putative	142.392	0.0333653	0.357038	0.623871	NA
PF3D7_0322700	N/A	conserved Plasmodium protein, unknown function	1900.61	-0.0373564	0.357798	0.624006	NA
PF3D7_1104300	N/A	conserved Plasmodium protein, unknown function	290.779	0.0388382	0.357909	0.624006	NA
PF3D7_1407600	N/A	conserved Plasmodium protein, unknown function	401.915	0.0387243	0.358045	0.624006	NA
PF3D7_1446200	LAP	M17 leucyl aminopeptidase	1841.11	0.0377791	0.357989	0.624006	NA
PF3D7_0618200	N/A	conserved protein, unknown function	449.749	0.0397538	0.359853	0.626513	NA
PF3D7_0830700	N/A	Plasmodium exported protein (hyp9), unknown function	218.84	-0.0370875	0.359693	0.626513	NA
PF3D7_0607400	N/A	G-protein associated signal transduction protein, putative	194.789	0.0363801	0.360165	0.626672	NA
PF3D7_0703000	N/A	conserved Plasmodium protein, unknown function	177.274	0.0352335	0.360313	0.626672	NA
PF3D7_0508900	N/A	conserved Plasmodium protein, unknown function	2667.19	-0.0353377	0.361254	0.627665	NA
PF3D7_1013400	N/A	conserved Plasmodium protein, unknown function	284.315	0.0389534	0.361174	0.627665	NA
PF3D7_0912900	RPN8	26S proteasome regulatory subunit RPN8, putative	720.27	-0.0383716	0.361938	0.628533	NA
PF3D7_1330500	N/A	CTLH domain-containing protein, putative	291.394	0.0382408	0.362886	0.629855	NA
PF3D7_0709400	N/A	Cg7 protein	244.284	0.037186	0.363277	0.629868	NA
PF3D7_1223700	VIT	vacuolar iron transporter	293.037	0.038395	0.363293	0.629868	NA
PF3D7_1472100	YIP1	protein transport protein YIP1, putative	1017.32	-0.0381293	0.363449	0.629868	NA
PF3D7_0807500	N/A	proteasome subunit alpha type-6, putative	391.68	-0.0392243	0.363937	0.63039	NA
PF3D7_0828600	FT1	folate transporter 1	213.624	-0.0365637	0.364789	0.631449	NA
PF3D7_1138400	GCalpha	guanylyl cyclase	1069.28	-0.0384585	0.36492	0.631449	NA
PF3D7_0725000	N/A	exonuclease I, putative	502.446	0.0392112	0.365256	0.631708	NA
PF3D7_0932400	RF1	peptide chain release factor 1	143.615	-0.033466	0.365565	0.63192	NA
PF3D7_1024800	EXP3	exported protein 3	22250.2	-0.0319118	0.366343	0.632622	NA
PF3D7_1466200	EGXP	early gametocyte enriched phosphoprotein EGXP	1685.87	0.0378683	0.366157	0.632622	NA
PF3D7_1410200	CTPS	CTP synthase	2533.82	-0.0374333	0.366604	0.63275	NA
PF3D7_1402800	N/A	conserved Plasmodium protein, unknown function	1546.59	-0.0382998	0.366914	0.632964	NA
PF3D7_1233900	SENP1	sentrin-specific protease 1	874.282	0.0390624	0.367343	0.633061	NA
PF3D7_1248200	RBM22	pre-mRNA-splicing factor RBM22, putative	614.787	-0.039138	0.36716	0.633061	NA
PF3D7_1241700	RFC4	replication factor C subunit 4, putative	186.872	0.0352395	0.367759	0.633455	NA
PF3D7_1021800	SEA1	schizont egress antigen-1	3140.38	-0.0353027	0.368173	0.633847	NA
PF3D7_0414600	APH	acylated pleckstrin-homology domain-containing protein, putative	279.854	-0.0377388	0.368731	0.633969	NA
PF3D7_0724800	N/A	kelch domain-containing protein, putative	335.636	-0.0374394	0.369576	0.633969	NA
PF3D7_0820000	SRCAP	Snf2-related CBP activator, putative	4226.93	-0.0368039	0.369924	0.633969	NA
PF3D7_1147800	MAEBL	membrane associated erythrocyte binding-like protein	275.739	0.0352081	0.369547	0.633969	NA
PF3D7_1209000	N/A	mago-binding protein, putative	228.822	0.0366582	0.369264	0.633969	NA
PF3D7_1219600	ATPase2	aminophospholipid-transporting P-ATPase	1384.39	-0.0369392	0.369882	0.633969	NA
PF3D7_1313500	N/A	conserved Plasmodium membrane protein, unknown function	208.83	-0.0362249	0.36875	0.633969	NA
PF3D7_1422100	N/A	mitochondrial ribosomal protein L21 precursor, putative	229.413	0.0366323	0.369267	0.633969	NA
PF3D7_1433100	N/A	HID1 domain-containing protein, putative	195.6	0.0348492	0.369693	0.633969	NA
PF3D7_1002700	N/A	conserved Plasmodium protein, unknown function	361.667	-0.0382418	0.370567	0.634718	NA
PF3D7_1226800	ATX3	ataxin-3, putative	229.269	0.0366806	0.370735	0.634718	NA
PF3D7_0201600	RLP1	PHISTb domain-containing RESA-like protein 1	1404.16	-0.0373728	0.371549	0.635791	NA
PF3D7_0514600	N/A	ribose-5-phosphate isomerase, putative	221.687	0.0395051	0.372001	0.635998	NA
PF3D7_0604600	N/A	DNA helicase, putative	173.752	0.0336362	0.372165	0.635998	NA
PF3D7_1142400	CPO	coproporphyrinogen-III oxidase	784.815	-0.0380512	0.372607	0.635998	NA
PF3D7_1315700	GCD14	tRNA (adenine(58)-N(1))-methyltransferase catalytic subunit TRM61, putative	312.265	0.0368919	0.372273	0.635998	NA
PF3D7_1333000	CPN20	20 kDa chaperonin	177.621	0.0347121	0.372581	0.635998	NA
PF3D7_1215100	N/A	SUN domain-containing protein, putative	393.771	0.0382768	0.372958	0.636277	NA
PF3D7_1427000	N/A	conserved Plasmodium protein, unknown function	372.749	0.0378586	0.373746	0.637302	NA
PF3D7_0407200	PTH2	peptidyl-tRNA hydrolase 2, putative	212.221	-0.0344677	0.374773	0.638092	NA
PF3D7_1006200	ALBA3	DNA/RNA-binding protein Alba 3	3016.68	-0.0343556	0.374408	0.638092	NA
PF3D7_1470100	N/A	conserved Plasmodium protein, unknown function	170.125	0.0339993	0.374617	0.638092	NA
PF3D7_0707400	N/A	AAA family ATPase, putative	332.812	0.0379582	0.376053	0.63869	NA
PF3D7_0916400	N/A	conserved Plasmodium protein, unknown function	711.836	0.0376948	0.375429	0.63869	NA
PF3D7_0930600	CYP72	peptidyl-prolyl cis-trans isomerase	652.239	-0.0378808	0.375849	0.63869	NA
[truncated: 3,321 more rows]
