# Supplementary material for: Plasmodium falciparum GCN5 plays a key role in regulating artemisinin resistance-related stress responses
Source: Antimicrob Agents Chemother. 2023 Sep 13;67(10):e00577-23. doi: 10.1128/aac.00577-23 (PMC10583690; doi:10.1128/aac.00577-23)
Supplement: Table S3 — The transcriptomic changes in -aTc TetR-PfGCN5:GFP parasites at the ring stage under stress conditions. [file aac.00577-23-s0004.xlsx]

## Sheet: tpm
Table S3A. Gene expression in -aTc TetR-PfGCN5::GFP parasites at ring stage under stress conditions
R: replicate; DHA: 30nM DHA for 6h; HS: heat shock; L-Glu: low glucose.
The expression of each gene is shown as TPM ( transcript per million)
Gene ID	No stress R1	No stress R2	No stress R3	DHA R1	DHA R2	HS R1	HS R2	L-Glu R1	L-Glu R2	L-Glu R3
PF3D7_0100100	3.20116	3.26956	3.22624	4.47403	4.32962	6.0365	5.63587	4.59723	4.75843	4.66025
PF3D7_0100200	0.731894	0.523958	0.668142	0.717753	0.535312	0.838506	1.38853	0.356136	0.475129	0.655553
PF3D7_0100300	0.273215	0.119327	0.209449	0.289774	0.178297	0.315956	0.321725	0.168702	0.203188	0.194086
PF3D7_0100400	1.01054	1.20236	1.13465	2.82564	1.73861	3.52108	5.05437	1.91922	1.32088	1.94513
PF3D7_0100600	0.158719	0.361854	0.470478	0.260364	0.267002	0.228125	0.240894	0.284213	0.0526633	0.163488
PF3D7_0100700	0.191241	0	0.2362	0	0.40214	0	0	0.428061	0	0
PF3D7_0100800	0.063333	0.0401081	0.0391111	0.0649325	0	0.303426	0.0600768	0.0708803	0.052535	0.108727
PF3D7_0100900	0.0642721	0.28492	0.39691	0.593058	0.202726	0.923775	0.548708	0.0719312	0.053314	0.220678
PF3D7_0101000	0.0665186	0.084251	0.24647	0.272794	0.139875	0.318688	0.44169	0	0.0551774	0
PF3D7_0101100	1.33079	0.842775	1.21111	0.502673	1.10462	1.59394	0.797284	1.09744	1.0458	1.56317
PF3D7_0101200	0.242921	0.676894	0.30003	0.199245	0.715138	0.581913	0	0.434991	0.322407	0.25022
PF3D7_0101300	0.587548	0.706966	0.761959	1.26501	1.42081	6.26319	7.96994	2.03845	2.24192	1.15997
PF3D7_0101600	0.436064	0.773232	0.682199	0.417271	0.30565	0.278555	0.772134	0.520563	0.723433	0.399259
PF3D7_0101800	0.0400135	0.152041	0	0.0820481	0.08414	0.0958515	0.0759124	0.0895636	0.0663827	0
PF3D7_0101900	0.794161	0.7544	0.449561	0.271406	0.139163	0.554866	0.188332	0.148133	0.0548966	0.170422
PF3D7_0102200	1623.2	1601.72	1616.25	186.358	181.989	66.6563	64.95	114.612	113.829	114.168
PF3D7_0102300	3.73267	3.18979	3.3049	4.33413	4.01908	3.01642	2.51692	4.02649	3.84235	4.2463
PF3D7_0102500	73.9701	75.7453	67.4146	20.2906	20.3646	10.3864	8.69532	10.1359	10.3183	10.0558
PF3D7_0102600	4.75745	4.35335	4.73694	8.29406	7.95466	25.7548	29.9199	10.3908	9.21388	9.12078
PF3D7_0102700	16.7414	16.7245	16.8117	4.70311	4.91318	4.67276	2.68404	3.59854	3.41397	3.97438
PF3D7_0102800	0.768278	0.992546	1.04378	1.63838	0.969317	1.06743	1.45755	0.997405	1.91187	1.29256
PF3D7_0102900	18.7096	19.6925	18.4445	29.818	30.5233	38.0268	43.2041	32.8125	32.3399	31.4691
PF3D7_0103000	1.43692	1.56557	1.4694	2.53455	2.56669	2.55383	1.52426	2.66297	2.35823	2.46683
PF3D7_0103100	2.24654	2.2652	2.54991	3.75729	3.48362	4.11883	4.22634	3.79244	4.29961	4.27688
PF3D7_0103200	9.44802	10.3041	9.0865	19.6549	19.9314	21.8647	25.1638	22.8902	20.9667	22.43
PF3D7_0103300	24.2535	23.6065	23.384	23.6115	24.1676	31.0122	28.271	24.5516	22.9458	25.2261
PF3D7_0103400	23.5162	23.9223	22.9933	25.8654	24.9738	27.8502	24.9454	23.13	23.8909	22.4337
PF3D7_0103500	1.0479	1.39112	1.26656	2.60834	2.36848	1.9867	1.499	2.57132	2.60306	2.86681
PF3D7_0103600	3.40608	3.7318	4.70578	8.48387	8.56836	15.0002	8.97266	9.79107	10.0187	9.68582
PF3D7_0103700	5.11035	5.90884	6.39972	9.52952	9.02364	11.8579	11.2154	10.243	8.8326	9.26227
PF3D7_0103800	2.94604	3.26959	3.29638	5.5325	5.85756	5.31035	3.79065	5.41902	5.63757	5.90888
PF3D7_0103900	3.25864	3.363	2.96264	7.2387	8.24806	9.25156	9.67398	8.88103	9.01018	8.77987
PF3D7_0104000	1.93034	2.2519	2.19592	3.02072	3.20455	4.5024	1.92746	2.16037	2.3597	2.00578
PF3D7_0104100	2.70796	2.73749	2.80446	2.00035	2.26356	3.44489	2.02627	2.29653	1.7719	1.63144
PF3D7_0104200	19.432	18.5677	20.1323	16.1767	16.1815	14.7899	13.9485	14.6542	13.7067	15.9502
PF3D7_0104300	92.9121	89.3612	91.5493	43.9255	44.8801	35.5499	32.8348	36.8042	36.0554	35.5872
PF3D7_0104400	9.85766	10.1828	10.595	12.2605	11.3271	11.7424	11.1392	13.5644	13.673	14.3569
PF3D7_0104500	13.4431	12.78	13.5459	23.3244	22.6671	30.6263	32.6972	22.7254	22.6661	22.3252
PF3D7_0104600	2.29952	2.18162	2.48375	2.67134	2.61075	4.20988	3.43367	3.2096	2.6835	3.13714
PF3D7_0104700	0.474879	1.04101	0.857221	1.64788	1.26742	1.09381	1.21279	0.858528	0.969635	0.909314
PF3D7_0104800	4.8727	5.11309	5.04441	5.04427	5.10656	3.7775	3.79945	4.62389	5.02298	5.06243
PF3D7_0105100	2.17461	3.1243	4.81046	4.05974	4.5045	4.35399	3.8793	4.35896	4.36154	3.84469
PF3D7_0105200	4.66672	4.33593	4.88629	13.5094	13.9897	16.7879	16.2673	16.4818	15.4843	16.3281
PF3D7_0105300	16.9622	18.6195	16.4457	13.2748	13.2566	8.26199	6.48968	13.2885	15.618	14.2202
PF3D7_0105400	8.90763	9.10432	9.50466	5.66452	5.69039	5.80719	4.06438	4.66909	3.97505	3.77464
PF3D7_0105500	1.2439	1.57549	2.14155	2.85979	2.93271	2.70885	1.93081	2.19366	2.43884	3.17083
PF3D7_0105600	3.98586	4.23979	3.89997	8.20844	9.14339	9.50673	9.50961	8.32306	7.6288	9.2273
PF3D7_0105700	6.29761	6.01147	6.30841	15.2415	15.4867	9.1887	7.2061	19.3317	19.1986	18.5848
PF3D7_0105800	8.93489	9.68174	8.73246	10.0861	9.56265	7.43762	5.04208	11.5199	11.1698	11.2978
PF3D7_0105900	2.26838	2.55998	2.85553	3.4885	3.51629	3.16975	1.82071	4.29625	4.43871	3.56971
PF3D7_0106000	7.37606	7.99166	7.99879	7.03845	7.38142	6.94528	6.09061	7.35993	7.74024	7.62821
PF3D7_0106100	8.81074	9.49855	9.1865	20.3353	18.8288	17.1302	21.2636	20.7763	22.2656	22.0204
PF3D7_0106200	2.77603	3.3591	3.33681	2.5412	2.91871	3.32496	2.53925	1.49794	2.34385	2.38287
PF3D7_0106300	50.4768	50.6425	47.5226	42.935	43.0449	42.1264	44.7332	38.7704	38.5772	39.3604
PF3D7_0106400	23.53	21.5788	22.3789	33.6829	37.9258	37.9537	44.6404	36.644	37.8396	33.3449
PF3D7_0106500	4.14944	3.75855	4.31738	5.51762	4.98847	5.94387	4.23031	5.66652	5.92438	6.17374
PF3D7_0106600	3.72792	3.84325	4.22956	5.86644	4.28413	6.95722	2.63163	3.2019	2.73276	1.78602
PF3D7_0106700	50.1682	51.2284	46.9166	44.0657	45.8106	47.9398	53.2299	44.7123	46.4374	45.5678
PF3D7_0106800	1.96111	1.99526	2.38244	4.71345	3.65057	5.00584	3.99502	3.95785	4.61356	3.75307
PF3D7_0106900	3.98848	3.54624	4.55097	6.30984	5.10993	5.94773	4.03397	6.88782	6.59501	6.75652
PF3D7_0107000	6.27368	6.70946	6.79924	12.8642	12.5807	8.80808	6.77876	13.9496	14.6471	14.8359
PF3D7_0107100	0.962748	1.13625	1.02693	3.23038	2.53057	5.55595	3.44543	3.18345	3.84781	2.81726
PF3D7_0107200	0.687974	0.913879	0.725363	2.16766	1.69366	1.48724	1.65538	2.81692	2.53325	2.70783
PF3D7_0107300	1.01693	0.966017	1.51291	2.46436	2.23559	3.54333	1.53466	2.94875	3.56591	2.65839
PF3D7_0107400	4.19933	4.23215	4.3779	5.64793	5.55456	3.83989	4.24042	5.86206	5.0565	7.20919
PF3D7_0107500	88.7903	85.4258	83.0524	61.4672	64.1647	59.1084	64.8281	59.632	56.789	60.2324
PF3D7_0107600	1.04683	1.2219	1.99432	2.20265	2.14371	3.55661	1.64852	2.37378	2.61072	2.03206
PF3D7_0107700	1.33826	1.10544	1.72474	1.90895	2.44703	1.46351	1.04868	3.97226	4.44036	5.09435
PF3D7_0107800	3.00712	2.64714	2.7447	6.32887	6.89819	10.7313	8.38185	8.0337	8.30984	8.40224
PF3D7_0107900	3.85269	4.12172	4.66603	15.1097	12.0341	16.4868	19.0891	18.7543	18.8647	17.8516
PF3D7_0108000	17.0589	19.3592	18.8515	27.1332	25.0829	29.5984	31.1875	27.8003	28.0171	26.9371
PF3D7_0108100	1.28998	1.36891	1.78702	3.14554	2.63924	2.92309	2.24888	2.69231	2.83417	2.87295
PF3D7_0108300	130.301	131.442	123.224	92.3774	95.1266	114.603	109.763	97.1175	99.2668	101.475
PF3D7_0108400	6.04783	6.57055	7.35521	7.76089	7.15176	5.48431	4.79538	6.25016	7.04753	6.47492
PF3D7_0108500	3.25207	2.95914	3.5236	1.58886	1.25906	0.89996	0.801843	0.867201	1.05178	0.644966
PF3D7_0108600	2.29489	2.14539	2.362	3.8654	3.61926	2.4869	2.72112	3.51622	3.354	2.88446
PF3D7_0108700	25.0156	25.3625	24.8711	38.8904	39.9451	41.244	38.5593	43.8471	41.4014	42.9582
PF3D7_0108800	3.03165	2.70469	2.9381	5.60387	5.37449	4.10821	5.73057	4.87888	5.87391	5.50849
PF3D7_0109000	19.5001	19.1511	18.7716	9.48844	9.15476	5.24573	4.03086	8.25688	8.71481	7.8321
PF3D7_0109100	5.38575	5.71693	5.14871	5.38422	5.54165	1.92833	1.05449	4.99794	4.97626	4.68879
PF3D7_0109200	2.44862	2.65406	2.38452	4.92437	6.5352	7.50124	8.12954	5.32274	5.89813	6.26508
PF3D7_0109300	1.70861	1.77764	1.9093	3.12814	2.82295	1.90029	1.00333	4.59842	3.67822	4.92365
PF3D7_0109400	6.28069	6.13593	6.59232	24.043	24.4307	15.6615	12.6069	32.4828	32.3616	29.3295
PF3D7_0109500	5.94944	6.06042	7.91094	13.4453	12.8831	11.7046	14.2169	12.2402	12.3902	10.8656
PF3D7_0109600	9.15961	8.34807	8.37997	12.5213	11.8214	11.2611	8.27492	13.8851	13.3466	13.3119
PF3D7_0109700	20.8397	22.708	22.0091	20.6965	18.0206	21.702	17.3939	18.5123	19.7239	17.6547
PF3D7_0109800	17.2062	17.4814	16.1934	19.8005	19.9156	20.3058	20.7497	20.973	21.3321	21.7852
PF3D7_0109850	2.11537	2.24669	2.81679	5.26384	4.58719	4.19638	2.96811	4.75957	4.80717	4.57727
PF3D7_0109950	3.45553	3.84214	3.6163	10.5473	11.6482	9.35184	7.55659	12.7533	13.0847	12.6344
PF3D7_0110000	7.81404	7.72985	8.38303	44.3842	46.5353	9.35919	9.25182	64.5997	63.2092	63.8913
PF3D7_0110100	5.71184	5.82654	5.68169	8.77808	10.4442	11.0197	12.0254	10.2174	10.9474	9.98849
PF3D7_0110200	7.15341	6.92851	8.76088	16.8869	15.2317	13.3199	14.4836	16.2808	16.106	15.5829
PF3D7_0110400	31.1492	31.433	34.1835	44.9721	46.065	47.3392	47.4216	41.8906	42.3581	40.4133
PF3D7_0110500	9.38917	8.91739	9.04088	21.4016	21.1787	24.1137	22.1259	24.998	23.7886	24.2197
PF3D7_0110600	48.7416	49.6388	47.4407	40.1864	40.1976	36.9077	34.6667	40.4786	37.937	39.599
PF3D7_0110700	7.37335	7.07342	7.03258	14.3245	15.1076	8.26005	7.91801	18.5726	18.7608	18.5266
PF3D7_0110800	25.9737	26.1982	23.3692	27.8708	29.3561	27.3274	25.1874	32.1024	31.543	33.4314
PF3D7_0110900	2.24582	2.43815	2.81342	8.35494	9.51246	10.2985	10.1648	8.9048	9.20814	8.15164
PF3D7_0111000	4.6941	4.66198	4.94486	7.12985	6.9565	3.90289	3.10043	8.49452	8.3232	7.90507
PF3D7_0111200	1.09736	2.10881	2.14986	1.8622	1.5914	2.81	1.86652	1.94807	2.44831	1.94886
PF3D7_0111300	3.01576	3.00719	3.61546	6.18385	5.89187	7.06522	5.93124	5.694	5.85946	5.43046
PF3D7_0111400	3.39989	3.96545	2.99078	5.9935	6.8921	8.37875	4.91884	7.28161	8.2172	8.58716
PF3D7_0111500	5.68274	6.17445	6.70906	6.54027	7.17563	8.64152	6.87033	7.077	7.18633	6.62344
PF3D7_0111600	0.891526	1.35502	2.11414	2.48619	2.77454	4.86924	4.12695	3.59196	3.31307	3.36715
PF3D7_0111700	0.290902	0.36845	0.319369	0.662775	0.475771	0.696849	0.674532	0.578787	0.375362	0.388426
PF3D7_0111800	3.8976	4.26772	4.53828	11.2255	11.543	13.7911	13.0249	13.5191	12.8582	13.5484
PF3D7_0111900	11.4003	10.0133	9.4813	23.7289	19.5153	24.0157	22.1718	25.133	23.4752	24.1939
PF3D7_0112000	5.39421	6.03823	5.9085	11.1285	8.53319	13.7516	11.7359	11.2986	9.44164	10.1667
PF3D7_0112100	9.5154	10.1438	8.8143	3.08931	3.00134	4.55879	5.56614	2.48484	2.49947	3.53936
PF3D7_0112200	2.12153	2.0062	1.93261	3.19869	3.75462	8.04856	8.46869	3.59913	3.53557	3.78221
PF3D7_0112800	13.5408	14.3169	15.1002	4.10447	4.04405	6.15827	5.13783	3.60192	3.90683	3.47007
PF3D7_0112900	1.44493	1.36385	1.64822	1.30214	1.14182	1.80782	1.18731	1.52442	1.3589	1.35879
PF3D7_0113000	37.1919	34.8172	39.8975	170.542	167.141	247.122	187.188	197.464	197.226	190.066
PF3D7_0113100	1.18331	1.28856	1.86252	2.54475	2.27584	3.40497	2.21756	2.43869	2.63346	2.30395
PF3D7_0113200	5.52731	6.2871	6.4622	11.5814	11.256	31.141	28.0227	13.0927	12.6197	12.0916
PF3D7_0113300	77.3263	78.1967	74.8632	24.8885	25.7596	20.302	21.6755	20.7889	20.6965	20.773
PF3D7_0113400	4.20169	3.78186	4.72573	6.89249	6.05311	6.16753	5.02024	5.24267	5.33921	5.43295
PF3D7_0113700	37.4835	37.4777	36.4595	27.9905	28.827	27.4687	31.2585	23.4712	23.0919	23.6951
PF3D7_0113800	5.54109	4.89059	6.46915	7.59065	7.56342	12.4446	11.8034	8.50354	8.70889	8.46458
PF3D7_0113900	33.5047	31.0001	33.2104	14.2644	13.7325	12.107	15.9449	10.8679	12.7656	12.625
PF3D7_0114000	11.5884	11.5183	12.6422	45.169	46.878	17.0141	9.77405	59.8949	59.7843	59.6247
PF3D7_0114100	0.383287	0.17338	0.77772	1.40345	0.863542	4.78753	4.36296	1.28689	1.49885	1.88002
PF3D7_0114200	0.205693	0.303948	0.973858	0.773256	0.43253	1.23184	0.390235	0.230205	0.113749	0.117708
PF3D7_0114500	0.907283	1.06989	1.85475	3.27173	1.97361	5.32103	5.51993	2.87114	2.54325	1.61128
PF3D7_0114700	0.0342221	0.17338	0.295872	0.280691	0.143924	0.573848	0.584325	0.153201	0.283873	0.235002
PF3D7_0114750	0	0	0	0.45196	0	0.527996	0	0	0	0
PF3D7_0114800	0.297054	0.627071	0.733779	0.609113	0.416429	1.66037	0.939271	0.110818	0.41068	0.0849945
PF3D7_0115000	0.21154	0.211098	0.356279	0.591499	0.60658	1.3206	0.571588	0.530892	0.701894	0.638283
PF3D7_0115100	0.544008	0.590596	1.15183	1.91228	1.63419	1.58241	0.884636	1.39163	1.28931	1.60101
PF3D7_0115200	0.116544	0.110709	0.143943	0.179231	0.061267	0.558358	0.165828	0	0.145011	0.200077
PF3D7_0115300	0.099863	0.168646	0.0822267	0.0682567	0.209991	0.23922	0.126305	0.149018	0.110449	0.0571465
PF3D7_0115400	0.0774071	0	0.143407	0.39681	0.162771	0.927135	0.807699	0.173263	0.256838	0.265776
PF3D7_0115600	3.3033	3.24612	2.28614	14.3644	12.9342	69.3752	78.8228	20.7157	23.8106	24.4926
PF3D7_0115700	1.25815	1.33674	1.33561	1.62041	1.5196	1.8432	1.28224	1.05897	1.06089	1.34772
PF3D7_0200100	1.29452	1.39825	1.34726	1.56302	1.34033	1.58986	1.32147	0.867803	1.06836	1.13939
PF3D7_0200200	0.507488	0.36156	0.548445	0.130076	0.200089	0.911759	0.361047	0.283982	0.473584	0.108904
PF3D7_0200300	0.0589768	0.186747	0.182104	0.0604663	0.124016	0.211917	0.111889	0.13201	0.097843	0.0506241
PF3D7_0200400	0.038361	0.0485872	0	0	0	0	0.0727773	0.0858648	0	0
PF3D7_0200500	0.0290276	0	0.0358518	0.0595215	0	0.208605	0	0	0.0963142	0
PF3D7_0200600	0.0306466	0.0388164	0	0.0628412	0.0644435	0.0734134	0	0	0	0
PF3D7_0200700	0	0.0403373	0	0.0653036	0	0.07629	0.06042	0.0712853	0.0528352	0.054674
PF3D7_0201000	0	0.229189	0.134095	0.0742086	0	0.433466	0.205977	0.081006	0.06004	0
PF3D7_0201100	0	0	0	0.375572	0	0	0	0	0	0
PF3D7_0201200	0.031978	0	0.118487	0.327856	0.067243	0.0766027	0.182003	0	0.159155	0.109796
PF3D7_0201300	0.076722	0.0485872	0.189517	0.0786597	0.0806652	0.367572	0.218332	0.0858648	0.0636412	0.0658561
PF3D7_0201400	0.855552	1.08362	1.62025	3.04082	3.11835	3.96228	1.73133	1.14901	0.662371	0.489588
PF3D7_0201500	10.7286	10.6737	11.0741	11.3504	10.6863	21.0684	21.9284	12.9838	12.902	12.1614
PF3D7_0201600	33.3416	31.8538	30.7788	43.6694	45.2345	51.6337	54.3154	50.234	46.1663	48.7811
PF3D7_0201700	108.859	101.994	111.968	31.435	33.3204	21.4945	24.0498	28.7378	27.9512	28.3176
PF3D7_0201800	46.201	49.0389	46.0092	54.907	54.8153	57.4608	70.7848	48.9811	51.2097	51.1045
PF3D7_0201900	16.0121	15.7876	14.9013	117.837	124.007	214.159	218.296	167.586	162.962	165.895
PF3D7_0202000	1073.37	1048.93	1001.94	1895.78	1883.94	2137	1940.01	1762.79	1712.13	1725.36
PF3D7_0202100	89.0434	89.9975	83.9945	18.8023	17.3511	12.8155	12.4504	13.1418	14.197	13.6598
PF3D7_0202200	116.283	118.458	110.601	26.9284	26.7055	14.5061	17.3012	17.4541	19.5146	19.3481
PF3D7_0202300	3.07061	3.92389	4.46971	2.41733	1.49891	4.79426	3.32883	2.82286	2.00128	1.92973
PF3D7_0202400	6.7849	6.76115	8.06418	47.8754	47.5487	105.78	79.7644	68.1036	68.1579	65.9265
PF3D7_0202500	474.092	496.829	458.305	297.477	309.495	224.996	224.358	256.467	249.426	251.789
PF3D7_0202600	7.50734	7.12405	7.2557	15.0415	15.6549	19.1065	17.6959	16.2794	16.0188	17.5151
PF3D7_0202700	1.37516	1.35856	1.37574	2.11483	1.735	2.20709	1.64361	2.24698	1.82512	2.33718
PF3D7_0202800	0.333202	0.446142	0.540874	0.800359	0.420392	0.684153	0.523773	0.298327	0.315877	0.310527
PF3D7_0202900	0.0294884	0	0.0182104	0.0302331	0.031004	0.0353194	0.0279722	0	0	0
PF3D7_0203000	20.2576	20.4894	20.1529	10.2218	10.8673	11.129	7.81305	10.8327	10.3957	10.2677
PF3D7_0203100	11.7277	11.394	11.9327	7.48152	7.61355	7.97095	6.25102	7.26055	7.05678	7.33433
PF3D7_0203200	14.847	14.8366	14.5664	15.3447	16.743	16.7311	13.6293	20.0556	16.2553	16.821
PF3D7_0203300	5.23617	4.48362	5.73846	10.0563	10.3127	11.0415	7.90515	10.6473	12.1738	11.458
PF3D7_0203400	3.61537	2.97645	4.14057	5.32414	6.56569	5.4719	4.73893	7.57744	9.21501	8.97147
PF3D7_0203600	1.66484	1.77276	2.03803	2.83977	3.16002	2.50579	1.73297	3.00096	2.95752	2.30166
PF3D7_0203700	70.5732	69.7386	74.2592	65.0797	64.8268	69.4935	62.8177	64.8149	64.9302	64.7411
PF3D7_0203800	0.945472	1.10928	1.64713	3.0407	3.24379	2.55095	1.88813	3.00735	3.51684	3.02416
PF3D7_0203900	1.44981	1.31463	1.46508	3.98633	4.12261	3.98606	3.53194	4.05646	5.19316	4.94964
PF3D7_0204000	0.705293	0.645168	1.51636	2.9192	2.63659	2.50299	2.27966	2.54343	2.99022	2.3992
PF3D7_0204100	9.52652	8.76539	9.3477	10.5888	11.1111	10.1399	7.83941	11.967	11.9669	11.683
PF3D7_0204200	38.047	36.4811	39.7025	43.6395	41.3477	47.9161	40.277	42.4348	40.3762	40.4365
PF3D7_0204300	25.3992	24.2948	25.4476	27.3045	27.8013	39.3291	33.1781	26.5915	27.9568	27.4647
PF3D7_0204400	8.05659	8.59602	7.62521	8.08049	8.65481	8.60082	10.7159	9.3107	10.5329	11.2754
PF3D7_0204500	25.3694	25.5099	27.0538	31.0852	32.3332	33.054	39.6192	27.7001	27.6652	25.4412
PF3D7_0204600	3.40062	3.46304	3.41916	6.28972	6.18059	9.1081	7.03511	6.40686	6.56303	7.33417
PF3D7_0204700	47.4891	44.5879	46.7075	62.4351	63.2197	38.2735	62.0803	66.2701	65.4581	69.967
PF3D7_0204800	2.05332	2.15411	2.58728	4.8483	4.9283	4.27281	3.10853	5.38524	5.0237	5.26975
PF3D7_0204900	2.63569	3.02337	3.19389	5.25155	5.59459	3.57381	4.29275	6.95702	6.51769	6.57378
PF3D7_0205000	3.26542	3.62799	4.59914	9.71083	10.4001	6.03822	2.75336	12.1391	12.5138	12.3264
PF3D7_0205100	2.69951	3.17257	3.62268	11.8425	11.2439	5.75157	3.2009	13.0435	14.0169	13.1233
PF3D7_0205200	1.48296	1.30035	2.30122	2.26112	2.31877	3.55239	2.38059	1.53201	1.82941	1.10973
PF3D7_0205300	1.32222	1.46295	2.3839	3.30334	3.19581	3.09454	1.87415	3.26574	2.44571	2.50474
PF3D7_0205400	13.0291	13.5105	13.193	9.26087	11.184	11.9221	11.8096	11.1733	11.2637	12.4974
PF3D7_0205500	19.3953	19.0887	17.7895	17.212	19.1218	19.9554	22.8016	15.7995	15.561	15.2838
PF3D7_0205600	4.44209	4.85745	5.16266	4.58257	4.0032	4.82478	4.52776	4.1686	5.28679	5.16291
PF3D7_0205700	24.3414	25.5019	25.9019	20.1709	20.9933	17.2972	17.1933	19.723	17.9516	17.6063
PF3D7_0205800	5.19361	6.6555	7.50883	7.32939	7.19506	7.61108	6.54945	7.31693	8.4135	6.34617
PF3D7_0205900	23.346	23.4988	22.0985	33.1205	32.3291	34.7251	38.8005	32.9339	33.666	35.0818
PF3D7_0206000	22.8333	22.4482	21.899	20.7209	21.9105	23.4708	23.3473	20.9553	21.7799	21.3601
PF3D7_0206100	8.0769	8.27598	9.52737	7.02997	7.37883	9.66195	8.45553	7.15479	6.60782	6.92434
PF3D7_0206200	15.5196	16.309	14.9187	10.204	9.78104	6.47324	6.75152	8.75889	9.55414	9.75989
PF3D7_0206500	72.5111	71.8116	70.8299	40.0667	43.7777	63.4369	61.0406	41.0394	41.0637	41.579
PF3D7_0206600	3.77444	3.89682	4.79889	3.08931	3.26812	3.95095	3.67064	3.2658	3.94653	3.21265
PF3D7_0206700	0.374003	0.310868	0.418622	0.311552	0.344072	0.279974	0.46564	0.261607	0.271457	0.321034
PF3D7_0206800	0.058368	0.13307	0.14418	0.0239368	0.122736	0.0279639	0.0885871	0.0261294	0.0193666	0.0200406
PF3D7_0206900	33.4714	34.0048	34.3048	10.956	11.421	9.36139	7.83289	6.2763	6.66645	6.86055
PF3D7_0207000	43.1085	44.5577	41.0541	20.9937	20.1045	20.9113	17.6712	16.7826	16.4234	15.6999
PF3D7_0207100	29.3176	30.4928	28.9394	11.211	11.8673	10.827	8.20591	12.0612	11.0963	11.0966
PF3D7_0207200	2.20878	1.91928	2.69632	1.73792	1.67421	2.33792	1.85158	1.49469	1.91741	1.89595
PF3D7_0207300	0.90764	0.759904	0.817014	0.473168	0.873417	0.51592	0.554525	0.482075	0.765652	0.713069
PF3D7_0207400	10.9065	10.8866	10.4509	12.0044	11.4068	11.965	10.5813	9.02104	8.85685	10.0177
PF3D7_0207500	13.7569	13.0181	12.7596	12.4472	13.1709	15.4882	14.3496	9.98893	10.333	10.1798
PF3D7_0207600	98.8995	101.504	98.094	113.161	109.327	92.7487	84.8892	88.0508	89.4674	91.8046
PF3D7_0207700	10.0442	10.783	9.36244	11.6953	11.1116	10.85	10.7809	8.6597	8.41871	8.7837
PF3D7_0207800	9.97277	11.5568	9.36893	8.67729	7.69546	6.78171	6.81196	6.18227	6.31685	6.28267
PF3D7_0207900	1.92658	1.61481	1.73797	1.82031	2.36319	2.01344	1.55877	2.09274	1.81745	2.39952
PF3D7_0208000	6.44457	7.98008	6.95133	8.66534	7.81589	8.74274	7.79868	7.93273	7.96691	8.27715
PF3D7_0208100	4.08096	4.67422	5.09462	6.37613	6.27181	8.31415	5.19547	6.64331	6.74604	5.62321
PF3D7_0208200	49.5319	48.5376	50.0146	42.6313	42.4201	38.9791	44.1277	43.1648	42.6845	38.3626
PF3D7_0208300	6.24712	7.04352	6.60769	5.93822	6.10349	6.90564	6.25757	4.82839	5.45014	5.20947
PF3D7_0208400	7.91116	7.87099	9.41463	14.5264	14.8243	18.4455	14.7964	14.4786	13.4176	13.9437
PF3D7_0208500	2.08592	1.65124	2.1335	2.17201	2.36446	2.96683	2.07142	2.91811	2.97391	2.378
PF3D7_0208600	5.97782	5.64924	6.58312	11.3468	10.8967	13.8764	9.9716	12.0133	11.4217	12.1687
PF3D7_0208700	5.83077	6.57948	6.41591	14.2168	16.6748	13.8659	15.527	18.4141	16.6732	15.9067
PF3D7_0208800	3.50593	2.88634	2.91082	5.31183	6.10257	5.73889	4.9146	6.40874	5.29935	6.62066
PF3D7_0208900	0.409465	0.551443	0.582545	1.09468	0.959109	1.08019	1.08165	0.777301	0.765293	0.836417
PF3D7_0209000	1.74018	1.62333	1.55176	15.2502	15.2291	2.76751	1.95208	19.5321	19.0648	20.8315
PF3D7_0209100	20.0309	19.9533	19.7192	17.3234	17.2448	16.258	17.3915	16.5102	15.9511	15.5555
PF3D7_0209200	10.6926	9.05665	11.2029	17.6489	16.0801	15.4635	19.7519	16.4127	16.476	16.3958
PF3D7_0209300	2.83569	3.51601	2.765	6.30427	5.7118	7.36487	8.55103	7.95074	7.47758	7.73782
PF3D7_0209400	6.54266	6.90282	6.83118	8.24311	8.48165	10.8579	12.7197	8.63583	8.32538	8.75408
PF3D7_0209500	9.71782	9.76286	10.6591	5.04223	4.77303	6.34363	2.42229	4.12807	3.76571	3.57204
PF3D7_0209600	6.13294	5.7051	5.98006	4.06152	3.99539	4.04188	2.71396	3.74389	3.06699	3.16113
PF3D7_0209700	69.7808	66.8868	67.2212	45.8832	46.9305	47.7397	44.5801	47.5752	47.7811	51.1696
PF3D7_0209800	78.8472	79.5372	79.9612	87.217	85.6705	89.7036	99.5672	83.6981	86.423	85.0361
PF3D7_0210000	48.1814	43.4447	49.7685	95.2469	98.2146	84.8546	93.1112	93.0648	102.164	97.0239
PF3D7_0210100	83.5058	83.9225	85.3292	125.769	118.78	137.431	139.502	127.737	127.058	127.622
PF3D7_0210200	6.26731	6.68525	6.49744	9.71916	10.8321	9.81312	7.88802	12.2454	11.2035	11.7512
PF3D7_0210300	2.88418	3.26442	2.8422	5.1276	5.00026	5.32875	4.19115	5.59729	5.82839	6.11025
PF3D7_0210400	1.49852	1.47258	1.8189	3.3906	4.29198	5.4464	5.29376	4.5108	3.68622	3.59273
PF3D7_0210500	1.46376	1.56533	1.58054	3.09132	3.31759	4.7662	3.95764	4.51239	3.72256	3.98754
PF3D7_0210600	29.7406	30.7753	29.8953	10.0791	10.6621	12.1834	9.20769	7.94806	6.61123	6.52188
PF3D7_0210700	7.84201	8.47796	10.0503	3.29676	4.41576	4.48019	2.30323	4.18629	3.21166	3.99939
PF3D7_0210800	23.3057	24.2787	24.184	11.3219	13.1009	9.87064	8.59907	13.3182	12.1954	11.7427
PF3D7_0210900	76.8149	80.0765	74.9175	59.9429	58.8865	64.2665	62.152	59.2531	58.9897	55.7825
PF3D7_0211100	0.619418	0.630205	0.62708	1.02026	0.960865	1.65408	1.36779	1.31828	1.22977	1.29001
PF3D7_0211200	2.21774	1.6008	2.17951	3.52065	2.75795	4.56994	4.47888	3.78976	4.27268	3.93011
PF3D7_0211300	1.36888	1.27145	1.97248	3.74254	3.40619	2.56865	1.2985	4.39176	4.16348	3.4467
PF3D7_0211400	0.979289	0.91202	1.2273	2.80535	3.63395	1.31093	0.601078	3.41691	3.98995	3.31293
PF3D7_0211500	3.10732	3.73595	3.57434	4.77395	4.6421	4.37724	2.74519	4.81676	4.97042	5.71666
PF3D7_0211600	2.47037	2.83373	2.30274	1.05133	1.96025	1.56317	2.03385	1.77362	2.86112	2.5606
PF3D7_0211700	2.77846	2.98971	3.47214	4.63847	4.188	5.89004	5.16236	3.98097	4.60948	4.44628
PF3D7_0211800	27.1538	28.2699	27.0296	53.735	51.5751	57.0412	62.9861	54.8996	60.6489	58.2768
PF3D7_0211900	2.64244	3.12123	3.66703	5.11396	5.11948	4.97859	3.60497	6.54602	6.64964	6.1165
PF3D7_0212000	1.68841	1.88826	2.4403	4.89852	3.96585	2.49558	2.38537	5.34722	4.67842	4.19369
PF3D7_0212100	15.8046	14.8836	17.0584	27.2549	27.2169	26.6555	23.4304	26.3027	25.7128	27.2164
PF3D7_0212200	5.05234	5.55718	5.81784	6.8936	7.54864	7.68936	6.16187	7.22744	8.09827	6.97799
PF3D7_0212300	31.5955	30.9938	32.9481	42.5835	43.0064	44.5706	47.172	42.982	43.1737	45.3912
PF3D7_0212400	8.97515	8.67883	9.01023	8.20496	9.07955	9.56466	10.3583	8.20317	8.56167	8.73617
PF3D7_0212500	28.8141	27.97	27.0541	25.516	26.755	28.5964	29.1145	25.1345	24.6348	24.2809
PF3D7_0212600	23.9326	29.3563	25.4561	9.09495	8.45369	8.40962	6.37377	5.02739	5.73021	4.69834
PF3D7_0212700	2.95406	3.12311	3.13593	6.95843	8.00857	8.94784	9.63394	9.2352	8.06002	7.79567
PF3D7_0212800	1.58533	1.76699	2.05375	4.07425	4.66706	3.54445	3.16804	4.98366	5.06143	4.80212
PF3D7_0212900	10.5131	10.3401	10.1012	8.88185	8.58342	6.26083	5.68271	8.64371	9.32968	8.94858
PF3D7_0213000	2.30292	2.31186	3.16035	3.00819	3.04902	3.39169	2.52433	3.3601	3.62246	2.84068
PF3D7_0213100	16.9797	15.6856	17.542	30.5469	31.0921	37.2158	37.0336	29.4604	28.7454	29.0546
PF3D7_0213200	0.620734	0.746898	1.68666	1.97287	1.76212	1.78435	1.35428	2.15359	1.80216	2.61083
PF3D7_0213300	0	0	0	0	0	0	0	0	0	0
PF3D7_0213400	1.4322	1.37864	1.62739	2.7253	2.84297	3.62293	2.49976	3.12881	3.64959	3.22585
PF3D7_0213500	3.09874	3.55194	3.23401	6.70347	6.77665	9.16737	8.6125	8.32323	7.63414	7.52745
PF3D7_0213600	0.991597	1.18865	1.59103	3.24962	3.00667	2.62985	1.66287	4.00308	3.17998	3.37424
PF3D7_0213700	5.22993	4.61681	5.54598	17.4401	15.7741	18.7923	17.7394	19.3923	18.9744	17.6395
PF3D7_0213800	1.35867	1.81919	1.86986	3.58195	3.26513	2.60373	2.5408	5.43063	4.99109	5.83122
PF3D7_0213900	25.3448	25.8753	27.0214	17.9834	18.1518	18.9431	17.7183	18.183	17.9977	19.1719
PF3D7_0214000	42.1205	43.6223	44.0426	46.1456	48.8477	52.3677	54.1215	49.1162	49.5984	51.771
PF3D7_0214100	66.4495	65.7822	64.1725	56.8108	57.5185	50.8146	44.7521	49.0427	49.9175	50.8247
PF3D7_0214200	5.93365	6.02452	5.99343	16.157	15.3566	9.89797	9.06952	18.5511	18.1336	16.7852
PF3D7_0214300	6.17393	6.20464	6.55459	21.2289	20.6374	12.5514	10.2519	24.8785	25.7775	24.8251
PF3D7_0214400	50.2741	51.2552	52.6671	49.1089	50.1365	46.2802	42.7786	46.8279	47.2143	45.1696
PF3D7_0214500	1.66216	1.6842	1.9356	1.50938	1.14841	2.33212	1.3965	1.59448	1.41816	1.46751
PF3D7_0214600	37.5257	38.2207	38.1385	13.0046	13.3362	11.6714	7.52144	6.98649	7.02414	7.27865
PF3D7_0214700	6.01369	6.50736	6.28317	4.11038	3.08168	2.86499	2.01335	3.0541	2.93434	3.12322
PF3D7_0214800	12.5305	11.8508	10.7766	11.1655	11.7106	10.2033	11.7183	9.46797	9.37619	10.1583
PF3D7_0214900	27.7548	28.8289	28.4066	12.4451	12.0812	14.3924	9.67071	8.1948	8.37558	7.68074
PF3D7_0215000	12.5864	13.0676	12.0216	40.6651	40.8787	22.6009	21.5246	52.068	53.6608	53.3186
PF3D7_0215100	3.92132	4.20646	4.64551	8.94324	9.3115	8.94614	9.86861	7.5532	8.31997	8.74691
PF3D7_0215200	1.55815	1.46604	2.54762	2.40386	2.90201	2.84383	1.99887	2.25868	2.06799	1.7833
PF3D7_0215300	21.4738	21.6553	19.8995	13.4867	11.8114	9.30278	11.1239	8.99684	7.66922	8.14037
PF3D7_0215400	22.5429	23.6894	24.8521	24.9036	25.1267	26.2028	26.2076	20.9586	21.0717	22.7333
PF3D7_0215500	10.7683	11.7677	10.7453	10.8383	11.6669	11.849	12.3738	11.8801	11.6193	11.7043
PF3D7_0215600	6.01205	6.29453	6.39093	8.89278	8.8064	11.8603	10.5231	8.20751	8.30655	8.02046
PF3D7_0215700	33.5668	33.3464	31.9308	33.8648	35.1792	37.3417	44.0047	32.8003	34.8587	33.6391
PF3D7_0215800	1.8768	2.31577	2.52738	4.44427	4.0229	4.40881	3.30791	4.39062	4.37916	3.94953
PF3D7_0215900	1.03467	1.49036	1.77905	1.3728	1.87707	1.21497	1.7705	1.36232	1.71653	1.60212
PF3D7_0216000	3.35519	3.45502	3.79806	9.63638	9.7054	4.76333	3.29426	11.6224	11.5507	11.6162
PF3D7_0216100	3.22319	3.06182	3.78706	2.85397	3.08077	4.53739	3.83176	3.49017	3.10768	3.12601
PF3D7_0216200	24.1977	26.0604	23.9457	25.5698	24.536	28.1646	27.1499	26.5163	24.7268	24.517
PF3D7_0216300	5.81285	5.76454	5.83819	6.94201	7.55555	9.25754	8.34671	7.50641	6.78229	7.04574
PF3D7_0216400	2.62745	2.76699	3.00813	5.08493	5.52497	4.77354	3.36048	5.61679	5.3385	6.10713
PF3D7_0216500	1.66097	1.80625	2.08598	2.63751	2.28141	2.92048	2.28113	2.29077	2.28238	2.13139
PF3D7_0216600	24.1486	24.9974	22.7731	19.3032	21.2019	18.6289	18.9961	19.9095	20.6359	21.2855
PF3D7_0216700	30.6623	31.0797	31.9812	14.2076	14.9134	13.3363	8.90884	11.1746	10.8123	10.0666
PF3D7_0216800	3.08579	3.20382	3.20195	2.19523	1.89807	2.08684	1.69256	1.69152	1.67162	1.47754
PF3D7_0216900	3.92496	4.01295	4.11761	7.32093	7.06011	8.38265	4.66516	9.05	9.92422	8.52418
PF3D7_0217000	1.17973	1.26034	1.87519	3.00803	2.99844	2.26082	1.24558	3.71985	2.91024	3.31092
PF3D7_0217100	6.69448	6.51266	7.65257	15.5379	14.6162	7.57469	6.53944	18.0452	18.0535	17.8015
PF3D7_0217200	2.01617	2.01391	2.38803	3.09085	3.10278	2.75765	1.66515	3.92918	3.40815	3.83248
PF3D7_0217300	18.5323	20.3744	18.3317	16.2374	13.2514	16.7842	15.8884	16.7039	14.5816	16.0855
PF3D7_0217400	5.03912	4.71085	4.9148	6.64249	6.72775	5.70024	4.81796	7.42997	7.03296	5.52695
PF3D7_0217500	344.413	314.226	356.492	269.236	203.772	198.292	140.971	430.021	372.069	305.515
PF3D7_0217600	8.20338	7.29569	8.00603	12.4549	11.9584	14.0615	13.1017	12.9283	12.9151	12.682
PF3D7_0217700	8.3665	8.1853	8.68276	13.4767	13.0889	13.4197	14.275	16.1864	15.3076	16.6889
PF3D7_0217800	57.0062	55.9706	57.4794	104.593	108.747	83.0864	116.309	111.704	113.535	114.913
PF3D7_0217900	4.79022	4.92569	5.01671	4.80994	5.24411	4.02212	4.02864	5.27816	5.38677	5.95575
PF3D7_0218000	4.25941	4.631	3.84082	6.9949	6.77693	5.37255	3.71861	7.42469	9.09876	8.02414
PF3D7_0218100	2.24759	2.19382	2.72504	2.62146	1.95119	3.30946	1.36919	1.93849	2.22358	1.38058
PF3D7_0218200	3.81317	3.72541	4.25995	7.66178	7.73625	10.0983	7.70682	9.43585	9.75933	10.0332
PF3D7_0218300	5.65383	5.73315	7.10958	7.35523	7.25542	6.34219	7.35609	8.10543	8.21791	8.15203
PF3D7_0218400	34.0787	33.4955	34.0198	34.8603	36.0328	39.6169	39.6036	35.5942	35.3995	35.4733
PF3D7_0218500	9.31564	8.88884	9.59449	14.4546	13.0483	16.8489	15.5087	11.9302	12.732	12.2628
PF3D7_0218600	6.63578	6.54554	7.43607	18.7284	19.539	28.3759	25.532	21.9146	20.6956	21.6399
PF3D7_0218700	35.8653	38.1536	37.9071	31.1381	29.3885	29.5691	28.2842	31.7069	30.246	27.8461
PF3D7_0219100	2.86594	2.37736	3.83883	4.42818	4.75328	5.07646	3.63755	4.87897	4.98901	4.7815
PF3D7_0219200	104.666	109.077	102.13	102.893	103.036	98.1872	118.621	111.336	111.65	104.043
PF3D7_0219300	3.59181	4.01694	3.63392	4.62274	5.3834	5.94965	3.6971	5.13171	4.81779	5.64144
PF3D7_0219400	13.0153	14.4397	13.0333	17.3237	17.4568	14.2605	21.0719	19.0566	18.4807	18.1439
PF3D7_0219500	3.16118	3.47643	3.83421	5.89982	6.36868	5.94014	4.23761	7.28764	7.59971	7.14927
PF3D7_0219600	4.33241	5.02438	4.92603	5.79751	5.78709	6.46384	5.38436	6.80982	7.36585	7.30845
PF3D7_0219700	92.3098	89.1658	94.0291	14.9114	18.2303	14.9233	18.5598	13.8913	13.597	12.5249
PF3D7_0219800	8.23997	8.29695	8.99481	7.69756	8.40692	7.64368	6.62339	7.6044	7.64471	7.78187
PF3D7_0219900	14.7803	15.0441	13.4436	9.47589	8.553	8.46266	9.02086	7.82202	6.77961	7.24504
PF3D7_0220000	273.989	263.116	266.97	111.989	113.802	88.5984	90.3202	87.2996	83.7594	84.6089
PF3D7_0220100	40.0792	38.9682	42.6351	32.8262	34.2189	38.1166	38.2442	33.8215	33.9402	33.9416
PF3D7_0220200	38.3778	39.7161	38.1036	39.8549	38.2218	87.1613	88.6622	51.797	48.2342	44.9955
PF3D7_0220300	1.97568	2.41895	3.04205	5.61761	5.78853	18.0474	18.1663	8.52018	8.28159	7.73318
PF3D7_0220500	6.26997	5.98296	6.27494	5.22628	6.32424	10.9085	9.83207	8.02503	6.48359	6.35919
PF3D7_0220600	11.2231	10.5849	11.5624	14.0056	12.9265	22.4254	26.1706	15.7082	14.931	13.9561
PF3D7_0220700	76.8404	72.8508	76.2421	27.2526	27.9475	38.6948	37.2012	24.623	25.0344	25.2036
PF3D7_0220800	13.6915	13.9414	13.5711	6.13639	5.71217	6.10728	6.46942	5.3904	4.92216	4.58632
PF3D7_0221000	0.227703	0.384539	0.562469	1.24509	1.27683	1.54547	1.87196	0.594622	0.818483	0.521211
PF3D7_0221200	1.0945	1.07618	1.10279	4.60669	3.66424	10.3494	12.4041	5.70559	5.304	5.41442
PF3D7_0221400	0.0375488	0	0	0	0.157914	0.98942	0.569891	0.25214	0.186881	0.257847
PF3D7_0221700	23.7717	23.0595	22.1367	13.9822	15.4438	20.0146	18.5612	13.0006	13.1235	13.1407
PF3D7_0221800	3.89933	4.86321	5.16003	2.61081	1.8407	2.33519	2.18911	2.182	2.47539	2.15169
PF3D7_0222000	0	0.0582017	0.0567548	0.0942248	0	0	0.0871785	0.102856	0	0.0788877
PF3D7_0222100	0.205332	0.111458	0.217375	0.661628	0.740179	4.7079	5.565	1.37881	1.70324	1.25894
PF3D7_0222200	0.488275	0.185532	0.180919	0	0.410696	0.467861	0.46317	0	0.16201	0.335297
PF3D7_0222500	0.0359237	0.0910004	0.0887382	0.073662	0	0	0.136307	0	0	0
PF3D7_0222600	0.115509	0.0731506	0.17833	0.236852	0.121446	0.207525	0.43828	0.064637	0.0958152	0.0991498
PF3D7_0222700	0.097941	0	0.080644	0.066943	0.205949	0.234616	0.0619369	0.0730749	0	0
PF3D7_0222800	0.0383988	0.0972701	0.047426	0	0.161489	0.0919835	0	0.0859493	0	0
PF3D7_0223100	0.0318475	0.0806747	0.157338	0.261214	0.200906	2.36499	1.2084	0.213856	0.264176	0.27337
PF3D7_0223200	0.0329503	0	0	0	0.0692876	0.157864	0	0	0.0546648	0
PF3D7_0223300	0.297461	0.115925	0.452174	0.375352	0.0962305	0.493312	0.0868206	0.204867	0.0759216	0.0392819
PF3D7_0223400	1.54253	1.26179	1.27011	1.4497	1.21636	3.6951	3.35321	1.51056	1.75936	1.04822
PF3D7_0223500	2.15997	2.28884	2.51589	2.99289	2.81062	2.31813	2.19092	2.56098	2.31503	2.35888
PF3D7_0300100	0.472226	0.368069	0.480695	0.414988	0.436481	0.348064	0.433179	0.42977	0.688727	0.374166
PF3D7_0300200	0.579882	0.612055	0.716207	0.726644	1.01614	1.46627	1.40573	0.721094	1.12237	0.442449
PF3D7_0300400	0	0	0	0	0	0.0940194	0.0744613	0.0878516	0.260455	0.06738
PF3D7_0300500	0.032647	0.20675	0.20161	0.267772	0.274599	0.782052	0.309684	0.2923	0.162485	0
PF3D7_0300600	0	0	0	0	0	0	0	0	0	0
PF3D7_0300700	0.061438	0	0	0.188969	0.129191	0.0735868	0.233117	0.137519	0.152889	0.0527368
PF3D7_0300800	0.0643781	0.04077	0.0397565	0.066004	0	0.0771083	0.244272	0.0720499	0.160206	0.0552605
PF3D7_0300900	0.26242	0.498564	0.702245	1.34524	1.65545	4.08605	2.24035	1.37056	1.16095	0.525594
PF3D7_0301000	1.17357	1.30563	1.50822	1.17069	1.50067	2.96322	0.962791	0.567964	0.552515	0.245033
PF3D7_0301100	1.23283	1.66222	1.9156	1.38629	0.752629	1.81004	0.829929	0.445079	0.79172	0.204819
PF3D7_0301200	35.5606	35.7891	34.5145	5.52055	5.58268	4.98627	4.28008	3.4316	3.63938	3.55206
PF3D7_0301300	10.3173	11.702	11.1243	11.7002	10.8475	11.1654	13.3742	10.5443	9.49383	10.6216
PF3D7_0301400	2.5541	2.06185	2.77323	5.81272	5.2527	11.1608	12.0873	7.60163	8.19516	8.28764
PF3D7_0301500	10.439	10.1353	9.64536	6.11249	7.10252	7.24943	6.98859	7.17979	6.29932	6.6353
PF3D7_0301600	87.347	87.325	84.3897	55.1872	53.4871	60.9925	68.5515	47.0687	51.7534	51.8416
PF3D7_0301700	15.1551	15.5968	16.111	24.2247	26.3569	70.1873	84.7751	30.2949	29.6565	30.9462
PF3D7_0301800	110.1	112.743	104.19	8.54395	7.38983	6.03854	7.28612	7.40151	7.72447	7.17869
PF3D7_0301900	0.565955	0.955768	1.16501	1.00576	0.872729	1.58169	0.572646	1.2668	1.06411	1.19831
PF3D7_0302000	28.7374	28.8795	26.3511	20.5944	19.0442	22.1122	25.0845	19.2647	20.5872	20.3817
PF3D7_0302100	17.0341	17.7065	16.7706	29.0356	30.3141	36.9584	36.3561	27.6975	28.8291	27.5253
PF3D7_0302200	3.34092	3.58706	3.42346	1.82591	1.84431	2.0529	1.71477	1.42369	1.28846	1.20687
PF3D7_0302500	60.0628	64.5027	56.4266	26.5542	25.664	27.0881	27.6616	17.9211	19.2334	19.6329
PF3D7_0302600	1.98262	1.72193	1.94898	2.25671	2.48441	3.15976	2.04189	2.82568	2.69848	2.69514
PF3D7_0302700	2.17629	1.82411	2.05546	4.65938	3.36491	3.29662	3.94663	3.65345	3.76976	3.62625
PF3D7_0302800	20.9408	21.29	19.7879	12.9214	14.0947	14.4544	13.6187	14.5375	13.8323	13.9309
PF3D7_0302900	23.9815	23.6652	22.7514	27.2834	28.9952	20.5824	25.1954	27.886	27.6656	29.0487
PF3D7_0303000	6.01439	5.8253	5.72021	6.75984	6.72929	9.24537	10.4951	6.62313	6.16284	6.6534
PF3D7_0303100	1.90308	1.96874	1.9855	2.98125	3.05726	3.85091	3.59925	3.63797	3.33372	3.82515
PF3D7_0303200	19.9215	20.4665	20.9122	20.0544	18.994	19.3617	16.644	18.4602	19.0943	17.7145
PF3D7_0303300	19.3855	20.3214	20.5139	19.5276	18.7357	20.0289	19.8434	18.4621	20.0302	20.0622
PF3D7_0303400	3.20582	3.75073	3.63511	4.69805	4.85592	3.60111	2.98945	5.3919	5.45369	4.89725
PF3D7_0303500	2.97586	3.26522	3.50043	6.41495	6.73896	6.37136	4.21877	8.24691	7.13419	7.93453
PF3D7_0303600	0.996812	0.696574	0.721711	2.81927	2.45748	3.37592	3.71703	2.61589	3.19339	2.77344
PF3D7_0303700	6.8401	6.92563	6.93052	12.22	14.3402	12.6569	10.296	17.6483	17.8031	17.9305
PF3D7_0303800	2.77549	2.54163	2.71985	5.02318	5.01426	4.99427	3.93063	5.42497	5.83676	5.30168
PF3D7_0303900	1.0963	1.7716	2.24115	5.03856	6.27993	3.44118	1.57783	5.83856	4.641	6.42499
PF3D7_0304000	1.00001	0.958061	1.01342	1.99795	1.321	1.44344	1.14318	1.11918	1.33998	0.968429
PF3D7_0304100	8.02317	8.02684	8.15604	7.53707	7.14288	5.10087	3.96764	7.71679	8.32695	7.70286
PF3D7_0304200	11.4266	11.4435	11.6718	15.3591	14.6681	15.6356	13.8009	12.2306	13.7767	13.7145
PF3D7_0304300	2.39392	2.34742	2.6515	2.3277	2.77677	3.08928	1.53831	3.19775	2.89537	3.18174
PF3D7_0304400	80.568	82.1936	79.7267	120.657	115.589	96.8861	111.328	117.757	119.607	114.004
PF3D7_0304500	1.37019	1.7039	2.03078	4.39319	4.40043	3.93873	2.64675	5.01865	5.00096	4.70455
PF3D7_0304600	1.43854	1.5062	1.87149	4.24762	3.06528	3.44599	2.21971	4.07858	4.23214	4.05015
PF3D7_0304700	0.835655	0.93746	1.71035	2.39893	2.81153	4.17517	1.85716	1.71015	1.86168	1.22966
PF3D7_0304800	1.17023	1.05423	1.63873	1.84192	1.421	2.50714	1.71981	1.42036	1.55861	0.947902
PF3D7_0304900	10.872	11.9063	11.7958	12.0704	14.5253	16.4032	16.4667	15.0583	15.7448	16.499
PF3D7_0305000	5.89118	6.36118	6.28156	12.3406	12.8781	12.6908	12.7445	11.9532	12.7618	13.6061
PF3D7_0305100	3.00353	3.15844	3.21313	7.55939	7.99267	7.7899	6.51665	9.82465	9.89526	10.032
PF3D7_0305200	33.901	33.6913	32.5931	29.9087	31.7396	37.6742	33.5742	33.1907	31.5511	33.0249
PF3D7_0305300	52.8746	49.0807	54.5923	28.9058	31.3182	30.0818	31.6739	27.5815	25.7601	28.1487
PF3D7_0305400	3.80751	3.14511	4.60039	4.12997	3.65509	2.84199	3.82112	4.69354	4.57731	3.93139
PF3D7_0305500	19.1061	17.9856	18.6744	20.7189	22.1821	26.7797	27.905	22.0578	21.9314	22.4071
PF3D7_0305600	8.17869	7.90436	8.40599	10.6678	10.1879	9.36763	8.07551	10.7413	11.406	10.8127
PF3D7_0305700	22.7469	22.5594	25.9212	34.6741	34.4301	33.722	40.2235	30.5972	29.9407	31.1301
PF3D7_0305800	1.25962	1.56586	2.26159	3.68297	3.80139	3.2409	2.01355	4.12475	4.52772	3.9845
PF3D7_0305900	1.49009	1.3154	2.95578	2.68508	2.94344	1.73065	1.02798	3.13317	3.52082	4.41853
PF3D7_0306000	5.04876	4.42707	5.93044	9.04942	8.4635	4.31332	4.15285	9.32515	10.3674	9.03111
PF3D7_0306100	15.7184	16.0322	15.8619	14.1143	13.8913	16.2122	15.3156	14.8901	14.9258	16.2383
PF3D7_0306200	4.50735	4.33365	4.72492	8.82814	9.23906	12.7631	10.707	11.1063	10.7662	10.7508
PF3D7_0306300	6.0806	6.4231	6.71403	20.498	19.0515	19.5767	20.1648	20.824	20.5992	21.1074
PF3D7_0306400	5.75246	5.98904	5.55596	8.09169	8.6125	5.81512	6.39524	8.65262	8.43634	8.96696
PF3D7_0306500	5.98127	5.75301	6.38761	9.35987	9.26753	5.76352	4.56459	11.4252	13.1312	12.3529
PF3D7_0306600	5.66388	6.42426	6.36896	12.8272	11.1989	6.4801	4.65097	14.0968	12.2715	13.279
PF3D7_0306700	5.6396	5.56068	5.75308	7.53859	6.75507	5.64323	7.17799	7.98943	6.78024	6.95493
PF3D7_0306800	27.6476	26.9227	28.5216	56.8695	55.9174	59.4747	63.6448	60.4281	61.8684	62.2094
PF3D7_0306900	60.1883	57.612	60.1358	90.3572	85.7283	73.9038	78.3624	81.9849	87.8687	84.6917
PF3D7_0307100	77.4369	80.9453	80.2503	124.542	113.081	94.9344	120.234	108.308	121.903	119.93
PF3D7_0307200	112.315	112.472	118.191	190.266	248.7	179.159	162.504	172.756	161.899	154.278
PF3D7_0307300	0.967058	0.934758	1.03725	2.50479	2.19406	1.40213	1.15874	2.27853	2.44876	2.53398
PF3D7_0307400	5.40485	5.53876	5.73484	9.97442	8.73059	7.41522	5.54643	10.7781	9.08896	9.40527
PF3D7_0307500	2.84717	2.77938	3.49936	4.52813	4.23471	4.7576	3.71522	4.35224	4.19353	4.26794
PF3D7_0307600	3.17731	3.62847	3.6991	6.11458	5.66808	4.2111	3.13747	6.4415	7.28027	7.26539
PF3D7_0307700	10.626	11.0475	10.6216	13.1654	13.6728	14.7567	13.3137	14.1999	14.3011	14.79
PF3D7_0307800	10.3174	10.3027	9.87808	15.5819	15.8246	22.1255	22.6205	17.8784	16.4376	17.4061
PF3D7_0307900	0.78045	0.795527	0.990809	2.84997	2.75264	2.94957	1.88178	3.48686	3.2034	3.22414
PF3D7_0308000	2.00028	2.74954	2.37477	4.48313	4.46701	5.6088	3.3536	5.58794	4.88768	5.77652
PF3D7_0308100	10.0329	10.4606	9.66872	5.65382	5.93312	6.1585	5.29198	5.45239	4.43572	5.21903
PF3D7_0308200	27.1913	26.8899	26.194	48.0939	47.9638	48.5925	50.8692	51.7276	53.6346	51.0527
PF3D7_0308300	13.0117	12.5206	14.5479	4.83051	4.30553	7.70004	4.88697	3.05537	3.65255	3.09933
PF3D7_0308500	6.7164	6.48516	6.52876	9.3939	9.06674	8.19347	8.02283	8.86237	10.0421	8.07836
PF3D7_0308600	22.7086	21.1653	21.6743	26.4239	27.4006	25.2539	29.0692	24.8284	26.8105	25.7201
PF3D7_0308700	7.34462	8.10087	7.73786	6.80896	5.4691	3.87927	3.9102	5.1992	6.29592	5.61641
PF3D7_0308800	7.30597	7.97723	7.73446	6.05143	5.22188	6.89707	3.68707	5.55848	5.01545	6.055
PF3D7_0308900	30.4118	30.3483	29.3842	26.0413	25.9913	28.4665	32.621	26.979	26.2058	27.5758
PF3D7_0309000	9.5035	10.6851	9.69025	9.63874	9.74124	11.4507	10.9212	9.5813	10.6993	10.2335
PF3D7_0309100	1.32375	1.48683	2.03598	4.86537	5.1995	2.33339	1.89538	5.47875	5.67674	4.24494
PF3D7_0309200	6.47002	5.67026	6.98574	20.3175	20.7258	17.0987	12.3836	24.7246	24.0559	23.6927
PF3D7_0309300	13.1603	13.9635	13.34	24.608	27.0746	22.2431	25.334	24.3352	23.2504	23.5183
PF3D7_0309500	74.1564	75.8988	70.2756	55.9293	55.3519	40.5396	45.6535	51.7088	56.0706	54.717
PF3D7_0309600	65.2168	64.1568	69.2863	100.578	94.644	92.7751	99.1719	96.4084	98.8025	96.7363
PF3D7_0309700	17.4887	17.3636	18.488	15.2375	14.0095	12.5835	8.70998	15.4861	14.6309	14.4436
PF3D7_0309800	14.9422	14.6677	15.2173	10.9719	9.69522	9.05001	10.1514	11.3211	11.205	11.1979
PF3D7_0309900	1.21705	1.48154	1.76204	2.41238	2.6445	2.78584	1.66757	2.76956	2.88282	3.05279
PF3D7_0310000	3.28448	2.73954	3.99067	8.21323	4.82898	5.757	3.19159	6.63451	7.13239	6.00535
PF3D7_0310100	1.66086	1.39525	1.61174	2.64108	2.13822	1.90808	1.54331	1.70704	1.43392	1.80386
PF3D7_0310200	63.6055	60.5732	64.8087	48.332	50.4589	58.835	54.9716	47.3157	47.7744	48.7247
PF3D7_0310300	23.3899	24.1863	22.9797	26.1607	26.6971	27.8828	25.4617	29.3915	27.7516	28.6344
PF3D7_0310400	14.6598	14.7212	15.3814	19.6027	20.2029	22.0083	18.7528	20.3935	20.835	20.2649
PF3D7_0310500	8.42704	8.91742	8.55607	17.2495	17.6789	20.1161	20.6886	19.0826	18.9235	19.3288
PF3D7_0310600	27.2976	25.3078	23.5348	19.9399	21.6167	19.0793	21.6114	23.5284	24.7369	25.4388
PF3D7_0310700	17.089	16.1687	13.6813	18.8845	19.097	17.159	18.443	17.7512	18.7167	21.2565
PF3D7_0310800	34.9295	34.3584	31.4327	38.2789	43.0883	41.0504	44.132	37.8678	41.6164	36.6801
PF3D7_0310900	5.56142	5.55086	5.43	6.14267	6.53259	6.81064	5.70962	5.80508	6.12028	6.66662
PF3D7_0311000	0.422017	1.12843	1.04246	1.63455	1.08462	2.47117	0.711678	1.04957	1.16688	1.04649
PF3D7_0311100	21.0108	20.6724	21.8133	30.745	28.6091	31.5408	29.3239	27.8359	26.7137	26.6188
PF3D7_0311200	4.14374	4.07016	4.27362	7.2107	8.09103	9.96001	10.3214	8.1709	7.92671	8.14209
PF3D7_0311300	6.63793	6.35213	7.68416	12.0542	12.3872	9.19737	7.55132	13.9396	14.2937	14.623
PF3D7_0311400	2.02771	2.04319	2.50441	4.92473	4.81342	3.44332	2.05169	5.07325	5.26277	4.44803
PF3D7_0311500	25.5876	26.7738	27.0836	13.3868	14.1156	17.1524	16.2812	10.5473	11.879	9.85202
PF3D7_0311600	2.7937	2.91401	2.8145	4.71759	5.3447	3.59544	2.5981	5.95896	6.72495	5.71767
PF3D7_0311700	1.57836	1.99911	2.33632	9.11638	8.31006	3.23255	1.85151	10.4099	11.6134	11.7487
PF3D7_0311800	5.78286	5.30576	5.94036	9.57302	9.1646	6.41956	5.99395	12.2179	11.4424	12.1312
PF3D7_0311900	1.18263	1.08468	1.34313	1.44942	1.65788	2.60502	1.39261	2.19072	2.11985	2.05361
PF3D7_0312000	1.50741	1.68196	1.59582	3.38533	3.32071	3.35304	3.06408	3.93643	3.7512	3.01914
PF3D7_0312100	3.09157	2.9692	3.0724	5.54164	5.53224	3.85003	3.26278	6.91997	7.47263	6.64309
PF3D7_0312200	2.42157	2.09727	2.61257	6.43743	6.7022	4.24171	2.70564	8.26969	7.57432	8.28158
PF3D7_0312300	8.99793	9.12568	8.65276	15.1824	15.4298	15.271	16.9446	17.6879	16.5251	17.6132
PF3D7_0312400	9.65893	10.1558	9.56086	21.6852	21.1691	10.591	8.59241	24.4474	24.6114	25.6531
PF3D7_0312500	3.13833	3.71967	3.20047	6.34662	7.11387	7.44883	7.59264	5.51015	6.09019	6.62342
PF3D7_0312800	69.8283	67.3338	71.8532	105.255	104.482	96.7449	97.0676	101.948	96.8949	94.266
PF3D7_0312900	7.7326	7.31774	8.14493	7.89797	6.56538	10.5548	9.52169	10.8421	10.6984	10.5197
PF3D7_0313000	15.3616	13.2842	13.8045	16.2383	16.2625	13.8946	14.5215	18.9707	17.2244	16.3233
PF3D7_0313100	7.89764	8.82469	8.2875	19.4412	19.1876	25.3908	24.2397	21.089	20.6549	22.3592
PF3D7_0313200	4.68325	4.5547	5.93918	9.6888	8.96862	7.11181	7.45699	10.2019	10.9606	11.0549
PF3D7_0313300	4.35697	5.01294	4.39538	9.07041	7.06367	8.84359	5.80506	8.11455	8.93875	8.39337
PF3D7_0313400	7.87766	7.38144	10.1268	13.3237	12.9027	14.9233	11.6919	13.0747	11.3799	11.2929
PF3D7_0313500	6.758	6.91695	6.49518	8.53886	9.10683	12.5975	11.715	9.00143	8.80345	8.31324
PF3D7_0313600	3.92069	4.08529	4.94095	9.90905	9.8741	6.85284	4.69213	12.526	12.574	12.1898
PF3D7_0313700	1.80092	1.73357	2.41496	3.39739	2.79154	3.77174	3.31904	3.59341	3.55115	3.18006
PF3D7_0313800	2.21832	2.53103	3.00023	3.79684	3.87437	5.27003	3.75638	4.82173	4.82078	4.61087
PF3D7_0313900	0.47418	0.42041	0.483166	0.972311	0.922319	0.51115	0.33735	1.30018	1.61267	1.34318
PF3D7_0314000	4.81343	4.8156	4.60335	8.257	7.67985	7.26824	6.43141	7.33643	8.2341	8.3599
PF3D7_0314100	13.7418	13.6012	13.4621	12.4667	11.9836	12.0021	12.9241	11.4771	12.2738	12.8267
PF3D7_0314200	1.77708	1.55987	1.96006	2.67786	3.18065	3.22737	3.16757	3.33017	3.05789	2.9089
PF3D7_0314300	0.740488	0.91109	0.88844	1.475	1.37914	0.861572	1.44497	2.22573	1.26358	2.28821
PF3D7_0314400	4.51954	4.57565	4.7046	11.282	11.4425	12.4921	13.6214	12.5184	11.7861	13.338
PF3D7_0314500	13.5283	14.1805	14.1786	13.4749	15.0127	15.6933	14.1603	13.8012	12.5846	14.3283
PF3D7_0314600	10.3224	10.8731	11.8477	15.7143	16.8823	18.5245	13.2204	21.3546	19.6908	18.6756
PF3D7_0314700	5.99479	6.11175	5.89341	29.8903	30.0589	10.3195	9.09085	38.2844	39.8485	40.0585
PF3D7_0314800	2.04968	1.94392	2.34809	1.48218	1.41586	2.63288	1.70947	1.4628	1.1499	1.17292
PF3D7_0314900	4.4684	5.02159	5.3784	4.66454	4.44179	4.67082	3.14431	5.96469	5.44526	5.91372
PF3D7_0315000	2.06623	2.30654	2.46547	3.4469	1.91468	2.34897	1.79389	2.82198	3.48599	2.88585
PF3D7_0315100	32.3722	32.266	32.1496	31.9637	27.1659	21.3817	30.019	23.5638	26.286	24.3048
PF3D7_0315200	3.11121	2.78801	2.93893	4.1732	3.95637	2.65121	1.65643	3.5095	4.17207	4.20115
PF3D7_0315300	1.51201	1.65068	2.18103	2.99627	4.12852	3.91931	2.23703	4.01579	3.50057	3.27372
PF3D7_0315400	3.08415	2.97147	3.19062	5.5133	4.0464	8.3352	5.70112	7.61139	5.99126	6.51655
PF3D7_0315500	4.80433	5.3523	4.90858	12.1207	9.89093	6.08574	4.53345	14.8074	13.5622	15.4161
PF3D7_0315600	4.07871	4.1656	4.14201	12.8505	12.4702	6.48262	4.00411	16.8679	16.5191	15.249
PF3D7_0315700	1.72876	1.83012	2.19891	2.75122	2.25166	1.63794	2.15386	2.59894	3.33889	2.2148
PF3D7_0315800	21.4804	22.9049	22.7986	17.3651	16.7876	22.0299	20.7944	19.6468	17.0131	16.9616
PF3D7_0315900	5.5836	5.52078	6.22888	2.88077	2.49973	3.02025	1.70855	1.93517	2.45028	1.97897
PF3D7_0316000	6.54247	6.18759	6.73735	3.15032	3.15804	2.77058	1.34274	3.40025	3.00705	3.14134
PF3D7_0316100	5.04757	5.60202	6.21336	4.22312	4.93426	3.11383	1.79352	4.49659	5.1252	4.31821
PF3D7_0316200	2.74017	3.07786	3.73599	5.13923	5.38786	5.11483	3.29854	6.09929	5.73518	4.99219
PF3D7_0316300	14.0843	15.6406	14.5763	19.0233	18.6678	16.0756	12.5719	18.5762	20.5215	19.6106
PF3D7_0316400	5.46833	5.28352	5.95303	10.7475	11.226	8.36179	6.2123	15.0459	12.9088	13.0241
PF3D7_0316500	4.88095	4.82932	5.12061	7.25318	6.42382	6.19	4.09618	8.94581	8.09754	9.01027
PF3D7_0316600	25.5284	26.7968	25.313	55.1813	54.9503	53.1998	56.7439	56.8361	59.5059	58.2673
PF3D7_0316700	4.03392	3.60655	4.18923	6.75466	6.54531	7.02168	5.82583	6.18614	6.76177	7.02106
PF3D7_0316800	110.018	113.682	109.456	120.77	117.923	123.966	129.272	109.596	116.126	115.545
PF3D7_0316900	28.9944	28.7015	28.225	19.1793	19.1302	16.429	17.8421	19.0172	20.23	20.1652
PF3D7_0317000	14.8452	14.057	15.0016	30.4039	29.7228	25.5226	29.0399	34.0633	33.4958	33.4726
PF3D7_0317100	1.41379	1.42019	1.46015	3.19888	3.81863	2.71519	1.91915	3.60101	3.43734	2.72004
PF3D7_0317200	19.3869	19.4276	18.7497	21.0759	21.2013	17.896	17.2701	19.852	19.9044	20.7653
PF3D7_0317300	46.8346	46.9897	43.1023	34.9273	36.6353	37.0867	36.3652	34.7663	33.3567	34.857
PF3D7_0317400	2.66369	2.50165	3.13324	3.82707	3.73413	5.77313	3.30023	4.33986	4.26878	4.01294
PF3D7_0317500	19.7096	19.0725	19.4134	23.4083	24.9526	21.4941	18.7324	30.0693	29.1191	29.8166
PF3D7_0317600	79.9229	76.9424	85.4303	129.232	122.636	107.449	127.663	108.636	114.689	109.01
PF3D7_0317700	22.0664	21.1432	21.0579	26.9344	28.9041	23.5421	23.1004	30.4052	29.7976	29.5412
PF3D7_0317800	6.76312	7.19122	8.40463	14.4243	14.397	13.4008	15.6029	14.3906	14.0251	15.3732
PF3D7_0317900	2.1674	2.33081	2.27287	4.83559	4.93022	6.53077	5.22395	4.33266	4.68123	4.02509
PF3D7_0318000	0.768732	0.97366	1.26594	2.88987	2.29002	2.30185	1.21535	2.8678	3.61344	3.62922
PF3D7_0318100	4.30856	4.85909	3.49905	11.9814	10.9217	15.1988	13.2689	12.5504	11.1136	10.6898
PF3D7_0318200	55.9128	51.3874	53.2905	60.1952	60.0734	49.9794	54.3357	57.4516	59.8607	59.1518
PF3D7_0318300	16.3657	15.9568	16.0867	17.3231	17.5636	16.1942	15.8461	16.4561	15.6756	16.9232
PF3D7_0318400	1.33272	1.12093	1.41455	3.37323	3.32788	2.64378	1.61975	3.07628	3.31648	2.93141
PF3D7_0318500	6.29552	6.55463	5.98466	3.92426	4.03458	3.94124	3.03338	4.05424	3.92016	4.09012
PF3D7_0318600	28.3892	29.2124	28.0289	21.7664	20.3376	20.0638	22.8149	18.0964	17.0109	17.4364
PF3D7_0318700	16.3804	17.1349	17.6121	6.52271	6.2277	5.16763	3.39898	2.61892	2.79031	2.07141
PF3D7_0318800	1.82631	1.69796	2.61561	3.26681	3.30924	3.07174	2.06415	4.26185	3.90015	3.76905
PF3D7_0318900	16.4318	16.0748	17.042	24.0996	23.9482	31.8788	30.9081	25.241	24.3787	22.8463
PF3D7_0319000	7.6795	7.73027	6.96127	8.4339	8.00166	7.41184	7.35011	8.31549	8.41727	8.46421
PF3D7_0319100	7.61232	7.3884	7.94564	12.5976	11.4834	8.96893	8.20204	11.8995	12.0455	11.9676
PF3D7_0319200	19.8216	20.5786	20.4561	20.2725	21.3244	27.369	21.8366	21.0989	20.5225	22.6511
PF3D7_0319300	8.37635	8.42932	8.89293	13.1171	12.3658	10.8573	12.7893	11.365	13.7061	12.2132
PF3D7_0319400	3.5851	3.97109	4.02162	7.95701	8.44224	4.74433	4.02488	10.0984	9.73465	9.35884
PF3D7_0319500	28.4313	28.0626	26.7416	39.8777	39.6917	42.6775	39.6723	38.5599	39.4926	39.7695
PF3D7_0319600	43.0841	42.4372	42.8364	51.8854	52.2852	44.4092	54.7064	49	54.1291	53.4092
PF3D7_0319700	36.694	36.2864	34.9484	20.7086	21.7487	27.1775	26.319	22.4553	22.2537	22.0949
PF3D7_0319800	1.14264	1.68846	1.74729	1.72936	1.83066	2.80235	1.39358	1.4615	1.39918	0.93411
PF3D7_0319900	6.83507	7.22366	6.35886	12.0132	12.5061	10.632	11.1569	10.8783	11.2658	10.0959
PF3D7_0320000	6.26946	6.53309	5.80752	15.0761	14.5616	9.96674	9.13693	16.7122	17.2091	14.9705
PF3D7_0320100	5.44778	5.26103	6.45227	9.56556	9.84304	11.7489	10.3657	9.54777	9.88605	10.5044
PF3D7_0320200	1.59438	2.24379	2.62561	4.92413	4.30464	4.24368	3.21153	6.12417	6.2372	6.52185
PF3D7_0320300	31.6578	33.129	29.9715	56.7237	57.2395	62.0552	71.859	58.5733	60.4572	59.502
PF3D7_0320400	0.880725	0.773916	0.759882	1.12331	0.974726	0.565294	0.615589	1.23564	1.29334	0.933232
PF3D7_0320500	9.58539	10.1881	8.84142	13.4893	13.3197	29.2505	25.9167	20.3962	20.8907	21.7225
PF3D7_0320600	1.34114	1.01412	1.53282	2.05225	1.64157	1.82211	1.44308	2.37465	2.15855	2.64604
PF3D7_0320700	8.19091	7.61104	8.26678	10.0849	9.79773	8.50399	6.77005	10.1396	10.1226	10.7288
PF3D7_0320800	7.11226	5.70717	7.45377	19.9755	19.3156	22.2539	20.1738	21.7015	21.9267	22.2722
PF3D7_0320900	55.1083	52.5159	55.9821	56.2979	58.0098	51.3157	59.7294	52.4757	51.9585	51.3678
PF3D7_0321000	12.3544	11.9331	14.5708	28.8607	27.3225	31.2826	27.5107	29.4872	28.6511	26.9197
PF3D7_0321100	3.00009	3.03381	3.65361	3.36441	2.90874	5.19276	3.18098	2.46626	2.12598	1.85044
PF3D7_0321200	1.81521	2.193	2.69035	3.40717	3.58212	4.95039	3.01992	2.62536	3.01146	2.70875
PF3D7_0321300	2.00125	1.68033	2.77722	2.74341	2.62422	4.82089	2.23963	2.51656	2.46209	2.02664
PF3D7_0321400	5.30971	5.652	5.1394	3.39755	3.28621	4.19466	3.03631	2.61299	2.15536	2.03642
PF3D7_0321500	4.10071	4.33617	4.80919	7.34783	7.71317	8.38123	8.8325	8.82087	8.98759	8.46077
PF3D7_0321600	7.65387	8.17476	8.44568	16.1371	17.0531	19.6854	20.6203	20.2737	21.0768	19.9568
PF3D7_0321700	4.53569	4.62595	5.39144	5.75189	5.40972	5.84095	4.22408	5.78155	5.57072	5.0285
PF3D7_0321800	30.4559	29.5409	29.3334	23.1863	24.0561	26.1147	24.8077	23.0572	22.9716	24.1764
PF3D7_0321900	21.8127	22.4501	21.6666	16.308	16.8796	18.0137	18.1494	14.637	14.1307	15.1412
PF3D7_0322000	136.302	139.738	134.2	137.213	129.355	140.152	146.712	131.937	138.875	140.044
PF3D7_0322100	25.8698	23.6593	24.2256	29.4275	29.7545	32.6904	32.3285	26.4259	27.7692	28.0444
PF3D7_0322200	1.14414	1.0998	1.9178	2.76501	2.44885	2.74077	1.49231	3.08688	3.16921	2.85861
PF3D7_0322300	3.56843	3.57674	3.82604	6.03618	6.58595	8.50711	6.25041	5.88037	6.11881	5.37686
PF3D7_0322400	14.2989	14.5054	14.3355	21.6734	23.3628	23.5488	23.1505	23.5104	22.697	23.3354
PF3D7_0322500	2.75623	2.38021	3.21851	4.46996	4.42586	6.48245	6.60759	6.28153	5.61183	4.98984
PF3D7_0322600	0.713435	0.606227	1.00385	1.99992	1.88	2.01188	1.33637	1.41498	1.21356	1.31781
PF3D7_0322700	11.8626	11.0953	11.1114	9.30823	10.2713	9.86767	9.55876	9.64021	9.8899	9.78969
PF3D7_0322800	1.13184	0.806381	1.22319	1.66811	2.52878	1.77929	1.34206	1.97925	1.52566	0.971542
PF3D7_0322900	92.1366	92.3107	98.0294	164.428	159.26	146.018	154.044	151.431	147.177	144.225
PF3D7_0323000	5.46933	5.21526	5.05992	16.7158	16.7484	15.5925	15.2685	17.6418	18.0783	16.6011
PF3D7_0323100	3.93275	3.80222	3.95132	12.2985	12.1454	11.178	9.81169	13.1214	12.7524	13.0163
PF3D7_0323200	2.00306	2.24203	2.84794	3.24763	4.01612	5.30045	4.41878	4.43139	4.63688	3.87859
PF3D7_0323300	1.58809	1.40422	1.85042	1.84325	1.32317	1.57912	1.19378	2.54864	3.18148	2.21195
PF3D7_0323400	30.631	32.2312	29.6987	9.18218	9.4163	5.34094	4.72965	4.9274	5.1816	4.87742
PF3D7_0323500	23.6657	26.1494	23.1654	22.0182	19.8685	24.707	23.7222	18.2239	20.2754	18.5858
PF3D7_0323600	4.63248	4.22921	4.8087	8.5247	8.65879	8.72586	9.46465	10.4577	10.2033	10.4678
PF3D7_0323700	30.9539	31.9376	31.2013	27.9092	28.7925	33.9177	28.3446	26.6803	27.1663	24.2474
PF3D7_0323800	12.4136	12.1276	13.23	13.4711	14.1116	14.8298	12.9998	14.7194	14.8197	16.0962
PF3D7_0324000	0	0	0.170264	0.18845	0.193254	0	0.0871785	0.308567	0.228704	0.0788877
PF3D7_0324100	0.231704	0.513575	0.608123	0.772056	1.03535	8.04811	7.85752	2.4635	2.30639	2.28722
PF3D7_0324200	0.0609581	0.154416	0.338799	0.0624976	0.064091	0.292048	0.115648	0.0682223	0.20226	0.0523247
PF3D7_0324300	2.00338	3.33873	2.43095	0.792762	2.06939	2.44162	3.06727	1.57341	3.207	1.38778
PF3D7_0324400	0.135934	0.258257	0.167891	0.139367	0	0.244221	0.25789	0.0760667	0.056379	0.116682
PF3D7_0324500	0	0.0898422	0.0438044	0	0	0.169919	0.067286	0	0	0
PF3D7_0324600	0.0385887	0.0488756	0	0.237379	0.0811439	0.369754	0.658883	0.259123	0.128038	0.132494
PF3D7_0324800	0.172244	0.25452	0.212737	0.176594	0.241461	0.275071	0.4357	0.128513	0.142877	0.0492831
PF3D7_0324900	1.49586	1.76167	1.69195	2.92737	2.90268	2.86665	2.60888	3.2895	3.62234	3.43303
PF3D7_0400100	2.91338	3.18884	3.23309	3.90533	3.5843	3.35406	3.02757	4.61344	4.84774	4.57602
PF3D7_0400300	1.65581	1.95004	1.47102	2.0848	1.9547	2.29637	2.4249	1.23542	1.78314	1.54598
PF3D7_0400400	0.376122	0.354013	0.43045	1.25238	1.48023	1.06631	0.877229	1.02726	1.00182	0.924129
PF3D7_0400500	0.747952	0.454723	0.517322	0.306737	0.188734	0.860018	0.908154	0.2009	0.248172	0.359532
PF3D7_0400700	0.62512	0.46786	0.491324	1.34008	1.195	1.97393	1.77894	1.01762	1.03708	0.731708
PF3D7_0400800	0.0400957	0.101569	0.0990438	0.164433	0	0.576291	0.152137	0.0897477	0	0.0688342
PF3D7_0400900	0.203017	0.128569	0.0835816	0.138763	0.426903	0.972648	0.577737	0.151474	0.280673	0.0580882
PF3D7_0401000	0.0727179	0.0921029	0.13472	0.0745544	0.0764553	0.522583	0.275916	0	0.12064	0.124838
PF3D7_0401100	0	0	0	0	0	0	0	0	0	0
PF3D7_0401200	0.12395	0.039248	0	0.06354	0.0651601	0.371149	0.0587884	0	0.0514084	0.106395
PF3D7_0401300	0.0293553	0.0371808	0.0362564	0.0601933	0.246912	0.21096	0.222768	0.394242	0.0487006	0
PF3D7_0401400	0.0965672	0.08154	0.0397565	0.396024	0.135374	0.154217	0.366409	0.2882	0.160206	0.110521
PF3D7_0401600	35.2355	30.2453	36.5345	54.7866	51.7061	100.256	100.076	57.3964	58.0001	55.3414
PF3D7_0401800	5.64597	6.49072	6.34507	25.162	24.1992	175.762	171.213	30.7685	29.7035	30.8682
PF3D7_0401900	115.022	115.043	107.636	28.553	27.9659	17.1306	18.4924	19.3086	18.8531	18.476
PF3D7_0402000	7.805	7.59397	8.79274	33.7786	34.2668	156.401	129.61	52.49	54.1093	51.6681
PF3D7_0402100	80.4392	78.3398	78.3328	39.1786	40.148	28.7658	33.2147	35.9221	36.2366	38.5815
PF3D7_0402300	34.4759	35.3451	33.1827	8.38347	8.47625	6.12806	3.51445	4.404	4.30767	4.1547
PF3D7_0402400	103.537	102.933	99.9072	56.4399	59.8976	81.6178	74.6714	61.6802	63.5744	62.5719
PF3D7_0402600	0.112972	0.0953923	0.186042	0.386085	0.0791858	0.902078	0.785869	0	0.249896	0.0646483
PF3D7_0402900	4.18116	4.46179	3.9849	1.48517	1.31535	1.5773	1.43657	0.957991	0.928518	0.960832
PF3D7_0403100	4.50025	3.91869	4.41388	6.14056	6.47107	4.75599	4.14331	6.77709	5.7367	5.65232
PF3D7_0403200	43.7988	44.1832	45.9443	41.5768	40.6795	49.5722	34.9356	39.1611	38.2518	35.2396
PF3D7_0403300	0.906043	1.21508	1.21779	0.710355	0.896574	0.702191	0.758346	1.31225	0.751567	0.548981
PF3D7_0403400	20.2828	20.205	20.0084	11.8498	12.5953	15.0073	14.7264	10.0007	10.5912	10.5505
PF3D7_0403500	4.40801	4.77728	4.88303	5.7307	6.16349	7.13025	6.16429	8.59513	7.04906	8.38659
PF3D7_0403600	3.90045	3.92797	4.07709	4.39974	4.29271	3.55842	2.85115	4.00553	4.30911	4.16081
PF3D7_0403700	32.2616	30.1291	32.1151	36.8099	35.6168	41.7059	38.557	35.1589	33.9127	34.2819
PF3D7_0403800	14.7853	14.8919	13.2994	8.7691	9.32712	7.02714	6.04588	6.09149	6.64529	6.44172
PF3D7_0403900	5.72539	5.86931	6.38634	8.16295	8.69087	6.60037	4.25995	9.03081	8.7564	8.12431
PF3D7_0404000	11.5456	13.1282	13.4775	5.13633	4.60131	4.96589	3.60514	4.64012	3.58246	4.79457
PF3D7_0404100	1.13309	1.2078	1.53803	1.79432	1.65135	1.96182	1.23446	2.23491	2.24274	2.4845
PF3D7_0404200	1.56724	2.12682	1.93569	2.92672	1.94204	1.67603	1.32738	3.1948	3.29652	2.93079
PF3D7_0404300	43.3666	41.8	43.1577	54.5072	54.1101	65.4111	50.6698	51.3052	50.2609	48.8946
PF3D7_0404400	11.0195	12.6134	13.8637	11.1575	12.1616	12.7066	11.297	10.1879	9.25427	9.7526
PF3D7_0404500	3.80086	3.85127	3.05137	5.17725	5.30925	3.77203	4.069	5.34764	4.77429	5.73278
PF3D7_0404600	3.07495	2.77729	3.4231	11.7687	11.5112	7.14	5.83371	12.5556	12.0809	12.637
PF3D7_0404700	28.0175	29.3081	26.6968	9.79384	9.68027	11.758	10.0447	6.48281	6.89548	6.69931
PF3D7_0404800	6.1667	5.7062	6.72851	4.71726	4.50159	6.42935	4.81913	5.61423	6.20197	5.43046
PF3D7_0404900	15.6352	16.0362	14.3446	11.4817	11.425	10.9058	12.0416	10.4879	10.1164	10.1262
PF3D7_0405000	13.8684	14.4334	14.553	16.5553	17.3533	18.9123	19.1324	17.7383	17.7933	18.3358
PF3D7_0405100	17.2966	17.0263	16.4301	16.4163	16.9245	16.2613	17.3255	16.3393	16.1808	15.4688
PF3D7_0405200	8.49217	9.06675	8.84135	7.96248	6.67739	6.82441	4.71628	6.96565	7.34532	6.9312
PF3D7_0405300	2.00526	2.22967	2.73006	2.45622	2.3101	3.97918	2.15954	1.92573	2.11901	2.21548
PF3D7_0405400	56.8934	56.226	52.6836	51.6608	54.4734	49.0236	56.4475	52.3931	53.4638	52.9943
PF3D7_0405500	8.23568	7.19895	8.45264	13.161	14.8788	14.2637	15.9179	15.9244	13.6631	16.0635
PF3D7_0405600	4.50633	4.86205	4.26019	8.35618	8.01355	6.99665	8.78676	8.5301	8.6759	8.09439
PF3D7_0405700	2.87089	3.20158	3.06229	8.99866	8.89271	11.1956	11.1407	12.1488	12.1556	11.9979
PF3D7_0405800	2.58492	2.18267	3.48823	5.9875	7.85135	3.78408	2.3612	9.21461	9.0533	9.2862
PF3D7_0405900	27.6275	29.2957	28.3527	11.8514	11.1941	13.5589	10.8208	7.63573	7.9845	7.25523
PF3D7_0406000	11.8941	12.0966	12.3784	14.4158	13.6056	20.7247	19.4334	14.5156	14.3286	15.2068
PF3D7_0406100	35.4665	33.754	36.0111	65.6857	65.743	61.1434	64.7459	65.0391	63.9906	66.3399
PF3D7_0406200	390.672	389.879	372.337	1284.12	1304.9	397.497	418.539	1686.97	1657.15	1654.73
PF3D7_0406400	6.28031	6.03003	6.07672	4.9553	5.11207	6.65557	6.53393	4.40509	4.53734	4.89399
PF3D7_0406500	268.882	268.65	256.276	59.3864	59.7531	67.0293	54.6514	59.8424	59.4199	59.4986
PF3D7_0406600	0.743108	1.29416	2.52397	4.76172	5.4691	4.89528	2.1147	3.32665	5.8559	6.37864
PF3D7_0406700	2.72774	2.62737	3.30848	4.88991	4.1044	3.71708	3.00582	5.52062	4.66083	5.0754
PF3D7_0406800	2.25216	2.1164	2.96108	3.52562	2.64798	2.78451	1.74584	2.98128	3.29441	3.57536
PF3D7_0406900	5.35303	4.96196	5.9302	4.47283	4.05965	5.46557	4.31672	4.64403	4.80432	4.90696
PF3D7_0407000	22.2055	18.858	20.285	12.3274	12.9107	12.808	12.5703	11.2806	10.5255	11.0675
PF3D7_0407100	7.47904	8.09264	6.72915	3.72393	3.22869	3.0453	3.41413	3.91722	4.16332	3.88306
PF3D7_0407200	8.33422	7.3321	6.62124	7.71333	7.19951	9.28078	8.03391	7.10898	7.10011	8.15928
PF3D7_0407300	23.4405	22.1982	23.1542	17.2455	18.1986	24.5661	18.9411	18.2179	17.5986	20.4467
PF3D7_0407400	2.344	2.44016	3.29164	7.3742	7.29213	8.76864	7.00549	7.76218	7.93724	7.66224
PF3D7_0407500	5.0385	4.95558	5.87535	9.35029	9.88463	9.97935	12.5494	10.5848	9.66644	11.4042
PF3D7_0407600	0.546763	0.611046	1.08578	1.01123	1.0821	0.950218	0.386446	1.10385	1.44066	1.60123
PF3D7_0407700	11.6104	12.2919	11.0209	8.87944	9.63371	8.56924	6.71088	9.57786	9.59773	8.85434
PF3D7_0407800	20.8731	21.5121	20.2399	11.3543	11.9087	11.677	9.87138	10.5432	10.2223	10.5217
PF3D7_0407900	37.111	39.1389	37.3626	19.779	20.4898	16.8449	15.8553	11.9491	13.8649	13.4415
PF3D7_0408000	58.8118	55.4789	55.9752	23.8314	21.86	16.3687	12.742	13.5954	16.1808	13.4352
PF3D7_0408100	18.1118	19.6499	18.3716	9.932	9.89951	9.9946	7.36961	9.55364	9.21585	8.74073
PF3D7_0408200	11.84	11.6664	11.2174	8.06755	8.8918	7.79528	4.63899	9.01229	7.65575	7.19626
PF3D7_0408300	18.1002	16.7059	17.4093	31.3796	30.9767	36.735	41.7557	30.6258	31.7948	33.1468
PF3D7_0408400	1.61424	1.99028	1.78201	3.51506	3.72484	3.04559	2.84567	4.47654	4.92948	4.34079
PF3D7_0408500	4.81331	5.03947	5.53997	9.04472	9.08731	8.06757	6.07835	9.93992	10.1856	9.67028
PF3D7_0408600	1.91435	1.80597	1.66323	3.41103	3.85891	1.64456	1.40264	4.1372	4.09585	4.07974
PF3D7_0408700	0.47453	0.686891	0.558179	1.62172	1.54427	1.0826	0.664481	1.26447	1.72445	1.35775
PF3D7_0408800	0.370378	0.416989	0.660762	1.097	0.692291	1.87305	0.780744	0.82903	0.751007	0.141299
PF3D7_0408900	1.88212	2.22839	2.24879	3.2091	3.91469	3.45495	3.5319	4.05255	4.29338	3.79306
PF3D7_0409000	1.53494	1.4641	1.87824	1.21428	1.43452	1.69093	1.15943	1.54819	1.52475	1.30942
PF3D7_0409100	57.1356	60.167	54.9525	40.174	39.2479	37.3274	43.667	39.6697	37.8775	37.6034
PF3D7_0409200	40.1641	41.9485	41.3223	38.615	38.8901	41.1659	41.9767	35.4006	40.2627	40.5056
PF3D7_0409300	7.91596	7.9818	7.93183	8.92571	9.11717	8.782	9.49615	9.18599	9.21564	9.13841
PF3D7_0409400	12.4038	12.621	13.0604	24.5248	23.6638	29.8791	28.817	25.003	26.0502	25.5531
PF3D7_0409500	2.84103	3.03394	4.31164	6.54901	5.58364	4.62606	3.87511	7.64765	7.8555	7.93762
PF3D7_0409600	7.39431	7.80095	7.39512	10.5713	10.7506	12.6785	12.7263	12.5572	13.5623	13.4158
PF3D7_0409700	3.09702	3.42497	4.82419	5.49742	4.08239	4.26307	3.99012	6.2079	6.44164	5.51518
PF3D7_0409800	31.3331	32.7135	31.0778	29.8395	29.3868	30.2017	29.0399	31.8772	30.5351	31.674
PF3D7_0409900	1.04313	1.21958	1.09015	1.8757	1.41733	1.19174	0.852492	1.25724	1.22471	1.01937
PF3D7_0410000	24.316	23.6485	23.8417	36.5241	38.3088	41.0181	37.9654	35.0735	33.5439	36.0726
PF3D7_0410300	12.7643	12.5687	12.5157	13.1072	13.4834	12.6764	13.4555	12.4493	13.1936	12.5365
PF3D7_0410400	16.4988	17.293	15.3217	19.6026	19.0001	20.5087	22.8247	18.9957	20.1665	18.94
PF3D7_0410500	2.6738	2.30903	2.77701	4.61041	6.13357	3.93036	3.57391	5.16874	4.43585	5.42482
PF3D7_0410600	8.31134	8.73466	8.76088	15.9773	15.782	20.2958	22.3947	13.7923	14.2343	14.6375
PF3D7_0410700	15.0402	15.8247	14.6999	13.2692	12.8605	13.455	9.91782	14.4089	13.9073	14.9868
PF3D7_0410800	17.0794	16.3202	17.3726	22.854	22.4241	26.9593	24.0477	25.4342	25.3842	25.1209
PF3D7_0410900	6.30577	6.08575	6.40722	16.1316	17.5384	19.6418	16.3585	19.7061	19.8531	21.72
PF3D7_0411000	9.92185	8.5299	11.3176	53.9021	56.1625	42.1209	40.5685	46.9549	45.9112	53.0202
PF3D7_0411100	2.85601	2.67685	3.10415	4.80216	4.68437	3.69442	5.30998	10.6119	7.29675	8.43325
PF3D7_0411200	1.63435	1.79092	1.72372	5.32811	6.13971	7.25823	6.53223	8.20016	7.44872	7.21931
PF3D7_0411300	1.37911	1.6387	1.0536	3.46925	2.84019	3.61015	3.021	4.74175	4.59949	3.9541
PF3D7_0411400	2.73274	3.04369	3.19303	7.02663	6.54906	8.87378	7.50515	7.32073	6.59177	7.43181
PF3D7_0411700	1.12268	1.54046	2.19547	2.87759	3.54114	7.17163	3.54986	1.67529	2.32817	2.24858
PF3D7_0411800	2.22355	2.2904	2.48988	3.80884	3.82554	4.46271	3.57583	4.41453	4.4321	4.07988
PF3D7_0411900	4.08813	4.30492	4.45623	9.43548	9.66605	9.33755	7.80097	10.1295	9.85792	10.4866
PF3D7_0412000	4.18146	4.67849	4.74159	8.99965	8.44365	9.19639	7.95263	9.54531	9.32977	9.74354
PF3D7_0412100	1.92733	1.85011	2.35537	2.6624	4.09543	3.40191	4.11833	2.9971	3.43305	3.09976
PF3D7_0412200	1.6652	2.48573	2.49738	3.17061	3.56409	3.84648	3.89253	2.79545	2.66391	2.96081
PF3D7_0412300	0.856346	0.771756	0.833929	0.844205	1.38517	1.57797	1.03102	0.847811	0.846947	1.21568
PF3D7_0412400	4.06107	4.10726	3.73779	6.18775	6.34552	8.42145	7.23636	5.47535	5.59531	5.8941
PF3D7_0412700	0.770389	1.16983	1.26691	2.23426	1.97797	3.53796	2.85852	1.78155	1.76531	1.85597
PF3D7_0412900	0.109211	0.138324	0.190066	0.285012	0.302718	0.47566	0.329623	0.355565	0.214124	0.281231
PF3D7_0413100	0.079004	0.0813026	0.115873	0.151874	0.0934475	0.165596	0.121781	0.099471	0.106493	0.0762917
PF3D7_0413200	0	0.0765503	0.111971	0.37179	0.0635449	0.289559	0.458649	0.135282	0.0501341	0.207516
PF3D7_0413300	0.0915086	0.115903	0.0753476	0.375279	0.192423	0.292276	0.405084	0.204827	0.0506045	0.157097
PF3D7_0413500	8.97942	9.1698	10.1741	12.5897	11.0279	9.49873	8.78468	10.6507	10.1011	10.3208
PF3D7_0413600	25.7691	25.0661	26.3825	53.6934	48.5376	55.3842	51.0779	47.8549	52.7641	50.1181
PF3D7_0413700	5.94788	5.79497	5.49876	10.6446	9.91691	10.2434	8.17933	9.45326	11.2105	11.1475
PF3D7_0413800	0.80027	0.832604	0.670704	1.40654	1.202	1.43777	1.03024	1.91922	2.08631	1.71732
PF3D7_0413900	12.9232	12.9319	12.4599	21.776	23.7517	26.2354	26.8074	24.0929	23.2217	24.3531
PF3D7_0414000	4.85699	5.36235	5.03486	11.5252	11.7364	10.4243	8.49016	15.2076	13.9358	13.6882
PF3D7_0414100	0.910491	0.873643	1.23529	1.25879	1.63899	2.85851	1.97599	1.96079	1.73938	1.95385
PF3D7_0414200	2.45201	2.5788	2.83917	2.64861	3.08443	2.09776	2.45054	3.18524	2.6514	3.08193
PF3D7_0414300	6.56404	6.37495	6.21647	9.51212	10.974	10.3345	12.4531	10.643	10.505	10.7511
PF3D7_0414400	1.39217	0.77913	1.83942	3.31937	1.42968	3.7227	2.02695	1.44937	1.45023	0.666978
PF3D7_0414500	2.61171	3.36284	3.07847	10.444	10.8471	2.88154	2.09708	15.8882	16.5763	15.4416
PF3D7_0414600	9.67381	9.95167	10.2933	8.6609	7.30593	8.59484	5.94529	9.30174	8.70259	8.18678
PF3D7_0414700	7.24512	7.95623	8.52	7.95491	7.61748	8.12387	8.28612	8.22351	8.3115	7.873
PF3D7_0414800	8.31786	9.81628	8.73636	1.83541	1.97402	1.51662	1.44964	1.22166	1.19522	0.936985
PF3D7_0414900	29.4589	30.199	29.8521	7.52157	7.50407	7.629	6.17687	4.42351	4.81178	4.34463
PF3D7_0415000	14.8323	15.1481	15.4166	12.6367	13.4531	11.5099	14.1192	15.7231	13.7764	14.8387
PF3D7_0415100	2.4902	1.82062	3.10063	2.69839	2.76719	2.1824	1.45955	3.03619	2.1496	2.9543
PF3D7_0415200	2.56398	2.65586	3.24827	3.75831	4.05699	5.1325	3.52542	3.70481	3.70617	3.8613
PF3D7_0415300	39.3852	38.3507	36.9666	36.6295	38.0686	39.3945	36.6103	36.498	37.6202	35.6299
PF3D7_0415400	25.2595	25.8928	24.7203	19.6426	21.0999	17.5629	21.5241	20.9028	19.3992	22.2334
PF3D7_0415500	28.7168	28.9762	28.8133	26.2607	25.2694	28.7867	29.3275	28.1611	25.6927	29.4925
PF3D7_0415600	1.09304	1.31343	1.62693	3.79296	2.53417	4.36393	3.98785	3.32486	3.06877	3.80106
PF3D7_0415700	2.1391	2.3481	2.46585	1.46208	1.11381	1.70806	0.811648	1.27681	1.25053	0.979279
PF3D7_0415800	3.89801	3.84929	3.8216	1.10636	1.38927	1.58265	1.06541	1.05982	0.840323	1.05861
PF3D7_0415900	82.5465	81.784	86.2101	141.295	141.36	139.601	131.426	138.825	136.509	134.763
PF3D7_0416000	8.69446	8.52423	9.63287	20.3264	19.5898	13.2033	10.6297	24.6742	24.7507	24.8153
PF3D7_0416100	6.33604	6.07494	6.55324	9.4261	9.66643	6.52754	5.0646	12.2482	11.9449	11.3908
PF3D7_0416200	18.6612	18.0838	20.2252	18.9399	18.8302	22.8763	19.1868	17.7312	16.4145	15.3195
PF3D7_0416300	3.59985	3.92168	4.08474	4.88381	5.58072	5.98257	5.34485	5.27024	5.02386	5.15197
PF3D7_0416400	11.1827	11.1305	12.0167	17.9636	18.9381	21.7049	18.769	17.6695	17.6919	18.0265
PF3D7_0416500	4.70715	4.36721	5.23956	9.13569	9.65375	6.35718	4.15275	14.0049	13.7545	13.2688
PF3D7_0416600	1.37271	1.83744	2.40828	2.75079	2.75532	2.69044	2.01239	3.49158	3.41602	3.5349
PF3D7_0416700	5.86827	5.36801	5.97277	7.91056	9.08343	6.44295	6.39123	6.6892	6.7157	7.60239
PF3D7_0416800	31.3797	30.6123	30.3263	44.3945	44.1113	56.6535	52.8571	42.2205	45.4242	42.0537
PF3D7_0416900	8.42053	8.41262	8.4356	11.984	12.4534	15.768	14.3055	11.5325	10.9963	12.1738
PF3D7_0417000	1.09628	1.14704	1.47174	2.24793	2.55581	2.6832	1.13034	2.18711	1.66058	1.55472
PF3D7_0417100	0.346441	0.731326	0.570516	1.85489	1.74029	1.52147	0.620744	2.58484	2.13934	2.2138
PF3D7_0417200	4.44272	4.82969	4.6652	7.26574	7.71574	6.59228	6.31291	10.0248	8.7133	9.20182
PF3D7_0417300	12.8138	12.7367	14.2754	23.5623	24.611	28.2514	25.0756	27.0003	25.8893	25.5585
PF3D7_0417400	22.1262	20.5443	23.3868	27.5904	29.4259	34.7046	29.386	28.9565	26.7528	28.5898
PF3D7_0417500	4.45585	4.72891	4.74742	9.83959	9.49842	8.00542	6.47947	10.9601	12.6725	11.8526
PF3D7_0417600	1.99237	2.22383	2.86064	5.03013	4.52994	4.4744	2.48054	5.99259	5.10265	4.98096
PF3D7_0417700	1.51728	1.23699	1.65857	3.96945	3.55724	2.33951	1.55507	5.15281	3.93489	4.94009
PF3D7_0417800	4.18378	4.52069	5.64905	15.8976	16.1787	23.017	21.6819	16.1369	17.6268	16.3736
PF3D7_0417900	1.62418	1.3091	2.67468	5.41611	5.5542	5.89499	3.95284	6.09582	4.21871	5.29497
PF3D7_0418000	2.01256	1.95064	2.32578	5.16079	5.20162	4.17896	2.72787	5.99959	6.07851	6.05998
PF3D7_0418100	11.362	11.9157	12.1022	14.2392	13.6923	13.3579	13.6377	13.7314	13.2804	13.7066
PF3D7_0418200	38.1808	37.5914	36.8591	30.5549	30.8462	26.3139	32.7228	29.0471	31.6937	33.0076
PF3D7_0418300	103.447	93.5952	111.884	109.264	107.788	129.968	115.179	100.344	103.287	105.359
PF3D7_0418400	6.16646	5.93584	5.88982	13.8245	12.621	12.9006	15.5204	12.2383	13.3675	11.6449
PF3D7_0418500	3.509	3.83712	3.8494	6.56958	5.08718	5.63864	6.40908	4.39062	5.06215	4.75191
PF3D7_0418600	22.3888	23.1701	22.2255	6.7769	6.5778	7.46689	5.4313	4.45344	4.39189	4.32652
PF3D7_0418700	54.5962	53.3085	49.9665	42.2576	39.5349	46.2909	46.3155	37.364	37.7661	39.7064
PF3D7_0418800	1.47998	1.9667	2.03767	2.83571	2.44885	1.39485	1.28881	2.49809	2.25404	2.37414
PF3D7_0418900	2.14616	3.0348	2.9412	6.48053	7.48035	4.11992	2.5378	7.99543	8.4623	7.99973
PF3D7_0419000	1.30575	1.29079	1.31771	3.33048	3.75024	2.51757	1.78239	3.02963	3.83055	3.30778
PF3D7_0419100	0.586664	0.916436	0.917806	2.60641	1.80933	1.59272	1.9663	2.27613	2.33587	1.67859
PF3D7_0419200	0	0	0	0	0	0	0	0	0	0
PF3D7_0419300	2.10843	2.18	2.32067	3.3234	3.37797	3.29842	1.63267	3.08204	3.68827	3.25029
PF3D7_0419400	3.5	3.14469	3.23783	3.22339	3.37363	2.89071	2.13149	2.84596	2.73835	2.87333
PF3D7_0419500	7.92437	6.80759	7.19155	5.62828	5.28878	3.87907	4.16155	5.39834	4.7442	5.81626
PF3D7_0419600	95.7887	94.7283	96.5986	84.9038	85.0487	77.8726	73.9186	80.6479	77.6678	79.4739
PF3D7_0419700	9.80345	9.82092	9.93082	4.87858	5.12351	5.32166	4.0515	4.78007	4.708	5.04409
PF3D7_0419800	8.20163	8.00157	8.45972	6.99973	7.45787	7.96494	5.97163	7.93859	6.36199	6.54535
PF3D7_0419900	30.3822	29.4886	30.6807	32.5341	34.1492	40.6819	36.0195	28.7141	26.7676	28.0272
PF3D7_0420000	54.5507	53.7869	53.4533	37.8564	39.147	43.3061	38.9341	36.9505	34.9879	35.3587
PF3D7_0420100	30.902	32.0493	29.4702	27.2693	26.5782	28.0723	25.4425	26.3978	25.8191	25.4362
PF3D7_0420200	3.91427	3.80943	4.12353	3.2164	3.57075	3.13701	3.03047	4.67062	3.91538	4.59516
PF3D7_0420300	47.085	44.0864	46.3262	36.0315	37.0531	30.231	27.2035	29.4733	28.5685	30.7547
PF3D7_0420400	4.84909	5.53689	4.35569	8.58724	9.03792	10.8239	11.0116	10.6894	10.5434	10.4058
PF3D7_0420500	1.19923	1.61587	1.5757	1.93583	1.93153	1.03907	1.30699	1.37069	2.20118	2.54061
PF3D7_0420600	9.48275	9.94305	9.10686	11.5087	11.4936	12.3904	9.67374	14.6978	14.0583	13.6659
PF3D7_0420700	0.58705	0.599167	0.718021	1.49592	1.45017	1.78855	2.30316	1.33953	1.56962	1.29157
PF3D7_0420900	0.179548	0.110457	0.145727	0.31557	0.593295	0.540701	0.545012	0.401888	0.459573	0.537214
PF3D7_0421100	0.517073	0.622168	0.823836	1.15569	1.14166	1.37489	1.08888	1.08794	0.952189	0.985328
PF3D7_0421200	0.197202	0.0416287	0.121781	0.0673942	0.138225	0	0.124709	0.147135	0.16358	0
PF3D7_0421300	1.8472	1.99326	2.27509	5.06792	4.67633	6.29133	5.38394	5.07016	5.2388	5.12881
PF3D7_0421700	0.610422	0.65187	1.26394	1.19032	1.25842	1.921	0.965062	1.24577	1.08219	1.07876
PF3D7_0421800	1.68292	1.35644	1.32272	4.7057	6.43424	8.06281	4.06354	3.76694	2.53816	2.1012
PF3D7_0421900	2.1674	2.28765	6.0231	5.9257	8.35557	6.92261	4.45458	12.937	11.3865	13.3331
PF3D7_0422000	6.72374	6.01524	6.08885	21.1967	22.0627	18.3943	20.6643	23.2827	23.8724	24.6589
PF3D7_0422100	8.27757	9.96858	7.85622	17.9471	18.048	22.1448	23.0732	19.1355	17.616	18.8697
PF3D7_0422200	8.13917	8.08908	8.70332	18.8871	20.2124	15.7702	13.0397	20.8895	21.311	21.3016
PF3D7_0422300	15.0358	15.5585	15.3363	66.4656	63.735	15.4428	13.7479	89.1149	92.7956	92.5432
PF3D7_0422400	118.827	115.076	119.228	144.217	146.088	148.076	146.101	126.083	129.65	126.068
PF3D7_0422500	43.3793	42.0239	42.6676	41.3741	43.6673	39.8608	42.9404	41.0025	42.5672	43.341
PF3D7_0422600	3.43069	3.11966	3.85696	4.14865	4.53189	3.68764	3.92185	5.02091	3.28359	4.53049
PF3D7_0422700	20.554	22.6317	20.0789	23.8265	23.5681	29.4648	31.9292	18.595	19.6932	19.0569
PF3D7_0422800	2.74246	3.41	2.76758	2.81172	3.34054	2.16313	1.49108	2.88212	3.30135	3.47366
PF3D7_0422900	3.79038	4.36171	5.50928	3.74393	3.01319	4.70598	2.41161	2.89702	4.02602	3.37259
PF3D7_0423000	11.7551	10.9687	11.713	11.4115	12.001	12.107	9.69623	12.0754	10.9756	11.9913
PF3D7_0423100	19.176	20.0305	21.5062	24.9708	24.0432	22.2418	20.124	25.6547	23.7684	23.3658
PF3D7_0423200	14.5237	15.3621	14.7894	17.6627	16.8134	18.8761	19.8594	15.1305	17.8149	17.3076
PF3D7_0423300	13.0101	13.349	14.2975	6.83764	5.63138	8.52603	4.58903	4.06071	4.55756	4.74584
PF3D7_0423400	13.2146	15.394	14.1262	6.70069	5.666	10.3	6.58028	4.04221	4.61289	4.42896
PF3D7_0423500	15.5708	16.1011	18.0782	21.2068	20.6299	13.7293	12.6991	23.0851	20.7562	22.243
PF3D7_0423600	32.696	31.8555	32.862	35.8742	38.3816	40.7116	36.6236	39.4401	37.5528	38.077
PF3D7_0423700	76.1736	71.1586	72.7676	219.801	217.54	75.7026	87.3379	303.365	301.427	327.033
PF3D7_0423800	13.6749	13.6916	13.4265	6.62474	6.06728	5.45156	5.3198	6.68578	6.60715	6.69757
PF3D7_0423900	13.184	15.4909	17.2564	6.716	7.84621	6.25683	6.37107	5.47518	7.35959	5.90752
PF3D7_0424000	1.74523	2.18744	1.66155	6.18802	6.26933	8.57907	9.13973	8.66735	8.17333	8.11448
PF3D7_0424100	17.6035	20.4081	17.276	4.03236	4.03513	3.87497	3.0689	2.12987	2.23637	1.76968
PF3D7_0424200	25.1008	25.3233	24.3069	6.18583	6.74449	4.99168	3.48821	4.16121	3.90892	3.96313
PF3D7_0424400	31.108	30.7657	30.1961	7.57431	7.49542	6.84015	6.52615	6.82039	6.81171	6.54705
PF3D7_0424500	54.6798	51.845	52.9275	29.4101	30.6946	23.3953	25.9966	23.6855	24.0712	25.1196
PF3D7_0424600	134.537	138.04	125.729	42.3106	41.9722	32.9526	39.622	37.3281	37.128	37.0406
PF3D7_0424700	50.6686	50.8701	48.0805	80.7759	82.1697	92.7854	99.9907	73.046	72.2424	75.5899
PF3D7_0424800	151.481	148.384	149.184	23.347	26.3305	17.2083	20.0389	21.5451	21.1033	22.374
PF3D7_0424900	272.311	272.727	254.022	149.007	151.985	109.544	104.545	124.595	118.736	117.183
PF3D7_0425100	24.3633	25.2108	21.339	5.71406	6.02717	7.91509	6.19306	5.97015	5.61374	6.62922
PF3D7_0425200	10.5979	11.7041	11.8768	5.26997	4.49349	4.08132	5.36893	3.16721	4.07214	3.86684
PF3D7_0425400	7.21252	7.53359	8.15613	4.32156	3.74236	4.93641	5.33118	4.19325	3.72954	4.10055
PF3D7_0425500	0.228147	0.048161	0.140891	1.24751	1.35928	7.28696	5.48256	1.53201	2.08174	1.8278
PF3D7_0425700	0.20715	0.218643	0.127924	0.212381	0.145197	0.0827038	0.261998	0.154557	0.114554	0.474164
PF3D7_0425800	0.752952	0.611217	0.705927	1.81061	1.63368	1.64791	1.51938	1.30998	1.44788	1.35726
PF3D7_0425900	1.48011	1.37104	1.71894	3.89566	3.85562	13.8119	14.124	6.42819	5.57073	4.66478
PF3D7_0426000	1.54443	1.88038	1.51795	2.39745	2.67585	1.94101	1.54756	2.82399	2.65244	2.8101
PF3D7_0500100	1.87085	1.95605	1.76661	2.49725	2.32117	2.37114	2.18268	2.58679	2.79424	2.45554
PF3D7_0500400	0	0.0746988	0	0	0	0.141278	0.0559445	0.0660049	0	0.101248
PF3D7_0500500	0.106303	0.0897606	0.131294	0.217975	0.149022	0.254646	0.403349	0.0793138	0.0587858	0
PF3D7_0500800	27.96	26.9381	31.3103	96.1915	95.2932	419.051	350.753	148.501	148.868	146.573
PF3D7_0500900	2.86034	2.5934	3.45556	1.5384	2.0049	2.65838	2.16469	1.81926	1.52991	1.66366
PF3D7_0501000	21.4017	19.3968	23.6195	78.9371	80.8692	120.281	130.234	87.8815	83.9051	84.6233
PF3D7_0501100	80.0394	79.875	79.371	25.0369	27.8869	24.6432	29.2442	24.1853	23.351	23.8111
PF3D7_0501200	10.1093	10.1951	9.8003	41.8758	44.7618	161.993	169.428	65.8349	64.3434	65.8187
PF3D7_0501300	473.704	479.83	443.893	294.254	284.251	243.697	242.611	237.074	241.533	244.342
PF3D7_0501400	412.868	400.376	413.97	121.621	124.551	95.0065	84.7332	96.9575	90.0169	89.1842
PF3D7_0501500	18.8487	21.4184	18.4262	7.54756	7.21652	8.221	7.62411	6.92546	7.22752	6.5022
PF3D7_0501600	34.6957	34.5019	32.8196	17.843	17.5024	17.113	17.3953	11.4075	13.2548	11.7293
PF3D7_0501700	0.409458	0.414889	0.869835	0.973934	0.585483	0.980849	0.714666	1.17313	0.706466	0.843522
PF3D7_0501800	6.64164	7.73481	7.40403	12.6814	11.7895	12.5833	10.9966	13.09	13.1364	12.6459
PF3D7_0501900	3.39612	3.29564	2.85895	4.22677	4.58324	5.58546	5.12877	5.67288	5.10161	5.83028
PF3D7_0502000	8.59195	8.60671	8.34533	6.84878	6.84579	9.87709	8.52165	7.71673	6.54747	7.68487
PF3D7_0502100	1.40178	1.42959	2.09108	1.64249	2.10546	2.87823	2.17588	1.83369	1.63091	1.68767
PF3D7_0502200	2.73149	2.68078	3.21468	5.27839	5.83398	7.4682	6.7286	5.85791	5.43314	5.74498
PF3D7_0502300	0.963288	1.09807	1.9036	2.12337	2.22815	2.9998	1.55339	0.754656	1.11867	0.537459
PF3D7_0502400	100.793	98.8077	100.989	57.3831	60.6803	44.9393	40.6393	54.4992	50.3756	54.3622
PF3D7_0502500	1.39879	1.60558	1.67365	0.672243	0.505547	0.418847	0.373183	0.880583	1.05152	1.20068
PF3D7_0502600	2.11182	2.25245	3.25725	4.55823	4.69569	5.66395	4.3132	5.49595	5.14634	5.5336
PF3D7_0502700	2.44852	2.24471	3.54258	7.36373	4.80549	6.31228	5.97248	5.63721	5.99647	6.04503
PF3D7_0502800	6.7133	6.57774	7.45717	12.2939	12.2522	10.9233	14.4184	13.1365	11.3476	11.525
PF3D7_0502900	3.17583	3.6165	3.99441	8.78233	8.51611	10.3994	10.0602	9.32592	10.5858	11.1043
PF3D7_0503000	6.72713	7.53218	8.25653	9.90232	9.48963	9.95172	6.6013	10.4317	11.4752	9.77483
PF3D7_0503100	1.67743	1.55511	1.98634	4.00694	3.85455	4.63962	4.82276	3.29015	2.55335	3.17659
PF3D7_0503200	4.98316	4.87711	5.23545	7.51975	7.3259	8.68149	7.0188	8.49827	8.49972	8.48075
PF3D7_0503300	48.1678	48.6474	49.544	49.1487	50.4781	48.7555	52.3104	47.6685	47.3285	45.9653
PF3D7_0503400	35.5212	38.1928	39.117	21.716	22.059	11.6562	13.4128	17.3304	19.2792	18.3286
PF3D7_0503500	2.92765	2.96367	2.97217	5.86674	5.45666	6.80061	7.17424	5.83322	6.23682	6.43484
PF3D7_0503600	24.0293	23.4098	24.1364	6.4443	6.72093	4.77727	4.44222	5.57984	5.83424	5.77745
PF3D7_0503800	46.3152	44.469	48.0147	82.5865	78.8014	69.3626	76.4106	76.017	78.8182	75.1357
PF3D7_0503900	0.778376	0.821562	0.772006	1.8379	1.51277	1.86458	1.52146	1.79506	2.07396	1.61973
PF3D7_0504000	2.54717	2.45356	2.76065	7.61011	7.40267	8.85694	8.8874	7.02515	7.34683	6.87504
PF3D7_0504100	2.99589	2.33293	2.96016	3.0033	3.07987	3.08328	2.02088	4.02348	3.09257	2.66684
PF3D7_0504200	2.85872	3.19482	3.37973	2.8839	3.24674	4.21135	2.66824	4.03773	4.05788	4.27784
PF3D7_0504300	0.664669	0.658843	1.46339	2.66656	2.73455	1.3153	1.15134	2.26397	2.1095	2.53019
PF3D7_0504400	5.62171	5.96938	5.72587	12.6959	12.2099	8.41208	8.53227	16.3755	14.999	14.86
PF3D7_0504500	0.828305	0.944202	1.25321	2.92982	3.61414	2.43063	0.982146	2.54928	3.33235	3.73272
PF3D7_0504600	6.34946	6.07993	5.65929	14.1829	12.1128	8.04928	6.04369	15.5797	14.8052	15.1707
PF3D7_0504700	2.8825	3.05292	3.69519	13.2275	14.3277	8.5836	5.46859	14.072	13.6619	13.0795
PF3D7_0504800	4.3701	3.94796	4.43848	6.9375	7.26495	7.38101	5.61636	8.00871	8.16325	8.07089
PF3D7_0504900	4.8681	4.43508	5.40075	9.9821	8.51255	7.69246	6.70797	8.37306	9.32308	9.14904
PF3D7_0505000	8.86428	8.33656	8.46576	11.5715	12.6794	14.8763	14.9035	12.5408	11.6463	12.2032
PF3D7_0505100	10.2241	10.3891	9.58619	14.4592	14.8436	17.2767	17.9152	14.8803	14.4449	15.0246
PF3D7_0505200	3.84708	3.2198	3.66305	3.78786	4.20517	4.58751	5.30513	5.57633	4.49857	5.3243
PF3D7_0505300	2.00994	2.05125	2.33959	1.48252	0.790567	1.59338	1.17962	0.776793	0.815636	0.620605
PF3D7_0505400	5.74603	6.64632	6.14241	5.92948	6.42139	7.3749	5.34418	6.52841	6.59638	6.99714
PF3D7_0505500	4.3032	4.58413	4.51762	7.76806	8.61246	7.49188	7.65366	7.82601	8.60511	7.86242
PF3D7_0505600	3.81739	4.21778	3.9123	6.93936	8.02717	9.5336	7.60177	7.57499	7.90512	6.36757
PF3D7_0505700	28.7002	28.645	27.5232	34.6639	35.0028	37.9134	29.8693	34.8927	33.5824	33.8437
PF3D7_0505800	16.7132	16.6239	16.9298	31.0436	30.2797	37.5103	34.9322	32.4429	32.8707	33.5284
PF3D7_0505900	7.13249	6.75058	7.2846	13.902	13.5148	10.5612	11.6356	14.7368	15.4737	15.104
PF3D7_0506000	0.262956	0.211944	0.41335	0.784283	0.552942	0.801699	0.770985	0.6956	0.475905	0.902858
PF3D7_0506100	17.7443	17.4268	18.3497	13.9536	14.3094	15.7815	17.2821	15.3228	14.7078	14.9869
PF3D7_0506200	11.6131	11.724	11.4325	6.28796	6.14975	5.6454	6.46415	5.97417	7.20716	7.8967
PF3D7_0506300	3.15234	3.4223	3.83488	4.56847	4.88431	5.56416	4.76643	3.92589	4.83654	4.4759
PF3D7_0506400	3.42221	2.20665	3.07399	2.16897	2.74763	1.86314	0.944364	3.34257	2.58067	2.83071
PF3D7_0506500	9.06094	9.02885	9.98387	22.6053	24.6641	30.9903	29.025	25.751	25.7215	26.1249
PF3D7_0506700	6.28525	6.07656	6.35421	13.4726	12.7213	15.561	14.4172	13.125	12.3811	13.8548
PF3D7_0506800	13.9958	13.3583	15.0738	21.3701	21.2493	22.4907	20.2145	23.197	22.0996	22.6256
PF3D7_0506900	24.2487	24.6153	24.5514	18.3786	18.7772	17.2455	16.5202	16.3128	17.7772	15.8632
PF3D7_0507000	1.55402	2.01406	1.83009	2.55664	3.11579	3.11662	1.98835	3.80199	3.26763	2.79195
PF3D7_0507100	136.546	130.448	140.436	236.004	227.563	197.15	214.3	209.464	209.827	208.774
PF3D7_0507200	7.93307	7.51904	8.08834	6.93252	6.80139	7.23792	5.53026	4.85633	4.30604	4.34165
PF3D7_0507300	7.62472	7.60513	7.95233	3.12691	2.29364	1.87722	1.42645	1.16148	1.35279	1.39987
PF3D7_0507400	5.68265	6.25744	6.70348	3.47192	2.92639	2.88922	1.23211	1.92093	1.96247	0.8362
PF3D7_0507500	50.9449	52.739	48.932	17.9736	18.513	16.4649	14.0899	10.5734	10.8263	10.8717
PF3D7_0507600	10.5631	10.6392	10.2255	16.2786	16.8321	14.3615	14.7696	16.0247	15.5751	16.7769
PF3D7_0507700	11.9954	11.5427	12.8069	22.3516	22.1766	18.1279	20.7106	23.3899	21.797	22.0304
PF3D7_0507800	50.8387	50.3827	49.0423	46.964	48.8975	52.7614	49.6095	50.5353	46.5908	48.3855
PF3D7_0507900	19.418	16.5957	20.6298	21.6633	21.8433	18.8042	25.418	18.3633	18.5063	20.1636
PF3D7_0508000	14.6276	15.5967	14.2411	12.7781	11.2599	11.0394	11.7163	11.8187	11.2051	12.4598
PF3D7_0508100	9.03025	8.69673	9.70549	12.316	12.4258	10.5168	8.85543	11.3328	11.6329	11.752
PF3D7_0508200	2.39618	2.44016	2.78104	5.08622	5.82358	2.24985	2.30724	7.43876	8.19027	7.35906
PF3D7_0508300	3.32551	3.60102	3.43543	7.57666	8.41732	10.9658	10.7488	10.0856	10.7957	11.2419
PF3D7_0508400	2.66683	2.34263	3.00159	4.93917	4.56763	5.461	4.69221	5.72857	5.63741	5.8336
PF3D7_0508500	12.7363	12.4323	12.3173	10.4521	10.4465	10.705	9.24086	8.46144	8.55615	8.59212
PF3D7_0508600	30.3396	30.6254	29.5143	26.714	24.4918	27.6465	24.3805	21.5538	23.3168	22.1834
PF3D7_0508700	33.3212	30.8588	36.116	41.3927	40.0679	46.7569	42.8083	44.7468	43.6216	42.7353
PF3D7_0508800	5.6852	5.45615	6.70484	7.0333	6.13357	9.54285	8.58251	7.01256	6.98983	7.14036
PF3D7_0508900	15.9503	16.6009	16.5773	13.4182	14.1643	14.5526	10.3517	13.3313	12.7751	12.0982
PF3D7_0509000	5.08867	6.00401	5.48065	11.7697	11.9106	13.641	14.3087	13.5936	13.9446	13.3639
PF3D7_0509100	6.70735	6.99994	7.07414	9.32353	9.6933	12.0956	8.69778	10.037	9.71056	10.3504
PF3D7_0509200	1.53536	1.84901	1.55435	3.14826	2.59341	2.35145	1.81455	2.98594	2.4219	2.63582
PF3D7_0509300	11.6128	11.3049	11.2313	13.4312	13.2187	14.3689	14.7483	16.4338	15.9619	14.2107
PF3D7_0509400	53.6818	52.4599	48.1562	37.6829	39.0666	36.7596	40.8518	38.9273	38.7004	39.5693
PF3D7_0509500	3.5983	2.69854	3.74251	3.64064	2.93699	3.28908	3.18873	3.6032	2.59207	2.8042
PF3D7_0509600	7.51253	7.36605	8.14629	17.06	16.8044	21.9625	19.2111	20.3686	19.8188	19.8977
PF3D7_0509700	1.04733	1.19898	1.26868	2.72576	2.7529	1.20619	0.802429	3.24593	2.90703	2.80074
PF3D7_0509800	28.3637	25.7017	28.7471	35.5933	36.5783	34.759	35.9127	34.1137	33.0744	33.9936
PF3D7_0509900	1.80342	1.82155	2.42475	3.97878	2.35213	3.77321	3.63793	2.09497	1.96934	2.19464
PF3D7_0510000	1.42084	1.52858	1.9663	2.66773	2.84374	2.41942	1.67255	3.19947	2.61278	2.4833
PF3D7_0510100	10.0183	9.07713	10.1948	14.6223	15.6272	17.4613	14.1216	16.6611	16.4695	17.6198
PF3D7_0510200	10.4321	10.4314	10.4927	10.276	9.53034	11.7895	11.837	12.1781	11.8582	12.2023
PF3D7_0510300	2.18765	2.23206	2.55184	8.41089	9.07257	5.45883	4.43857	10.8136	11.0896	10.2759
PF3D7_0510400	5.81675	5.39582	5.12002	4.36774	4.92701	5.80906	6.96315	5.72139	5.68128	5.51333
PF3D7_0510500	14.3993	14.5902	15.5051	32.4905	31.1684	38.6605	38.9809	33.7564	32.0593	32.1661
PF3D7_0510700	0.523165	0.520637	0.923081	1.76238	1.41442	1.25323	1.34701	1.17102	1.42589	0.962294
PF3D7_0510800	1.37232	1.3876	1.63797	5.4151	5.16517	1.71275	1.44397	6.65969	6.58137	5.97891
PF3D7_0511000	43.4107	45.6498	40.6617	71.0406	68.2284	82.4228	89.8547	70.1656	73.4482	69.6792
PF3D7_0511100	1.22719	1.26515	1.62143	4.0964	3.9608	2.32442	1.89503	3.89671	4.02448	4.16454
PF3D7_0511200	4.90795	4.88423	4.67622	5.13459	5.37081	6.09439	4.29455	5.91879	4.86878	5.72603
PF3D7_0511300	1.69881	1.48466	1.8464	5.05097	4.96542	6.93844	6.33306	5.11437	4.76299	4.84126
PF3D7_0511400	1.29363	1.29354	1.85003	2.02435	1.71804	2.77267	2.19589	2.36218	2.71092	1.87018
PF3D7_0511500	109.686	98.574	109.297	73.3139	79.9684	78.4389	73.7571	67.7694	62.7627	66.4768
PF3D7_0511600	3.34865	2.99997	3.90052	2.00969	1.88919	2.54344	2.3759	1.82815	1.67115	1.21519
PF3D7_0511700	1.97579	2.12931	2.5045	3.87368	3.42578	3.57048	4.17585	4.888	4.02543	4.7606
PF3D7_0511800	31.0227	29.8445	32.9526	54.5129	56.876	50.6732	54.9557	59.9937	59.8678	63.7274
PF3D7_0511900	1.06217	1.07262	1.36506	1.50105	1.7506	2.16618	1.68834	2.82728	2.2384	2.21774
PF3D7_0512000	6.69923	7.6865	7.56031	24.0799	24.3071	24.2291	22.3788	25.3447	27.9813	26.6099
PF3D7_0512100	1.44678	2.1484	1.84852	4.19421	3.88152	3.94376	2.83943	3.46171	4.22107	4.71057
PF3D7_0512200	3.65242	3.4136	2.94675	7.82152	7.4635	12.7359	12.685	9.79063	9.06466	8.95032
PF3D7_0512300	6.27776	6.19767	5.83278	7.73913	8.05609	8.5868	9.24732	7.47162	7.3313	8.36789
PF3D7_0512400	4.26101	3.22413	4.03249	4.42536	6.28365	7.82108	5.6692	4.95458	3.76404	4.56005
PF3D7_0512500	2.10472	2.17346	2.91568	3.65478	3.84764	2.65717	2.08644	4.96572	4.27818	4.70376
PF3D7_0512600	15.4769	15.3117	15.4656	23.3809	24.8557	23.2029	22.1987	23.4513	25.2306	23.9309
PF3D7_0512700	5.20678	5.3523	5.74738	18.5679	19.729	24.2224	24.8624	19.3679	22.0334	21.5911
PF3D7_0512800	1.60525	1.5553	1.82165	5.92205	6.46252	7.46064	6.49433	6.52592	6.76025	7.23106
PF3D7_0512900	1.2407	1.68785	2.04317	2.92097	1.93254	4.40307	2.00511	3.39424	3.04938	3.62884
PF3D7_0513000	3.87883	4.16524	5.55445	14.6392	14.8942	13.2642	10.9315	17.6159	17.3932	16.4544
PF3D7_0513100	7.76861	6.24848	7.28375	8.4299	8.76408	5.43344	4.78728	8.8213	9.87781	10.2216
PF3D7_0513200	17.7247	16.774	17.8726	18.1201	19.2169	21.7978	20.3575	18.3495	18.5825	18.2667
PF3D7_0513300	65.1766	68.7288	62.411	73.3787	73.4257	139.023	157.941	79.6486	83.4975	77.4341
PF3D7_0513400	1.83703	1.55916	2.0116	5.20368	4.53988	3.90153	4.49117	4.32384	5.74968	4.94189
PF3D7_0513500	3.72223	3.73601	4.59729	9.7926	9.23003	9.84182	8.79381	8.17439	8.97153	8.07807
PF3D7_0513600	11.6219	12.2441	13.2369	40.8552	40.2364	23.653	19.809	50.6376	50.9238	49.5902
PF3D7_0513700	0.918592	0.876024	0.880941	4.43196	5.1358	1.24262	0.799603	4.37832	5.18144	4.17438
PF3D7_0513800	3.98576	4.49211	4.33872	9.83512	7.10273	8.9005	7.56166	7.63617	8.74183	8.46619
PF3D7_0513900	1.55307	1.77038	1.91819	2.54767	3.20047	3.34832	1.47322	3.68487	3.24646	3.57275
PF3D7_0514000	2.00332	2.19731	2.1937	4.02314	4.21257	2.52314	1.99828	4.71525	4.48848	5.31834
PF3D7_0514100	3.35469	3.47251	3.60703	7.228	7.10792	5.44578	4.10295	9.3385	8.29168	8.63872
PF3D7_0514200	3.4062	3.55923	3.53085	7.184	7.34159	7.25611	7.01604	6.75288	7.74982	6.87091
PF3D7_0514300	3.25276	3.27315	3.53684	9.02267	9.54645	11.6401	11.812	10.9658	10.1802	10.723
PF3D7_0514500	1.16016	0.835559	1.74196	5.97061	4.87914	2.88812	1.76944	5.14273	5.01935	4.64729
PF3D7_0514600	5.29219	5.7589	5.68938	8.31454	8.84001	12.5702	12.0482	6.80711	8.60667	7.42184
PF3D7_0514700	0.691457	0.896888	1.36848	1.53742	1.52406	2.15528	1.43825	1.19342	1.10567	1.01543
PF3D7_0514800	7.4192	7.16833	6.66576	7.45848	7.81432	9.94004	8.4702	7.11294	7.01476	8.07044
PF3D7_0514900	14.8733	14.2766	14.7151	10.2591	12.6903	11.7052	13.2222	12.3318	12.1114	14.0034
PF3D7_0515000	40.7034	41.0003	39.334	42.4407	41.1949	46.8815	42.2672	40.6644	41.1755	40.9456
PF3D7_0515100	2.64247	2.60314	3.10504	4.89163	4.78482	5.49478	3.4814	4.64143	4.59699	4.18992
PF3D7_0515200	3.01439	3.08374	4.51061	7.7263	6.58242	5.83227	4.83899	8.30426	8.36688	6.86675
PF3D7_0515300	8.71602	9.41453	9.31132	12.6952	13.7986	16.9739	16.1785	13.7922	13.0052	13.0031
PF3D7_0515400	15.6192	15.5195	16.3846	5.66025	5.97161	5.25671	4.06901	5.68976	5.12316	5.01167
PF3D7_0515500	1.28615	1.25308	1.22193	2.88521	2.63515	1.42197	0.980187	2.63278	2.71731	2.32122
PF3D7_0515600	1.37649	1.55778	2.07788	6.31142	5.72192	2.65619	1.39034	7.07497	7.46399	7.37367
PF3D7_0515700	37.6361	38.791	38.5751	39.5325	39.8165	26.4235	23.3826	39.0849	41.2601	40.6866
PF3D7_0515800	2.50585	2.38768	3.57766	5.044	4.93089	6.11287	5.75717	5.0429	5.30142	5.17019
PF3D7_0515900	3.32121	3.33722	4.53955	5.94756	5.16802	5.9404	4.36862	7.0375	5.28952	5.0935
PF3D7_0516000	1.40911	1.53129	1.95664	3.79554	4.03257	3.8948	2.61005	3.7886	3.67949	4.10815
PF3D7_0516100	2.23671	2.31674	2.57223	4.17871	4.45249	3.34577	2.72521	4.99538	4.44461	5.11128
PF3D7_0516200	52.4276	48.2342	57.5261	92.915	90.3905	67.6127	78.6819	79.5483	80.6902	81.5865
PF3D7_0516300	12.808	12.453	11.7796	20.0148	19.0942	17.9076	19.6935	18.2106	19.6141	18.9715
PF3D7_0516400	4.97842	4.71444	5.80401	6.29671	7.72914	7.18887	7.4147	9.58122	8.25924	9.06588
PF3D7_0516500	6.36321	6.81958	6.96351	8.81007	8.38663	4.99412	3.57691	7.54757	6.61668	7.50053
PF3D7_0516600	7.71918	8.35839	8.78122	9.52398	9.42046	10.5081	8.14514	11.5884	11.4491	11.9983
PF3D7_0516700	26.5429	25.9584	26.7892	28.9098	26.7195	26.8678	31.3699	26.7515	24.5776	25.4442
PF3D7_0516800	9.1463	9.04933	10.1491	23.5767	23.3379	13.8791	10.4555	26.0376	25.0464	26.0029
PF3D7_0516900	103.384	98.5969	107.887	162.72	159.88	137.843	143.253	149.358	155.175	155.009
PF3D7_0517000	72.9034	75.1757	72.5206	97.8983	95.6455	80.4572	96.5295	91.9723	97.6379	97.0289
PF3D7_0517100	9.12919	7.13157	11.0953	8.74324	8.00824	6.46024	6.46461	8.97309	8.13196	9.29088
PF3D7_0517200	37.9488	29.3916	41.2243	28.5141	31.4424	22.5279	20.3242	29.4466	33.0852	32.8888
PF3D7_0517300	73.3427	70.0831	76.6717	58.5252	57.7139	51.4489	52.9868	52.1476	51.1575	52.1383
PF3D7_0517400	13.7133	13.2357	13.9369	31.0514	30.8408	27.6238	27.5816	35.7218	37.8211	35.0458
PF3D7_0517500	2.69449	2.0669	2.68735	6.69235	6.43737	3.42427	2.66395	6.25769	6.88365	6.79747
PF3D7_0517600	3.86719	2.7948	3.54011	6.11055	5.07048	3.48754	3.27995	6.31384	6.86858	6.28751
PF3D7_0517700	67.9016	67.3595	68.4204	84.228	84.1482	71.1459	92.2833	82.4903	83.6882	85.7978
PF3D7_0517800	2.93647	2.89277	2.82086	3.9186	4.50858	2.2331	2.21071	4.06888	3.71172	3.8409
PF3D7_0517900	8.08749	8.50165	8.85646	11.1788	10.1556	8.51019	7.2679	11.3232	11.0271	11.0455
PF3D7_0518000	12.8451	11.541	12.1063	14.2942	14.6959	12.7574	13.6616	15.4056	14.3829	14.4582
PF3D7_0518100	3.92621	4.21014	4.10548	7.58974	7.85079	9.55902	9.03285	9.23746	9.28422	10.076
PF3D7_0518200	7.47461	7.66229	7.13972	8.82116	8.08492	5.53904	5.66204	10.7124	9.54566	10.1548
PF3D7_0518300	15.0165	15.2907	13.607	29.1588	27.9944	25.4152	33.5823	27.1464	28.6293	28.5449
PF3D7_0518400	1.30044	1.64711	1.88549	1.39125	2.14008	2.70885	0.85814	1.89836	1.78223	2.32959
PF3D7_0518500	25.6718	25.1674	25.8137	33.1883	33.4981	32.5022	32.499	31.068	31.9148	32.9444
PF3D7_0518600	5.77365	6.16012	5.96091	11.4412	11.3094	7.29058	5.73153	12.0551	12.7095	12.5371
PF3D7_0518700	4.97254	5.16806	5.51686	11.6062	12.3563	11.9389	10.21	11.957	12.5015	12.5366
PF3D7_0518800	0.864398	1.09483	1.06761	4.43114	4.72588	2.41576	1.14794	4.1276	4.30213	3.90774
PF3D7_0518900	1.2543	1.53389	1.81628	2.03983	1.27329	1.55413	1.88729	1.64581	1.4351	1.85631
PF3D7_0519000	1.82342	1.54813	1.55914	3.45133	3.32865	4.65596	3.91551	6.14456	4.75368	5.60711
PF3D7_0519100	5.88813	6.28023	6.67698	7.41366	8.83359	5.77393	6.33664	8.16981	9.71133	8.98526
PF3D7_0519200	35.9692	34.5771	38.0957	54.6744	52.9895	51.6888	60.2716	52.9984	54.6551	53.349
PF3D7_0519300	1.96849	2.00544	2.41365	5.08938	4.64924	3.48535	3.08507	5.49171	4.94594	5.265
PF3D7_0519400	115.128	122.224	112.349	143.402	128.874	118.803	131.792	129.967	140.51	134.562
PF3D7_0519500	5.32377	5.07439	6.2149	20.0548	20.5661	21.761	16.9732	23.3755	23.2458	23.6612
PF3D7_0519600	11.6693	11.7912	11.6184	14.0505	13.908	14.8844	16.3678	15.4587	14.4568	15.6289
PF3D7_0519700	117.398	118.966	115.181	65.3055	70.5184	59.0185	58.931	71.2098	65.8159	65.091
PF3D7_0519800	45.2184	44.5148	42.7105	48.0445	50.5487	47.4875	44.9957	49.4106	48.3441	51.265
PF3D7_0519900	2.70311	2.55132	3.61145	4.66338	4.31771	4.35834	3.55033	4.56694	5.08816	4.529
PF3D7_0520000	114.754	112.66	117.368	164.55	163.941	159.241	154.393	149.31	150.07	147.627
PF3D7_0520100	9.79008	10.0019	9.64423	12.6321	11.9847	13.2534	14.1999	15.5019	15.184	15.6956
PF3D7_0520200	7.67654	6.96733	7.4659	10.1897	9.17582	11.9928	13.3911	11.1508	9.67976	10.0803
PF3D7_0520300	7.7518	7.79023	8.44411	9.74555	10.6354	11.3851	14.1279	10.8658	11.3424	11.4317
PF3D7_0520400	4.46161	4.44193	3.89579	5.48915	5.45456	7.00914	6.69281	7.84992	7.092	6.91132
PF3D7_0520500	6.63685	6.50559	7.02101	6.7453	6.00711	7.39624	5.96715	5.29631	6.12764	5.94459
PF3D7_0520600	33.4706	34.0554	32.3004	26.8127	26.7043	26.9409	25.7945	25.5349	27.3176	25.8665
PF3D7_0520700	5.12796	4.90699	5.60808	4.58581	5.43902	6.11491	6.34288	7.55936	6.20248	6.90311
PF3D7_0520800	6.07982	6.04531	5.99328	11.5347	12.6532	12.536	11.4051	12.5149	12.9899	13.3542
PF3D7_0520900	59.1047	61.198	59.0046	66.2178	69.1361	69.6678	85.0084	59.5256	62.3084	63.0057
PF3D7_0521000	15.0736	13.536	15.186	24.5578	24.8485	28.5301	22.9483	26.3015	25.1615	23.9835
PF3D7_0521100	0.241503	0.235967	0.392024	0.466908	0.435284	0.611575	0.39272	0.633234	0.503682	0.568594
PF3D7_0521200	2.40321	2.60902	3.73914	5.43979	4.39716	3.73821	3.07901	5.72849	5.95453	5.35805
PF3D7_0521300	16.8743	16.8595	17.73	13.8643	15.5229	18.1908	13.7834	17.831	15.5418	18.2638
PF3D7_0521400	1.8303	2.82217	2.11315	4.6913	6.23327	7.5298	7.8506	6.45694	5.80891	6.01108
PF3D7_0521500	1.9533	2.18426	2.43424	3.75267	4.21839	5.22709	5.87576	4.64785	4.96298	4.86382
PF3D7_0521600	3.17949	3.34682	3.76776	2.59902	2.21354	2.83042	1.87482	2.69283	2.35227	2.24973
PF3D7_0521700	4.84197	4.35999	4.00242	4.49886	4.85219	5.34634	6.3154	4.45936	3.89092	5.10868
PF3D7_0521800	1.87399	2.25586	2.12327	2.82641	2.34483	2.00341	1.61604	3.46663	3.16036	2.9247
PF3D7_0521900	2.21884	2.25436	3.33462	6.30062	5.86698	6.23707	3.7532	6.68932	6.59402	6.33833
PF3D7_0522000	16.0339	16.3406	15.7562	24.4681	22.4918	24.487	25.1798	30.4921	26.1559	26.7832
PF3D7_0522100	4.5774	4.61845	5.14701	7.27244	6.75869	5.38961	3.95305	8.5588	8.09039	7.8392
PF3D7_0522200	7.65081	8.72891	7.57437	9.58488	9.61923	9.13976	8.56492	9.74744	9.71013	10.2538
PF3D7_0522300	13.9181	14.5036	13.4043	15.8921	15.1968	18.2672	17.9895	14.503	14.5942	13.4978
PF3D7_0522400	6.91265	6.55953	7.08548	7.4154	7.78854	6.56606	4.8259	7.6092	7.68372	7.73581
PF3D7_0522500	4.59263	3.67385	5.37377	8.6242	6.91262	7.75899	5.77809	7.46641	6.81718	7.5524
PF3D7_0522600	3.26224	3.77627	3.3191	3.2898	2.95197	3.81123	2.56185	3.38166	3.14965	2.86907
PF3D7_0522700	1.27722	1.50004	2.66737	2.52371	2.14858	3.00392	2.15876	2.07916	2.08039	1.71426
PF3D7_0522800	11.9851	11.4512	11.2369	14.4882	15.2171	15.1967	15.3146	15.1776	14.621	14.5103
PF3D7_0522900	2.53916	2.7332	2.24487	6.78389	7.25746	2.67434	1.93722	8.30429	7.57795	8.35589
PF3D7_0523000	158.642	159.719	137.699	74.5973	78.4407	68.4588	85.4365	74.1788	73.1523	75.8107
PF3D7_0523100	7.67882	6.95656	7.15777	13.0447	13.2665	17.9527	16.3172	15.6253	14.7714	15.8055
PF3D7_0523200	1.74039	1.71918	1.57359	2.03194	2.46898	3.71028	2.82788	2.34854	2.01699	2.40169
PF3D7_0523300	2.19368	2.20643	2.94846	4.58637	4.11539	2.83354	3.18254	5.24717	5.35197	4.98441
PF3D7_0523400	13.9396	14.612	13.8759	22.5209	24.5501	21.8494	22.1495	24.0487	22.4788	23.4339
PF3D7_0523500	0.830587	0.866356	1.41809	2.90533	3.44173	2.39929	1.205	2.56998	2.99907	2.51631
PF3D7_0523600	1.54221	1.40396	1.93454	2.81644	3.24295	3.80979	3.42872	4.63861	4.11766	4.3437
PF3D7_0523700	1.65298	1.60571	1.80801	1.85271	1.98832	1.96306	1.71416	2.10081	1.75461	2.04414
PF3D7_0523800	8.52585	8.1138	8.88426	9.90772	9.98007	5.86196	6.63854	8.18122	8.11948	8.24151
PF3D7_0523900	2.97501	2.76183	3.06896	3.03281	2.98573	1.92336	2.59756	2.91334	2.66408	2.7568
PF3D7_0524000	166.522	167.203	167.014	139.594	138.869	110.965	141.496	122.107	125.75	126.112
PF3D7_0524100	28.9373	28.4969	31.2048	20.4918	19.6432	18.6779	18.2041	21.1705	18.5151	20.0432
PF3D7_0524200	2.85863	2.96948	2.76866	2.8254	3.11367	2.61103	1.79477	3.72867	3.20716	3.00102
PF3D7_0524300	8.22235	8.27911	9.56048	14.9906	15.2281	17.595	15.5339	17.1338	16.2949	15.7399
PF3D7_0524400	41.3445	38.8708	42.1111	44.5548	45.4609	46.684	49.4121	37.5471	39.0394	40.8358
PF3D7_0524500	6.3447	6.35476	6.97485	5.12091	4.9203	4.85062	5.29285	4.33097	4.40446	4.55774
PF3D7_0524600	6.68797	5.50316	7.30499	8.39617	8.51458	7.84697	6.17148	9.92903	9.73678	10.4271
PF3D7_0524700	5.04342	6.59068	6.03134	12.4209	12.0642	15.9807	18.1239	13.9767	14.0779	13.4226
PF3D7_0524800	3.27638	3.29165	3.7219	4.91427	5.20968	4.72363	4.71944	6.45088	5.83817	7.01352
PF3D7_0524900	23.1281	23.3369	21.6201	22.6648	23.5524	24.2512	27.1684	23.9581	25.5442	25.3588
PF3D7_0525000	3.63321	3.61792	4.20882	7.43281	7.55207	14.4655	12.2803	8.05756	7.69029	9.16238
PF3D7_0525100	104.724	97.2452	108.689	64.9308	65.6566	71.4933	81.12	54.4614	54.4969	54.2726
PF3D7_0525200	14.2768	14.1903	14.2104	11.5308	12.0515	14.1294	11.6709	12.5146	11.1718	11.6532
PF3D7_0525300	2.16616	2.34762	2.62024	1.37373	1.3618	1.0164	0.6355	0.999708	1.25964	1.64851
PF3D7_0525400	3.56052	2.77023	3.54947	3.80689	4.27831	2.19321	1.64048	4.72486	4.09266	4.62805
PF3D7_0525500	9.32705	8.75688	9.18949	10.5266	11.7835	15.9312	13.5329	11.8416	11.6156	12.2782
PF3D7_0525600	1.59389	1.58451	1.65957	2.3182	3.02035	1.82027	1.74048	2.84168	3.41295	2.97493
PF3D7_0525700	0	0	0	0	0	0	0	0	0	0
PF3D7_0525800	88.3818	91.1342	92.1996	26.6797	22.3382	17.3102	15.3497	11.29	10.827	11.2392
PF3D7_0525900	1.75104	1.46377	2.40059	4.66768	3.75571	3.31372	1.76067	4.50732	4.79323	3.84779
PF3D7_0526000	1.98311	1.67451	2.68683	3.81994	3.61405	4.72171	3.19225	4.14294	4.4066	4.18856
PF3D7_0526100	0.634968	0.733274	0.807309	0.574415	0.628331	1.74474	1.06292	1.42127	1.39423	1.25038
PF3D7_0526200	6.26608	6.68045	6.09713	6.05563	5.75172	5.978	4.73445	6.87864	7.71977	7.20269
PF3D7_0526300	20.4111	22.1322	20.5042	18.5481	18.7077	18.6605	19.7857	18.2462	18.8908	20.0598
PF3D7_0526400	3.05767	2.6007	3.52841	3.56966	3.05056	3.15438	2.4982	4.0465	3.22135	3.37177
PF3D7_0526500	29.2038	30.2502	27.8041	26.6259	27.1824	30.3884	28.1833	25.5294	24.5349	24.9464
PF3D7_0526600	3.28293	2.97128	3.15552	5.76409	5.7882	2.72905	2.44271	6.99622	6.96365	6.93211
PF3D7_0526700	5.7657	5.04616	6.09891	13.2034	12.1831	16.2648	13.1741	15.7316	15.1975	14.2092
PF3D7_0526800	21.4859	22.5249	21.8343	32.4697	31.5183	31.019	31.6755	35.038	36.623	35.8483
PF3D7_0526900	37.4284	36.5767	38.3739	45.0133	46.1198	41.8065	44.2083	46.4651	45.3127	47.3935
PF3D7_0527000	19.1607	20.1726	19.1164	27.8691	28.8063	22.9173	22.0697	27.8079	29.6716	29.5014
PF3D7_0527100	27.1062	29.4441	26.6338	31.5412	29.7301	26.8142	32.3749	28.0437	31.2237	29.5158
PF3D7_0527200	27.3122	28.0083	26.0864	48.0164	45.7523	57.1589	55.5812	44.7895	46.4414	46.3287
PF3D7_0527300	9.40734	9.93184	10.3146	11.3748	11.5117	13.0849	10.2939	10.2431	10.6932	9.81504
PF3D7_0527400	31.9339	30.826	32.0541	22.2243	22.5465	18.8148	19.0918	21.3685	21.0243	22.5987
PF3D7_0527500	89.2678	87.5166	91.2328	95.2007	92.2352	88.9353	86.9974	95.0279	97.1509	95.0115
PF3D7_0527600	6.17055	6.14801	6.42961	9.60292	10.0168	8.08886	9.05639	10.8874	9.95356	11.3524
PF3D7_0527900	32.9737	33.8958	34.7582	31.8765	28.9618	31.6403	31.3379	30.7936	31.1254	31.0776
PF3D7_0528000	13.0609	11.9773	11.6796	18.9558	16.3181	17.5737	19.8713	15.1869	16.6732	15.3607
PF3D7_0528100	26.7287	28.04	27.5762	28.7086	29.9241	25.1194	27.0914	31.0626	30.7609	31.3944
PF3D7_0528200	62.5807	62.2673	61.9519	61.3278	59.7921	55.9407	60.703	58.0789	58.4571	58.2248
PF3D7_0528300	2.55248	2.74353	2.53072	1.29647	1.42801	1.73896	1.31058	0.917274	0.932386	1.06534
PF3D7_0528400	10.2311	10.8417	10.4467	5.90746	5.76683	5.72897	4.71241	4.75376	4.35062	4.21669
PF3D7_0528500	1.95066	1.79523	2.40924	3.25167	3.86575	2.15149	1.81043	4.8374	4.7029	4.89067
PF3D7_0528600	0.505934	0.498404	0.416583	1.38323	1.18208	0.134662	1.06649	1.25828	1.39892	1.25459
PF3D7_0528700	23.969	22.8913	24.1301	27.6383	24.6665	25.5188	25.1858	26.8026	27.8927	27.607
PF3D7_0528800	22.8362	21.7223	21.2967	16.5063	15.2702	16.0632	18.1739	18.4333	16.0975	16.7903
PF3D7_0528900	3.47867	3.52069	4.15594	4.79981	4.7171	2.88154	2.86806	4.73008	5.42056	4.46504
PF3D7_0529000	22.9687	21.6352	24.061	21.3909	20.5679	21.5066	23.572	21.9165	22.2154	22.1856
PF3D7_0529100	2.8658	3.1942	3.06759	6.18977	6.02619	7.96338	4.56701	8.55284	6.14902	8.26536
PF3D7_0529200	1.04145	1.48658	1.30671	2.91514	2.64185	2.61358	1.53674	2.62714	2.52311	3.03661
PF3D7_0529300	1.74917	1.90698	1.80488	3.45049	2.74697	2.9702	2.64638	4.11347	4.00387	3.76311
PF3D7_0529400	16.7494	17.0514	16.6946	19.6622	20.7119	18.4932	15.8934	19.5662	20.595	20.8267
PF3D7_0529500	5.04029	5.1403	5.25506	11.0063	10.3234	11.4467	12.6669	9.08409	9.70123	10.8629
PF3D7_0529700	1.31004	1.3533	1.859	2.7434	2.50076	4.67388	3.6311	2.55797	2.60496	2.52016
PF3D7_0529800	5.94112	6.47552	6.52179	9.81682	10.1994	12.0713	8.35648	11.6315	11.2918	10.8925
PF3D7_0529900	21.0817	22.5873	22.8336	25.101	26.6349	24.4148	26.9257	24.4967	25.2093	23.3545
PF3D7_0530000	11.2108	11.1621	11.0327	5.07087	5.42078	5.31363	4.57793	6.27341	6.41513	6.17524
PF3D7_0530100	17.6107	17.7802	16.6722	15.2046	15.0961	16.5918	16.913	13.8814	13.8672	14.0316
PF3D7_0530200	3.2753	3.49448	4.66305	6.18669	6.54799	5.52692	5.47916	6.60893	8.29784	8.00495
PF3D7_0530300	4.02929	4.2047	5.11739	6.45639	6.46114	5.97944	4.13462	7.23214	7.04198	6.98252
PF3D7_0530400	0.690029	0.756325	0.770302	1.25165	0.948722	1.74831	1.23358	1.38115	1.28786	1.76552
PF3D7_0530500	0.443208	0.479208	0.574106	0.509817	0.659202	0.673271	0.635758	0.483926	0.538015	0.389717
PF3D7_0530600	14.5937	15.7457	16.4987	17.1789	16.9675	21.965	19.3002	17.5859	16.5251	16.2385
PF3D7_0530700	8.15213	7.79578	6.66635	8.68457	8.77928	10.0219	10.4359	9.57641	10.5825	9.3695
PF3D7_0530750	0.0715182	0.0452917	0.132497	0	0	0	0	0.240122	0.177974	0.122779
PF3D7_0530800	2.62822	3.02098	2.70195	5.91877	6.10163	3.67562	3.05512	7.34505	8.1156	7.2244
PF3D7_0530900	3.69801	3.9335	4.12949	4.25153	4.62417	4.32175	3.47382	4.6711	4.64595	4.26062
PF3D7_0531000	8.41574	8.73614	8.16177	12.3049	12.9227	15.1025	13.0033	13.5292	13.1941	13.2313
PF3D7_0531100	2.95763	3.27713	3.60509	2.58652	2.571	4.26953	2.96483	2.3609	2.62835	2.23203
PF3D7_0531200	1.45005	1.69084	1.90465	2.78455	3.33954	3.30815	2.88198	3.70936	3.2457	3.67477
PF3D7_0531300	3.95499	4.22213	5.30347	5.27134	5.58395	4.53403	3.21569	6.32328	6.42076	6.01375
PF3D7_0531400	6.85647	7.10322	6.89312	5.1934	6.08664	8.77565	8.0999	5.93232	5.56742	5.57484
PF3D7_0532100	176.407	171.156	174.167	266.813	267.992	524.235	567.822	324.739	320.497	316.278
PF3D7_0532200	5.17587	4.87577	5.51369	6.76591	6.25818	8.67909	9.63539	5.141	7.40613	6.77532
PF3D7_0532300	48.7159	47.3935	45.2166	187.926	190.97	252.873	297.4	212.429	214.645	212.726
PF3D7_0532400	10.1128	10.6347	10.2414	60.0452	60.3568	102.456	103.365	74.501	75.6129	74.4816
PF3D7_0532500	1.40864	1.39629	1.58851	6.78153	8.24229	21.1265	18.3584	11.5153	9.24616	9.6731
PF3D7_0532600	1.11763	1.18513	1.7656	8.31413	8.08888	32.1272	30.6216	11.6937	13.1085	12.3153
PF3D7_0532900	0.954752	1.37606	0.813246	0.877603	1.6615	2.68142	2.6233	1.62121	1.91165	1.97818
PF3D7_0600200	0.568498	0.571802	0.63503	0.557141	0.386757	0.811087	0.555129	0.374261	0.381418	0.301401
PF3D7_0600300	0.608675	0.697512	0.25059	0.77263	1.15802	1.18034	1.15476	0.713648	0.769369	0.845904
PF3D7_0600400	0.0516047	0.0466867	0.100157	0.196515	0.0620079	0.0882986	0.153847	0.0495037	0.0856126	0.012656
PF3D7_0600500	0.275603	0.155144	0.340395	0.690711	0.257571	0.586846	1.22002	0.411261	0.406425	0.420569
PF3D7_0600600	0.543301	0.449933	0.800069	0.557022	0.790925	0.700789	0.277505	0.420954	0.381336	0.251114
PF3D7_0600700	0.213353	0.19302	0.0376444	0.0624976	0	0.292048	0.0578239	0	0.050565	0.0523247
PF3D7_0601000	0.417253	0.396363	0.171782	0.0712985	0.219349	0.499761	0.527733	0.155659	0.346113	0.238772
PF3D7_0601100	5.39165	5.02507	6.28224	2.08597	2.7809	4.14274	3.37746	1.48008	2.70031	2.53233
PF3D7_0601200	3.05771	2.93921	2.25919	16.4024	14.6965	101.826	132.594	33.4265	33.0183	30.1367
PF3D7_0601300	0.137856	0.116403	0.0567548	0.0942248	0.193254	0.220154	0.174357	0	0.228704	0.394439
PF3D7_0601500	1.78324	1.72239	1.48944	5.65581	5.39536	5.34732	4.94079	6.43232	6.04452	5.99059
PF3D7_0601600	2.17893	1.87271	1.9543	4.20196	4.09092	3.54185	4.37985	4.70298	5.55139	4.72036
PF3D7_0601900	28.8603	30.2479	28.1611	47.9793	46.8331	65.774	82.5874	47.2011	48.1465	50.2959
PF3D7_0602000	3.00919	2.93597	3.408	10.6183	10.9002	5.50186	3.50001	14.3399	14.2359	14.631
PF3D7_0602100	29.4206	29.8018	27.4382	29.3163	29.1725	33.0977	32.8328	28.2386	27.633	28.91
PF3D7_0602200	6.1664	6.52141	5.90685	12.8946	13.2662	16.7215	19.189	12.937	14.0453	13.2065
PF3D7_0602300	0.536689	0.679759	0.66286	1.01583	0.868111	0.791156	1.09651	1.75573	0.753391	0.850485
PF3D7_0602400	3.68399	3.54739	4.13382	13.6069	13.2207	21.5752	18.2336	15.1914	14.46	14.7039
PF3D7_0602500	1.11466	1.78552	1.55892	2.95787	2.82647	3.80889	4.94467	2.67844	3.31774	3.20808
PF3D7_0602600	20.7786	19.464	18.3007	12.2096	12.9402	12.4684	12.1575	13.7128	14.3043	15.0028
PF3D7_0602700	3.90752	4.05885	4.92828	3.00995	2.99975	3.66491	2.70641	2.91545	3.18985	3.1234
PF3D7_0602800	5.69161	5.83576	5.61629	3.18012	4.24272	5.33824	4.19921	3.70733	3.2474	3.23117
PF3D7_0602900	12.9754	12.7435	12.8385	7.90753	7.43847	7.81398	7.12366	8.21	7.8168	8.13863
PF3D7_0603000	10.5907	11.0799	10.2689	10.2469	10.1662	11.6332	10.0564	9.65689	9.69319	9.78861
PF3D7_0603100	2.11669	2.36121	2.37446	4.93759	4.53263	3.16324	2.28417	5.56373	5.67012	7.20097
PF3D7_0603200	2.57107	3.09128	2.99142	5.272	4.93629	4.41837	4.80706	5.33789	6.6454	5.56531
PF3D7_0603300	5.36768	4.95652	4.87033	9.2848	9.96293	13.5765	14.0804	11.4106	10.3975	11.9691
PF3D7_0603400	19.1908	20.1671	19.058	23.8846	25.0959	30.8409	26.6826	27.8643	25.1119	26.9693
PF3D7_0603500	3.07517	3.13701	4.00343	4.77186	5.34793	4.30045	5.77105	5.80427	4.5502	4.42319
PF3D7_0603600	5.76185	5.49721	5.23475	13.3495	13.932	9.18745	8.93149	16.0097	15.6499	16.0121
PF3D7_0603700	1.08518	1.08155	1.25241	4.63274	4.67604	3.0683	2.36253	5.33583	4.78119	4.88651
PF3D7_0603800	6.12532	6.29599	5.92736	6.7789	6.4602	5.9538	5.22211	5.8195	5.49252	5.70006
PF3D7_0603900	1.7852	2.20595	2.87711	3.92842	3.84546	3.38984	2.10644	5.99381	4.87591	5.3446
PF3D7_0604000	0.954908	0.888884	0.959149	2.42987	2.89099	1.88785	1.56061	3.33486	3.05388	3.40705
PF3D7_0604100	17.0213	15.9133	16.046	11.4685	11.0514	13.5004	10.8182	9.72163	9.59416	9.50386
PF3D7_0604200	1.32124	1.06915	1.13323	2.25767	2.08371	3.16499	2.01921	1.56083	1.52218	2.26823
PF3D7_0604300	4.90039	5.21237	5.44249	8.17884	7.29568	11.6174	9.68123	8.55956	8.92805	8.28229
PF3D7_0604400	0.614703	0.622856	1.11351	1.17642	1.29259	0.981673	0.932957	1.83455	1.22376	0.773879
PF3D7_0604500	135.975	134.374	137.39	104.33	107.642	100.435	92.9741	97.9288	98.3465	97.865
PF3D7_0604600	1.90308	2.02366	2.36802	3.97509	3.64341	3.81033	3.13895	3.91005	3.46352	3.65721
PF3D7_0604700	3.13755	3.24728	4.11874	7.72029	7.61552	6.95761	5.27218	8.30707	7.49551	6.43287
PF3D7_0604800	0.804314	1.12752	1.00305	2.14563	1.95403	2.97426	2.44444	2.84906	2.72055	3.02972
PF3D7_0604900	1.6893	1.53407	1.73213	5.1632	3.01605	3.13045	1.99549	3.06777	4.70618	4.76053
PF3D7_0605000	2.34151	3.33072	2.31358	4.80129	4.46921	3.7106	2.73369	4.83792	4.30292	5.75137
PF3D7_0605100	27.3494	27.388	26.4271	25.596	24.3111	20.5129	20.491	23.5539	23.5357	24.8821
PF3D7_0605200	4.48714	4.68347	4.51572	7.96561	5.85351	4.18011	3.42879	6.69581	7.40973	6.13409
PF3D7_0605300	4.49143	4.56761	4.75774	11.4281	10.1684	4.47643	3.17205	12.0713	13.5429	12.4946
PF3D7_0605400	2.70091	3.04081	3.18761	4.55367	3.66009	2.58799	2.50511	5.64251	4.38126	6.07933
PF3D7_0605500	3.38317	3.39716	3.57622	4.37483	4.00569	4.19819	3.1514	4.84378	4.39915	5.33712
PF3D7_0605600	1.73418	1.66578	2.05562	3.69914	3.85464	2.46742	1.54565	3.89469	4.32517	4.0561
PF3D7_0605700	5.52116	6.41505	6.65007	6.64302	4.50961	1.53026	1.64477	3.88109	5.29897	4.85672
PF3D7_0605800	15.0044	14.4571	14.2646	8.42364	9.07412	8.45964	6.8024	8.63062	8.63125	8.70738
PF3D7_0605900	25.5607	24.8485	24.8896	5.31563	5.58575	3.16884	2.85372	4.84738	4.76088	4.72511
PF3D7_0606000	65.9212	64.9092	62.3526	37.7697	37.7123	29.8034	29.8636	30.6722	30.8267	30.8999
PF3D7_0606100	60.5912	60.7503	58.7212	50.0848	49.2023	46.2943	46.2729	49.8139	51.248	49.1248
PF3D7_0606200	10.0913	10.6094	10.8548	11.8339	12.8984	9.63782	11.512	11.5891	12.5562	11.7193
PF3D7_0606300	0.669891	1.1717	1.41836	0.784924	1.60987	0.916977	1.45245	0.928225	0.740903	0.930978
PF3D7_0606400	2.35387	2.53967	3.60713	3.75404	4.2164	2.29722	1.48856	4.58576	4.12203	4.86416
PF3D7_0606500	33.393	34.2175	33.8393	25.2411	25.6877	23.3545	24.2124	24.0937	24.6694	23.7189
PF3D7_0606600	59.4513	56.1631	54.0986	41.4332	43.0542	39.565	40.8354	41.7592	40.6089	42.4412
PF3D7_0606700	31.5285	30.1932	29.9908	36.0326	35.5167	31.0037	34.5946	34.0106	34.2406	33.6584
PF3D7_0606800	6.70584	7.18537	8.35419	8.05338	7.73872	6.65546	5.93331	7.13053	7.60171	7.86627
PF3D7_0606900	9.33299	10.6866	9.33423	11.0507	11.0021	10.1246	11.6849	11.5706	10.4787	10.9783
PF3D7_0607000	95.4256	95.5018	96.4851	92.1039	91.8539	104.959	103.362	90.9425	93.5444	91.2846
PF3D7_0607100	1.30563	1.4868	2.08599	3.02107	2.51878	2.38157	1.70436	2.76157	3.08016	2.54989
PF3D7_0607200	3.8206	3.70315	4.07632	9.34217	9.58036	5.67177	4.28774	11.6031	10.7128	11.3628
PF3D7_0607300	1.84487	2.42243	2.94753	4.89352	5.26742	3.77065	2.40828	5.30388	5.36318	5.54983
PF3D7_0607400	3.0242	3.18603	3.11846	6.18184	5.64608	5.23584	5.73742	6.26307	5.79867	6.43717
PF3D7_0607500	0.286861	0.346817	0.418718	0.427791	0.164512	0.687171	0.371062	0.496162	0.475905	0.402929
PF3D7_0607600	3.97786	4.12022	3.98198	4.1021	3.76773	3.26427	2.46422	4.24422	4.29051	4.40001
PF3D7_0607700	5.10269	4.89452	5.80704	6.15857	6.94384	6.48838	4.37793	6.04514	6.01317	6.2022
PF3D7_0607800	1.54074	1.79033	1.51887	3.13031	2.58593	3.38606	2.25262	3.92328	3.37686	4.46504
PF3D7_0607900	1.79534	2.70778	2.01317	3.77824	4.07326	3.67823	3.27161	5.44622	5.19274	5.39374
PF3D7_0608000	1.29606	1.57923	1.29682	3.1622	4.10528	4.87319	4.04621	3.5253	3.78323	3.23894
PF3D7_0608100	5.62135	5.72894	6.44273	12.9763	12.5566	19.2205	15.8472	14.4875	14.4955	15
PF3D7_0608200	0.109588	0.0925341	0.135351	0.22471	0.0768132	0.35002	0.34651	0.327058	0.727226	0.50169
PF3D7_0608300	1.14997	1.31178	1.72908	4.18878	3.63472	4.87637	4.20075	4.36463	4.1237	4.03424
PF3D7_0608310	4.89881	4.74479	5.06488	7.86333	9.46217	12.4253	14.9291	10.2209	8.60524	10.1986
PF3D7_0608400	4.13852	4.09113	3.80242	10.2454	10.4005	6.77037	6.89398	14.347	13.2293	14.9027
PF3D7_0608500	10.799	11.35	10.6764	21.0518	21.8284	20.3124	23.1326	22.2709	22.2262	21.6289
PF3D7_0608600	2.66508	2.26926	3.23629	9.27633	9.1361	5.15023	3.95141	10.9782	9.43724	10.4193
PF3D7_0608700	31.4102	31.9673	29.1176	44.0614	42.6191	47.3677	53.3349	44.5989	47.8272	45.9603
PF3D7_0608800	12.8319	11.6652	13.4202	72.9036	66.8664	98.5902	123.573	92.1226	91.0146	97.8875
PF3D7_0608900	1.96993	1.88757	2.66577	4.97017	5.15092	6.6065	6.36964	6.59487	5.74054	6.05795
PF3D7_0609000	21.5046	20.0716	21.9863	24.8765	26.7632	28.217	28.4395	24.4619	23.9308	24.5174
PF3D7_0609100	15.7114	16.1008	16.1151	19.3387	18.6705	21.1915	23.6649	15.0994	17.1014	17.0088
PF3D7_0609200	3.2511	3.35598	3.37294	3.39987	3.48655	4.63382	3.85493	4.62092	3.5328	3.82319
PF3D7_0609300	2.1148	2.35153	2.65753	5.29447	5.66215	5.65503	5.06182	6.35738	6.24182	5.8047
PF3D7_0609400	5.46411	5.3788	5.96191	15.5582	14.794	18.2434	16.0598	17.9022	16.7209	15.9177
PF3D7_0609500	0.802527	1.06018	1.12975	2.53032	2.39523	2.89399	2.24287	3.0325	2.99207	2.9925
PF3D7_0609600	0.669585	0.685948	0.985101	1.31242	1.53223	1.15581	0.878012	2.11589	1.84597	1.67355
PF3D7_0609700	81.3007	77.9826	80.8711	46.4465	47.4418	44.8982	41.6285	41.4613	42.1495	40.8144
PF3D7_0609800	9.77838	10.2967	10.8022	6.85016	6.15048	5.66708	4.67861	5.90508	5.80391	6.27666
PF3D7_0609900	8.93006	8.604	8.3446	4.31573	4.4064	5.80303	5.5133	4.11315	4.01129	4.33274
PF3D7_0610000	3.02955	2.81914	3.30905	4.39497	3.7703	4.5913	3.08883	3.73655	4.41061	4.06878
PF3D7_0610100	38.0717	35.1652	41.5631	43.3848	45.1956	46.0969	43.6822	42.2872	41.4016	39.1993
PF3D7_0610200	25.2388	25.6326	27.1939	30.6561	31.0589	39.3162	34.374	32.9898	33.0999	29.5952
PF3D7_0610400	0.925844	0.808727	1.1435	0.916495	1.00699	0.994205	0.726821	1.0719	1.32412	0.986548
PF3D7_0610500	3.22336	2.72915	3.22386	4.99307	4.42047	6.84024	7.81025	4.3525	4.85351	5.20287
PF3D7_0610600	2.88566	3.01651	3.8442	7.02815	5.88246	8.42184	7.6979	7.81295	6.9615	7.39848
PF3D7_0610700	27.8034	28.7523	31.1142	23.3976	24.5856	20.308	23.2487	19.4254	20.9967	24.9693
PF3D7_0610800	101.658	105.057	100.817	85.549	84.8684	84.0826	95.7456	77.7099	78.1993	80.2881
PF3D7_0610900	42.2245	43.2763	43.2794	49.4279	50.6881	47.2411	48.2944	46.4415	46.5395	48.1314
PF3D7_0611000	0.962831	1.36021	1.00623	1.13902	1.09019	1.68548	0.702559	1.36768	1.3516	1.55757
PF3D7_0611100	3.01935	3.32105	3.5329	4.56194	6.34906	4.1874	3.31633	4.26841	4.74549	5.72908
PF3D7_0611200	2.38403	1.91921	1.8715	3.76992	4.97062	3.29102	2.91305	4.97447	6.26786	5.54951
PF3D7_0611300	2.99448	3.63135	3.90829	8.27404	9.42281	6.51185	6.84947	9.17454	9.30153	9.62525
PF3D7_0611400	17.1303	18.0734	15.43	14.1686	16.6644	14.3969	15.2975	15.5439	16.4009	14.3576
PF3D7_0611500	2.0173	2.05318	1.82417	3.4717	2.72698	1.29439	1.23016	4.67666	4.48221	4.26715
PF3D7_0611600	14.2606	14.3204	15.0045	13.8423	13.6437	13.724	11.2358	11.3095	11.3598	11.7788
PF3D7_0611700	79.6414	73.1425	78.8156	105.093	102.942	85.8034	112.145	98.4108	94.1969	97.9681
PF3D7_0611800	22.2609	21.9184	21.4078	33.2667	33.6322	27.8	24.7023	40.5018	40.2659	42.6165
PF3D7_0611900	0.188221	0.476794	0.634011	0.701727	0.863542	0.778794	0.584325	1.30221	1.24904	1.29251
PF3D7_0612000	0.866104	1.12137	1.06972	1.73649	2.02359	1.38316	1.0224	2.15403	1.91583	1.94946
PF3D7_0612100	35.4424	34.8062	33.7473	34.9523	39.065	41.6994	40.3029	38.5319	38.7058	42.9108
PF3D7_0612200	9.71143	9.73488	11.0072	16.0703	16.8662	13.7019	9.2531	17.5665	17.9393	17.247
PF3D7_0612300	0.856256	1.28786	1.45414	2.63364	1.3504	2.30754	1.31988	1.91659	1.95324	1.56185
PF3D7_0612400	2.41008	1.62167	1.7674	1.77599	1.74209	2.16499	1.0002	2.44441	3.1237	4.13749
PF3D7_0612500	7.35494	9.45062	9.34733	21.2014	21.2936	14.8098	9.90905	25.2907	20.6902	19.9463
PF3D7_0612600	7.35597	7.90258	7.61992	8.15711	8.8347	10.8	9.21541	7.46711	8.35959	8.65053
PF3D7_0612700	17.1916	17.4757	16.5856	10.6663	9.9685	7.95364	10.2536	8.17506	8.14012	8.23342
PF3D7_0612800	4.48427	4.44908	4.09232	5.77244	7.75313	6.08712	5.67161	6.13391	6.90215	7.95497
PF3D7_0612900	48.8157	49.3135	48.7035	54.1654	54.3599	55.325	53.7496	52.2244	54.8394	52.8506
PF3D7_0613000	2.06808	2.77478	2.72744	5.85781	5.74919	3.40066	3.82375	6.08055	6.36764	5.476
PF3D7_0613100	6.56657	5.94813	6.42799	7.21181	7.60943	6.3797	6.59536	8.78251	8.02715	7.95751
PF3D7_0613200	1.99273	2.29959	1.96896	2.54247	3.16599	2.54589	2.94042	1.78416	2.05704	2.20465
PF3D7_0613300	12.9476	14.0527	13.8128	5.57241	5.59991	7.83145	5.59503	3.73507	3.27684	3.21549
PF3D7_0613400	12.6173	11.3297	13.5677	15.4459	17.0277	14.0596	12.0281	17.9145	17.5997	15.5181
PF3D7_0613500	2.72966	2.9999	2.86308	7.06108	7.43539	6.88088	7.79184	8.91105	8.75051	8.21876
PF3D7_0613600	5.00666	5.55481	5.29209	4.09057	4.1459	3.08666	3.10726	4.95175	4.63596	4.25094
PF3D7_0613700	4.22385	4.07245	3.90954	8.43581	7.76901	12.5819	10.9686	8.04628	8.69712	7.26841
PF3D7_0613800	17.1128	16.1084	18.0942	22.2791	23.4883	22.3402	17.4204	22.4299	22.9427	23.6254
PF3D7_0613900	103.714	106.918	96.8423	28.631	28.1651	32.0982	26.8933	14.3955	14.4789	14.5631
PF3D7_0614000	16.03	17.3345	15.7184	12.5156	12.4709	11.5312	10.4456	11.0212	12.0312	11.2616
PF3D7_0614100	6.11932	6.84848	7.09949	6.35614	5.7588	7.7619	5.46212	6.624	5.84156	5.40765
PF3D7_0614200	7.98523	7.97377	8.48241	7.73983	7.99448	11.3596	10.315	7.65576	7.66369	8.00059
PF3D7_0614300	14.8133	16.0608	14.6351	37.3795	38.6409	36.334	40.9839	37.9035	38.11	38.3872
PF3D7_0614400	8.07694	7.81089	8.13119	13.9161	13.9078	13.4099	11.8732	15.5092	14.175	14.494
PF3D7_0614500	63.1281	63.0667	59.2313	82.6423	81.7757	90.5728	91.9475	84.0203	81.2898	81.8615
PF3D7_0614600	1.20472	1.35865	2.09942	2.40261	1.94334	2.2929	1.69069	2.03166	1.39631	1.41658
PF3D7_0614700	7.33318	7.27871	8.21741	8.76314	8.30577	6.35961	4.54529	9.81948	11.011	8.94862
PF3D7_0614800	5.38791	5.42948	5.48879	9.67704	9.05544	11.258	9.73679	10.5635	10.4066	10.0261
PF3D7_0614900	4.97745	5.27192	5.34435	6.77458	6.8379	7.33267	5.34668	6.59932	6.89095	6.72883
PF3D7_0615000	16.2094	18.0517	18.3912	19.5412	17.3556	19.6694	16.3849	14.3795	18.0688	14.1693
PF3D7_0615100	2.08191	2.09232	2.6552	5.01141	6.23363	2.38517	1.71728	5.72371	7.39586	7.42016
PF3D7_0615200	1.97178	2.06136	2.80257	4.04316	3.71846	3.93614	1.92978	4.86888	4.59527	3.78803
PF3D7_0615300	4.13219	3.94859	4.41346	7.5685	7.14302	6.48163	5.3844	7.20847	7.75799	6.84147
PF3D7_0615400	53.73	54.58	54.514	43.7321	46.2138	54.1016	49.5269	42.0284	42.811	41.6544
PF3D7_0615500	5.825	6.33181	6.7184	8.2187	8.10409	7.88685	7.20718	8.89759	8.80512	8.46884
PF3D7_0615600	16.0206	14.8038	15.2269	13.8194	13.76	15.7436	16.6171	13.7977	13.0827	13.1528
PF3D7_0615700	10.7235	10.814	9.63696	13.6539	14.4745	11.6452	12.1678	16.5962	17.316	19.2511
PF3D7_0615800	2.4442	2.58702	2.64937	5.59014	5.44514	5.03614	4.49114	5.37529	5.13248	5.38446
PF3D7_0615900	3.28285	3.76446	4.31527	10.3858	10.8355	13.9165	11.4331	11.0615	10.698	10.386
PF3D7_0616000	2.69105	2.46263	3.25408	9.07151	7.85109	10.8002	11.1463	9.77631	9.88728	9.43319
PF3D7_0616100	6.12314	6.6032	7.26013	9.75747	8.46117	11.3152	9.42607	9.00656	8.30082	9.07025
PF3D7_0616200	8.11449	8.91624	9.5173	13.5967	13.4658	11.3147	8.5302	18.6712	16.9782	17.5171
PF3D7_0616300	5.54382	4.81807	7.06565	5.26057	6.69686	8.9005	6.43362	7.19454	7.19146	7.34049
PF3D7_0616400	3.10214	3.35492	3.60746	3.87767	3.63608	3.98705	3.29281	3.39209	3.29847	3.60228
PF3D7_0616500	1.04263	0.780335	1.01848	1.18557	1.41511	1.63479	0.989019	1.27295	1.30516	1.17159
PF3D7_0616600	3.92597	4.10776	4.75523	7.00021	6.26142	7.40555	4.85754	8.06595	7.3313	7.78181
PF3D7_0616700	2.1639	1.91215	2.50169	8.61624	7.85709	6.02743	4.94067	8.41987	9.16268	8.72563
PF3D7_0616800	3.30054	2.99047	3.22148	10.4685	9.2538	13.2365	12.195	9.90563	10.336	9.82565
PF3D7_0616900	10.2401	10.0301	10.4642	12.3333	11.6202	15.9402	14.3285	13.0126	12.5655	12.0406
PF3D7_0617000	3.98458	3.46495	3.47675	6.9916	7.3366	10.5422	9.1766	7.987	7.56419	8.06567
PF3D7_0617100	24.7481	23.084	23.2187	16.8583	17.3467	15.8116	15.513	18.1033	17.1973	18.599
PF3D7_0617200	42.2624	42.9841	43.1638	54.1295	54.7225	65.0833	57.5811	53.4907	53.4453	50.4085
PF3D7_0617300	6.98071	6.77382	7.64838	11.7167	9.52949	8.15879	8.17044	11.2148	10.6004	9.6646
PF3D7_0617400	3.15167	2.87066	2.95774	3.5864	3.82172	3.68781	3.0018	4.22121	4.09353	4.04512
PF3D7_0617600	0.746294	0.488917	0.540331	1.1609	1.67753	4.80838	5.85867	1.78566	1.75043	2.47404
PF3D7_0617700	0.994184	0.78158	0.719808	1.19503	0.937148	1.4782	0.845509	0.997556	0.682494	0.647392
PF3D7_0617800	511.995	556.802	484.729	327.264	318.211	343.688	286.868	308.871	304.764	312.599
PF3D7_0617900	76.4339	81.8945	75.259	66.4095	65.7264	51.0958	55.9373	62.3747	65.8097	66.5568
PF3D7_0618000	16.2934	17.5774	15.5772	4.60572	5.15422	8.24166	6.12138	3.41158	3.19401	2.83082
PF3D7_0618100	3.96163	3.81972	4.16496	3.626	3.63198	3.74346	2.88672	4.44907	4.00256	5.38912
PF3D7_0618200	17.5911	17.2559	16.2949	35.5593	33.7489	35.8942	42.5336	33.7425	36.9309	34.7526
PF3D7_0618300	83.0381	84.696	79.8134	101.958	101.273	71.8286	95.4081	86.3641	91.4894	89.4875
PF3D7_0618400	0.628178	0.523445	0.571684	1.01691	0.938553	1.02959	0.658604	0.999052	0.932452	0.936524
PF3D7_0618500	4.5986	5.12809	5.34015	12.0943	11.8772	4.84938	4.74148	14.0413	13.7241	15.6606
PF3D7_0618600	1.30324	0.851952	1.45385	3.10333	3.09405	2.61836	2.71174	2.30544	3.90571	3.03123
PF3D7_0618700	4.37367	5.09643	4.5736	7.05503	7.72541	9.35949	6.91466	9.59395	8.41691	8.80995
PF3D7_0618800	116.409	126.475	125.715	193.074	134.048	121.135	137.386	149.641	129.256	134.181
PF3D7_0618900	2.67202	2.94101	3.06822	3.15086	3.06964	5.01018	2.89904	3.21018	3.0308	3.09231
PF3D7_0619000	11.0347	10.7827	11.17	24.9722	25.353	33.9424	30.2522	23.7732	24.2742	23.8238
PF3D7_0619100	2.56709	2.34019	2.48396	6.4373	5.01984	7.7553	5.95591	5.6728	5.88639	5.64213
PF3D7_0619200	46.2239	45.3212	44.206	30.0708	32.0584	33.8287	29.4388	31.0017	29.9224	32.475
PF3D7_0619300	2.18013	2.17661	2.68849	4.48419	4.37179	5.20631	3.4073	5.41536	5.5231	5.33353
PF3D7_0619400	26.8729	26.6629	26.7338	65.7117	65.3658	62.9245	74.9162	62.423	63.2	65.5294
PF3D7_0619500	3.30996	3.22486	3.55046	7.78075	8.23819	10.8998	11.593	8.43831	7.80766	8.53059
PF3D7_0619600	1.16771	1.28673	1.61529	2.37046	2.30812	3.74828	2.65841	3.13647	2.75088	2.78648
PF3D7_0619700	5.02286	5.68644	5.88501	8.32419	7.95769	7.74673	5.12358	8.70165	9.7313	9.33171
PF3D7_0619800	5.83329	6.16343	6.21109	6.55298	6.6646	8.43467	7.73921	6.6711	5.98735	6.60324
PF3D7_0619900	7.2149	8.95855	7.3341	8.81005	8.99205	12.3798	12.3806	8.52832	9.98586	9.46358
PF3D7_0620000	1.82473	1.23696	1.4284	2.42415	2.75617	1.97007	1.17019	3.62414	3.15515	2.91199
PF3D7_0620100	2.20601	2.29651	2.20209	5.88668	7.11703	2.60603	2.06392	10.9578	9.47535	9.5976
PF3D7_0620200	1.41295	0.894807	2.39147	2.30709	1.92574	2.69522	1.24102	1.28849	1.30228	1.07808
PF3D7_0620300	2.53654	2.26987	2.36667	1.27204	1.44941	2.74091	2.27536	1.51198	1.16639	1.53831
PF3D7_0620400	6.46711	6.49473	6.54595	2.4717	2.33355	3.43754	2.90396	2.44115	2.44418	2.4307
PF3D7_0620500	15.3202	15.6814	14.5902	14.3373	14.3751	18.6697	17.9122	15.202	15.1279	14.7943
PF3D7_0620600	2.18474	2.31102	3.58792	2.9045	3.43291	4.14079	2.50511	3.17055	2.03131	2.43173
PF3D7_0620700	2.37955	2.625	3.6263	4.21036	3.3089	3.35575	2.54846	4.29535	4.04321	4.38159
PF3D7_0621000	2.8057	2.87828	3.48097	7.91378	7.87529	12.8033	8.9357	10.9688	9.14085	10.9192
PF3D7_0621100	11.4726	11.541	12.0219	9.9391	11.1026	8.16178	6.13554	10.8495	11.6053	11.6985
PF3D7_0621200	28.5819	28.5298	29.8008	101.508	93.9403	151.112	163.275	119.534	122.091	118.49
PF3D7_0621300	25.372	25.7679	25.3311	18.6238	20.4498	22.4642	19.0926	23.6338	22.5011	23.3886
PF3D7_0621350	0	0	0	0	0	0	0	0	0	0
PF3D7_0621400	15.7776	15.1018	14.2426	12.4333	10.9053	10.2088	11.0279	11.5381	12.0609	13.3951
PF3D7_0621500	2.8014	2.83855	2.65872	4.59544	4.58859	6.14558	4.19584	4.22432	4.25617	4.35367
PF3D7_0621700	1.85569	1.8439	2.26107	4.01009	4.13861	3.75677	2.98713	5.11864	4.83039	5.39538
PF3D7_0621800	94.4229	89.3278	97.5609	111.439	112.128	101.613	110.947	108.032	110.506	111.04
PF3D7_0621900	42.7901	43.2477	41.5207	32.374	31.6208	30.3463	31.1547	35.4444	32.3032	36.7702
PF3D7_0622000	3.39887	3.25678	2.73777	6.18158	5.15836	3.11518	3.42037	5.2924	5.78586	4.9217
PF3D7_0622100	4.50215	4.12641	4.75175	4.31372	4.56141	4.56884	3.30783	6.15632	5.37775	6.07081
PF3D7_0622200	37.9587	36.8002	37.8147	50.0748	49.4902	49.1131	50.0839	49.1546	50.8585	50.0362
PF3D7_0622300	1.76258	2.02826	2.08403	3.28362	3.79673	2.90921	2.40598	3.94524	3.88695	4.33589
PF3D7_0622400	2.57182	2.59488	3.12259	4.55848	5.04135	4.80329	3.8868	5.85416	6.21921	7.18398
PF3D7_0622500	2.00479	2.25991	1.90659	6.20736	5.5225	8.26018	7.30257	5.96822	6.48562	6.40158
PF3D7_0622600	6.17771	6.11738	7.02888	9.51978	10.4711	6.63694	5.54044	11.4812	11.8017	11.3769
PF3D7_0622700	1.05492	1.36	1.37272	2.12449	1.58448	3.29417	2.25153	2.44559	1.87513	1.87571
PF3D7_0622800	38.8039	37.6356	36.6919	50.2428	52.1151	53.4164	56.8818	49.3561	48.678	49.0025
PF3D7_0622900	36.9266	36.427	38.3042	31.9718	33.1833	34.6414	33.265	22.5474	21.9695	22.8319
PF3D7_0623000	6.09681	5.8777	6.85813	11.6484	13.0559	13.9148	14.1775	10.1723	10.8845	9.66999
PF3D7_0623100	44.8779	44.6374	45.9893	45.1898	44.0766	40.6306	39.4344	42.1702	43.0631	42.7932
PF3D7_0623200	7.84889	7.46081	7.90383	7.27244	8.2685	7.01838	7.31369	7.04119	6.60023	6.45931
PF3D7_0623300	3.91589	4.19851	4.83648	5.71406	3.9831	3.66491	2.86798	4.32138	4.80438	4.75271
PF3D7_0623400	1.73189	1.77026	1.83883	5.10884	4.15294	2.25632	1.90224	4.8967	4.48626	4.74672
PF3D7_0623500	6.32313	5.62173	6.19985	9.42627	8.5555	7.42579	7.21767	8.59447	8.12327	7.8617
PF3D7_0623600	28.0679	26.8337	26.9353	23.9605	24.448	26.6131	28.7414	23.2375	22.5226	23.5887
PF3D7_0623700	8.68706	7.80418	9.08561	6.83293	7.05122	5.94921	4.93033	8.11557	6.97125	7.93346
PF3D7_0623800	122.526	120.482	113.26	58.492	62.5861	47.8255	46.1591	56.5266	56.4593	58.3783
PF3D7_0623900	7.17911	7.57138	7.77174	11.5538	8.84118	8.29039	5.37202	12.1	11.7204	11.5391
PF3D7_0624000	43.885	45.6234	41.5991	55.4813	53.2928	54.0944	73.5051	50.8606	55.177	54.2874
PF3D7_0624100	2.23818	2.22425	2.04137	3.03607	2.93246	1.77342	2.28642	3.12149	3.48465	3.22169
PF3D7_0624200	3.77139	3.79399	3.69967	9.06533	8.3099	8.64526	7.90812	7.87617	9.04088	9.16966
PF3D7_0624300	1.55711	1.62099	2.42373	6.25454	6.86254	3.52565	2.5899	6.54098	6.22814	6.88432
PF3D7_0624400	6.44624	5.61321	6.69694	14.0786	12.5667	14.8386	14.8093	14.8422	14.7326	14.2655
PF3D7_0624500	3.95337	4.34794	4.15296	4.8754	3.84592	4.14533	3.0161	4.8811	4.34133	4.41996
PF3D7_0624600	106.859	100.874	101.223	91.2228	94.9473	85.8229	87.7252	89.1575	91.8048	90.3895
PF3D7_0624700	2.91687	2.90666	3.57611	4.7057	3.56288	3.80192	3.33656	3.64852	3.13119	2.87196
PF3D7_0624800	0.745237	0.629267	0.843733	1.52812	1.25366	0.8926	0.777612	1.44568	1.68968	1.51394
PF3D7_0624900	1.63311	1.48623	1.79292	5.08507	4.1209	3.24558	1.88192	5.9841	5.2782	4.65195
PF3D7_0625000	4.58978	4.89728	5.08474	3.05157	3.07089	2.46549	1.89984	3.01978	3.80724	3.34281
PF3D7_0625100	1.07286	0.782376	1.28493	1.19995	0.888729	1.09031	1.35693	1.01879	1.02478	1.22789
PF3D7_0625200	1.91934	1.86803	2.91954	3.52135	3.31375	5.27531	2.4531	2.6229	2.48033	1.94233
PF3D7_0625300	4.9161	4.7974	5.22392	5.24251	5.89057	6.35133	5.47923	5.35181	5.62924	5.36456
PF3D7_0625400	24.7982	23.7097	23.8518	17.5463	20.6484	25.3894	22.8283	23.4098	22.6001	22.3698
PF3D7_0625500	2.40822	2.97394	2.57283	2.02461	2.55731	2.68251	2.6499	2.47959	2.07753	2.56327
PF3D7_0625600	4.24609	4.02239	3.93323	4.2274	4.53811	4.01393	3.99449	3.43643	3.21651	3.68991
PF3D7_0625700	3.08648	2.97105	2.93531	5.82256	5.45179	5.76702	4.15746	5.18144	5.83737	6.46442
PF3D7_0625800	3.51332	3.48253	3.50915	4.44775	5.01084	7.42812	6.28863	4.88935	4.8403	4.9563
PF3D7_0625900	0.987212	1.20407	1.44509	2.77403	1.61459	1.83933	2.15038	2.53708	2.54768	2.44803
PF3D7_0626000	6.1624	5.86668	6.78368	8.503	10.0436	11.0403	11.3843	9.50163	9.11202	10.0934
PF3D7_0626100	2.07873	2.14028	2.50117	5.52746	5.78119	3.85515	2.84965	5.07317	5.94056	5.82497
PF3D7_0626200	2.36163	1.70087	2.65946	1.3768	1.85008	2.16306	1.27384	2.43576	1.42122	2.46439
PF3D7_0626300	1.932	1.44597	2.41331	2.65606	2.53912	1.36738	1.58275	2.55536	1.96683	2.22373
PF3D7_0626400	5.90046	6.27138	7.00731	9.15882	9.89124	7.16606	4.4033	11.3831	10.4906	11.3692
PF3D7_0626500	1.61869	1.65058	3.1005	2.36278	2.91339	4.27186	1.92584	2.21075	2.27578	1.93108
PF3D7_0626600	4.35901	5.19897	3.72378	3.12837	3.28452	2.34943	2.41202	4.39062	4.39925	4.30291
PF3D7_0626700	61.7798	65.6761	61.1115	31.1011	30.1438	27.767	34.9749	31.1898	32.3232	31.4635
PF3D7_0626800	125.008	123.801	122.625	174.517	171.662	145.9	187.355	167.648	170.03	171.173
PF3D7_0626900	5.22554	4.59843	5.57275	5.89541	5.38378	7.13859	5.6138	8.59623	7.48546	7.70995
PF3D7_0627000	0.75797	0.762376	0.949929	1.30281	0.960999	1.22827	1.12079	0.823345	0.869139	0.918524
PF3D7_0627100	76.0202	75.789	67.2953	39.2545	40.2217	33.5631	36.8352	31.8391	32.7333	33.6069
PF3D7_0627200	2.62153	2.80723	3.91483	2.88321	3.10706	3.13991	1.9894	2.98728	2.88625	2.78213
PF3D7_0627300	50.3562	47.3332	53.1849	67.1144	66.3359	64.2705	63.8344	65.6109	66.9091	66.779
PF3D7_0627400	3.73497	3.22001	3.45008	5.53478	4.81791	6.6163	6.13315	5.47974	6.45669	5.81929
PF3D7_0627500	25.0526	25.7856	23.7059	57.6805	52.1319	30.5687	48.2546	47.9818	50.5037	48.4111
PF3D7_0627600	3.85651	3.81037	4.01211	8.49844	8.31133	6.7849	5.55565	11.3902	11.2827	10.3293
PF3D7_0627700	40.0683	39.0808	37.7723	32.6953	33.8103	26.5447	32.1251	29.9069	31.2686	32.4717
PF3D7_0627800	23.0379	22.7897	22.8578	18.6008	18.8393	21.9315	25.859	18.2344	18.1491	19.5987
PF3D7_0627900	13.1536	13.6082	12.7495	11.4204	11.2409	9.24144	10.8661	11.5234	10.7035	11.8219
PF3D7_0628000	3.16957	4.31189	3.47975	3.53045	3.04448	2.71836	3.56339	4.64213	3.95999	4.4337
PF3D7_0628100	17.3958	16.7046	16.1051	7.88278	8.75974	7.87512	6.71332	5.56096	5.37548	5.34598
PF3D7_0628200	59.0381	54.7503	58.6632	56.556	59.0138	56.2218	57.2101	55.5171	55.3692	56.6303
PF3D7_0628300	41.2613	41.6361	42.0932	17.2475	16.1114	9.41513	9.09587	12.2549	11.7725	12.5366
PF3D7_0628400	2.66781	2.65233	3.22413	3.99984	3.4383	3.12663	2.63949	3.37098	4.25935	3.64426
PF3D7_0628500	1.56477	1.31007	1.76885	1.79463	2.06346	2.7954	1.96232	2.01838	2.06797	2.54972
PF3D7_0628600	10.6944	11.183	11.3488	20.1045	19.6456	21.9702	20.7436	21.4481	22.3692	22.0608
PF3D7_0628700	1.91241	1.68658	2.23953	2.90475	2.71072	3.97032	2.4994	3.26595	3.33721	3.18584
PF3D7_0628800	1.46758	1.65624	1.59183	3.33722	3.04645	4.70995	4.53332	4.67472	4.72899	4.32831
PF3D7_0628900	1.32439	1.7213	1.55021	4.34862	3.27636	4.20932	2.75892	4.96008	4.43742	4.50269
PF3D7_0629000	0.597576	0.702814	1.10709	1.75048	1.07707	1.63598	1.5386	0.859869	1.34545	0.512943
PF3D7_0629100	17.4377	17.3219	17.0074	11.3494	13.1078	13.645	14.9354	12.4492	11.4335	12.385
PF3D7_0629200	17.1835	18.108	16.8901	29.0348	30.3289	39.1185	39.4958	31.6	32.1431	31.9957
PF3D7_0629300	9.29165	10.115	8.55618	2.70113	2.64634	3.7754	3.30243	1.8955	1.7171	1.71629
PF3D7_0629400	3.21237	3.26324	3.12169	8.74365	8.40081	7.4608	6.86781	10.3293	10.4693	10.5257
PF3D7_0629500	20.544	20.7296	19.791	14.8712	14.8803	16.5078	17.1154	14.5541	14.7517	15.0266
PF3D7_0629600	7.35285	7.3332	8.39196	6.80268	5.76872	6.45705	5.74929	8.06841	5.742	6.65376
PF3D7_0629700	39.15	36.5418	38.7339	31.8181	34.0527	39.9288	36.2978	31.4041	31.5437	32.5408
PF3D7_0629800	35.315	34.3606	35.1361	21.8594	23.1104	19.6726	17.5402	23.0067	21.776	23.2194
PF3D7_0629900	25.5095	25.9477	25.6225	17.0432	16.2699	14.11	15.9183	14.8734	14.3684	14.2884
PF3D7_0630000	0.544651	0.740943	0.847096	2.23363	1.3998	1.25638	0.497513	1.21911	1.43904	1.10818
PF3D7_0630100	2.34842	1.95199	2.57421	2.6485	2.25307	4.35984	3.42505	2.06977	2.38633	1.83944
PF3D7_0630200	0.478463	0.885709	1.18189	3.24516	2.55397	0.793488	0.698251	2.80098	2.8698	3.22241
PF3D7_0630300	2.04302	1.9887	2.15372	3.87864	4.15621	4.00017	3.2872	4.84585	4.70714	5.09294
PF3D7_0630400	1.68313	1.54837	2.12258	1.88912	1.26669	2.07961	0.97476	1.98285	1.82236	1.82495
PF3D7_0630500	6.93203	6.91336	7.02801	7.94653	9.32559	11.0486	11.5462	11.0263	10.7306	12.3691
PF3D7_0630600	7.27187	7.15923	7.20062	13.3257	14.5223	16.0931	15.124	14.5931	14.4908	15.8561
PF3D7_0630700	2.05947	2.18299	2.65188	2.99502	3.5628	4.61853	4.18428	2.94242	2.83512	2.38214
PF3D7_0630800	1.17975	1.71753	1.69158	2.66934	2.30968	2.72862	1.49213	2.48892	2.36216	2.18829
PF3D7_0630900	30.3574	30.4942	28.2527	25.8447	26.2424	28.407	28.8358	24.5349	26.6588	26.5201
PF3D7_0631000	2.28039	2.57605	2.89261	2.46436	2.98079	3.54333	2.68931	3.41435	4.39667	3.96775
PF3D7_0631100	1.60469	1.57719	1.79167	4.26439	4.10318	4.21302	4.16469	5.02856	5.51606	4.91463
PF3D7_0631300	0	0	0	0	0.0966272	0	0.0871785	0.308567	0	0
PF3D7_0631400	2.37042	1.43861	1.95179	9.21483	10.1767	67.4297	85.1636	23.3234	22.6941	21.3644
PF3D7_0631500	14.9508	13.6444	12.497	7.84486	8.8917	8.92347	11.3648	5.52116	5.76245	6.13584
PF3D7_0631600	0.649081	0.865381	0.717287	0.770548	0.574687	2.37321	0.97217	0.61173	0.396727	0.527829
PF3D7_0631800	0.327017	0.207097	0.201948	0.0670552	0.0687649	0.313345	0.124081	0	0	0
PF3D7_0631900	0.114408	0.0966046	0.0471015	0.312793	0	1.0049	0.361752	0.597528	0.253072	0.458289
PF3D7_0632000	0.0293774	0.0744175	0.108851	0	0.0617745	0.703729	0.167202	0.0657564	0.0974746	0.0504335
PF3D7_0632100	0.032511	0.0823554	0.040154	0	0	0	0.0616788	0.218311	0.215744	0.0558131
PF3D7_0632200	0.0605324	0.0766691	0.0373815	0	0	0	0.0574201	0	0	0.103919
PF3D7_0632300	0.126769	0.321126	0.391428	0.0649853	0.0666422	0.0759182	0.180377	0	0.0525777	0.163223
PF3D7_0632400	0.057204	0	0.0353261	0	0.240576	0.0685156	0.217051	0.192063	0.284706	0.294614
PF3D7_0632500	3.97475	3.74409	3.40015	7.68252	7.56957	6.57218	7.0013	4.84709	5.12705	4.90315
PF3D7_0632700	1.86323	1.70641	1.48697	1.29312	2.10968	3.77666	2.66474	1.53989	1.47422	1.27948
PF3D7_0632800	4.14493	4.23398	3.95643	4.80124	5.04937	3.25799	3.20405	3.98095	3.84322	3.98553
PF3D7_0700100	0.381252	0.381226	0.452294	0.596608	0.569625	0.865215	0.609095	0.494057	0.332895	0.465049
PF3D7_0700200	0	0.126377	0.205391	0.340993	0.139875	0.637376	0.630985	0.297782	0.275887	0.285489
PF3D7_0700300	0	0.0405026	0.0394958	0.0655712	0	0	0.0606677	0	0	0.109796
PF3D7_0700400	0	0	0.0957949	0	0	0.371591	0	0.0868037	0	0.0665762
PF3D7_0700500	0.100377	0.0847568	0.0413249	0.068608	0.0703572	0.400752	0.571296	0.224677	0.166526	0.114881
PF3D7_0700800	1.64239	1.53616	2.49662	9.99961	12.2205	77.4759	75.6924	21.4918	22.7202	22.9904
PF3D7_0701100	4.5089	4.73881	4.30504	2.62285	2.82421	3.06411	2.36604	1.28839	2.49343	1.81164
PF3D7_0701500	0.302037	0.191277	0.248696	0.206444	0.317561	0	0.0955027	0	0.0835137	0
PF3D7_0701600	0.629686	0.728195	1.25111	2.80691	2.0725	14.8873	13.037	3.24786	2.72519	2.53803
PF3D7_0701700	0	0	0.11351	0.0942248	0.193254	0.110077	0.0871785	0	0.152469	0.0788877
PF3D7_0701800	0.582798	0.347369	0.592783	0	0.216265	0	0.195117	0.230205	0.113749	0.0588538
PF3D7_0701900	120.811	122.801	119.693	24.1486	22.9126	24.1842	23.4734	15.1912	15.834	16.4003
PF3D7_0702000	129.724	130.995	126.033	21.669	20.2329	19.5253	22.2414	19.0172	18.6773	19.585
PF3D7_0702200	22.9323	22.7541	24.2044	18.8836	18.9837	18.3435	19.8991	16.9146	18.8051	18.5774
PF3D7_0702300	109.254	105.643	100.242	26.0156	25.8878	25.0099	25.577	24.6324	25.3136	27.0917
PF3D7_0702400	65.9987	66.2608	62.1115	78.8735	81.5811	122.237	136.378	87.5812	89.4963	90.6206
PF3D7_0702500	42.269	41.3291	40.6028	74.5265	77.4823	119.052	132.519	82.4446	81.1181	83.5472
PF3D7_0702600	17.5855	17.0326	18.7994	10.9087	10.8761	20.5318	13.7376	9.26169	9.56137	6.0887
PF3D7_0702900	6.43824	6.72344	7.58318	8.61169	7.80019	9.24339	9.70683	9.40051	9.0188	8.49091
PF3D7_0703000	2.01454	1.86659	2.22096	2.2179	1.60633	2.44529	2.50093	2.17895	2.11968	2.22827
PF3D7_0703100	5.03956	5.39254	5.83083	4.276	3.8369	6.03609	4.50571	4.927	5.04523	5.1711
PF3D7_0703200	5.32488	4.97864	5.78679	10.182	10.3358	10.3629	8.20718	12.4657	12.0648	12.5587
PF3D7_0703300	4.21005	4.97687	4.70458	7.48172	7.84111	11.0456	11.6385	7.17982	7.6497	8.0536
PF3D7_0703400	3.41542	3.23218	4.05918	4.22844	3.98393	7.25536	6.33293	6.14474	6.73531	5.95192
PF3D7_0703500	95.3903	94.7078	86.1049	83.1958	83.2782	99.9067	107.184	91.1201	93.5037	93.0317
PF3D7_0703600	10.3158	11.1659	10.7583	8.04016	8.43883	7.72227	6.78987	8.42321	9.05906	7.45429
PF3D7_0703700	37.3495	38.017	36.4931	28.0109	26.1137	35.8105	37.5629	24.0208	25.7338	25.7846
PF3D7_0703800	2.67701	2.84628	3.12435	2.79498	2.63384	3.82411	2.63256	2.17143	2.77065	2.84599
PF3D7_0703900	26.5961	25.5203	23.3232	22.539	25.3142	27.4264	26.4262	23.3728	23.0576	24.4476
PF3D7_0704000	6.30772	6.35779	6.1857	5.40666	5.72774	7.08764	7.43883	6.00367	5.68794	6.19158
PF3D7_0704100	10.2865	10.5186	11.3134	10.1061	10.8116	12.0449	7.33043	11.7391	11.3389	11.0673
PF3D7_0704200	10.1491	9.38886	9.55106	11.9536	13.1435	16.8583	18.5427	11.9423	13.558	12.3645
PF3D7_0704300	14.6021	15.4789	14.7297	14.0316	14.4982	17.3965	12.3832	14.8186	14.5728	14.0669
PF3D7_0704400	6.14351	6.72452	5.66742	8.24269	8.99112	8.78911	10.5221	8.93405	8.99675	10.026
PF3D7_0704500	9.02849	8.92859	8.911	7.72281	7.34905	7.84872	6.22858	7.03752	7.29151	7.26119
PF3D7_0704600	54.955	54.9172	53.4052	61.5771	65.8478	59.5233	55.3149	66.2647	65.027	65.5397
PF3D7_0704700	5.71259	5.81763	6.45794	5.70137	4.9963	6.45295	5.64495	5.31836	4.99621	4.79815
PF3D7_0704800	3.0052	3.00136	3.11738	2.02924	1.98552	2.80562	1.61912	1.99158	1.95811	2.02626
PF3D7_0704900	5.19478	5.69643	5.684	6.43407	6.89136	7.85058	7.6065	8.97437	8.84955	8.49915
PF3D7_0705000	27.514	27.4937	26.8857	26.7283	28.3416	27.2715	26.0486	25.4483	25.7828	26.785
PF3D7_0705100	4.18038	3.98516	4.47656	5.60822	5.37714	6.39192	4.21856	6.49521	6.30815	7.02395
PF3D7_0705200	0.70919	0.751792	1.09489	1.48581	1.23193	2.01277	1.14071	1.32859	1.08703	1.28367
PF3D7_0705300	6.63852	7.0719	8.08205	9.89326	9.84638	10.1662	7.01688	9.60543	10.2464	10.318
PF3D7_0705400	11.246	11.6303	12.3968	16.1246	15.4316	14.947	14.2238	15.3604	16.2871	15.4075
PF3D7_0705500	88.2555	83.8565	86.33	59.4406	62.9959	55.8652	58.2057	52.7963	51.9697	55.0681
PF3D7_0705600	5.32942	5.22849	4.89769	5.96411	5.98321	8.28742	7.43744	6.36889	6.5937	6.69912
PF3D7_0705700	72.67	77.1322	69.3397	91.4309	94.5185	75.1185	107.609	100.298	97.0184	96.552
PF3D7_0705800	1.5166	1.5897	1.77625	3.64597	3.18909	2.69342	1.58744	4.91639	3.68731	3.81564
PF3D7_0705900	5.90995	6.20626	6.53706	13.6524	13.2139	5.95856	5.07386	14.0238	15.0173	15.0262
PF3D7_0706000	35.6719	34.7938	34.3315	28.1645	28.8826	20.6574	26.4097	28.6052	27.3592	29.685
PF3D7_0706100	2.73044	2.4465	2.79065	3.10501	2.8457	3.59883	3.03116	3.76307	2.93747	3.1011
PF3D7_0706200	0.976091	1.2363	0.941846	1.43857	1.66767	1.89979	0.925905	1.91172	1.26511	0.942582
PF3D7_0706300	14.5286	15.3621	16.7025	6.91577	7.91042	11.2643	7.69062	7.62184	9.68426	8.68512
PF3D7_0706400	45.9848	45.8205	49.3691	64.104	64.6043	66.8016	63.82	63.0901	58.9567	61.8316
PF3D7_0706500	92.4847	93.0176	91.9407	67.5888	68.9787	66.6902	63.9862	67.3073	67.1173	66.3938
PF3D7_0706600	0.866057	0.805557	1.33707	1.38739	1.30894	2.82019	1.28364	1.78708	1.61639	1.46357
PF3D7_0706700	1.57719	1.60188	1.83771	2.10518	2.09628	2.45935	2.17358	2.03158	1.9254	1.68589
PF3D7_0707200	3.83941	3.70473	4.39829	4.06448	3.96508	6.02718	3.91138	3.96641	3.96687	3.86117
PF3D7_0707300	129.898	134.313	129.819	57.2712	56.596	62.286	49.6202	35.0116	37.1249	36.4729
PF3D7_0707400	6.47041	7.18094	7.67754	19.1847	18.7917	24.4524	23.538	18.0966	20.6886	19.9465
PF3D7_0707500	18.1717	15.5981	17.3359	4.26686	4.62333	5.26685	3.63741	4.54052	3.919	4.06662
PF3D7_0707600	18.5592	17.8975	18.4676	13.481	12.5767	13.6164	12.7761	11.7523	11.4752	11.6786
PF3D7_0707700	29.8711	29.4621	29.3336	37.6351	37.2726	33.4874	31.0106	34.3005	33.448	36.0661
PF3D7_0707800	3.7737	3.57981	4.39011	6.83899	6.88165	8.36465	6.9514	8.00869	7.49453	8.05106
PF3D7_0707900	41.4453	43.8235	43.4608	37.6054	41.0801	32.7023	39.7424	35.8693	36.9986	37.4781
PF3D7_0708000	4.85615	5.0088	5.04878	9.99961	9.69444	8.81051	7.3276	10.8926	10.5549	10.4122
PF3D7_0708100	13.6915	14.1069	14.7443	15.2045	13.263	16.5831	16.986	13.0849	12.914	11.7788
PF3D7_0708200	2.94673	3.21476	3.11955	4.82368	3.98337	3.26248	2.30194	4.10156	4.0054	3.9535
PF3D7_0708300	14.3451	14.7311	14.7809	14.1386	14.4158	11.059	12.6302	14.0588	14.7591	12.1434
PF3D7_0708400	447.634	464.822	434.637	536.127	541.058	831.235	1036.51	453.529	456.109	451.33
PF3D7_0708500	15.5669	16.0047	17.4167	26.6271	25.8364	30.4317	28.5708	20.8156	21.0757	20.3578
PF3D7_0708600	1.57276	1.49402	1.40292	2.86663	4.04211	2.61633	1.82343	3.03142	2.75418	2.17502
PF3D7_0708700	5.67391	7.33936	7.0575	10.4792	10.5349	6.60308	6.75636	9.86285	12.8512	11.8131
PF3D7_0708800	120.573	120.792	117.389	116.901	114.929	122.091	133.38	104.74	105.218	104.116
PF3D7_0708900	13.9304	12.0299	13.0427	13.8633	12.0692	7.53514	8.25398	12.9844	12.5719	11.2912
PF3D7_0709000	20.1326	18.6564	19.2885	19.2462	19.8405	17.4535	21.9406	17.9636	17.109	16.8751
PF3D7_0709100	6.91945	6.76317	6.66349	11.7447	12.1219	7.01523	6.95803	11.8694	12.3684	12.434
PF3D7_0709200	5.72436	5.12605	5.6741	7.25205	8.97035	8.90882	7.60897	9.63018	8.22649	7.26091
PF3D7_0709300	8.96991	8.49994	8.51119	14.4638	15.1468	13.9704	14.2326	13.0638	13.2625	12.7961
PF3D7_0709400	3.45654	3.31568	3.72504	6.47966	6.18169	6.73771	5.40041	7.14904	6.33879	6.38487
PF3D7_0709500	2.0155	1.79806	2.68415	3.70156	3.53796	4.11438	3.15875	3.49141	3.43097	4.03178
PF3D7_0709600	19.5809	18.9301	20.7494	17.4842	17.4334	24.0499	23.311	18.3419	17.2653	17.656
PF3D7_0709700	15.7947	14.3971	16.9504	15.8097	16.4444	17.414	19.0574	16.6661	17.6518	15.8079
PF3D7_0709800	2.12401	2.53198	2.43046	2.3698	2.62727	1.27201	2.25184	3.07628	2.53918	2.5203
PF3D7_0709900	2.00119	2.01764	2.6315	3.71556	3.78936	3.60131	2.0494	3.83305	3.64207	3.40134
PF3D7_0710000	3.05271	3.15503	3.53911	4.29877	3.88809	5.18217	3.71088	4.0489	3.66661	3.81144
PF3D7_0710100	19.4207	18.7909	22.0776	10.4221	10.4712	11.2706	10.0988	9.83938	10.056	9.10893
PF3D7_0710200	10.1748	10.2482	11.4469	15.9187	15.4564	21.6007	14.0475	18.0936	17.5331	16.209
PF3D7_0710300	2.36644	2.96928	2.43109	7.1199	6.18529	8.58263	9.31476	6.13846	5.68712	5.42943
PF3D7_0710400	2.4579	1.73969	3.63097	6.02818	6.23255	7.85047	6.4917	7.55122	6.47631	5.58475
PF3D7_0710500	2.38812	2.91475	2.92273	6.00978	4.70215	4.52454	3.25384	6.22011	7.59966	6.74602
PF3D7_0710600	83.7284	85.4624	89.0862	135.16	128.358	148.443	138.968	128.887	126.091	123.493
PF3D7_0710700	43.3241	42.4447	47.6259	37.5077	34.4573	41.6498	28.2864	35.0791	35.7992	32.3021
PF3D7_0710800	12.8686	12.3601	14.5694	19.0427	19.3929	19.9858	17.4152	16.9464	17.3283	16.8636
PF3D7_0710900	9.78629	10.0068	10.5965	9.74346	10.7849	10.5696	8.54977	10.2983	9.69752	11.4917
PF3D7_0711000	9.68793	9.73506	10.2588	14.6883	15.2827	17.9109	15.6022	15.1476	14.511	15.7597
PF3D7_0711100	12.3356	11.9513	11.9446	6.7173	7.5148	6.23285	7.19627	6.94667	6.42291	6.99625
PF3D7_0711200	2.82255	2.74894	2.53535	2.34576	2.1133	2.45867	1.9675	2.4649	2.62511	2.45951
PF3D7_0711300	10.4293	10.0072	12.7943	13.7528	14.0296	19.6836	17.3211	16.7418	18.9334	19.3512
PF3D7_0711400	4.3413	4.92057	5.37635	13.1009	13.681	15.7534	13.9194	14.2747	15.2781	14.6246
PF3D7_0711500	15.2181	16.0946	15.3177	38.0857	38.2673	43.1721	47.6364	37.9501	38.0553	35.9352
PF3D7_0711700	2.60923	2.57774	2.4492	5.41445	5.12454	5.60031	4.56403	4.87083	4.77026	5.02586
PF3D7_0712000	1.50166	1.33772	1.60121	3.66421	3.84184	3.87299	3.34272	4.15671	3.61234	4.09038
PF3D7_0712300	2.41815	2.34899	2.05648	3.20408	3.38273	2.67541	2.67288	2.63751	2.73682	2.81447
PF3D7_0712400	0.51296	0.406958	0.640515	0.670397	0.509691	0.769679	0.449156	0.479458	0.514344	0.338701
PF3D7_0712600	206.492	201.204	180.018	392.241	391.834	307.159	302.481	325.587	323.897	328.175
PF3D7_0712800	0.63659	0.734184	0.767071	1.56003	1.46921	1.40096	0.972067	1.1237	1.02176	1.20837
PF3D7_0712900	2.23293	2.25455	2.32208	2.30013	2.13729	2.76278	2.18807	1.92142	1.78233	2.14272
PF3D7_0713000	0.0628737	0.0398173	0.116482	0.0644616	0.0661052	0.225919	0.0596411	0	0	0
PF3D7_0713100	1.21571	1.25983	1.19438	1.47303	1.33629	5.95678	4.82248	1.17505	1.23762	1.2807
PF3D7_0713200	3.22907	2.58307	3.56838	1.85859	2.14423	2.89503	2.40028	1.98657	2.00498	2.23684
PF3D7_0713400	20.7981	20.8709	21.1221	15.6615	17.7465	19.4698	17.701	16.0494	16.2547	16.9733
PF3D7_0713500	10.0569	9.05413	9.44587	5.9837	6.48632	6.47431	5.33187	5.98383	5.60479	5.95115
PF3D7_0713600	6.68972	7.76051	7.71863	5.2161	4.88619	6.3866	5.12765	6.46037	6.24913	6.61359
PF3D7_0713700	5.70055	5.24593	6.72901	13.0284	13.3294	11.9486	12.3358	11.2645	11.5014	12.9466
PF3D7_0713800	10.2198	10.7493	12.156	7.6079	6.72737	8.46206	5.22654	7.3102	6.15533	6.71282
PF3D7_0713900	24.838	24.2371	23.6963	27.0825	28.9007	34.9072	33.1968	32.8173	31.9821	33.9572
PF3D7_0714000	96.9036	96.3256	97.8168	83.2448	81.3521	74.4835	86.611	65.372	67.7829	63.6604
PF3D7_0714100	1.23761	1.18167	1.7402	2.49868	2.76258	3.55759	1.6255	2.04567	1.76891	1.37285
PF3D7_0714200	33.6579	32.8259	30.3306	22.7829	24.2584	28.8738	26.0958	24.3844	23.6778	23.7
PF3D7_0714300	14.0992	13.5733	14.9174	12.1024	12.898	12.8104	11.2906	12.7397	11.3635	11
PF3D7_0714400	2.7079	2.81731	2.74728	4.2041	4.10793	5.79172	4.14658	5.10872	4.8775	4.25032
PF3D7_0714500	17.358	17.8305	18.4786	19.1367	19.141	21.4573	23.6534	19.7246	19.5796	20.0948
PF3D7_0714600	32.225	33.5972	32.2276	26.0946	29.0814	26.6607	24.9923	25.8133	27.1515	24.434
PF3D7_0715000	16.7199	16.7695	18.8038	22.8005	20.4091	23.2498	24.2933	18.1343	19.5748	22.2163
PF3D7_0715100	1.93238	2.51366	3.48324	5.56873	3.29464	2.87747	2.2789	5.26051	4.93871	3.7657
PF3D7_0715200	7.10147	7.6551	7.41255	18.9746	19.9921	9.79139	7.66429	25.1392	24.1856	24.0197
PF3D7_0715300	1.72517	1.66116	2.04352	3.3513	3.77618	3.38343	2.10541	3.29697	3.07966	3.6718
PF3D7_0715400	2.03033	2.44137	2.92029	4.8483	4.26936	4.3711	2.58417	5.2924	4.34899	4.45622
PF3D7_0715500	2.40229	1.86618	2.84836	5.71406	6.60064	2.99241	3.03836	7.95815	8.18339	7.97329
PF3D7_0715600	3.52843	4.29975	4.02778	6.30328	6.09864	6.40324	5.73049	6.79091	7.13972	7.6406
PF3D7_0715700	1.48151	1.02758	2.00407	1.15728	1.40931	1.68997	2.27531	2.36866	2.51636	2.84616
PF3D7_0715800	2.65065	2.29334	2.83576	7.11934	5.77003	5.94715	4.07257	6.93582	6.68909	6.56938
PF3D7_0715900	3.59872	4.10636	4.08436	6.64794	6.45384	4.94459	4.05952	5.61199	7.24325	5.9369
PF3D7_0716000	45.8956	43.8136	45.8697	54.5672	54.7242	50.7529	43.6436	52.9541	54.4359	54.6564
PF3D7_0716100	35.7227	36.5463	35.0654	26.5706	28.4955	27.9544	24.8474	28.6725	26.2337	27.5445
PF3D7_0716200	88.1453	90.619	82.1845	63.0158	65.5377	52.0998	59.7484	57.1249	55.0758	57.4492
PF3D7_0716300	22.5604	21.2416	21.0907	40.2855	42.3026	40.6924	39.542	45.0009	42.8743	42.9466
PF3D7_0716400	6.45925	7.20202	8.69915	16.0628	15.1719	12.7981	10.7225	17.5726	17.0999	16.014
PF3D7_0716500	1.96695	2.27018	2.78874	3.96166	4.25846	4.51663	3.57708	5.05398	4.30587	4.33584
PF3D7_0716600	1.99648	1.98979	2.0616	4.89914	4.71435	4.39052	3.63243	6.55666	6.32571	6.46158
PF3D7_0716700	1.93286	1.28848	1.52344	4.04156	4.09113	3.04613	2.75022	5.52182	5.42172	5.08648
PF3D7_0716800	54.6705	54.4226	54.9793	65.5127	66.7039	78.0158	75.7437	64.2274	63.8051	63.8183
PF3D7_0716900	10.8339	10.1703	12.2827	13.3515	14.6124	14.4508	13.6766	17.6058	16.6574	16.603
PF3D7_0717000	2.38057	2.72606	3.18189	4.21271	3.88582	3.64551	2.59845	5.13387	5.73473	5.15054
PF3D7_0717100	3.79375	3.91145	3.61422	8.96496	8.14771	10.4455	10.0719	9.57903	9.13377	8.22055
PF3D7_0717200	16.2824	16.0899	16.0483	18.5778	19.1193	15.6789	17.0968	21.9755	22.6531	22.7219
PF3D7_0717300	8.85704	9.71942	9.89742	20.0833	20.6939	16.1091	16.0476	22.4736	21.0496	21.0983
PF3D7_0717400	22.4632	22.2388	22.4695	36.9556	37.9455	45.208	46.8716	37.8051	37.68	37.4745
PF3D7_0717500	31.9515	33.202	31.5159	29.9839	28.7458	29.3526	25.8908	30.8587	30.0012	29.9287
PF3D7_0717600	7.83307	8.18651	8.74469	8.65497	9.09458	6.90698	5.34862	10.0214	10.3908	10.8349
PF3D7_0717700	45.5645	47.5473	46.6222	77.2604	74.857	70.4132	72.5349	76.1132	80.2498	79.3235
PF3D7_0717800	1.80923	2.19471	2.10868	3.36151	3.96519	6.20593	4.43153	3.27015	3.59338	3.61637
PF3D7_0717900	3.1424	3.69473	3.47106	8.46168	8.92677	10.9647	9.67364	9.50218	8.69533	9.16081
PF3D7_0718000	0.768377	0.780596	0.99103	1.91612	1.91448	2.12344	1.35524	1.98414	1.99843	1.95118
PF3D7_0718100	3.41598	3.60907	3.58723	7.87139	7.93873	5.52954	4.90062	10.0781	9.88241	9.92877
PF3D7_0718300	0.318284	0.237136	0.312175	0.604656	0.511805	0.583044	0.399599	0.251444	0.310609	0.257135
PF3D7_0718400	7.30373	7.22982	7.16111	12.3037	11.6722	19.1648	19.6548	11.6701	13.1236	12.5772
PF3D7_0718500	8.65502	9.40512	8.90812	21.5118	22.9909	21.4397	21.3025	24.0693	25.3454	25.0455
PF3D7_0718600	3.44558	3.90472	4.34326	3.86404	2.7854	4.17413	3.44045	3.67088	3.42713	3.41105
PF3D7_0718700	1.35812	0.971063	1.6233	2.47043	2.25704	2.20389	2.78438	2.89284	2.94361	2.74521
PF3D7_0718800	0.274354	0.243244	0.304967	0.787592	0.749982	0.854373	0.364347	1.04396	0.864796	0.612295
PF3D7_0718900	0.474193	0.0546003	0.319457	0.265183	0.543889	0.516327	0.245352	0.385965	0.357586	0.59205
PF3D7_0719000	6.35277	6.65116	6.29598	16.178	17.1291	16.3225	16.1831	17.6599	18.9537	18.3381
PF3D7_0719100	2.59761	2.54515	2.81482	8.19064	6.85355	4.93106	4.09126	7.02107	8.86284	9.17129
PF3D7_0719200	1.37123	1.03783	1.4251	4.83479	4.4306	3.72539	2.50628	4.45419	4.93816	4.59327
PF3D7_0719300	20.2684	20.7166	19.0623	27.9322	27.6053	29.2972	28.3902	27.3569	27.3676	28.3342
PF3D7_0719400	7.57691	7.74887	8.22771	14.3371	14.8763	10.5341	6.9458	18.2998	16.8173	18.5367
PF3D7_0719500	7.23563	7.36018	8.27469	9.25488	8.5121	7.77104	6.02071	8.58723	9.40662	8.47487
PF3D7_0719600	44.4432	42.722	44.8976	73.9635	72.5026	69.2344	74.522	64.4531	68.2511	65.8047
PF3D7_0719700	53.8797	57.4707	54.7324	77.8228	79.5433	69.2039	79.0325	76.964	74.6718	74.3935
PF3D7_0719800	4.20604	4.27632	4.77077	5.74968	5.92636	4.90066	4.53261	6.18028	5.74367	5.96813
PF3D7_0719900	16.4406	15.4674	16.8345	21.6013	22.0586	21.9889	20.59	20.389	20.7819	19.827
PF3D7_0720000	12.6064	10.7619	12.2091	14.7468	12.3785	14.1014	12.6957	15.2896	14.603	14.9206
PF3D7_0720100	26.0785	26.1463	25.335	23.2543	24.067	25.6642	22.9529	24.3315	22.716	24.8972
PF3D7_0720200	15.5901	14.6179	17.2456	22.6567	22.3591	26.4684	26.1312	23.0381	22.0975	21.6973
PF3D7_0720300	2.83554	1.23843	1.81146	2.60641	3.49529	1.40534	0.927501	1.53201	1.78435	1.00715
PF3D7_0720400	5.43122	5.60271	5.56041	12.1297	12.1087	14.7973	16.1139	11.9225	11.6159	11.9303
PF3D7_0720500	1.35816	1.84923	1.74036	3.27228	3.46281	3.00944	2.06133	4.75003	4.30924	5.12956
PF3D7_0720600	4.12324	4.11649	4.23883	6.0178	5.5082	4.93857	4.21034	6.10756	5.3718	5.37138
PF3D7_0720700	47.693	45.6163	50.2969	51.4137	51.3179	41.0338	38.7087	44.6496	44.9545	43.691
PF3D7_0720800	4.52203	4.88999	5.61146	7.6979	7.35593	8.482	8.17438	8.35527	9.27144	8.7885
PF3D7_0720900	4.53819	4.03324	5.27537	7.89803	7.61825	5.89234	5.39011	8.66416	8.76262	9.03484
PF3D7_0721000	9.68268	9.57201	10.5891	14.543	14.3995	21.1483	17.69	13.6006	14.2178	13.9025
PF3D7_0721100	10.7237	11.6242	11.6602	24.8894	25.0398	27.6189	25.462	28.0896	27.4773	28.5465
PF3D7_0721200	9.60937	9.07218	9.47562	8.62623	8.3573	8.64541	7.79211	8.54908	7.75061	7.94433
PF3D7_0721300	31.9007	32.977	40.6244	33.3462	35.7788	37.4393	36.1106	34.1204	34.2876	33.7636
PF3D7_0721400	4.37586	4.34402	4.50991	8.30585	8.08242	8.03878	7.57254	9.19902	9.17259	8.7812
PF3D7_0721500	2.71874	2.2204	3.2478	3.89932	3.46765	4.16385	2.1139	3.8907	4.19	4.25931
PF3D7_0721600	123.131	125.744	120.65	178.631	174.926	162.774	175.137	174.437	183.372	182.196
PF3D7_0721700	6.49923	7.28716	7.106	11.7246	12.621	6.38065	4.8512	14.0705	14.5826	14.5109
PF3D7_0721800	13.3994	12.8971	15.6533	22.0698	21.5136	26.536	26.7058	21.6552	21.026	22.9204
PF3D7_0721900	9.79597	10.1097	10.8864	11.4219	12.2516	7.7709	10.8107	14.7133	12.4985	11.5046
PF3D7_0722000	19.6764	21.5765	20.5974	18.1424	20.0728	16.9015	17.6089	21.6622	20.093	21.861
PF3D7_0722100	8.25397	9.04474	7.9608	10.681	10.8884	12.515	12.6681	11.8324	10.7701	10.7734
PF3D7_0722200	60.8971	62.83	58.577	24.2385	25.5652	29.2967	19.6169	16.5165	14.7979	15.3542
PF3D7_0722300	12.2384	12.7953	12.9439	11.2587	11.8863	10.308	12.0992	11.4442	11.0409	10.6441
PF3D7_0722400	44.0306	46.2574	44.3064	49.9718	48.052	57.6839	64.2366	45.916	47.5089	48.0783
PF3D7_0722500	38.8402	43.1857	40.4032	40.6824	43.0185	41.7856	39.4682	45.4596	43.5313	40.9319
PF3D7_0722600	43.5945	43.9082	42.6393	35.6493	37.1621	38.6765	36.4501	36.5191	36.1185	34.7987
PF3D7_0722700	5.14796	5.70966	5.49898	7.5318	6.55356	5.59932	5.85993	6.54	7.20172	6.68801
PF3D7_0722800	1.6816	1.87429	2.13232	5.42508	4.95048	2.79292	1.70148	4.36623	4.35207	4.42655
PF3D7_0722900	1.48806	1.59794	1.99771	1.65831	1.93867	1.58858	1.19675	1.99123	1.7442	1.33285
PF3D7_0723000	3.42574	3.13937	4.10666	4.09075	4.57642	7.28912	5.46698	4.33014	4.74726	4.46274
PF3D7_0723100	0.619256	0.677382	0.660542	0.981203	0.94703	1.14628	0.801023	0.882066	1.07405	0.676522
PF3D7_0723200	1.23199	0.979086	1.52163	1.73368	1.16832	1.50454	0.779101	1.40584	1.20229	1.32707
PF3D7_0723300	9.13127	9.91101	10.2178	7.37216	7.14157	8.46342	6.72645	6.51592	6.31546	6.25761
PF3D7_0723400	86.6466	85.5603	85.7577	66.1076	69.7347	60.2436	56.0023	63.8644	64.6179	64.8339
PF3D7_0723500	2.87864	3.83792	4.0232	6.73113	6.95585	6.16986	6.99426	7.51726	7.3311	6.89264
PF3D7_0723600	11.5398	9.72173	11.2126	15.956	18.0881	16.9285	17.7755	17.1805	18.0909	17.4028
PF3D7_0723700	6.09512	5.00264	6.65836	12.9944	12.8862	15.7867	13.4838	14.825	16.9748	15.9601
PF3D7_0723800	12.4838	12.2349	13.2416	17.3531	17.5989	17.6405	13.7048	18.1891	18.2131	18.1968
PF3D7_0723900	14.0803	14.1489	13.8703	20.6595	21.8868	25.3234	25.2099	21.1269	20.6082	21.3382
PF3D7_0724000	1.78386	1.84341	2.39413	3.24847	3.14171	3.62529	2.34579	2.78205	2.46798	2.62021
PF3D7_0724100	18.3686	17.2863	21.1545	33.4199	33.3765	41.311	29.681	34.5091	33.3116	34.0046
PF3D7_0724200	6.58502	6.07437	6.19958	10.5474	10.2415	14.5838	10.4186	8.12062	9.68786	11.2622
PF3D7_0724300	1.76416	2.13869	2.42792	4.23756	3.97464	6.09753	4.92474	4.40007	5.22635	4.75925
PF3D7_0724400	21.5986	19.2401	21.5551	19.091	20.1326	18.8716	26.8884	18.3086	19.1981	20.1251
PF3D7_0724500	4.6401	4.46525	6.24322	3.88025	4.57878	4.65724	3.83597	4.8159	3.9565	4.53922
PF3D7_0724600	4.12235	3.71576	4.10442	5.05102	4.75435	6.60354	5.70967	5.06081	5.21108	5.2535
PF3D7_0724700	14.9448	14.8893	14.6703	17.3073	18.5006	19.4319	17.92	16.6501	16.5576	17.2444
PF3D7_0724800	6.29409	6.68095	7.19153	6.06116	5.27799	4.05929	2.85229	6.01746	5.98192	6.037
PF3D7_0724900	14.434	15.4673	15.0027	9.24574	9.41336	5.89721	3.49056	7.39547	7.22251	7.30704
PF3D7_0725000	5.94493	6.57106	6.00835	9.28199	8.8542	10.7907	9.1734	9.55652	9.66763	9.10839
PF3D7_0725100	15.0212	14.9587	14.2889	13.9671	13.3735	16.4354	15.3522	13.6678	13.0657	14.2214
PF3D7_0725200	16.9528	16.1384	16.1063	25.013	21.1375	17.5717	19.1737	23.7771	25.3754	25.419
PF3D7_0725300	18.5312	17.4979	18.1151	27.0116	26.1946	30.373	32.8147	24.4011	23.6977	24.5436
PF3D7_0725400	82.5184	81.5508	84.6345	26.126	29.311	19.6954	15.4434	13.8939	13.9112	15.4236
PF3D7_0726050	80.9877	84.3123	79.0358	61.2517	59.8352	53.0505	52.2743	60.5219	60.451	59.4603
PF3D7_0726100	132.808	133.08	132.726	41.9092	43.4785	37.5756	39.1091	37.7062	37.2914	37.3272
PF3D7_0726200	3.79707	3.91828	3.72666	20.4728	21.7433	39.7129	46.2933	25.061	23.2008	25.0122
PF3D7_0726300	5.17163	5.43282	5.38635	3.19164	3.89142	4.46743	4.5315	3.40371	4.06974	3.74345
PF3D7_0726400	8.05387	7.57945	7.45687	9.75665	10.4586	11.8533	11.7707	9.76325	9.01272	9.91923
PF3D7_0726500	31.8323	31.7567	30.2646	50.5167	50.6278	42.1307	44.7261	50.1534	50.9734	50.9155
PF3D7_0726600	2.37063	2.37769	2.24427	4.58958	3.99808	4.20866	2.62544	5.81804	5.23056	5.41259
PF3D7_0726700	7.60971	6.92328	5.42741	12.3072	17.1285	10.0131	11.8952	14.9939	14.0471	14.2599
PF3D7_0726800	0.886663	1.07198	0.64711	2.97509	3.22044	3.86179	2.3703	4.05951	3.34314	4.49733
PF3D7_0726900	3.60234	3.56514	3.33241	10.5865	9.50704	16.1756	15.882	10.1851	12.001	11.968
PF3D7_0727000	4.56975	4.58497	4.72552	10.0318	9.42082	12.6854	11.6445	9.86763	9.73672	9.49104
PF3D7_0727100	2.07616	1.8839	2.34737	4.21482	4.21368	4.25584	3.29215	4.67026	4.78098	5.05376
PF3D7_0727200	22.4208	23.0929	22.6092	19.4287	20.2628	24.4513	27.8944	18.2582	18.586	17.8753
PF3D7_0727300	10.2039	10.4336	10.1558	13.623	12.968	14.8444	15.5433	12.4368	12.5789	12.454
PF3D7_0727400	20.2731	19.2726	21.337	32.2333	33.8731	35.4637	42.0646	28.2716	33.7092	31.072
PF3D7_0727500	1.85846	2.1516	2.56436	3.4833	3.57211	4.278	3.333	4.15986	4.2394	3.88843
PF3D7_0727600	0.477582	0.645222	0.760261	1.0881	1.27206	2.46604	1.44969	1.25903	1.39095	1.65799
PF3D7_0727700	1.10812	1.23571	1.85956	3.68001	3.41924	4.35682	3.77042	4.39453	3.87659	3.84609
PF3D7_0727800	6.92081	6.68303	6.31603	16.3773	18.5554	23.2881	22.9689	19.0235	18.5366	18.7991
PF3D7_0727900	9.08558	9.06111	8.15843	7.18798	7.77241	7.2405	7.29514	6.51198	6.00351	7.12333
PF3D7_0728000	48.4445	46.8633	52.6426	61.0669	62.0899	55.0478	59.9067	55.0092	59.638	56.9184
PF3D7_0728100	1.91621	1.92718	2.23709	3.42403	3.56409	3.82521	2.63565	4.46784	4.09865	4.01415
PF3D7_0728200	1.41129	1.27385	1.50265	2.92712	2.79709	2.13723	1.41566	3.81251	3.17561	2.95194
PF3D7_0728300	1.92828	2.66038	2.46665	6.14274	5.93733	4.28921	3.20098	7.6303	7.94044	7.09363
PF3D7_0728400	2.8067	2.18373	3.96175	6.33069	7.33523	6.5313	4.71624	7.09007	8.18186	7.77826
PF3D7_0728500	1.12067	0.754062	1.42738	2.80061	1.54647	1.51005	1.12949	1.64615	2.32399	2.88585
PF3D7_0728600	6.21091	6.63491	7.13849	12.7355	12.6166	9.34003	6.3093	15.2882	14.0937	13.4266
PF3D7_0728700	1.5036	1.82508	2.15555	3.89065	3.98985	3.3017	1.86777	4.80796	4.89989	4.67093
PF3D7_0728800	4.82637	4.89822	4.96751	8.5643	7.57911	10.1904	7.10211	9.79891	9.85475	10.3836
PF3D7_0728900	12.5822	12.4068	12.4112	14.8665	14.0279	15.3158	14.6473	16.1742	15.4903	15.201
PF3D7_0729000	6.11084	5.08824	6.11482	6.78726	7.25776	7.04811	5.79664	7.53562	7.08716	8.1109
PF3D7_0729100	5.7031	5.09855	5.4051	15.0328	16.447	15.6441	14.1817	15.9769	16.2815	17.5508
PF3D7_0729200	1.78508	1.5073	1.94912	2.75851	3.10085	1.73524	1.81601	3.24282	2.96147	2.26509
PF3D7_0729300	41.3831	42.6882	40.4871	25.8168	25.9	30.1328	31.5599	28.0285	28.0517	26.935
PF3D7_0729400	38.4911	38.4594	34.516	28.3307	33.1147	30.5126	35.0925	32.0553	30.7161	31.0084
PF3D7_0729500	19.5393	20.1906	20.7122	25.1527	25.5189	26.8769	27.3055	27.1394	27.6403	27.6476
PF3D7_0729600	4.09903	3.45099	4.43729	6.13079	6.48991	7.39325	4.80317	5.8828	6.32031	6.37469
PF3D7_0729700	0.971391	0.781434	0.94035	1.37276	0.993713	1.03769	0.697311	0.822707	1.21955	1.17185
PF3D7_0729800	1.13049	1.57224	1.77955	1.54539	1.2119	2.12398	0.925182	0.893092	0.845814	0.532761
PF3D7_0729900	1.29387	1.2899	1.17044	2.08309	1.97678	1.15018	1.04516	2.35875	2.58675	2.51625
PF3D7_0730000	1.71667	2.11473	2.58496	4.96665	5.19218	6.14022	6.60287	4.78995	4.3695	4.56194
PF3D7_0730100	1.54713	1.50623	1.86807	3.59856	3.61747	5.17198	4.66561	5.14282	3.92668	4.43994
PF3D7_0730200	5.71087	5.27702	5.72283	5.86487	5.57335	6.64601	6.78286	4.86559	4.88745	5.04118
PF3D7_0730300	235.64	202.547	261.447	138.939	141.686	178.579	168.422	119.663	117.959	124.908
PF3D7_0730400	35.7361	36.0387	33.6009	11.9462	9.40685	9.09631	9.17781	8.38315	9.06124	8.30498
PF3D7_0730500	8.30415	8.34549	8.43211	7.14067	7.42444	7.96767	5.93613	7.9613	8.01787	8.07975
PF3D7_0730800	383.813	396.526	361.354	128.422	129.158	142.613	151.513	117.822	115.79	116.755
PF3D7_0730900	99.7017	95.8791	87.8387	115.034	122.048	231.358	259.289	140.378	136.963	140.261
PF3D7_0731100	218.851	218.886	197.687	90.8306	93.3646	72.91	78.1839	79.2567	79.0164	83.7697
PF3D7_0731200	32.4631	30.3207	31.4509	9.27287	10.3772	7.39388	8.00065	7.59169	8.42532	7.39382
PF3D7_0731300	35.7687	35.3429	31.9722	45.9812	47.3223	75.3574	91.2621	51.476	48.4045	52.5296
PF3D7_0731500	168.787	171.986	147.896	61.1065	62.9976	18.9304	13.8365	31.0266	32.5284	31.286
PF3D7_0731600	10.2089	10.5101	11.8878	22.3846	23.0484	36.8311	38.9877	24.435	24.0694	23.5402
PF3D7_0731700	2.27742	1.88121	3.08799	3.60392	3.33143	7.59027	6.80972	3.87863	2.95689	3.1023
PF3D7_0731800	10.3956	10.3312	10.607	7.22455	7.94898	9.84665	9.41719	7.14697	7.32169	8.56885
PF3D7_0732000	0.0786556	0.0498117	0.0971468	0	0.0826981	0.188418	0.149223	0.0880288	0.0652451	0.202547
PF3D7_0732200	0.0585344	0	0	0.240051	0.0615428	0.771199	0.666298	0.0655098	0.194218	0.200977
PF3D7_0732300	0.0324299	0	0.0400539	0	0	0.15537	0	0	0.0538015	0
PF3D7_0732400	0.0316922	0.0802814	0.0782856	0	0.0666422	0.0759182	0.420879	0.212814	0.0525777	0.0544075
PF3D7_0732500	0.0863123	0.145762	0.248742	0.235979	0.181497	0.551358	0.709579	0.193196	0.286386	0.24696
PF3D7_0732600	0	0	0	0	0	0	0	0	0	0
PF3D7_0732700	0.065294	0.04135	0.20161	0	0.0686498	0.15641	0.247747	0.219225	0.0541616	0.0560466
PF3D7_0732800	0.325652	0.384967	0.911677	0.623237	0.319564	0.676081	0.329503	0.437352	0.144069	0.186354
PF3D7_0732900	0.0624211	0.316245	0.115644	0.383985	0.0656292	1.42052	0.828963	0.419158	0.310671	0.267903
PF3D7_0733000	1.44827	1.74292	1.67173	2.92344	2.85567	2.26964	1.96014	1.94907	1.97605	2.19199
PF3D7_0800100	2.53561	2.6763	2.33888	3.2907	3.14963	6.02276	7.22588	3.43646	3.36351	3.4071
PF3D7_0800200	0.448044	0.515894	0.612829	0.911126	0.895425	1.44582	0.976464	0.762515	0.896885	0.635684
PF3D7_0800300	0.322655	0.355363	0.363855	1.07152	0.877593	1.44501	1.17103	0.973412	0.855295	0.836895
PF3D7_0800400	0.223297	0.161613	0.196994	0.130821	0.0670781	0.382074	0.121038	0.285608	0.264608	0.0547634
PF3D7_0800500	0.0288559	0.0365482	0.0712793	0.177508	0.182034	0.276495	0.328467	0.193767	0.0957443	0.0495382
PF3D7_0800600	0.899101	0.44561	1.01391	2.2444	1.47962	1.311	1.03828	2.97498	2.46441	2.0133
PF3D7_0800700	0.974447	1.08901	1.27433	7.62176	7.77901	6.8655	6.60844	7.61918	7.65149	7.75882
PF3D7_0800800	2.71024	3.22195	3.72911	2.53494	2.74955	9.22593	5.68302	1.96893	1.65653	1.83663
PF3D7_0801000	168.145	172.417	151.641	77.7572	81.8203	128.255	140.094	82.8806	82.7906	86.4441
PF3D7_0801300	2.72601	2.09426	1.71103	4.94826	4.41663	4.28203	3.56084	4.00112	4.30005	3.14548
PF3D7_0801400	1.16024	1.791	1.9256	7.13727	6.25185	1.38967	1.37574	9.81995	9.3235	7.46941
PF3D7_0801500	23.7971	25.4339	24.1318	23.7113	24.6512	27.0126	27.0217	24.5266	23.7618	24.0138
PF3D7_0801600	1.61211	1.75017	2.048	3.49455	3.29308	3.86179	2.35938	2.57747	2.98017	3.00481
PF3D7_0801700	5.64138	5.55665	6.3588	15.5771	15.9627	18.9062	16.293	18.5977	17.3643	18.2601
PF3D7_0801800	65.0892	60.7098	64.8694	85.2197	85.8016	115.284	117.186	83.5237	83.3131	85.1014
PF3D7_0801900	38.5119	38.1345	39.2182	31.3033	33.1554	34.1313	30.6882	38.7769	37.8873	38.535
PF3D7_0802000	16.1864	15.9683	15.6433	60.701	60.8605	118.013	121.397	77.0101	77.7365	78.1531
PF3D7_0802100	13.3992	13.1587	13.7735	16.8029	16.9242	12.7691	9.99739	19.1865	18.5212	18.8941
PF3D7_0802200	7.41507	8.18962	8.52332	21.8136	19.9998	23.6835	24.4965	22.7495	23.6848	21.7255
PF3D7_0802300	24.6188	25.0929	24.0868	25.9873	26.8414	28.8108	32.1622	23.436	24.2278	25.0866
PF3D7_0802400	16.9722	17.7371	17.5218	24.4704	25.2223	28.6601	29.6	23.3047	24.1923	23.9889
PF3D7_0802500	10.0114	10.3021	8.77955	10.1577	10.3584	12.1653	13.3019	8.09508	8.50562	8.40913
PF3D7_0802600	13.9237	14.1241	13.9083	8.22434	8.06342	10.2584	8.25095	6.3974	6.51973	6.58308
PF3D7_0802700	1.6042	1.6932	1.7887	2.0102	2.15516	1.70792	0.929937	1.94498	1.81121	2.601
PF3D7_0802800	18.1056	17.3918	17.9773	13.7531	14.8236	9.62799	8.49111	13.0263	12.7048	13.2123
PF3D7_0802900	2.8127	2.80382	2.89495	6.62191	7.0098	5.36525	4.10094	9.7934	10.5856	10.0151
PF3D7_0803000	36.8404	39.397	36.1879	37.2467	36.4831	37.5428	37.1891	38.1195	38.8021	38.9183
PF3D7_0803100	54.0967	54.9132	54.3982	39.2056	42.3138	47.6538	39.9334	43.1011	39.2766	39.5639
PF3D7_0803200	12.1564	12.576	13.6244	11.4659	10.4025	12.2716	7.5171	9.68232	9.10169	8.33171
PF3D7_0803300	3.23399	2.70906	3.10665	3.40338	3.56211	4.87771	3.92797	4.40453	3.88907	3.70129
PF3D7_0803400	7.09986	6.49322	7.6435	15.7144	14.9709	8.71579	7.07684	15.6131	16.8469	15.9702
PF3D7_0803500	10.909	10.4836	10.2607	7.77443	8.05286	9.08237	9.71134	7.58156	6.92287	6.94116
PF3D7_0803600	11.9318	12.2136	11.2444	12.4489	12.6691	13.5474	12.842	10.7174	11.0086	10.8366
PF3D7_0803700	3.93696	3.48848	3.66189	7.37513	7.69944	6.63656	6.57771	7.8331	8.22479	9.28982
PF3D7_0803800	24.0901	23.9088	23.7932	41.3297	41.2016	39.4156	38.4596	42.5127	43.9847	43.8852
PF3D7_0804000	34.3132	35.7171	34.3399	39.0661	37.8659	35.221	32.1134	38.5534	38.2244	37.7926
PF3D7_0804300	29.3819	29.5304	26.1579	18.2972	18.0706	15.2932	17.5773	16.8583	17.0313	18.4204
PF3D7_0804400	5.22232	5.29738	6.0972	6.35008	5.91124	6.46029	4.44434	6.39459	6.04765	6.23851
PF3D7_0804500	10.804	10.5277	11.2647	20.4357	22.022	26.0861	22.6298	22.639	21.4505	21.8023
PF3D7_0804600	23.0644	24.7455	23.8841	21.54	19.187	26.4863	25.2243	22.1744	20.0988	20.693
PF3D7_0804700	9.73215	9.70632	12.0362	11.1251	10.971	8.66452	5.23298	12.1296	11.7963	11.3022
PF3D7_0804800	44.0762	43.0005	48.9986	34.9142	35.3669	31.401	31.3164	33.455	34.7491	34.6487
PF3D7_0804900	13.2631	13.3139	14.3945	16.6359	16.5853	16.2575	17.6671	15.3805	15.5429	15.4541
PF3D7_0805000	1.64967	1.68621	1.75153	2.81888	2.19089	1.83721	1.29031	3.62772	3.14493	2.60847
PF3D7_0805100	2.22771	2.39298	2.5947	6.36043	5.84069	2.33047	2.11317	7.9845	8.86522	7.57621
PF3D7_0805200	42.3606	42.6681	41.908	13.5408	14.078	4.08229	2.07841	6.8797	8.12826	7.67974
PF3D7_0805300	24.4617	24.0171	23.0781	5.22212	5.37467	4.99548	3.53617	3.96554	3.81175	4.07113
PF3D7_0805400	7.15279	6.85898	7.41305	9.29981	9.29969	10.3239	12.1574	9.24256	9.7328	9.76164
PF3D7_0805500	12.4442	12.5731	12.3865	4.88296	5.26499	6.2912	5.02122	5.04088	5.13586	5.32628
PF3D7_0805600	36.8132	36.0225	36.6126	15.3828	17.8716	25.667	25.3421	20.3344	20.0077	22.3886
PF3D7_0805700	3.5588	3.65369	4.07291	5.47924	4.86549	4.6844	3.62929	5.13834	5.17866	5.26506
PF3D7_0805800	0.3571	0.376913	0.661576	0.610197	0.500604	0.78414	0.564566	0.7327	0.641801	0.919574
PF3D7_0805900	6.43136	5.6339	6.12371	9.17902	9.2939	11.4019	8.17009	8.49781	9.44761	7.87949
PF3D7_0806000	6.9873	7.27002	6.78785	12.0292	12.1458	14.6592	13.3761	13.5559	12.9416	13.5627
PF3D7_0806100	7.18663	7.27807	8.19483	10.6202	12.3731	15.7839	13.8378	10.9413	10.7279	10.8382
PF3D7_0806200	2.73542	2.95761	2.97679	2.17178	2.75326	1.81796	1.96191	3.08007	2.65644	2.9207
PF3D7_0806300	4.12431	3.70976	4.21326	4.34314	4.55677	4.33702	3.43483	4.53756	4.51125	4.71626
PF3D7_0806400	1.46887	1.48835	1.41507	2.6505	1.79146	1.33709	0.891742	2.82753	2.43687	2.72341
PF3D7_0806500	23.9041	25.5853	22.7273	20.5176	21.016	21.7161	22.2178	16.3437	16.6977	15.987
PF3D7_0806600	18.5475	17.5557	18.62	15.4299	15.2575	12.9943	12.5141	13.5795	13.0454	13.9017
PF3D7_0806700	18.3791	17.3976	16.7738	15.5211	15.6544	14.8852	15.038	13.562	13.8641	13.401
PF3D7_0806800	101.935	95.4948	104.319	80.2193	82.3977	71.2391	75.9181	76.9451	74.4856	77.2176
PF3D7_0806900	0	0	0	0	0	0	0	0	0	0
PF3D7_0807000	2.39377	2.67073	2.91018	4.20064	4.71801	5.62637	5.18202	4.6862	4.88007	4.72785
PF3D7_0807100	10.5574	10.1686	11.1002	13.1037	14.5264	14.8203	14.1524	13.2592	13.122	12.5151
PF3D7_0807200	8.80616	8.65851	8.83839	16.3999	15.8975	27.9519	30.0275	16.0177	16.5928	16.5054
PF3D7_0807300	10.7372	10.473	12.4939	16.9905	15.1731	17.2024	16.9644	17.8127	18.5578	18.3739
PF3D7_0807400	1.7585	1.81415	2.36458	2.03554	1.84888	1.80048	1.93713	1.9998	2.04686	1.63118
PF3D7_0807500	9.19259	9.71818	8.32847	15.5818	16.0102	16.2592	16.2922	15.3908	17.5516	15.1481
PF3D7_0807600	46.9236	46.878	45.9565	40.6497	41.832	42.6552	41.1338	38.9131	38.1573	38.908
PF3D7_0807700	6.59199	6.44928	6.98047	7.84156	8.04149	13.7412	11.7445	7.96869	8.35985	7.63519
PF3D7_0807800	40.9349	41.7234	39.6569	49.3442	49.7798	51.9422	52.2361	49.3342	49.4875	50.1004
PF3D7_0807900	27.4698	27.7771	27.8996	37.6611	37.3047	40.9588	44.5001	33.8158	36.3036	37.7875
PF3D7_0808000	1.24595	1.26649	1.30362	2.327	2.1694	2.31927	2.13793	2.84213	2.62	2.87467
PF3D7_0808100	3.18104	3.26307	3.21182	3.5838	3.38269	5.17184	5.00238	3.87146	3.65203	3.95562
PF3D7_0808200	31.0397	33.7521	29.982	11.5743	10.8434	7.25221	5.38594	6.40413	6.27362	6.18735
PF3D7_0808300	46.7217	47.5903	48.3216	27.1859	29.2177	25.527	22.1335	28.9326	27.5745	27.7264
PF3D7_0808400	9.67739	9.87784	10.476	7.23707	6.78317	9.7728	6.91187	7.5602	7.39783	6.80832
PF3D7_0808450	8.7728	9.1506	12.3649	12.2747	14.1068	7.16985	7.83223	11.3198	10.9584	8.85922
PF3D7_0808600	2.07941	1.78917	1.97767	2.54572	2.64753	2.1333	2.03908	3.05385	2.9767	3.19326
PF3D7_0808700	29.5542	29.3704	28.9046	19.1345	19.6438	9.022	7.75437	14.2708	13.4519	14.0601
PF3D7_0808800	0.182163	0.269177	0.337481	0.186763	0.0638416	0.581823	0.230396	0.407741	0.402946	0.104242
PF3D7_0808900	0.20956	0.221187	0.172551	0.644559	0.881323	3.01199	3.51188	1.01631	1.44859	1.37909
PF3D7_0809100	1.9153	1.8785	1.89246	2.73907	2.95348	2.85871	2.69262	3.03393	2.91678	3.18691
PF3D7_0809200	7.04981	6.99234	7.44807	11.3523	12.1035	14.0699	12.1845	13.2172	12.3592	14.4587
PF3D7_0809250	25.2438	20.1044	26.9268	27.0578	28.1498	16.034	11.9729	35.101	33.3134	38.0842
PF3D7_0809400	4.2835	5.2467	4.83115	5.31209	5.95992	4.08598	3.64963	8.84154	7.89359	7.92612
PF3D7_0809500	6.35296	7.12847	7.37254	7.78112	7.26225	9.39659	9.62594	6.87144	8.1346	7.24655
PF3D7_0809600	1.25101	1.27144	1.4005	2.71191	2.89047	2.43065	1.76049	3.57179	3.40989	3.39829
PF3D7_0809700	1.2776	1.45402	1.46361	5.58118	5.91815	2.43951	1.61589	6.92131	6.32794	6.77068
PF3D7_0809800	1.11824	0.96311	1.61316	1.87106	1.44848	2.05726	1.35775	1.90228	1.78096	1.48971
PF3D7_0809900	7.04515	6.8096	7.85008	7.24539	6.42317	6.27438	5.56107	6.6748	6.65648	7.44866
PF3D7_0810000	18.2982	17.3324	20.0415	20.9163	22.3736	26.0893	29.1771	22.0595	25.8268	24.3548
PF3D7_0810100	2.27022	2.59412	3.26109	4.6045	3.83979	5.85204	3.55794	4.14253	5.07633	3.89738
PF3D7_0810200	2.78899	2.93913	3.189	5.18271	5.13158	4.61926	4.36109	5.65744	6.47051	5.21816
PF3D7_0810300	31.6472	32.3621	31.9136	18.3612	18.0684	14.7507	11.8219	15.6775	15.6491	15.3093
PF3D7_0810400	2.64824	2.23614	3.08468	6.88715	7.60603	10.2636	8.45531	6.265	7.46531	7.3555
PF3D7_0810500	8.25278	7.15486	7.3222	14.1171	13.1778	14.0958	13.1451	12.5784	12.2027	13.082
PF3D7_0810600	64.3197	62.7187	61.8391	58.4334	58.4272	49.3306	54.0847	54.4052	55.5389	56.5462
PF3D7_0810700	2.10444	2.14147	2.42146	4.57336	3.74441	3.5762	3.65125	5.07279	4.35665	3.79807
PF3D7_0810800	2.82543	2.71913	3.16965	14.446	14.2176	18.827	21.0434	20.7126	20.6123	21.245
PF3D7_0810900	4.93578	4.8135	4.36273	3.71853	4.54285	3.4753	1.9446	4.20033	4.21198	3.92541
PF3D7_0811000	3.1471	3.69151	3.60931	3.08353	3.21105	2.52532	1.85294	3.31392	3.43355	3.12722
PF3D7_0811100	1.19102	1.32455	1.57865	1.37001	1.13006	1.42653	1.4329	1.43048	1.13253	1.44624
PF3D7_0811200	10.5893	10.2907	10.25	10.8924	12.397	11.9531	10.177	14.8725	11.8755	14.6061
PF3D7_0811300	205.534	195.89	212.866	133.625	134.257	120.429	121.453	110.178	113.435	114.336
PF3D7_0811400	32.8585	34.5205	32.4164	47.3515	46.3127	48.7584	52.8009	44.5541	44.8365	44.3885
PF3D7_0811500	16.2196	16.4626	14.7187	10.8536	11.3408	15.7716	14.9586	13.3484	12.7985	13.3299
PF3D7_0811600	10.0052	10.2017	9.78166	11.0506	11.5418	10.6786	11.1578	13.4396	13.1293	14.1091
PF3D7_0811700	0.468872	0.395909	0.569908	0.320476	0.312997	0.695299	0.522422	0.216562	0.358064	0.217205
PF3D7_0811800	1.56866	1.32455	1.86568	2.47198	2.59609	4.94067	3.00357	3.51119	2.747	2.39377
PF3D7_0811900	3.73328	4.19882	4.05688	5.11381	5.00437	6.39306	5.25069	5.97367	5.53761	5.83475
PF3D7_0812000	1.85884	2.26926	2.10221	2.80127	3.10816	2.57512	3.22911	4.66199	3.64114	4.61371
PF3D7_0812100	9.51497	8.7647	9.20635	12.642	13.5676	11.555	12.5172	13.3061	12.6005	13.8346
PF3D7_0812200	0.776897	0.7216	0.8316	1.67269	1.33415	1.58188	1.08086	1.8259	1.73998	1.57825
PF3D7_0812220	1.17438	1.6387	1.6963	2.28563	2.26019	3.43305	2.90771	3.25239	3.07105	3.34878
PF3D7_0812300	2.53332	2.10345	2.32928	2.53958	2.48596	1.95541	1.76225	2.07916	1.82121	1.83627
PF3D7_0812400	27.5366	26.5621	29.01	54.37	52.2283	52.6833	54.6633	54.071	52.7224	50.9257
PF3D7_0812500	70.329	69.8198	69.0691	45.4896	47.0802	37.5083	34.0089	42.9744	41.7811	43.9261
PF3D7_0812600	7.38802	6.84355	7.76296	9.22519	10.0633	8.34705	6.90356	10.2677	11.9641	12.0776
PF3D7_0812700	16.1249	13.8942	14.7458	16.2784	13.7017	17.881	16.7433	18.1388	17.6518	18.5139
PF3D7_0812800	8.0164	8.12272	7.48075	14.246	13.4855	12.3754	10.4769	14.3547	15.9591	9.7864
PF3D7_0812900	2.00693	1.91635	2.29341	2.16658	1.88	2.33638	1.50639	1.76328	1.77366	1.74952
PF3D7_0813000	64.9412	60.0136	66.7865	45.2539	46.682	39.695	36.5299	43.3076	41.0975	40.4478
PF3D7_0813100	8.67441	8.50105	9.30752	6.24767	5.72295	7.6624	5.59532	6.38309	6.43993	5.39826
PF3D7_0813200	7.34173	7.67197	8.41446	8.72787	7.83822	10.4979	8.67246	8.90721	9.35958	8.92865
PF3D7_0813300	150.365	150.1	138.832	105.348	105.929	131.899	122.167	116.074	114.894	114.331
PF3D7_0813400	84.052	80.0494	86.9594	82.4573	84.3391	80.8741	87.3496	79.3846	82.5954	82.4082
PF3D7_0813500	3.2511	3.00054	4.13991	8.26841	6.51841	6.45976	4.3988	8.96938	7.81862	7.48501
PF3D7_0813600	18.5181	18.7011	18.1408	18.8116	19.1938	23.3083	18.489	20.189	19.8064	19.3556
PF3D7_0813700	4.39685	4.30373	5.10992	6.59652	6.68201	5.97285	4.26778	7.21836	6.81159	7.18368
PF3D7_0813800	7.54912	7.77768	7.61912	11.1476	11.0764	6.6802	3.90113	11.1599	11.309	11.1707
PF3D7_0813900	90.0973	88.3064	92.14	115.883	108.732	92.0049	118.847	99.987	104.053	105.303
PF3D7_0814000	113.956	114.337	120.98	158.889	161.775	155.819	162.116	150.958	151.228	148.061
PF3D7_0814100	5.30684	5.6401	5.90548	5.81796	5.74532	3.6501	3.61351	7.46816	6.25439	7.50939
PF3D7_0814200	286.154	288.728	288.471	230.651	226.641	215.988	195.571	227.184	229.29	221.188
PF3D7_0814300	23.8856	23.1826	22.772	13.7394	14.5788	13.565	15.8178	13.6563	13.5502	13.5917
PF3D7_0814400	3.99828	3.88149	5.16002	3.41196	3.67516	3.87127	2.15753	2.73308	3.07827	2.77438
PF3D7_0814500	19.8155	20.4608	20.6587	6.87363	6.39933	5.50865	4.94877	5.65945	5.40941	5.42091
PF3D7_0814600	6.63422	6.64696	6.68554	2.97789	2.915	2.2929	2.25425	1.62533	1.5332	1.58656
PF3D7_0814700	4.11063	3.83296	5.01471	3.25779	2.06815	3.80587	1.9616	2.25791	1.50616	1.47199
PF3D7_0814900	22.0675	22.5327	20.0882	40.3336	40.5027	33.3489	37.8859	39.4546	44.0226	40.3631
PF3D7_0815000	1.25596	1.04394	1.06646	2.01199	2.43469	3.94881	3.42522	3.38229	3.15802	3.09948
PF3D7_0815100	1.17253	1.43447	1.48109	2.67749	2.12936	2.33	1.71892	2.8631	2.93995	2.65341
PF3D7_0815200	28.7067	27.6054	27.1344	36.5021	37.0981	30.6979	40.2709	33.1792	34.9766	35.2182
PF3D7_0815300	1.48622	1.25111	1.41029	1.95114	2.039	2.51819	2.08032	1.74446	2.10482	2.52034
PF3D7_0815400	2.89517	2.83191	2.93853	6.52436	6.81126	3.914	4.67689	7.89193	7.704	8.56265
PF3D7_0815500	3.30877	3.65669	3.37881	4.3679	4.38832	4.01485	3.79509	4.23553	4.59233	4.10245
PF3D7_0815600	26.917	27.7307	29.5228	30.0235	30.326	30.888	28.431	26.798	27.1221	25.8689
PF3D7_0815700	0.698583	0.680623	0.995554	0.73459	1.09231	1.4589	0.679656	1.16272	1.15895	1.16854
PF3D7_0815800	18.3367	19.4667	19.4535	29.7118	29.4828	35.6796	30.794	30.9895	30.0413	31.2882
PF3D7_0815900	1.51524	1.61034	1.89297	2.78561	2.3439	1.54368	1.05735	2.41702	2.16707	2.15279
PF3D7_0816000	40.6468	41.114	38.5566	38.9243	39.6927	35.4339	38.3717	33.6261	36.8836	37.649
PF3D7_0816100	15.6236	16.1326	15.1939	12.9179	11.8984	11.9632	13.6468	10.4605	11.1356	10.7759
PF3D7_0816200	5.82286	5.97772	6.62399	7.10106	7.66877	6.97427	5.40719	7.54572	8.54162	7.47097
PF3D7_0816300	1.41045	1.27269	1.55986	3.79947	3.7025	4.48285	3.49785	3.30149	3.82344	3.5925
PF3D7_0816400	4.4593	5.21359	4.23665	7.92466	6.97262	4.16331	4.59879	9.57191	9.78814	8.75473
PF3D7_0816500	0.39275	0.497449	0.53898	2.95291	1.46822	0.52268	0.248371	2.14893	2.31671	1.87292
PF3D7_0816600	3.33183	3.77279	3.63427	11.0833	10.414	10.2369	10.9931	13.4766	14.0291	13.6625
PF3D7_0816700	1.40954	1.36166	1.41633	4.55585	4.06917	2.68977	2.76478	4.38494	4.83541	4.4295
PF3D7_0816800	0.847214	0.706651	0.995343	3.30496	3.99754	2.32648	1.29369	4.53273	4.69654	4.5762
PF3D7_0816900	0.862169	0.728003	1.46418	3.75676	2.87052	2.06531	1.36307	3.4576	3.03948	3.20694
PF3D7_0817000	0.633547	0.971371	0.947223	1.91446	2.5242	1.19814	1.07543	2.68691	1.71489	2.57599
PF3D7_0817100	1.60061	1.89544	1.70367	4.00251	4.0772	6.07864	4.12289	6.17505	5.72103	4.91483
PF3D7_0817200	19.9013	19.6864	19.6639	10.4869	10.7543	9.88085	9.21754	12.219	12.0814	12.9027
PF3D7_0817300	3.99637	3.81501	4.11671	20.3306	21.5507	52.9563	59.8528	26.968	28.3703	27.6823
PF3D7_0817400	0.949662	0.877735	1.13065	1.70169	1.36728	2.09045	1.37966	2.37461	2.14324	2.40877
PF3D7_0817500	31.6708	32.4152	31.4893	53.4753	51.4645	54.2405	53.566	52.4237	57.463	55.4838
PF3D7_0817600	24.0833	26.2487	25.5632	10.9153	10.8759	12.1981	10.217	7.97657	8.96393	7.71975
PF3D7_0817700	11.2738	11.2931	11.415	8.30569	7.06711	6.51874	5.41647	6.11917	6.78924	6.09261
PF3D7_0817800	5.66997	5.96978	7.34876	6.88968	6.08405	4.63923	4.29391	7.83414	7.39361	6.80973
PF3D7_0817900	41.6818	41.8752	41.0696	35.4384	34.8722	25.3679	24.7519	30.9097	33.0643	33.197
PF3D7_0818000	13.2818	11.5247	12.6041	12.3487	12.0879	13.4819	11.4044	12.9406	12.4796	12.4628
PF3D7_0818100	27.2885	28.5211	27.1164	12.28	12.3031	8.06788	6.78212	6.8954	7.28469	7.10408
PF3D7_0818200	77.831	74.5124	81.7726	91.9921	90.8204	60.9544	74.224	85.9372	90.2603	88.9851
PF3D7_0818300	2.48595	1.99951	2.35321	1.71156	2.0223	1.78217	1.27374	1.70587	1.68581	1.74448
PF3D7_0818400	33.9396	35.0646	33.7923	41.7561	43.113	38.1812	38.3698	44.2845	44.2377	43.2319
PF3D7_0818500	55.5856	52.3929	58.9679	50.8657	50.4586	47.8704	43.3673	48.2991	51.3232	47.2083
PF3D7_0818600	10.1694	10.1828	10.8355	7.11469	6.16905	5.67624	4.65601	6.37728	6.36468	6.31983
PF3D7_0818700	39.5228	37.9389	38.2077	32.539	34.4631	23.8963	25.2715	31.8426	31.705	33.2272
PF3D7_0818800	21.6334	20.8972	19.5817	16.6954	21.503	18.5778	18.4629	18.1285	14.8977	15.9325
PF3D7_0818900	584.607	604.267	554.762	899.392	877.685	1177.29	1389.97	691.836	704.417	709.434
PF3D7_0819000	42.6097	41.9948	41.9677	34.1786	33.4555	33.8217	33.2942	30.9402	31.7865	31.3925
PF3D7_0819100	15.5885	15.3447	15.4399	12.2146	11.8556	10.8931	13.8479	12.3569	11.3579	11.8972
PF3D7_0819200	3.97623	3.47912	3.51125	4.49022	3.55451	4.41738	3.42559	3.61165	3.15489	3.33065
PF3D7_0819300	0.68349	0.865693	0.978168	1.44599	1.3688	2.00113	0.905629	1.77272	1.2959	1.47138
PF3D7_0819400	0.575767	0.45264	1.0299	1.70986	1.7117	1.56948	0.903995	1.82204	1.51515	1.2952
PF3D7_0819500	2.40977	2.28551	2.68007	9.53125	9.14986	11.6819	12.0685	10.481	12.4861	12.9011
PF3D7_0819600	11.0082	12.1173	12.0615	13.146	13.3244	15.1493	14.2843	14.3501	11.8728	11.4541
PF3D7_0819700	1.59645	2.3169	2.27984	2.89844	2.9024	2.78852	1.9876	2.97782	2.95199	2.99763
PF3D7_0819800	2.05752	1.77584	2.80873	4.04367	3.60745	4.014	2.43291	3.78895	3.91459	3.4344
PF3D7_0819900	8.11474	8.97909	10.7383	15.7251	13.6884	11.4282	15.9871	16.0677	14.572	14.084
PF3D7_0820000	31.6167	31.9891	29.8227	33.9849	35.8825	34.8934	37.841	33.8986	31.8167	32.6381
PF3D7_0820100	2.57833	2.75708	3.28889	6.80364	4.71066	6.02447	4.12974	7.80528	7.6083	7.47399
PF3D7_0820200	16.1137	15.849	15.9676	20.7651	20.6837	22.7921	22.4603	20.2286	21.2244	19.7899
PF3D7_0820300	39.3048	38.9262	37.3037	23.7182	24.23	23.1363	19.5807	23.8338	23.5583	24.4996
PF3D7_0820400	2.15114	2.07587	2.25923	2.40051	2.12323	2.20843	1.55469	2.65315	2.62194	2.31124
PF3D7_0820500	26.6187	23.8692	26.2946	21.4986	22.4119	21.3722	23.0583	22.0628	23.4652	23.571
PF3D7_0820600	1.67362	1.83164	2.02693	2.76541	2.46007	2.88034	1.78794	2.90961	3.10003	2.90107
PF3D7_0820700	6.25093	6.18248	6.72135	12.4218	12.4292	9.38076	9.20822	12.7983	12.7647	12.767
PF3D7_0820800	2.2408	2.55925	2.30366	3.02777	2.85984	3.59921	2.58019	3.10217	3.26624	3.04637
PF3D7_0820900	9.61383	9.27702	10.4154	8.34879	9.58235	11.0723	8.71406	9.19462	7.9086	8.19628
PF3D7_0821000	5.83554	5.69085	6.09078	6.90984	6.48112	6.56287	5.50951	7.2055	6.09052	7.12557
PF3D7_0821100	62.9858	62.6762	59.6649	30.9613	31.6683	22.1953	25.2792	27.2135	25.668	26.9317
PF3D7_0821200	20.8855	19.8079	19.897	19.3786	18.4582	17.1603	17.3551	19.2716	17.9105	20.2082
PF3D7_0821300	20.9404	20.9906	20.8217	19.4395	18.3901	19.6298	21.1802	18.2278	18.5213	18.7455
PF3D7_0821400	16.9945	16.0654	16.1577	12.5259	12.47	10.161	10.3391	12.7207	12.5028	13.5035
PF3D7_0821500	29.2113	31.1954	28.808	16.7965	16.057	17.3607	14.6449	16.0354	16.7681	17.6854
PF3D7_0821600	27.4214	26.3248	28.0373	28.4653	31.7466	24.6701	26.8687	30.3753	30.0353	28.5663
PF3D7_0821700	47.7568	49.885	51.3326	70.1882	66.3713	56.5897	66.1668	59.5913	65.4062	63.5428
PF3D7_0821800	22.727	22.9795	21.596	41.3271	40.7539	30.0706	36.3651	38.0557	40.5282	39.5811
PF3D7_0821900	2.1003	2.22792	2.0104	3.60686	5.18939	2.51562	2.5402	7.75696	5.05241	5.99446
PF3D7_0822000	2.53703	3.46872	3.46549	6.09795	5.05221	4.54799	4.30317	6.13002	5.85351	7.03793
PF3D7_0822100	7.96407	8.82623	7.84249	11.8064	12.3338	13.9216	10.9746	14.0321	14.5962	16.5823
PF3D7_0822200	1.60567	1.53487	2.02992	2.15872	2.13413	2.34046	2.01166	2.08521	1.78425	1.84635
PF3D7_0822300	11.5807	11.3276	12.0019	12.4609	12.6581	13.9393	13.2693	14.4365	14.124	13.1392
PF3D7_0822400	3.28563	3.01803	3.50967	5.94818	5.69525	4.43168	3.48172	7.05619	7.2433	6.09794
PF3D7_0822500	5.84964	6.52349	5.38265	4.63542	4.55758	3.12634	3.49292	5.42518	5.10362	5.32125
PF3D7_0822600	38.6918	36.8597	38.6708	29.6773	29.7581	22.2276	28.7365	27.0351	28.9646	28.5666
PF3D7_0822700	2.56465	2.1885	2.77834	1.78266	2.37655	2.31686	1.7112	1.77568	1.96513	2.07084
PF3D7_0822800	8.47514	8.76686	8.06319	9.51576	9.46893	9.60931	8.61762	8.62682	8.48186	7.22419
PF3D7_0822900	65.1532	67.8068	60.5797	16.5873	15.8856	21.2641	16.4179	9.36095	8.44161	8.4676
PF3D7_0823000	2.82778	3.08833	3.28343	4.93036	4.93145	6.61163	5.31658	4.22599	4.59298	4.38946
PF3D7_0823100	6.15684	6.00319	6.104	10.2316	11.2938	10.0416	10.5509	8.58318	9.72033	8.93418
PF3D7_0823200	38.4374	35.1943	38.1412	43.2171	42.9193	54.3665	55.208	40.0682	42.711	41.4641
PF3D7_0823300	42.0323	40.7433	40.6108	34.7177	37.4551	50.1907	49.3303	36.9195	37.85	36.6161
PF3D7_0823400	0.85317	0.687659	1.19744	1.94823	1.91636	2.60114	1.9129	1.56247	1.41542	1.29824
PF3D7_0823500	3.5704	3.63981	3.73755	9.50856	8.42339	6.25816	6.93887	11.0618	12.0995	11.8478
PF3D7_0823600	2.7696	2.99382	3.27326	4.06349	3.3638	5.31906	4.39377	5.55799	5.74349	5.8614
PF3D7_0823700	4.15432	4.31228	3.78071	6.72512	6.23977	9.27818	7.8222	9.78818	9.12032	10.8319
PF3D7_0823800	6.07545	5.95974	6.49122	13.9776	14.6646	15.7104	16.7033	17.5705	15.3703	16.9656
PF3D7_0823900	3.64775	4.36662	4.31301	10.8092	8.98005	9.32421	12.0263	9.75804	11.4391	10.4626
PF3D7_0824000	1.97663	2.32081	3.02937	3.60933	3.12491	4.45848	1.7792	3.29405	3.01595	2.62553
PF3D7_0824100	1.39832	1.79638	1.80107	2.04805	2.56233	2.58402	2.42546	2.63807	2.81693	3.42937
PF3D7_0824200	1.41033	1.52461	1.64203	2.68928	3.04119	2.7759	2.64155	3.37797	3.87475	3.6549
PF3D7_0824300	3.37711	3.9156	4.42005	5.78789	6.39475	5.55419	4.01629	6.5437	6.66186	6.63411
PF3D7_0824400	3.56552	4.12937	4.43391	8.88854	9.78276	15.766	14.0384	12.2172	11.5671	11.2989
PF3D7_0824500	2.19107	1.82441	2.50571	6.19841	4.60736	10.3029	8.39063	6.40289	6.32759	7.00058
PF3D7_0824600	12.8268	15.0964	13.5756	13.434	13.8595	15.4104	14.4884	13.4277	13.7172	13.4832
PF3D7_0824700	1.19095	1.55709	2.0166	2.65869	1.93882	3.58912	2.059	1.91331	1.78459	1.418
PF3D7_0824800	22.8165	22.8239	20.8367	17.9469	18.3878	20.3015	17.4621	17.9582	17.8347	19.3673
PF3D7_0824900	10.448	10.3727	10.1876	9.06081	10.0765	10.8204	8.55089	8.37419	8.50377	8.05798
PF3D7_0825000	8.5968	9.229	9.23074	14.5711	14.0851	18.4797	15.8277	17.5966	16.4137	17.1571
PF3D7_0825100	0.573723	0.444073	1.4172	1.50321	1.20642	1.67975	0.967511	1.1415	2.00938	1.03966
PF3D7_0825200	2.8127	2.50695	3.12011	4.80622	4.65494	3.68081	3.11276	4.66353	5.61683	3.9792
PF3D7_0825300	2.77956	2.34702	2.77911	4.27464	4.66196	5.46939	4.01775	5.55499	5.32497	5.68072
PF3D7_0825400	3.24245	2.46409	3.90861	6.0104	5.89092	4.22537	3.54325	8.24474	6.92847	7.92664
PF3D7_0825500	45.289	47.3142	48.4365	42.3103	44.0746	39.699	36.93	43.4494	42.5478	40.5305
PF3D7_0825600	6.97175	6.65294	9.08257	12.4353	8.23378	7.66402	7.79101	8.01633	10.2987	9.42742
PF3D7_0825700	0.84996	1.07654	1.57467	3.57285	3.7533	1.83246	0.886885	5.89773	5.78137	4.52341
PF3D7_0825800	1.71646	2.50567	2.40744	6.50236	8.13636	4.59959	2.37332	8.33523	8.15676	8.94008
PF3D7_0825900	1.43847	1.38026	1.95611	4.67766	5.28578	4.55964	2.97712	6.73228	6.82184	6.93454
PF3D7_0826000	1.30208	1.24939	1.80312	4.51057	3.67142	6.56904	5.38968	5.54196	5.35132	5.58836
PF3D7_0826100	48.6477	44.8938	45.1219	50.5667	54.5559	54.5624	53.6635	50.3733	48.5934	50.9201
PF3D7_0826200	1.7977	1.93738	2.47351	3.03949	3.08383	3.58862	1.67535	3.81206	3.4533	4.54807
PF3D7_0826300	4.13297	4.00107	4.5031	8.06986	6.61496	8.57619	5.64349	7.98412	8.58171	7.59238
PF3D7_0826400	3.02079	3.09341	3.41342	3.99765	3.96442	2.82265	2.64193	3.35679	2.98558	4.26644
PF3D7_0826500	15.9101	16.166	15.0501	16.5543	16.9902	17.4039	18.1952	18.3942	18.3631	18.4947
[truncated: 3,322 more rows]

## Sheet: Pearson correlation
Table S3B. Pearson correlation among the replicates of transcriptomes in -aTc TetR-PfGCN5::GFP parasites at ring stage under stress conditions
R: replicate; DHA: 30nM DHA for 6h; HS: heat shock; L-Glu: low glucose.
The highlighted (yellow) numbers are the R values between the replicates.
	DHA R1	DHA R2	HS R1	HS R2	L-Glu R1	L-Glu R2	L-Glu R3	No stress R1	No stress R2	No stress R3
DHA R1	1	0.999183	0.921162	0.912377	0.981178	0.982445	0.983098	0.68173	0.680084	0.680697
DHA R2	0.999183	1	0.919415	0.91068	0.981354	0.982543	0.983685	0.681958	0.680296	0.680675
HS R1	0.921162	0.919415	1	0.988874	0.869879	0.870688	0.871614	0.609641	0.608342	0.60747
HS R2	0.912377	0.91068	0.988874	1	0.857884	0.86137	0.862343	0.60602	0.605752	0.604064
L-Glu R1	0.981178	0.981354	0.869879	0.857884	1	0.999307	0.998712	0.621419	0.618827	0.62093
L-Glu R2	0.982445	0.982543	0.870688	0.86137	0.999307	1	0.999464	0.622364	0.620082	0.621903
L-Glu R3	0.983098	0.983685	0.871614	0.862343	0.998712	0.999464	1	0.624415	0.622188	0.623622
No stress R1	0.68173	0.681958	0.609641	0.60602	0.621419	0.622364	0.624415	1	0.999447	0.99909
No stress R2	0.680084	0.680296	0.608342	0.605752	0.618827	0.620082	0.622188	0.999447	1	0.99824
No stress R3	0.680697	0.680675	0.60747	0.604064	0.62093	0.621903	0.623622	0.99909	0.99824	1

## Sheet: DE DHA vs WT
Table S3C. Differential expression between DHA treated- and untreated -aTc TetR-PfGCN5:GFP parasites
FC: fold change, DEtype: type of differential expression; DO: down-regulation, UP: up-regulation
Gene ID	Gene Name or Symbol	Product Description	base Mean	log2(FC) DHA vs WT	pvalue	padj	DEtype
PF3D7_0102200	RESA	ring-infected erythrocyte surface antigen	120011	-3.52039	0	0	DO
PF3D7_0301800	N/A	Plasmodium exported protein, unknown function	3473.61	-4.1613	0	0	DO
PF3D7_0406500	N/A	NYN domain-containing protein, putative	39868.6	-2.5406	0	0	DO
PF3D7_0701900	N/A	Plasmodium exported protein, unknown function	6809.71	-2.75136	0	0	DO
PF3D7_0702000	N/A	Plasmodium exported protein (hyp12), unknown function	4233.53	-3.00866	0	0	DO
PF3D7_0830500	TryThrA	sporozoite and liver stage tryptophan-rich protein, putative	16858.9	-2.99467	0	0	DO
PF3D7_0935600	GIG	gametocytogenesis-implicated protein	20963.6	-3.21227	0	0	DO
PF3D7_1001100	ACBP1	acyl-CoA binding protein, isoform 1, ACBP1	3580.13	-4.08821	0	0	DO
PF3D7_1002100	PTP5	EMP1-trafficking protein	14313.3	-2.48325	0	0	DO
PF3D7_1149200	RESA3	ring-infected erythrocyte surface antigen	25593.6	-2.90757	0	0	DO
PF3D7_1200700	ACS7	acyl-CoA synthetase	32693.8	-3.46215	0	0	DO
PF3D7_1352900	N/A	Plasmodium exported protein, unknown function	9996.65	-4.05936	0	0	DO
PF3D7_1401100	N/A	DnaJ protein, putative	26436.1	-4.4232	0	0	DO
PF3D7_0501400	FIRA	interspersed repeat antigen	42083	-2.12046	2.09146e-292	7.15131e-290	DO
PF3D7_1102800	ETRAMP11.2	early transcribed membrane protein 11.2	63419.4	-2.63974	7.99473e-291	2.55138e-288	DO
PF3D7_1252900	N/A	Plasmodium exported protein, unknown function	1901.98	-4.41411	2.86232e-287	8.56371e-285	DO
PF3D7_1253000	GECO	gametocyte erythrocyte cytosolic protein	10396.1	-2.70174	1.99439e-278	5.61597e-276	DO
PF3D7_1002000	N/A	Plasmodium exported protein (hyp2), unknown function	1505.48	-3.97368	1.37262e-266	3.45829e-264	DO
PF3D7_0424800	N/A	Plasmodium exported protein (PHISTb), unknown function	2601.65	-2.97819	2.94513e-262	6.71348e-260	DO
PF3D7_0902500	FIKK9.6	serine/threonine protein kinase, FIKK family	5260.12	-2.38644	8.9188e-251	1.94065e-248	DO
PF3D7_1201200	N/A	Plasmodium exported protein (PHISTa-like), unknown function	4692.65	-2.4847	1.57351e-241	3.13849e-239	DO
PF3D7_1035500	MSP6	merozoite surface protein 6	5972.84	-2.60061	3.84988e-225	7.37175e-223	DO
PF3D7_0201700	N/A	DnaJ protein, putative	5909.67	-2.11879	4.49537e-224	8.27667e-222	DO
PF3D7_0202100	LSAP2	liver stage associated protein 2	3893.07	-2.6655	7.05565e-223	1.25094e-220	DO
PF3D7_0202200	PTP1	EMP1-trafficking protein	4880.74	-2.48993	1.35564e-221	2.31765e-219	DO
PF3D7_0402300	RH1	reticulocyte binding protein homologue 1	4585.95	-2.4136	3.32492e-213	5.30547e-211	DO
PF3D7_0424400	SURF4.2	surface-associated interspersed protein 4.2 (SURFIN 4.2)	3280.22	-2.4131	4.55613e-212	7.03554e-210	DO
PF3D7_0219700	GEXP20	Plasmodium exported protein (PHISTc), unknown function	1925.14	-2.85611	8.26617e-211	1.23657e-208	DO
PF3D7_0918700	N/A	conserved Plasmodium protein, unknown function	2112.24	-2.61487	2.4322e-209	3.52817e-207	DO
PF3D7_0726100	N/A	Plasmodium exported protein, unknown function	6794.35	-2.02607	3.31659e-205	4.53615e-203	DO
PF3D7_0702300	STARP	sporozoite threonine and asparagine-rich protein	5154.08	-2.40514	2.4643e-201	3.27684e-199	DO
PF3D7_0401900	ACS6	acyl-CoA synthetase	4899.92	-2.38191	5.78619e-200	7.48607e-198	DO
PF3D7_1035900	M566	probable protein, unknown function	1879.04	-2.96482	1.32765e-196	1.67249e-194	DO
PF3D7_1301200	GBPH2	GBPH2 protein	1396.04	-3.21347	1.61873e-193	1.98689e-191	DO
PF3D7_0301200	FIKK3	serine/threonine protein kinase, FIKK family	1392.17	-3.05344	5.71798e-190	6.84299e-188	DO
PF3D7_1421100	N/A	conserved Plasmodium protein, unknown function	1492.46	-3.31665	1.20515e-186	1.37358e-184	DO
PF3D7_0613900	myoE	myosin E, putative	10023.7	-2.2397	4.21065e-185	4.68753e-183	DO
PF3D7_1035400	MSP3	merozoite surface protein 3	6351.82	-2.20915	5.23096e-184	5.69105e-182	DO
PF3D7_1478000	GEXP17	Plasmodium exported protein (PHISTa), unknown function	8744.6	-2.23555	2.79779e-180	2.97623e-178	DO
PF3D7_1010300	SDH4	succinate dehydrogenase subunit 4, putative	3022.84	-2.22385	2.1111e-174	2.06242e-172	DO
PF3D7_0822900	N/A	conserved Plasmodium protein, unknown function	4464.12	-2.37787	8.61102e-173	8.24419e-171	DO
PF3D7_1035300	GLURP	glutamate-rich protein GLURP	2019.93	-2.34547	2.04037e-171	1.91515e-169	DO
PF3D7_1407900	PMI	plasmepsin I	10371.6	-2.27392	1.90078e-169	1.74981e-167	DO
PF3D7_1479000	ACS1a	acyl-CoA synthetase	1313.95	-3.27285	1.00435e-168	9.07138e-167	DO
PF3D7_1003600	IMC1c	inner membrane complex protein 1c, putative	2375.08	-2.32773	1.19589e-165	1.06013e-163	DO
PF3D7_0102500	EBA181	erythrocyte binding antigen-181	8224.95	-2.22313	6.81702e-164	5.82733e-162	DO
PF3D7_0501100	HSP40	heat shock protein 40, type II	5163.26	-1.97847	3.66169e-163	3.07518e-161	DO
PF3D7_1016800	N/A	Plasmodium exported protein (PHISTc), unknown function	3245.59	-2.07156	1.49994e-161	1.1967e-159	DO
PF3D7_0214600	N/A	serine/threonine protein kinase, putative	3470.06	-1.91349	7.48447e-160	5.87347e-158	DO
PF3D7_1335400	RH2a	reticulocyte binding protein 2 homologue a	4028.82	-2.079	1.5145e-158	1.16934e-156	DO
PF3D7_0525800	IMC1g	inner membrane complex protein 1g, putative	2276.63	-2.26956	1.49392e-157	1.13514e-155	DO
PF3D7_1148800	N/A	Plasmodium exported protein (hyp11), unknown function	1567.36	-2.74873	4.22634e-156	3.11253e-154	DO
PF3D7_0424600	N/A	Plasmodium exported protein (PHISTb), unknown function	8130.25	-2.04327	4.63662e-155	3.36296e-153	DO
PF3D7_0220000	LSA3	liver stage antigen 3	26589.6	-1.63442	4.13309e-154	2.90958e-152	DO
PF3D7_1125800	N/A	kelch domain-containing protein, putative	2177.5	-2.39136	1.3779e-153	9.55944e-152	DO
PF3D7_1027300	nPrx	peroxiredoxin	9553.02	-1.60837	1.54472e-153	1.05637e-151	DO
PF3D7_1251200	N/A	coronin	4079.91	-2.10589	1.90282e-153	1.28293e-151	DO
PF3D7_0730800	N/A	Plasmodium exported protein, unknown function, unspecified product	15824	-1.951	3.94378e-153	2.62207e-151	DO
PF3D7_1014100	MSA180	merozoite surface protein MSA180, putative	1518	-2.92653	4.06061e-152	2.66276e-150	DO
PF3D7_0424200	RH4	reticulocyte binding protein homologue 4	1885.39	-2.33206	8.58107e-151	5.55103e-149	DO
PF3D7_1026600	N/A	conserved Plasmodium protein, unknown function	15495	-1.74381	7.00216e-148	4.35316e-146	DO
PF3D7_1301600	EBA140	erythrocyte binding antigen-140	7421.29	-2.31727	4.02251e-146	2.43744e-144	DO
PF3D7_0418600	N/A	regulator of chromosome condensation, putative	2140.81	-2.14305	4.60388e-146	2.75485e-144	DO
PF3D7_0113300	N/A	Plasmodium exported protein (hyp1), unknown function	3266.33	-1.98716	6.31475e-145	3.73194e-143	DO
PF3D7_0605900	N/A	long chain polyunsaturated fatty acid elongation enzyme, putative	1189.16	-2.58771	7.02818e-145	4.10291e-143	DO
PF3D7_0830600	N/A	Plasmodium exported protein (PHISTc), unknown function	7448.2	-1.93553	1.49821e-143	8.6409e-142	DO
PF3D7_0805300	N/A	conserved Plasmodium protein, unknown function	1310.19	-2.55565	5.2159e-142	2.97244e-140	DO
PF3D7_1035700	DBLMSP	duffy binding-like merozoite surface protein	3240.76	-2.42465	6.03637e-140	3.36001e-138	DO
PF3D7_0903600	N/A	conserved protein, unknown function, unspecified product	2874.48	-2.02139	5.88289e-139	3.23694e-137	DO
PF3D7_0503600	MyoB	myosin B	1390.25	-2.2422	9.18311e-137	4.93927e-135	DO
PF3D7_0831500	N/A	Plasmodium exported protein (PHIST), unknown function	4783.68	-1.84265	4.54812e-135	2.4191e-133	DO
PF3D7_0935700	N/A	Plasmodium exported protein, unknown function	1333.73	-2.20684	5.75995e-135	3.02999e-133	DO
PF3D7_1472200	HDA1	histone deacetylase, putative	32827.3	-1.70597	1.64289e-134	8.54837e-133	DO
PF3D7_1028700	MTRAP	merozoite TRAP-like protein	2723.48	-1.92092	3.8512e-133	1.92038e-131	DO
PF3D7_0930300	MSP1	merozoite surface protein 1	34953.3	-1.6768	8.46799e-133	4.179e-131	DO
PF3D7_1401400	ETRAMP14	early transcribed membrane protein 14.1	21067.8	-1.5013	9.93312e-133	4.85203e-131	DO
PF3D7_1102500	GEXP02	Plasmodium exported protein (PHISTb), unknown function	21953.1	-1.6318	1.50544e-131	7.27934e-130	DO
PF3D7_0707300	RAMA	rhoptry-associated membrane antigen	9986.89	-1.59331	2.60098e-130	1.24509e-128	DO
PF3D7_1126700	ATG23	autophagy-related protein 23, putative	3215.51	-1.79981	4.21432e-128	1.99742e-126	DO
PF3D7_1351700	IMC1f	inner membrane complex protein 1f, putative	2685.14	-2.00202	1.27565e-124	5.92868e-123	DO
PF3D7_0414900	ARO	armadillo-domain containing rhoptry protein	1077.27	-2.37282	1.66847e-124	7.67977e-123	DO
PF3D7_1001800	N/A	Plasmodium exported protein (PHISTc), unknown function	1210.89	-2.20312	2.83874e-124	1.29419e-122	DO
PF3D7_1200600	VAR2CSA	erythrocyte membrane protein 1, PfEMP1	11552.5	-1.80976	4.30512e-123	1.92604e-121	DO
PF3D7_1332200	N/A	conserved protein, unknown function	1785.47	-2.21945	4.30008e-123	1.92604e-121	DO
PF3D7_0628300	CEPT	choline/ethanolaminephosphotransferase, putative	2983.63	-1.70587	1.87573e-122	8.23771e-121	DO
PF3D7_1036000	MSP11	merozoite surface protein 11	1253.28	-2.38685	7.43045e-122	3.23359e-120	DO
PF3D7_1115800	N/A	conserved Plasmodium protein, unknown function	3969.2	-1.80267	1.04568e-120	4.46933e-119	DO
PF3D7_0911100	N/A	conserved protein, unknown function	3051.19	-1.86302	1.26744e-120	5.36925e-119	DO
PF3D7_1036500	N/A	conserved Plasmodium protein, unknown function	1502.48	-2.54934	1.42852e-120	5.99852e-119	DO
PF3D7_0104300	UBP1	ubiquitin carboxyl-terminal hydrolase 1, putative	17137.4	-1.42442	2.96589e-120	1.23458e-118	DO
PF3D7_1149600	N/A	DnaJ protein, putative	5478.91	-1.65421	1.26923e-119	5.23774e-118	DO
PF3D7_0707500	N/A	conserved Plasmodium protein, unknown function	1341.4	-2.32155	5.30452e-119	2.17032e-117	DO
PF3D7_0725400	N/A	conserved Plasmodium protein, unknown function	1620.59	-1.96494	1.33102e-118	5.39964e-117	DO
PF3D7_0323400	RIPR	Rh5 interacting protein	1722.63	-2.11541	1.73777e-118	6.99053e-117	DO
PF3D7_0220700	N/A	Plasmodium exported protein (hyp9), unknown function	1987.97	-1.83319	8.71161e-118	3.44649e-116	DO
PF3D7_1224700	N/A	conserved Plasmodium protein, unknown function	2059.21	-1.85739	1.49995e-115	5.8376e-114	DO
PF3D7_1411000	N/A	conserved Plasmodium protein, unknown function	1736.86	-2.24064	1.31582e-113	5.07968e-112	DO
PF3D7_1016700	N/A	Plasmodium exported protein (PHISTc), unknown function	3128.31	-1.78965	1.77319e-113	6.7906e-112	DO
PF3D7_1310700	N/A	RNA-binding protein, putative	2111.42	-1.97328	2.27299e-113	8.63556e-112	DO
PF3D7_1001900	PfJ23	Plasmodium exported protein (hyp16), unknown function	1569.95	-1.93877	2.10123e-111	7.85826e-110	DO
PF3D7_1143100	ApiAP2	AP2 domain transcription factor AP2-O, putative	4305.51	-1.69531	5.72716e-111	2.12526e-109	DO
PF3D7_1404800	N/A	conserved Plasmodium protein, unknown function	14480.9	-1.58222	1.11661e-110	4.11171e-109	DO
PF3D7_1342600	MyoA	myosin A	5357.98	-1.77511	1.47828e-107	5.36101e-106	DO
PF3D7_0207100	N/A	conserved Plasmodium protein, unknown function	2656.83	-1.7441	8.37844e-107	3.01561e-105	DO
PF3D7_1125700	N/A	kelch domain-containing protein, putative	1244.91	-2.08294	2.12877e-106	7.54845e-105	DO
PF3D7_1334700	MSRP7	MSP7-like protein	1947.6	-1.92103	2.12709e-105	7.48705e-104	DO
PF3D7_0507500	SUB1	subtilisin-like protease 1	2128.3	-1.86507	5.3025e-105	1.85278e-103	DO
PF3D7_1252600	N/A	esterase, putative	1250.59	-2.06804	8.6561e-104	2.98106e-102	DO
PF3D7_1413700	N/A	conserved Plasmodium protein, unknown function	1230.16	-2.05369	8.78509e-103	3.00387e-101	DO
PF3D7_0902000	FIKK9.1	serine/threonine protein kinase, FIKK family	855.116	-2.3325	6.55031e-102	2.20819e-100	DO
PF3D7_0214900	RON6	rhoptry neck protein 6	2573.45	-1.593	1.61521e-101	5.407e-100	DO
PF3D7_1451200	N/A	conserved Plasmodium protein, unknown function	24150.7	-1.46795	2.20262e-101	7.32219e-100	DO
PF3D7_0216700	ATG11	autophagy-related protein 11, putative	2904.75	-1.48642	7.31798e-101	2.41594e-99	DO
PF3D7_1441100	N/A	conserved Plasmodium protein, unknown function	12086	-1.28468	1.71862e-97	5.5588e-96	DO
PF3D7_1229800	MyoJ	myosin J, putative	2159.62	-1.78909	1.81313e-96	5.82513e-95	DO
PF3D7_0731500	EBA175	erythrocyte binding antigen-175	14550.8	-1.77971	2.41696e-96	7.71332e-95	DO
PF3D7_1133400	AMA1	apical membrane antigen 1	3465.82	-1.76347	5.09105e-95	1.61397e-93	DO
PF3D7_1102700	ETRAMP11.1	early transcribed membrane protein 11.1	10231.4	-1.36985	1.55126e-94	4.88544e-93	DO
PF3D7_0722200	RALP1	rhoptry-associated leucine zipper-like protein 1	2778.11	-1.67282	1.7904e-94	5.60174e-93	DO
PF3D7_0731100	PTP2	EMP1-trafficking protein	18180.8	-1.5802	3.63981e-93	1.12411e-91	DO
PF3D7_1335300	RH2b	reticulocyte binding protein 2 homologue b	2892.33	-1.86289	7.97697e-91	2.43221e-89	DO
PF3D7_0404700	DPAP3	dipeptidyl aminopeptidase 3	1477.38	-1.90857	8.51004e-91	2.56211e-89	DO
PF3D7_1335100	MSP7	merozoite surface protein 7	2797.29	-1.58008	3.24956e-90	9.60226e-89	DO
PF3D7_0814500	N/A	conserved protein, unknown function	941.808	-1.99488	3.99282e-90	1.17261e-88	DO
PF3D7_1430300	N/A	acid phosphatase, putative	5802.49	-1.42969	7.61313e-90	2.2222e-88	DO
PF3D7_1253200	N/A	hypothetical protein	1027.14	-1.95578	3.98569e-89	1.15633e-87	DO
PF3D7_1104900	N/A	calcium/calmodulin-dependent protein kinase, putative	1829.85	-1.6553	7.83803e-89	2.26028e-87	DO
PF3D7_0731200	N/A	Plasmodium exported protein, unknown function	923.236	-2.05962	1.89942e-87	5.44464e-86	DO
PF3D7_0210600	N/A	conserved protein, unknown function	1039.41	-1.92176	1.06599e-86	3.01946e-85	DO
PF3D7_1222700	GAP45	glideosome-associated protein 45	1782.94	-1.76678	4.35563e-86	1.21932e-84	DO
PF3D7_1133700	N/A	FHA domain-containing protein, putative	17529.3	-1.23896	7.76744e-86	2.14929e-84	DO
PF3D7_0808200	PMX	plasmepsin X	1531.93	-1.87857	2.76535e-84	7.60788e-83	DO
PF3D7_1243700	N/A	ubiquitin-conjugating enzyme E2, putative	1454.52	-1.88888	3.50172e-84	9.5787e-83	DO
PF3D7_1145200	N/A	serine/threonine protein kinase, putative	4575.38	-1.23695	9.97019e-84	2.71178e-82	DO
PF3D7_0405900	ASP	apical sushi protein	1436.17	-1.68564	6.00502e-83	1.62407e-81	DO
PF3D7_0618000	N/A	conserved Plasmodium membrane protein, unknown function	969.39	-2.13868	1.01557e-82	2.71595e-81	DO
PF3D7_0302500	CLAG3.1	cytoadherence linked asexual protein 3.1	5760.24	-1.59458	1.19556e-82	3.17952e-81	DO
PF3D7_0935900	REX1	ring-exported protein 1	60602.9	-1.23572	1.6923e-82	4.47572e-81	DO
PF3D7_1322100	SET2	histone-lysine N-methyltransferase SET2	6900.22	-1.25135	2.6451e-82	6.9572e-81	DO
PF3D7_0936300	REX3	ring-exported protein 3	12293.4	-1.32487	5.18884e-82	1.35732e-80	DO
PF3D7_0206900	MSP5	merozoite surface protein 5	816.349	-1.9816	2.09445e-81	5.44898e-80	DO
PF3D7_0402100	N/A	Plasmodium exported protein (PHISTb), unknown function	3218.73	-1.38046	4.15248e-81	1.07448e-79	DO
PF3D7_0817600	N/A	conserved protein, unknown function	1578.82	-1.59802	3.14484e-80	8.00764e-79	DO
PF3D7_1230900	RIO1	serine/threonine protein kinase RIO1, putative	5227.55	-1.41493	1.10552e-79	2.80007e-78	DO
PF3D7_1139100	N/A	RNA-binding protein, putative	5134.16	-1.36522	6.88324e-79	1.72513e-77	DO
PF3D7_0609700	N/A	conserved Plasmodium protein, unknown function	9472.72	-1.15615	1.67693e-78	4.15931e-77	DO
PF3D7_1116100	N/A	serine esterase, putative	3599.32	-1.53067	5.00531e-78	1.22874e-76	DO
PF3D7_1416500	GDH1	NADP-specific glutamate dehydrogenase	855.429	-1.916	1.25489e-77	3.06487e-76	DO
PF3D7_1246400	MTIP	myosin A tail domain interacting protein	1171.05	-1.89691	1.87485e-77	4.55578e-76	DO
PF3D7_0623800	TKL4	tyrosine kinase-like protein, putative	20361	-1.35879	1.57233e-76	3.76338e-75	DO
PF3D7_0515400	N/A	conserved protein, unknown function	860.908	-1.82647	2.80146e-76	6.67194e-75	DO
PF3D7_1427100	N/A	lipase, putative	6502.22	-1.31959	9.40343e-76	2.20658e-74	DO
PF3D7_0424100	RH5	reticulocyte binding protein homologue 5	588.511	-2.56979	1.29941e-75	3.03429e-74	DO
PF3D7_1002400	TRA2B	transformer-2 protein homolog beta, putative	4696.7	-1.24791	1.53776e-75	3.57344e-74	DO
PF3D7_1218500	DYN3	dynamin-like protein, putative	3057.79	-1.35029	3.92265e-75	9.07137e-74	DO
PF3D7_1356800	ARK3	serine/threonine protein kinase, putative	3902.91	-1.43327	4.38401e-75	1.00895e-73	DO
PF3D7_1212900	BDP2	bromodomain protein 2, putative	6630.71	-1.32717	1.87229e-74	4.24771e-73	DO
PF3D7_0805200	GAMER	gamete release protein, putative	737.899	-1.99643	2.25432e-74	5.0903e-73	DO
PF3D7_1321100	N/A	conserved Plasmodium protein, unknown function	2053.88	-1.54674	4.71489e-74	1.05963e-72	DO
PF3D7_0628100	N/A	HECT-domain (ubiquitin-transferase), putative	7871.14	-1.38809	9.03211e-74	2.02041e-72	DO
PF3D7_1410400	RAP1	rhoptry-associated protein 1	3976.64	-1.44345	1.0562e-73	2.35163e-72	DO
PF3D7_0821100	PK1	protein kinase 1	3608.73	-1.36601	2.65152e-72	5.87631e-71	DO
PF3D7_0613300	ROP14	rhoptry protein ROP14	1098.4	-1.6654	2.76479e-72	6.0991e-71	DO
PF3D7_1433500	TOP2	DNA topoisomerase 2	10704.4	-1.28078	3.49088e-72	7.63052e-71	DO
PF3D7_0914100	N/A	conserved Plasmodium protein, unknown function	1267.6	-1.53701	4.25978e-72	9.26889e-71	DO
PF3D7_0811300	CAF1	CCR4-associated factor 1	23978.1	-0.997997	5.60376e-72	1.21381e-70	DO
PF3D7_1411900	N/A	p1/s1 nuclease, putative	2056.74	-1.44176	3.21689e-69	6.93659e-68	DO
PF3D7_0801000	N/A	Plasmodium exported protein (PHISTc), unknown function	14516.2	-1.42662	3.77902e-69	8.11219e-68	DO
PF3D7_0805500	N/A	conserved Plasmodium protein, unknown function	1006.62	-1.67928	1.01495e-68	2.16901e-67	DO
PF3D7_0626700	N/A	ATPase	2316.69	-1.42193	1.55535e-68	3.29445e-67	DO
PF3D7_1237900	N/A	conserved Plasmodium protein, unknown function	7099.13	-1.22276	3.49239e-68	7.36478e-67	DO
PF3D7_0818100	N/A	zinc finger protein, putative	1342.29	-1.55241	3.78519e-68	7.94724e-67	DO
PF3D7_0220800	CLAG2	cytoadherence linked asexual protein 2	1187.04	-1.59563	4.84279e-68	1.01233e-66	DO
PF3D7_1002200	PArt	tryptophan-rich antigen 3	3691.5	-1.34206	8.0427e-68	1.67393e-66	DO
PF3D7_0930200	LRR8	leucine-rich repeat protein	913.032	-1.75657	8.64311e-68	1.79111e-66	DO
PF3D7_1001700	N/A	Plasmodium exported protein (PHISTc), unknown function	2711.91	-1.22761	1.13164e-67	2.33498e-66	DO
PF3D7_1343700	Kelch13	kelch protein K13	3651.52	-1.44455	3.01567e-67	6.06555e-66	DO
PF3D7_1222600	AP2-G	AP2 domain transcription factor AP2-G	4070.37	-1.25526	8.41694e-67	1.67883e-65	DO
PF3D7_1200800	FIKK12	serine/threonine protein kinase, FIKK family	1136.07	-1.54366	9.23134e-67	1.83363e-65	DO
PF3D7_1423300	PP7	serine/threonine protein phosphatase 7	1112.99	-1.52617	1.15814e-66	2.29092e-65	DO
PF3D7_1468400	D13	zinc finger protein, putative	639.458	-2.2178	4.23187e-66	8.3366e-65	DO
PF3D7_0203000	ROPE	repetitive organellar protein, putative	2169.57	-1.32964	5.10024e-66	1.00061e-64	DO
PF3D7_1428500	N/A	protein kinase, putative	1587.37	-1.3973	1.25019e-65	2.44271e-64	DO
PF3D7_0905400	RhopH3	high molecular weight rhoptry protein 3	7380.61	-1.29349	2.3663e-65	4.60467e-64	DO
PF3D7_1017500	ELC	myosin essential light chain ELC	909.554	-1.67241	9.60944e-65	1.85485e-63	DO
PF3D7_0502400	MSP8	merozoite surface protein 8	4007.7	-1.14908	1.20603e-64	2.31858e-63	DO
PF3D7_0810300	PPM5	protein phosphatase PPM5, putative	3059.77	-1.19685	4.67733e-64	8.92046e-63	DO
PF3D7_1361800	GAC	glideosome-associated connector	4572.61	-1.2464	5.35348e-64	1.01695e-62	DO
PF3D7_0424500	FIKK4.1	serine/threonine protein kinase, FIKK family	3552.42	-1.20809	7.76375e-64	1.46897e-62	DO
PF3D7_1116000	RON4	rhoptry neck protein 4	2346.77	-1.3929	1.71015e-63	3.22303e-62	DO
PF3D7_0726050	N/A	conserved Plasmodium protein, unknown function	561.201	-2.18175	2.82914e-63	5.26969e-62	DO
PF3D7_1462400	N/A	conserved Plasmodium protein, unknown function	6194.07	-1.22275	5.16298e-63	9.57953e-62	DO
PF3D7_1238800	ACS11	acyl-CoA synthetase	4245.08	-1.14665	5.99734e-63	1.10847e-61	DO
PF3D7_0805600	N/A	PAP2-like protein, putative	1292	-1.51666	6.07585e-63	1.11866e-61	DO
PF3D7_0305300	N/A	conserved Plasmodium membrane protein, unknown function	3389.38	-1.17752	1.13796e-62	2.08713e-61	DO
PF3D7_1232500	N/A	CG2-related protein, putative	1382.23	-1.54697	2.41006e-62	4.38668e-61	DO
PF3D7_0519700	N/A	FoP domain-containing protein, putative	5976.38	-1.17282	3.50195e-62	6.34993e-61	DO
PF3D7_1146600	ORP1	oocyst rupture protein 1, putative	1817.86	-1.3543	3.32019e-61	5.95271e-60	DO
PF3D7_1231200	N/A	conserved Plasmodium protein, unknown function	857.913	-1.72144	5.95945e-61	1.06052e-59	DO
PF3D7_0424900	N/A	Plasmodium exported protein (PHISTa), unknown function	8394.59	-1.21004	8.87427e-61	1.57337e-59	DO
PF3D7_0206500	N/A	conserved Plasmodium protein, unknown function	5727.98	-1.16031	9.33285e-61	1.64857e-59	DO
PF3D7_1231400	N/A	amino acid transporter, putative	1244.8	-1.40585	5.45273e-60	9.5964e-59	DO
PF3D7_0402400	GEXP18	Plasmodium exported protein, unknown function	3810	-1.19763	8.21067e-60	1.43972e-58	DO
PF3D7_0525100	ACS10	acyl-CoA synthetase	4781	-1.0497	1.08281e-59	1.89176e-58	DO
PF3D7_0830400	N/A	CRA domain-containing protein, putative	3081.5	-1.29532	1.39147e-59	2.42218e-58	DO
PF3D7_0831200	N/A	DnaJ protein, putative	3046.72	-1.23807	1.40774e-59	2.44162e-58	DO
PF3D7_0913800	N/A	conserved Plasmodium protein, unknown function	696.024	-1.84763	4.72719e-59	8.13994e-58	DO
PF3D7_0606000	N/A	conserved Plasmodium protein, unknown function	5882.77	-1.15688	5.30787e-59	9.10708e-58	DO
PF3D7_0207000	MSP4	merozoite surface protein 4	1578.47	-1.44578	9.69644e-59	1.65185e-57	DO
PF3D7_0212600	SPATR	secreted protein with altered thrombospondin repeat domain	740.911	-1.95787	4.7185e-58	7.95333e-57	DO
PF3D7_0319700	ABCI3	ABC transporter I family member 1, putative	6032.85	-1.14723	5.06446e-58	8.50651e-57	DO
PF3D7_1337800	CDPK5	calcium-dependent protein kinase 5	642.75	-1.75735	7.02477e-58	1.17169e-56	DO
PF3D7_0926100	N/A	protein kinase, putative	15575.8	-1.16341	7.34884e-58	1.22149e-56	DO
PF3D7_1337400	N/A	zinc finger protein, putative	1198.96	-1.42144	7.44223e-58	1.23273e-56	DO
PF3D7_1030200	CLAMP	claudin-like apicomplexan microneme protein, putative	724.721	-1.70521	8.64449e-58	1.42694e-56	DO
PF3D7_1018600	N/A	tRNA wybutosine-synthesizing protein, putative	4766.04	-1.10094	1.20041e-56	1.9747e-55	DO
PF3D7_0407900	N/A	AAA family ATPase, putative	1784.42	-1.29507	1.49787e-56	2.45558e-55	DO
PF3D7_0403400	N/A	conserved Plasmodium protein, unknown function	3928.87	-1.10783	6.57679e-56	1.06362e-54	DO
PF3D7_1121100	N/A	conserved protein, unknown function	4265.21	-1.09802	9.81493e-56	1.57665e-54	DO
PF3D7_1353200	MAHRP2	membrane associated histidine-rich protein 2	6344.75	-1.04351	1.11233e-55	1.78084e-54	DO
PF3D7_1459000	DBP5	ATP-dependent RNA helicase DBP5	4910.27	-0.983607	1.20234e-55	1.91853e-54	DO
PF3D7_1227700	N/A	conserved Plasmodium protein, unknown function	2718.49	-1.36186	2.45332e-55	3.90167e-54	DO
PF3D7_1361500	N/A	PH domain-containing protein, putative	589.873	-1.98469	2.48646e-55	3.94129e-54	DO
PF3D7_0102700	MaTrA	merozoite-associated tryptophan-rich antigen	407.669	-2.17668	7.57431e-55	1.19664e-53	DO
PF3D7_1223100	PKAr	cAMP-dependent protein kinase regulatory subunit	2466.02	-1.30193	8.45025e-55	1.33064e-53	DO
PF3D7_1210600	N/A	conserved Plasmodium protein, unknown function	4848.85	-1.20379	8.71387e-55	1.36765e-53	DO
PF3D7_1228600	MSP9	merozoite surface protein 9	8288.71	-0.905371	1.27982e-54	2.00212e-53	DO
PF3D7_1418900	DBP4	ATP-dependent RNA helicase DBP4, putative	2311.66	-1.11158	1.69333e-54	2.64038e-53	DO
PF3D7_0828800	GAMA	GPI-anchored micronemal antigen	1154.78	-1.44529	4.28147e-54	6.65436e-53	DO
PF3D7_1459200	N/A	WD repeat-containing protein, putative	1418.61	-1.23166	4.22663e-53	6.54785e-52	DO
PF3D7_1435600	N/A	conserved Plasmodium protein, unknown function	1777.11	-1.24234	4.63838e-53	7.16256e-52	DO
PF3D7_0627100	N/A	ankyrin-repeat protein, putative	7964.99	-1.2641	5.43132e-53	8.36005e-52	DO
PF3D7_1014900	N/A	conserved Plasmodium protein, unknown function	2088.41	-1.12381	8.26334e-53	1.26379e-51	DO
PF3D7_0112800	N/A	Plasmodium exported protein (hyp11), unknown function	379.639	-2.18487	1.28242e-52	1.94271e-51	DO
PF3D7_1238900	PK2	protein kinase 2	1001.87	-1.5383	1.78125e-52	2.68986e-51	DO
PF3D7_0407800	N/A	conserved Plasmodium protein, unknown function	2227.17	-1.22826	2.74417e-52	4.13092e-51	DO
PF3D7_1203700	NAPL	nucleosome assembly protein	9632.56	-0.883536	4.3278e-52	6.49442e-51	DO
PF3D7_1224300	PABP1	polyadenylate-binding protein 1, putative	43855.1	-0.963516	5.03858e-52	7.5374e-51	DO
PF3D7_0808300	N/A	ubiquitin regulatory protein, putative	2034.26	-1.13722	1.01017e-51	1.50644e-50	DO
PF3D7_1313800	N/A	conserved Plasmodium membrane protein, unknown function	5322.06	-1.1814	1.1244e-51	1.67158e-50	DO
PF3D7_1431200	N/A	OST-HTH associated domain protein, putative	2858.31	-1.10015	1.72935e-51	2.56298e-50	DO
PF3D7_1463500	N/A	fam-a protein	1193.87	-1.63385	3.08547e-51	4.55868e-50	DO
PF3D7_1012200	RA	rhoptry associated adhesin	744.846	-1.54216	4.2683e-51	6.28688e-50	DO
PF3D7_1436200	N/A	conserved Plasmodium protein, unknown function	1532.08	-1.3184	6.57106e-51	9.61947e-50	DO
PF3D7_0501300	SBP1	skeleton-binding protein 1	26625.7	-1.07433	7.56094e-51	1.10348e-49	DO
PF3D7_1023900	CHD1	chromodomain-helicase-DNA-binding protein 1 homolog, putative	43021.7	-0.905716	9.10806e-51	1.32524e-49	DO
PF3D7_1013800	N/A	conserved Plasmodium protein, unknown function	759.74	-1.54516	1.12274e-50	1.62866e-49	DO
PF3D7_1235300	NOT4	CCR4-NOT transcription complex subunit 4, putative	12483.4	-0.863247	1.49639e-50	2.15759e-49	DO
PF3D7_1452000	RON2	rhoptry neck protein 2	1574.44	-1.38133	4.93444e-50	7.09345e-49	DO
PF3D7_0730300	ApiAP2	AP2 domain transcription factor AP2-L, putative	17533.5	-1.11285	1.0959e-49	1.56599e-48	DO
PF3D7_1240100	ETRAMP12	early transcribed membrane protein 12	583.072	-1.80449	1.10425e-49	1.57323e-48	DO
PF3D7_1252100	RON3	rhoptry neck protein 3	1843.2	-1.11084	5.87756e-49	8.34893e-48	DO
PF3D7_0802600	ACbeta	adenylyl cyclase beta	1731.85	-1.16371	6.36846e-49	9.01947e-48	DO
PF3D7_0301600	GEXP21	Plasmodium exported protein (hyp1), unknown function	4108.82	-1.05388	7.98936e-49	1.12817e-47	DO
PF3D7_0812500	N/A	RNA-binding protein, putative	5802.27	-0.977372	1.21366e-48	1.70877e-47	DO
PF3D7_1449300	BRF1	transcription factor IIIb subunit, putative	2048.17	-1.14276	1.27376e-48	1.78812e-47	DO
PF3D7_1358200	N/A	conserved Plasmodium protein, unknown function	1600.94	-1.11988	1.28569e-48	1.79958e-47	DO
PF3D7_0503400	ADF1	actin-depolymerizing factor 1	1548.59	-1.1625	1.47799e-48	2.06272e-47	DO
PF3D7_0408100	N/A	conserved Plasmodium protein, unknown function	1352.86	-1.29824	1.54616e-48	2.15159e-47	DO
PF3D7_0629300	PL	phospholipase, putative	413.99	-2.17647	2.49668e-48	3.45423e-47	DO
PF3D7_1105000	H4	histone H4	5949.78	-0.969971	3.97613e-48	5.45379e-47	DO
PF3D7_0113900	CBP1	CX3CL1-binding protein 1	635.863	-1.59714	4.95309e-48	6.77441e-47	DO
PF3D7_0202500	ETRAMP2	early transcribed membrane protein 2	13892.9	-1.03668	5.97515e-48	8.14901e-47	DO
PF3D7_1347700	ECT	ethanolamine-phosphate cytidylyltransferase	3016.21	-1.12275	1.8597e-47	2.5148e-46	DO
PF3D7_1200900	N/A	Plasmodium exported protein (PHISTc), unknown function	1188.15	-1.32981	1.919e-47	2.58767e-46	DO
PF3D7_1372300	N/A	Plasmodium exported protein (PHIST), unknown function	1461.45	-1.26223	2.53075e-47	3.403e-46	DO
PF3D7_0911900	ICP	falstatin	6804.99	-1.02575	2.94499e-47	3.93789e-46	DO
PF3D7_0609900	N/A	conserved Plasmodium protein, unknown function	1072.18	-1.36658	6.78263e-47	9.04413e-46	DO
PF3D7_1463900	N/A	EF-hand calcium-binding domain-containing protein, putative	1260.47	-1.24873	1.02054e-46	1.35327e-45	DO
PF3D7_1102900	N/A	Plasmodium exported protein (hyp11), unknown function	232.55	-2.98417	1.17222e-46	1.55012e-45	DO
PF3D7_0936600	GEXP5	gametocyte exported protein 5	8180.23	-0.899311	1.3069e-46	1.72345e-45	DO
PF3D7_1252800	N/A	Plasmodium exported protein (PHISTb), unknown function	1261.82	-1.309	1.68315e-46	2.21353e-45	DO
PF3D7_0501500	RAP3	rhoptry-associated protein 3	597.489	-1.78311	2.28218e-46	2.9931e-45	DO
PF3D7_1036900	N/A	conserved Plasmodium protein, unknown function	20233.5	-0.843339	6.00408e-46	7.85287e-45	DO
PF3D7_1329600	N/A	conserved Plasmodium protein, unknown function	1674.67	-1.20204	7.97329e-46	1.04e-44	DO
PF3D7_1478100	N/A	Plasmodium exported protein (hyp13), unknown function	304.356	-2.33577	8.92791e-46	1.16136e-44	DO
PF3D7_1030300	N/A	conserved Plasmodium protein, unknown function	2213.54	-1.1182	1.05653e-45	1.37063e-44	DO
PF3D7_1346300	ALBA2	DNA/RNA-binding protein Alba 2	6666.55	-0.986046	1.38723e-45	1.79478e-44	DO
PF3D7_0109000	PHIL1	photosensitized INA-labeled protein PHIL1	834.059	-1.41892	1.43315e-45	1.84919e-44	DO
PF3D7_1364200	NUP205	nucleoporin NUP205, putative	2551.81	-1.11434	1.67688e-45	2.15785e-44	DO
PF3D7_0903500	NUP138	nucleoporin NUP138, putative	3252.93	-1.04886	1.79116e-45	2.29874e-44	DO
PF3D7_1025000	N/A	EF-hand calcium-binding domain-containing protein, putative	3591.75	-0.907932	1.95212e-45	2.49861e-44	DO
PF3D7_0922100	N/A	ubiquitin-like protein, putative	10920	-0.896664	5.67933e-45	7.21139e-44	DO
PF3D7_0408000	N/A	conserved Plasmodium protein, unknown function	532.911	-1.69035	8.66268e-45	1.09704e-43	DO
PF3D7_0817200	N/A	conserved protein, unknown function	1029.54	-1.27697	9.95163e-45	1.25695e-43	DO
PF3D7_1331500	N/A	conserved Plasmodium protein, unknown function	546.601	-1.76987	1.22551e-44	1.54382e-43	DO
PF3D7_1205800	HMGB3	high mobility group protein B3, putative	8911.03	-0.925926	2.53177e-44	3.181e-43	DO
PF3D7_0629800	N/A	cullin-like protein, putative	2430.49	-1.02026	2.64668e-44	3.31666e-43	DO
PF3D7_1217400	N/A	conserved protein, unknown function	1219.55	-1.22047	2.85059e-44	3.56286e-43	DO
PF3D7_1431400	SRA	surface-related antigen SRA	778.63	-1.40448	3.34061e-44	4.16445e-43	DO
PF3D7_0919200	N/A	PPPDE peptidase, putative	475.484	-1.86531	3.5556e-44	4.42095e-43	DO
PF3D7_1120400	N/A	alpha/beta hydrolase fold domain containing protein, putative	1017.43	-1.42727	3.63334e-44	4.50591e-43	DO
PF3D7_0932100	N/A	protein MAM3, putative	1678.76	-1.13351	3.79543e-44	4.69477e-43	DO
PF3D7_1358700	YOP1L	YOP1-like protein, putative	1499.11	-1.08621	4.1803e-44	5.15749e-43	DO
PF3D7_0524100	N/A	conserved Plasmodium protein, unknown function	2632.73	-0.941369	8.40408e-44	1.0342e-42	DO
PF3D7_0808700	VAR	erythrocyte membrane protein 1, PfEMP1	3495.31	-0.979964	1.24407e-43	1.52701e-42	DO
PF3D7_0919000	NAPS	nucleosome assembly protein	5946.1	-0.888691	1.58594e-43	1.93671e-42	DO
PF3D7_0705500	N/A	inositol-phosphate phosphatase, putative	14633.9	-0.878897	2.01516e-43	2.4546e-42	DO
PF3D7_1142100	N/A	conserved Plasmodium protein, unknown function	9232.98	-0.897114	2.39317e-43	2.90764e-42	DO
PF3D7_1148900	N/A	Plasmodium exported protein, unknown function	1407.99	-1.16184	3.73307e-43	4.5241e-42	DO
PF3D7_0820300	N/A	conserved Plasmodium protein, unknown function	2612.67	-1.08094	3.92973e-43	4.75041e-42	DO
PF3D7_0425100	N/A	Plasmodium exported protein (hyp6), unknown function	304.998	-2.38113	4.24669e-43	5.12064e-42	DO
PF3D7_1359700	N/A	conserved Plasmodium protein, unknown function	699.667	-1.42138	6.42062e-43	7.72249e-42	DO
PF3D7_0730400	IMP2	IMP1-like protein, putative	355.126	-2.08972	7.07886e-43	8.49286e-42	DO
PF3D7_1302000	PTP6	EMP1-trafficking protein	3644.86	-0.890486	8.77993e-43	1.05074e-41	DO
PF3D7_0605800	RAD50	DNA repair protein RAD50, putative	1922.73	-1.12053	1.07092e-42	1.27843e-41	DO
PF3D7_0902300	FIKK9.4	serine/threonine protein kinase, FIKK family	2613.65	-1.11817	1.18815e-42	1.41485e-41	DO
PF3D7_0420000	N/A	zinc finger protein, putative	10376.6	-0.872314	2.01838e-42	2.39158e-41	DO
PF3D7_1138700	N/A	conserved Plasmodium protein, unknown function	3082.72	-0.982325	2.20231e-42	2.60308e-41	DO
PF3D7_1223400	N/A	phospholipid-transporting ATPase, putative	13832.7	-0.935776	2.68745e-42	3.16089e-41	DO
PF3D7_0729300	NMD3	60S ribosomal export protein NMD3, putative	2184.44	-1.06738	5.74379e-42	6.72262e-41	DO
PF3D7_1136900	SUB2	subtilisin-like protease 2	2045.49	-1.02608	7.06956e-42	8.25414e-41	DO
PF3D7_1411100	N/A	conserved Plasmodium membrane protein, unknown function, unspecified product	605.683	-1.46444	1.04829e-41	1.22096e-40	DO
PF3D7_0210800	N/A	conserved Plasmodium protein, unknown function	831.759	-1.34983	1.24789e-41	1.4464e-40	DO
PF3D7_1217500	N/A	conserved Plasmodium protein, unknown function	2699.94	-0.987037	1.37807e-41	1.59344e-40	DO
PF3D7_1110200	PRPF6	pre-mRNA-processing factor 6, putative	4874.95	-0.842068	1.39561e-41	1.60983e-40	DO
PF3D7_1442900	SEC7	protein transport protein SEC7, putative	12374.2	-1.05508	1.55954e-41	1.7946e-40	DO
PF3D7_1303400	LisH	LisH domain-containing protein, putative	3764.91	-0.978354	1.64043e-41	1.88315e-40	DO
PF3D7_0617800	H2A	histone H2A	15586.1	-1.06769	2.16741e-41	2.48215e-40	DO
PF3D7_1405800	BOP1	ribosome biogenesis protein BOP1, putative	5918.23	-0.920671	2.23188e-41	2.54988e-40	DO
PF3D7_0929400	RhopH2	high molecular weight rhoptry protein 2	4496.92	-1.01068	2.75932e-41	3.14497e-40	DO
PF3D7_0507300	SOPT	subtilisin-like ookinete protein SOPT	391.049	-1.88188	7.13038e-41	8.0693e-40	DO
PF3D7_0501600	RAP2	rhoptry-associated protein 2	879.713	-1.32536	2.60259e-40	2.91089e-39	DO
PF3D7_0916900	N/A	zinc finger protein, putative	623.058	-1.50025	3.63217e-40	4.04354e-39	DO
PF3D7_1236400	N/A	conserved Plasmodium protein, unknown function	1065.1	-1.14553	4.1688e-40	4.63017e-39	DO
PF3D7_1208100	N/A	conserved Plasmodium protein, unknown function	2598.38	-1.02823	4.92714e-40	5.45977e-39	DO
PF3D7_1226300	HAD2	haloacid dehalogenase-like hydrolase, putative	2999.8	-0.963487	9.72623e-40	1.0728e-38	DO
PF3D7_0706500	N/A	conserved Plasmodium protein, unknown function	10590.6	-0.823808	1.65908e-39	1.82575e-38	DO
PF3D7_1114200	N/A	GTPase-activating protein, putative	1427.3	-1.05987	1.76705e-39	1.94011e-38	DO
PF3D7_1218300	AP2-MU	AP-2 complex subunit mu, putative	1048.78	-1.23746	2.58029e-39	2.82651e-38	DO
PF3D7_1347500	ALBA4	DNA/RNA-binding protein Alba 4	15528.2	-0.905168	3.58014e-39	3.91282e-38	DO
PF3D7_1119900	SEC16	protein transport protein SEC16, putative	3143.55	-1.03307	4.12774e-39	4.50102e-38	DO
PF3D7_0831700	HSP70x	heat shock protein 70	25904.7	-0.775457	4.30814e-39	4.68706e-38	DO
PF3D7_1123000	N/A	conserved Plasmodium protein, unknown function	7630.3	-0.874845	4.57362e-39	4.96461e-38	DO
PF3D7_1243400	N/A	conserved Plasmodium protein, unknown function	280.554	-2.12137	5.42804e-39	5.87874e-38	DO
PF3D7_1453800	GluPho	glucose-6-phosphate dehydrogenase-6-phosphogluconolactonase	2317.42	-1.05637	5.50436e-39	5.94794e-38	DO
PF3D7_0814300	N/A	AAA family ATPase, putative	1551.13	-1.101	7.74716e-39	8.33386e-38	DO
PF3D7_1464000	N/A	YL1 nuclear protein, putative	1850.07	-0.951568	1.65697e-38	1.77448e-37	DO
PF3D7_0932200	PFN	profilin	1123.13	-1.20487	1.85571e-38	1.98288e-37	DO
PF3D7_1136600	N/A	conserved Plasmodium protein, unknown function	5487.35	-0.878652	1.91295e-38	2.03949e-37	DO
PF3D7_0203100	N/A	protein kinase, putative	1517.25	-1.01349	2.04918e-38	2.17987e-37	DO
PF3D7_0910200	N/A	conserved Plasmodium protein, unknown function	4909.84	-0.815144	2.67676e-38	2.84117e-37	DO
PF3D7_0308300	N/A	conserved Plasmodium protein, unknown function	323.545	-1.91603	2.75781e-38	2.92071e-37	DO
PF3D7_0907200	N/A	GTPase-activating protein, putative	2353.17	-1.03803	4.03012e-38	4.24004e-37	DO
PF3D7_0511500	N/A	RNA pseudouridylate synthase, putative	54847.4	-0.850216	4.23979e-38	4.45085e-37	DO
PF3D7_1009700	N/A	tubulin--tyrosine ligase, putative	813.74	-1.28847	5.90255e-38	6.16932e-37	DO
PF3D7_0604500	N/A	conserved Plasmodium protein, unknown function	22821.6	-0.745859	7.49587e-38	7.80059e-37	DO
PF3D7_1136400	SRP72	signal recognition particle subunit SRP72, putative	1941.88	-0.949315	1.21522e-37	1.25643e-36	DO
PF3D7_1444500	eIK1	eukaryotic translation initiation factor 2-alpha kinase 1	2021.32	-1.00691	1.58701e-37	1.63729e-36	DO
PF3D7_1251600	N/A	conserved Plasmodium protein, unknown function	2663.89	-0.869917	1.72495e-37	1.77577e-36	DO
PF3D7_0209700	N/A	RING zinc finger protein, putative	2860.71	-0.935314	1.74631e-37	1.7939e-36	DO
PF3D7_0724900	N/A	kinesin-19, putative	1384.57	-1.06392	4.17959e-37	4.27515e-36	DO
PF3D7_1317900	NOC4	nucleolar complex protein 4, putative	1217.42	-1.1176	4.53532e-37	4.62912e-36	DO
PF3D7_0710100	N/A	conserved protein, unknown function	672.051	-1.31949	5.0966e-37	5.17992e-36	DO
PF3D7_1449200	N/A	conserved Plasmodium protein, unknown function	1234.17	-1.05548	6.32045e-37	6.41017e-36	DO
PF3D7_1465400	N/A	conserved protein, unknown function	963.092	-1.17382	7.42841e-37	7.51793e-36	DO
PF3D7_1318700	N/A	conserved protein, unknown function	556.079	-1.41755	7.76438e-37	7.84137e-36	DO
PF3D7_1407800	PM4	plasmepsin IV	8107.82	-0.931026	1.16936e-36	1.17599e-35	DO
PF3D7_0310200	N/A	phd finger protein, putative	15259.9	-0.736639	3.06066e-36	3.06514e-35	DO
PF3D7_0414800	N/A	conserved Plasmodium protein, unknown function	207.005	-2.59281	3.32829e-36	3.3262e-35	DO
PF3D7_0213900	N/A	RTR1 domain-containing protein, putative	1859.82	-0.912482	4.18882e-36	4.17748e-35	DO
PF3D7_0925900	PV5	parasitophorous vacuolar protein 5, putative	7653.2	-0.78426	1.63733e-35	1.62276e-34	DO
PF3D7_1129300	N/A	conserved Plasmodium protein, unknown function	608.096	-1.43907	3.39698e-35	3.34595e-34	DO
PF3D7_0907700	PA28	proteasome activator 28 subunit beta, putative	2985.54	-0.922907	4.41721e-35	4.33303e-34	DO
PF3D7_1018200	PPP8	serine/threonine protein phosphatase 8, putative	1368	-1.09721	4.85708e-35	4.74507e-34	DO
PF3D7_0619200	N/A	conserved Plasmodium protein, unknown function	2967.78	-0.927574	1.19419e-34	1.16428e-33	DO
PF3D7_1406200	SPT6	transcription elongation factor SPT6, putative	10306.6	-0.812408	1.22576e-34	1.19263e-33	DO
PF3D7_1330800	N/A	RNA-binding protein, putative	5967.84	-0.773728	1.85758e-34	1.80005e-33	DO
PF3D7_1430400	ATG5	autophagy protein 5, putative	624.154	-1.39335	3.70153e-34	3.57242e-33	DO
PF3D7_0629900	N/A	sec14-like cytosolic factor or phosphatidylinositol/phosphatidylcholine transfer protein, putative	1380.45	-1.00771	4.10494e-34	3.94585e-33	DO
PF3D7_1303500	NHE	sodium/hydrogen exchanger	5829.54	-0.911503	4.09885e-34	3.94585e-33	DO
PF3D7_0814200	ALBA1	DNA/RNA-binding protein Alba 1	23493.3	-0.718491	4.41127e-34	4.23182e-33	DO
PF3D7_1120500	N/A	tRNA nucleotidyltransferase, putative	1587.71	-1.16752	4.47141e-34	4.28093e-33	DO
PF3D7_1416100	SEY1	protein SEY1, putative	1211.82	-1.0365	6.03596e-34	5.75581e-33	DO
PF3D7_1005100	UTP25	U3 small nucleolar RNA-associated protein 25, putative	1532.61	-0.944492	7.14705e-34	6.80177e-33	DO
PF3D7_0311500	N/A	conserved protein, unknown function	578.395	-1.32194	7.80773e-34	7.4158e-33	DO
PF3D7_1118700	MLC-B	myosin light chain B	961.003	-1.07493	1.33693e-33	1.2648e-32	DO
PF3D7_0108300	ARP	conserved Plasmodium protein, unknown function	20535.5	-0.839172	1.62599e-33	1.53221e-32	DO
PF3D7_1038000	N/A	antigen UB05	4993.1	-0.722721	2.33152e-33	2.19273e-32	DO
PF3D7_0936400	REX4	ring-exported protein 4	1471.35	-1.08198	2.94449e-33	2.76378e-32	DO
PF3D7_1252500	N/A	Plasmodium exported protein, unknown function	498.187	-1.44165	3.76865e-33	3.53043e-32	DO
PF3D7_1140800	N/A	conserved Plasmodium protein, unknown function	1506.8	-0.982077	4.15419e-33	3.884e-32	DO
PF3D7_0107500	NCR1	Niemann-Pick type C1-related protein	11665.2	-0.835179	4.80293e-33	4.4818e-32	DO
PF3D7_1475600	N/A	bromodomain protein, putative	2090.93	-0.886793	8.05912e-33	7.49107e-32	DO
PF3D7_0308100	N/A	zinc finger protein, putative	921.129	-1.17598	8.20362e-33	7.61061e-32	DO
PF3D7_1140700	N/A	conserved Plasmodium protein, unknown function	4771	-0.80263	9.41992e-33	8.70524e-32	DO
PF3D7_0423300	N/A	conserved Plasmodium protein, unknown function	439.954	-1.49121	1.12382e-32	1.03656e-31	DO
PF3D7_1321900	N/A	conserved protein, unknown function	1363.61	-1.15117	1.26652e-32	1.16593e-31	DO
PF3D7_1025100	GFPT	glutamine--fructose-6-phosphate aminotransferase [isomerizing], putative	1279.79	-1.02266	1.50923e-32	1.3867e-31	DO
PF3D7_0517300	SR1	serine/arginine-rich splicing factor 1	5425.46	-0.720924	1.70496e-32	1.56055e-31	DO
PF3D7_0920500	N/A	ADP-ribosylation factor, putative	484.921	-1.42511	2.05314e-32	1.87207e-31	DO
PF3D7_1404900	N/A	conserved Plasmodium protein, unknown function	4293.52	-0.933466	2.07804e-32	1.89117e-31	DO
PF3D7_0215300	ACS8	acyl-CoA synthetase	1471.05	-1.10356	2.19883e-32	1.9973e-31	DO
PF3D7_1441300	N/A	serine/threonine protein kinase, putative	940.89	-1.07148	2.41078e-32	2.18155e-31	DO
PF3D7_1221900	N/A	conserved Plasmodium membrane protein, unknown function	4911.03	-0.854059	2.58464e-32	2.33447e-31	DO
PF3D7_0902400	FIKK9.5	serine/threonine protein kinase, FIKK family	205.491	-2.27167	2.90241e-32	2.61654e-31	DO
PF3D7_1455300	N/A	conserved protein, unknown function	663.708	-1.21847	3.4474e-32	3.09619e-31	DO
PF3D7_0318500	N/A	conserved Plasmodium protein, unknown function	1549	-1.0408	4.14791e-32	3.71836e-31	DO
PF3D7_1206300	N/A	conserved Plasmodium protein, unknown function	1618.74	-0.884959	4.46761e-32	3.99747e-31	DO
PF3D7_1107300	PAIP1	polyadenylate-binding protein-interacting protein 1, putative	29539.7	-0.693419	4.58136e-32	4.0916e-31	DO
PF3D7_1243600	N/A	translation initiation factor SUI1, putative	4299	-0.750029	6.29089e-32	5.5871e-31	DO
PF3D7_0813000	N/A	conserved protein, unknown function	2129.27	-0.858706	1.1756e-31	1.0383e-30	DO
PF3D7_1457300	N/A	MA3 domain-containing protein, putative	3109.3	-0.8805	1.266e-31	1.11608e-30	DO
PF3D7_1246200	ACT1	actin I	7032.28	-0.680073	1.28773e-31	1.13315e-30	DO
PF3D7_1355700	NIF3	NLI interacting factor-like phosphatase, putative	4739.53	-0.851821	1.3216e-31	1.16082e-30	DO
PF3D7_0528400	DHHC7	palmitoyltransferase DHHC7	664.138	-1.22562	1.57255e-31	1.37871e-30	DO
PF3D7_1457700	N/A	large ribosomal subunit nuclear export factor, putative	3062.85	-0.837122	2.25322e-31	1.97188e-30	DO
PF3D7_1205500	N/A	zinc finger protein, putative	6519.16	-0.762991	2.81353e-31	2.45773e-30	DO
PF3D7_1225300	N/A	conserved protein, unknown function	1099.91	-1.12431	3.05917e-31	2.66744e-30	DO
PF3D7_1473400	N/A	conserved protein, unknown function	597.267	-1.25373	3.41007e-31	2.96261e-30	DO
PF3D7_1209400	CIA1	cytosolic iron-sulfur protein assembly protein 1, putative	841.951	-1.20838	3.59063e-31	3.11383e-30	DO
PF3D7_0604100	SIP2	AP2 domain transcription factor	2112.56	-0.920125	3.7147e-31	3.2156e-30	DO
PF3D7_0803100	UTP14	U3 small nucleolar RNA-associated protein 14, putative	4026.89	-0.803348	4.89747e-31	4.23181e-30	DO
PF3D7_1105100	H2B	histone H2B	7627.11	-0.699352	5.13811e-31	4.43173e-30	DO
PF3D7_1414100	N/A	zinc finger protein, putative	1834.36	-0.873448	6.54972e-31	5.63912e-30	DO
PF3D7_1012600	GMPS	GMP synthase [glutamine-hydrolyzing]	2386.74	-0.886648	7.06686e-31	6.07344e-30	DO
PF3D7_0530000	N/A	conserved Plasmodium protein, unknown function	419.167	-1.46047	8.56582e-31	7.33535e-30	DO
PF3D7_1034900	MRScyt	methionine--tRNA ligase	3050.82	-0.934413	9.00096e-31	7.69422e-30	DO
PF3D7_1343000	PMT	phosphoethanolamine N-methyltransferase	10646.1	-0.832612	9.21568e-31	7.86371e-30	DO
PF3D7_1477800	ACBP	acyl-CoA binding protein	263.619	-1.82894	1.01003e-30	8.60319e-30	DO
PF3D7_1308000	N/A	conserved Plasmodium membrane protein, unknown function	674.03	-1.20498	1.26135e-30	1.06869e-29	DO
PF3D7_1462300	N/A	GTP-binding protein, putative	5363.28	-0.831999	1.31111e-30	1.10692e-29	DO
PF3D7_0316900	N/A	E3 ubiquitin-protein ligase, putative	1365.37	-0.963244	1.35405e-30	1.14117e-29	DO
PF3D7_1133100	N/A	conserved Plasmodium protein, unknown function	2798.14	-0.824934	1.44688e-30	1.21726e-29	DO
PF3D7_1021100	N/A	conserved Plasmodium protein, unknown function	657.136	-1.23376	1.99001e-30	1.66541e-29	DO
PF3D7_1118300	N/A	insulinase, putative	7042.75	-0.713184	3.20785e-30	2.67061e-29	DO
PF3D7_0813300	N/A	conserved protein, unknown function	6828.3	-0.856442	3.70425e-30	3.07318e-29	DO
PF3D7_1027100	MPP10	U3 small nucleolar ribonucleoprotein protein MPP10, putative	2924.77	-0.854935	3.71687e-30	3.07831e-29	DO
PF3D7_0420300	ApiAP2	AP2 domain transcription factor, putative	9581.68	-0.712558	8.35332e-30	6.87068e-29	DO
PF3D7_1426800	N/A	conserved Plasmodium protein, unknown function	2396.65	-0.891756	1.05412e-29	8.65539e-29	DO
PF3D7_0806800	N/A	V-type proton ATPase subunit a, putative	7140.43	-0.692168	1.21831e-29	9.96932e-29	DO
PF3D7_0409100	PRPF31	U4/U6 small nuclear ribonucleoprotein PRP31, putative	2477.04	-0.915976	1.39738e-29	1.13957e-28	DO
PF3D7_0723400	N/A	conserved Plasmodium protein, unknown function	7781.8	-0.72624	1.79536e-29	1.45915e-28	DO
PF3D7_0606500	PTB	polypyrimidine tract-binding protein, putative	2726.31	-0.793416	2.08538e-29	1.68912e-28	DO
PF3D7_0930400	N/A	zinc finger protein, putative	3408.44	-0.728699	2.69326e-29	2.17781e-28	DO
PF3D7_0527400	N/A	conserved Plasmodium protein, unknown function	1513.91	-0.880591	2.76859e-29	2.23495e-28	DO
PF3D7_0911800	N/A	conserved Plasmodium protein, unknown function	341.972	-1.53819	2.84739e-29	2.29469e-28	DO
PF3D7_1017100	RON12	rhoptry neck protein 12	380.239	-1.4868	3.15251e-29	2.53631e-28	DO
PF3D7_0901900	N/A	probable protein, unknown function	225.934	-1.97756	4.13809e-29	3.32366e-28	DO
PF3D7_0821500	NEP1	ribosomal RNA small subunit methyltransferase NEP1, putative	624.644	-1.23339	5.16355e-29	4.14036e-28	DO
PF3D7_1241800	DBP9	ATP-dependent RNA helicase DBP9, putative	3836.23	-0.835199	5.39725e-29	4.32051e-28	DO
PF3D7_1439500	ORP2	oocyst rupture protein 2, putative	566.838	-1.23205	6.16523e-29	4.91882e-28	DO
PF3D7_0617100	N/A	AP-2 complex subunit alpha, putative	2646.35	-0.854393	8.79761e-29	7.00735e-28	DO
PF3D7_0817700	RON5	rhoptry neck protein 5	1658.41	-0.940787	9.25783e-29	7.36167e-28	DO
PF3D7_0602600	N/A	SAC3 domain-containing protein, putative	1716.78	-1.01747	1.00453e-28	7.96141e-28	DO
PF3D7_1020700	N/A	N-acetyltransferase, GNAT family, putative	2543	-0.838982	1.06118e-28	8.39649e-28	DO
PF3D7_0423800	CyRPA	cysteine-rich protective antigen	376.901	-1.47171	1.23859e-28	9.78407e-28	DO
PF3D7_0318700	N/A	conserved Plasmodium protein, unknown function	252.281	-1.78287	1.26449e-28	9.9722e-28	DO
PF3D7_1419100	SPB4	ATP-dependent rRNA helicase SPB4, putative	2064.14	-0.812568	1.83501e-28	1.4424e-27	DO
PF3D7_0403800	N/A	alpha/beta hydrolase, putative	1464.13	-1.04565	2.25867e-28	1.7725e-27	DO
PF3D7_0908500	N/A	conserved Plasmodium protein, unknown function	659.502	-1.11836	2.44657e-28	1.91629e-27	DO
PF3D7_1319100	N/A	ubiquitin carboxyl-terminal hydrolase MINDY, putative	1369.54	-0.934842	2.4499e-28	1.91629e-27	DO
PF3D7_1344300	N/A	zinc finger protein, putative	1310.5	-0.903507	2.87902e-28	2.24826e-27	DO
PF3D7_1429800	N/A	coatomer subunit beta, putative	4543.74	-0.7805	4.29568e-28	3.34909e-27	DO
PF3D7_1224400	N/A	WD repeat-containing protein, putative	1221.35	-0.914227	4.48595e-28	3.49175e-27	DO
PF3D7_0936000	REX2	ring-exported protein 2	12476	-0.648186	6.439e-28	4.9957e-27	DO
PF3D7_0524000	KASbeta	karyopherin beta	18691	-0.648138	1.17822e-27	9.11172e-27	DO
PF3D7_0606600	N/A	conserved Plasmodium protein, unknown function	8738.01	-0.80709	1.19368e-27	9.21636e-27	DO
PF3D7_1035200	N/A	S-antigen	8815.04	-1.57755	1.21759e-27	9.38582e-27	DO
PF3D7_1104100	SYN13	syntaxin, Qa-SNARE family	943.021	-0.971888	1.72728e-27	1.32934e-26	DO
PF3D7_1232400	N/A	CWC16 domain-containing protein, putative	1958.04	-1.00822	1.98389e-27	1.52438e-26	DO
PF3D7_1419700	N/A	conserved Plasmodium protein, unknown function	3399.58	-0.704062	2.08913e-27	1.6001e-26	DO
PF3D7_1428200	MFS5	major facilitator superfamily domain-containing protein, putative	1934.41	-0.963816	2.70714e-27	2.06684e-26	DO
PF3D7_1217200	MRD1	multiple RNA-binding domain-containing protein 1, putative	3371.94	-0.757786	3.3108e-27	2.51968e-26	DO
PF3D7_1204900	N/A	conserved Plasmodium protein, unknown function	325.374	-1.54235	4.29298e-27	3.25681e-26	DO
PF3D7_0801900	LSD2	lysine-specific histone demethylase, putative	11334.3	-0.647024	6.04484e-27	4.57135e-26	DO
PF3D7_1018700	N/A	conserved Plasmodium protein, unknown function	2188.73	-0.758925	6.3812e-27	4.8181e-26	DO
PF3D7_1110400	N/A	RNA-binding protein, putative	19701.1	-0.743701	7.62857e-27	5.74182e-26	DO
PF3D7_0804300	N/A	zinc finger protein, putative	1403.9	-1.02349	1.18977e-26	8.92698e-26	DO
PF3D7_0221700	N/A	Plasmodium exported protein, unknown function	1029.68	-1.02548	1.2073e-26	9.04436e-26	DO
PF3D7_0916700	HoMu	RNA-binding protein musashi, putative	4925.13	-0.834838	1.21498e-26	9.08769e-26	DO
PF3D7_1367400	N/A	conserved Plasmodium protein, unknown function	1365.88	-0.945029	1.4313e-26	1.06557e-25	DO
PF3D7_0419700	Pf34	apical merozoite protein	393.48	-1.35113	1.69942e-26	1.25931e-25	DO
PF3D7_0615400	N/A	ribonuclease, putative	10747.6	-0.657251	3.19772e-26	2.36227e-25	DO
PF3D7_0321900	CARL	cyclic amine resistance locus protein	2428.27	-0.789708	3.85543e-26	2.83067e-25	DO
PF3D7_1108100	N/A	conserved Plasmodium protein, unknown function	769.388	-1.01126	5.05004e-26	3.69641e-25	DO
PF3D7_0909900	N/A	helicase SKI2W, putative	1680.61	-0.93679	5.22226e-26	3.81664e-25	DO
PF3D7_0404000	N/A	conserved Plasmodium protein, unknown function	239.827	-1.74476	7.37848e-26	5.3679e-25	DO
PF3D7_0309500	AS	asparagine synthetase [glutamine-hydrolyzing], putative	4717.26	-0.785999	7.57092e-26	5.49954e-25	DO
PF3D7_1140600	N/A	conserved Plasmodium protein, unknown function	573.892	-1.19917	7.77576e-26	5.63978e-25	DO
PF3D7_1008100	N/A	zinc finger protein, putative	11830.2	-0.767619	8.99685e-26	6.51557e-25	DO
PF3D7_1441000	NCS2	cytoplasmic tRNA 2-thiolation protein 2, putative	652.368	-1.08275	9.94475e-26	7.19117e-25	DO
PF3D7_0716200	N/A	PDCD2 domain-containing protein, putative	4508.94	-0.821599	1.39995e-25	1.00776e-24	DO
PF3D7_1419400	N/A	conserved Plasmodium membrane protein, unknown function	3804.03	-0.827563	1.48675e-25	1.06863e-24	DO
PF3D7_1113100	PRL	protein tyrosine phosphatase	4053.45	-0.708297	1.53071e-25	1.09858e-24	DO
PF3D7_1138600	N/A	beta-catenin-like protein 1, putative	653.39	-1.08815	1.63996e-25	1.17347e-24	DO
PF3D7_0318600	N/A	cleavage and polyadenylation specificity factor, putative	2026.48	-0.822672	1.80583e-25	1.2883e-24	DO
PF3D7_0903400	DDX60	ATP-dependent RNA helicase DDX60, putative	11200.4	-0.75237	1.89037e-25	1.34661e-24	DO
PF3D7_1458000	FP1	cysteine proteinase falcipain 1	2568.28	-0.859966	1.9137e-25	1.3612e-24	DO
PF3D7_0919800	N/A	TLD domain-containing protein	1787.5	-0.807147	1.92383e-25	1.36637e-24	DO
PF3D7_0822600	SEC23	protein transport protein SEC23	2333.83	-0.741882	2.16304e-25	1.53173e-24	DO
PF3D7_0321800	N/A	WD repeat-containing protein, putative	4592.35	-0.719717	2.62289e-25	1.85462e-24	DO
PF3D7_1472100	YIP1	protein transport protein YIP1, putative	992.202	-0.929119	2.98712e-25	2.10594e-24	DO
PF3D7_1352200	UTP15	U3 small nucleolar RNA-associated protein 15, putative	1523.97	-0.834241	3.21854e-25	2.26576e-24	DO
PF3D7_0621900	SRP68	signal recognition particle subunit SRP68, putative	2281.79	-0.794479	3.71715e-25	2.60909e-24	DO
PF3D7_0509400	RNAPI	RNA polymerase I	8357.98	-0.808093	4.05666e-25	2.84323e-24	DO
PF3D7_0935800	CLAG9	cytoadherence linked asexual protein 9	1912.02	-0.758156	4.27013e-25	2.98847e-24	DO
PF3D7_0819000	N/A	conserved Plasmodium protein, unknown function	3742.38	-0.70471	4.57964e-25	3.2004e-24	DO
PF3D7_0415800	N/A	RING zinc finger protein, putative	185.631	-1.98776	4.61093e-25	3.21757e-24	DO
PF3D7_1202900	HMGB1	high mobility group protein B1	2504.38	-0.74252	6.27575e-25	4.36657e-24	DO
PF3D7_0918100	N/A	cytochrome b5-like heme/steroid binding protein, putative	782.414	-0.991961	6.52112e-25	4.53071e-24	DO
PF3D7_0831600	CLAG8	cytoadherence linked asexual protein 8	846.59	-0.970575	7.75921e-25	5.36754e-24	DO
PF3D7_0523000	MDR1	multidrug resistance protein 1	15933.8	-1.36488	8.42174e-25	5.81744e-24	DO
PF3D7_1412800	NMT	glycylpeptide N-tetradecanoyltransferase	1275.27	-0.890789	9.05774e-25	6.23529e-24	DO
PF3D7_1358100	N/A	Sas10 domain-containing protein, putative	3866.03	-0.711392	9.54246e-25	6.55377e-24	DO
PF3D7_1319300	TRM1	tRNA (guanine(26)-N(2))-dimethyltransferase, putative	2279.09	-0.796152	9.5685e-25	6.56224e-24	DO
PF3D7_1361100	SEC24A	protein transport protein Sec24A	4308.76	-0.689103	1.01491e-24	6.94057e-24	DO
PF3D7_1461600	SF3B2	splicing factor 3B subunit 2, putative	2878.83	-0.681741	1.57326e-24	1.07129e-23	DO
PF3D7_1009800	N/A	conserved Plasmodium membrane protein, unknown function	1110.33	-0.897691	2.3206e-24	1.57571e-23	DO
PF3D7_1350300	N/A	conserved protein, unknown function	799.97	-0.956042	2.62965e-24	1.78302e-23	DO
PF3D7_1218400	N/A	triose or hexose phosphate/phosphate translocator, putative	2134.62	-0.756339	3.36747e-24	2.28007e-23	DO
PF3D7_1359000	N/A	conserved Plasmodium protein, unknown function	2629.27	-0.908886	3.41303e-24	2.30765e-23	DO
PF3D7_1253100	N/A	Plasmodium exported protein (PHISTa), unknown function	863.818	-1.01124	4.77753e-24	3.21208e-23	DO
PF3D7_1211200	N/A	conserved Plasmodium protein, unknown function	1968.98	-0.807411	4.97561e-24	3.33589e-23	DO
PF3D7_1411800	N/A	conserved Plasmodium protein, unknown function	440.07	-1.21947	7.35025e-24	4.90734e-23	DO
PF3D7_1451900	TSR1	ribosome biogenesis protein TSR1, putative	2373.37	-0.779151	9.82524e-24	6.55062e-23	DO
PF3D7_1016200	N/A	Rab3 GTPase-activating protein non-catalytic subunit, putative	411.043	-1.23585	1.14565e-23	7.62756e-23	DO
PF3D7_1105600	PTEX88	translocon component PTEX88	3205.52	-0.833997	1.24522e-23	8.27898e-23	DO
PF3D7_1118600	MYST	histone acetyltransferase MYST	1699.61	-0.817272	1.25567e-23	8.33688e-23	DO
PF3D7_0220100	N/A	DnaJ protein, putative	2972.69	-0.65879	1.29619e-23	8.59398e-23	DO
PF3D7_0602900	N/A	conserved Plasmodium protein, unknown function	525.913	-1.12023	1.31854e-23	8.7301e-23	DO
PF3D7_0423400	AARP	apical asparagine-rich protein AARP	276.106	-1.56685	1.47356e-23	9.72959e-23	DO
PF3D7_1461400	N/A	MORN repeat protein, putative	558.056	-1.09102	1.4804e-23	9.76127e-23	DO
PF3D7_0210900	N/A	conserved Plasmodium protein, unknown function	2747.14	-0.763563	1.82602e-23	1.20236e-22	DO
PF3D7_1114700	CLK3	serine/threonine protein kinase, putative	4226.26	-0.707523	1.88729e-23	1.241e-22	DO
PF3D7_0113700	HSP40	heat shock protein 40, type II	2011.01	-0.770673	2.04064e-23	1.33999e-22	DO
PF3D7_1457400	N/A	conserved Plasmodium protein, unknown function	1446.55	-0.88635	2.14516e-23	1.40477e-22	DO
PF3D7_0716100	SDA1	protein SDA1, putative	2444.77	-0.762235	2.77034e-23	1.8117e-22	DO
PF3D7_1333600	UTP4	U3 small nucleolar RNA-associated protein 4, putative	2286.67	-0.800231	3.65192e-23	2.38496e-22	DO
PF3D7_0302800	N/A	RNA-binding protein, putative	843.982	-0.994054	5.57829e-23	3.6331e-22	DO
PF3D7_0714200	N/A	conserved Plasmodium protein, unknown function	2415.7	-0.840551	6.25374e-23	4.06748e-22	DO
PF3D7_0917600	PRP43	pre-mRNA-splicing factor ATP-dependent RNA helicase PRP43, putative	2099.03	-0.736652	6.90709e-23	4.48025e-22	DO
PF3D7_0629500	AAT1	amino acid transporter AAT1	1372.38	-0.835044	9.39016e-23	6.06686e-22	DO
PF3D7_0612700	P12	6-cysteine protein P12	551.217	-1.104	1.12412e-22	7.24251e-22	DO
PF3D7_1434400	N/A	conserved protein, unknown function	274.413	-1.47265	1.78567e-22	1.14893e-21	DO
PF3D7_1006800	GBP2	single-strand telomeric DNA-binding protein GBP2, putative	6264.39	-0.631218	1.90886e-22	1.22654e-21	DO
PF3D7_1202700	N/A	conserved Plasmodium protein, unknown function	1130.67	-0.897455	2.05437e-22	1.3165e-21	DO
PF3D7_0506900	ROM4	rhomboid protease ROM4	1391.38	-0.780237	2.41018e-22	1.53834e-21	DO
PF3D7_0317300	N/A	conserved Plasmodium protein, unknown function	8677.51	-0.720703	2.61277e-22	1.66542e-21	DO
PF3D7_0621300	PUF3	mRNA-binding protein PUF3	1856.74	-0.767328	2.73491e-22	1.74096e-21	DO
PF3D7_1458600	N/A	zinc finger protein, putative	1783.71	-0.797315	2.87275e-22	1.82627e-21	DO
PF3D7_1203500	SUA5	threonylcarbamoyl-AMP synthase, putative	1671.09	-0.78048	3.06906e-22	1.94849e-21	DO
PF3D7_1128000	N/A	conserved Plasmodium protein, unknown function	3912.64	-0.745131	3.29689e-22	2.09036e-21	DO
PF3D7_1208800	N/A	zinc finger protein, putative	2049.13	-0.699948	3.5596e-22	2.25097e-21	DO
PF3D7_0620400	MSP10	merozoite surface protein 10	183.691	-1.79376	3.82208e-22	2.41376e-21	DO
PF3D7_1136200	N/A	conserved Plasmodium protein, unknown function	462.28	-1.15796	4.43027e-22	2.78682e-21	DO
PF3D7_0915600	N/A	conserved Plasmodium protein, unknown function	623.347	-0.983532	4.52352e-22	2.84174e-21	DO
PF3D7_1420300	HEP1	DNL-type zinc finger protein	246.023	-1.50518	5.84043e-22	3.66424e-21	DO
PF3D7_1312800	N/A	conserved Plasmodium protein, unknown function	2106.91	-0.716284	6.60976e-22	4.14148e-21	DO
PF3D7_0110600	PIP5K	phosphatidylinositol-4-phosphate 5-kinase	6000.07	-0.660182	7.1999e-22	4.49947e-21	DO
PF3D7_0902100	FIKK9.2	serine/threonine protein kinase, FIKK family	152.514	-2.05168	9.23106e-22	5.7463e-21	DO
PF3D7_1346500	N/A	conserved Plasmodium protein, unknown function	1125.02	-0.831709	1.12496e-21	6.9847e-21	DO
PF3D7_1032100	DCP1	mRNA-decapping enzyme subunit 1, putative	5179.14	-0.698549	1.30513e-21	8.07189e-21	DO
PF3D7_1028900	IMC1m	inner membrane complex protein 1m, putative	192.861	-1.78263	1.3428e-21	8.29418e-21	DO
PF3D7_0706300	N/A	conserved Plasmodium protein, unknown function	270.417	-1.43046	1.44369e-21	8.89438e-21	DO
PF3D7_1216400	N/A	conserved Plasmodium membrane protein, unknown function	1543.8	-0.736456	1.5091e-21	9.28542e-21	DO
PF3D7_0934900	N/A	conserved Plasmodium protein, unknown function	364.3	-1.25587	1.5609e-21	9.59183e-21	DO
PF3D7_1476300	N/A	Plasmodium exported protein (PHISTb), unknown function	689.226	-0.958539	1.64205e-21	1.00776e-20	DO
PF3D7_1453900	N/A	conserved Plasmodium protein, unknown function	2551.79	-0.753649	1.68913e-21	1.03532e-20	DO
PF3D7_1006200	ALBA3	DNA/RNA-binding protein Alba 3	3131.16	-0.636325	2.08541e-21	1.27658e-20	DO
PF3D7_1308200	cpsSII	carbamoyl phosphate synthetase	12856.8	-0.699186	2.19003e-21	1.33891e-20	DO
PF3D7_0711100	N/A	conserved protein, unknown function	455.786	-1.13819	2.19427e-21	1.33979e-20	DO
PF3D7_0610800	TK	transketolase	4682.85	-0.652363	2.33792e-21	1.42569e-20	DO
PF3D7_0921600	N/A	tetratricopeptide repeat protein, putative	1181.87	-0.849721	2.81816e-21	1.71635e-20	DO
PF3D7_1321300	N/A	conserved Plasmodium membrane protein, unknown function	1871	-0.779397	3.65817e-21	2.22229e-20	DO
PF3D7_0629700	SET1	SET domain protein, putative	14055.5	-0.598852	4.43214e-21	2.68565e-20	DO
PF3D7_1018300	N/A	peptidase, putative	1986.26	-0.775865	4.5407e-21	2.74202e-20	DO
PF3D7_1463400	N/A	DNA-directed RNA polymerase III subunit RPC4, putative	851.279	-0.874088	4.54236e-21	2.74202e-20	DO
PF3D7_1210400	N/A	general transcription factor 3C polypeptide 5, putative	1329.23	-0.86992	4.56889e-21	2.75111e-20	DO
PF3D7_0425200	N/A	Plasmodium exported protein (hyp15), unknown function	218.466	-1.58028	6.05603e-21	3.63742e-20	DO
PF3D7_1012700	NIF4	NLI interacting factor-like phosphatase, putative	1370.2	-0.730012	6.25588e-21	3.75274e-20	DO
PF3D7_1417200	N/A	NOT family protein, putative	13333.4	-0.625444	6.31358e-21	3.78261e-20	DO
PF3D7_0905200	N/A	mitochondrial carrier protein, putative	1017.89	-0.874455	6.57331e-21	3.9333e-20	DO
PF3D7_0206200	PAT	pantothenate transporter	637.315	-1.01826	6.98709e-21	4.17568e-20	DO
PF3D7_1321800	N/A	protein transport protein SFT2, putative	1129.15	-0.840312	7.00978e-21	4.18402e-20	DO
PF3D7_0706000	N/A	importin-7, putative	3037.55	-0.684963	7.69387e-21	4.58092e-20	DO
PF3D7_1014600	ADA2	transcriptional coactivator ADA2	13454.7	-0.648732	9.48499e-21	5.62635e-20	DO
PF3D7_1309300	PRPF3	U4/U6 small nuclear ribonucleoprotein PRP3, putative	2841.98	-0.693687	9.84962e-21	5.83541e-20	DO
PF3D7_1323700	GAPM1	glideosome associated protein with multiple membrane spans 1	1144.05	-0.830564	1.16594e-20	6.88207e-20	DO
PF3D7_1355300	SET6	histone-lysine N-methyltransferase, putative	652.327	-1.01313	1.28296e-20	7.54489e-20	DO
PF3D7_1013900	N/A	translation initiation factor eIF-2B subunit delta, putative	1232.62	-0.872517	1.29595e-20	7.61189e-20	DO
PF3D7_1459600	N/A	conserved Plasmodium protein, unknown function	1927.06	-0.779611	1.52587e-20	8.9295e-20	DO
PF3D7_1206000	SHLP2	shewanella-like protein phosphatase 2	299.486	-1.35534	1.62398e-20	9.49205e-20	DO
PF3D7_0902200	FIKK9.3	serine/threonine protein kinase, FIKK family	1227.89	-0.808454	1.68222e-20	9.8205e-20	DO
PF3D7_1420700	P113	surface protein P113	21204	-0.625039	1.95456e-20	1.13826e-19	DO
PF3D7_0302000	PRP46	pre-mRNA-splicing factor PRP46, putative	1194.86	-0.879474	2.04209e-20	1.18779e-19	DO
PF3D7_1435300	N/A	glutamate synthase [NADH], putative	1227.26	-0.777326	2.18884e-20	1.27006e-19	DO
PF3D7_1248600	N/A	conserved Plasmodium protein, unknown function	712.377	-0.929924	2.42758e-20	1.40518e-19	DO
PF3D7_1464200	N/A	zinc finger protein, putative	420.06	-1.1098	2.73879e-20	1.5834e-19	DO
PF3D7_0934800	PKAc	cAMP-dependent protein kinase catalytic subunit	1050.29	-0.842175	3.61314e-20	2.08387e-19	DO
PF3D7_1469200	SHLP1	shewanella-like protein phosphatase 1, putative	235.55	-1.54562	3.81979e-20	2.2004e-19	DO
PF3D7_1434600	METAP2	methionine aminopeptidase 2	2941.22	-0.703496	4.15081e-20	2.38822e-19	DO
PF3D7_1343800	N/A	conserved Plasmodium protein, unknown function	3123.09	-0.618128	4.46485e-20	2.56581e-19	DO
PF3D7_1307500	N/A	conserved Plasmodium protein, unknown function	416.142	-1.1411	4.99095e-20	2.86128e-19	DO
PF3D7_0606100	N/A	RNA-binding protein, putative	3326.09	-0.666326	5.1532e-20	2.95076e-19	DO
PF3D7_0703700	N/A	conserved protein, unknown function	991.802	-0.842946	5.55233e-20	3.17551e-19	DO
PF3D7_1013100	UTP13	U3 small nucleolar RNA-associated protein 13, putative	2258.07	-0.747463	5.59764e-20	3.19379e-19	DO
PF3D7_1213900	N/A	conserved Plasmodium protein, unknown function	2887.44	-0.650316	5.73023e-20	3.26555e-19	DO
PF3D7_0714000	H2B.Z	histone H2B variant	2911.91	-0.622357	6.19659e-20	3.52712e-19	DO
PF3D7_1246300	N/A	clathrin adaptor domain-containing protein, putative	2520.68	-0.747318	7.35972e-20	4.17924e-19	DO
PF3D7_1412300	NTF2	nuclear transport factor 2, putative	1942.85	-0.669635	8.07073e-20	4.57756e-19	DO
PF3D7_1200500	RIF	rifin	250.282	-1.41079	8.5478e-20	4.8424e-19	DO
PF3D7_1137200	AEP	apical exonemal protein	453.45	-1.11867	9.90689e-20	5.60571e-19	DO
PF3D7_1025400	N/A	conserved Plasmodium membrane protein, unknown function	554.733	-1.02154	1.14862e-19	6.46875e-19	DO
PF3D7_0508900	N/A	conserved Plasmodium protein, unknown function	2769.3	-0.632249	1.4061e-19	7.90022e-19	DO
PF3D7_1473200	N/A	DnaJ protein, putative	10249.8	-0.659605	1.58107e-19	8.86249e-19	DO
PF3D7_1126500	N/A	WD repeat-containing protein, putative	1941.68	-0.666269	1.67764e-19	9.39282e-19	DO
PF3D7_1445200	MAK5	ATP-dependent RNA helicase MAK5, putative	2440.24	-0.710416	1.84853e-19	1.03254e-18	DO
PF3D7_1301900	N/A	Plasmodium exported protein, unknown function	144.985	-1.90339	1.8978e-19	1.0576e-18	DO
PF3D7_0702200	N/A	lysophospholipase, putative	1485.99	-0.681664	2.06339e-19	1.14854e-18	DO
PF3D7_0209500	N/A	conserved Plasmodium protein, unknown function	241.095	-1.3952	2.2951e-19	1.27308e-18	DO
PF3D7_0302200	CLAG3.2	cytoadherence linked asexual protein 3.2	297.996	-1.27786	2.50696e-19	1.38898e-18	DO
PF3D7_0713500	N/A	conserved Plasmodium protein, unknown function	589.782	-0.988176	2.73064e-19	1.50768e-18	DO
PF3D7_1016000	N/A	conserved Plasmodium protein, unknown function	358.899	-1.23321	2.85886e-19	1.57666e-18	DO
PF3D7_1225500	N/A	small subunit rRNA processing factor, putative	608.791	-0.974629	3.13243e-19	1.72554e-18	DO
PF3D7_0907000	N/A	conserved Plasmodium protein, unknown function	504.352	-1.03574	3.97467e-19	2.17947e-18	DO
PF3D7_1229100	MRP2	multidrug resistance-associated protein 2	22741.8	-0.642885	4.56392e-19	2.49686e-18	DO
PF3D7_1014500	N/A	conserved Plasmodium protein, unknown function	310.972	-1.22334	5.4757e-19	2.99226e-18	DO
PF3D7_1235200	VP2	V-type K+-independent H+-translocating inorganic pyrophosphatase	441.948	-1.14897	5.81375e-19	3.17337e-18	DO
PF3D7_0811500	CARM1	histone-arginine methyltransferase CARM1, putative	976.465	-0.890585	6.03111e-19	3.28826e-18	DO
PF3D7_1307100	UTP6	U3 small nucleolar RNA-associated protein 6, putative	1278.09	-0.735081	7.41681e-19	4.03457e-18	DO
PF3D7_0407100	N/A	methyltransferase, putative	254.108	-1.4597	7.97705e-19	4.32864e-18	DO
PF3D7_0418700	N/A	RNA-binding protein NOB1, putative	2109.52	-0.747587	7.98452e-19	4.32864e-18	DO
PF3D7_1471900	N/A	conserved Plasmodium protein, unknown function	1296.74	-0.699594	8.0773e-19	4.37399e-18	DO
PF3D7_1315900	N/A	exportin-T, putative	1988.78	-0.64219	8.53682e-19	4.6176e-18	DO
PF3D7_0407000	N/A	conserved Plasmodium protein, unknown function	477.986	-1.07164	1.36672e-18	7.33461e-18	DO
PF3D7_1137300	N/A	CLPTM1 domain-containing protein, putative	2203.36	-0.745862	1.52286e-18	8.16344e-18	DO
PF3D7_0218700	PRP45	pre-mRNA-processing protein 45, putative	1645.03	-0.68413	1.52654e-18	8.17401e-18	DO
PF3D7_1208200	CRMP3	cysteine repeat modular protein 3	461.651	-1.0471	1.71078e-18	9.14008e-18	DO
PF3D7_0629100	NAPRT	nicotinate phosphoribosyltransferase, putative	795.347	-0.876224	1.75954e-18	9.37809e-18	DO
PF3D7_1023000	N/A	conserved Plasmodium membrane protein, unknown function	265.14	-1.34552	1.76121e-18	9.37809e-18	DO
PF3D7_0935000	SNRPB2	U2 small nuclear ribonucleoprotein B'', putative	909.11	-0.819576	1.90588e-18	1.01259e-17	DO
PF3D7_1363000	N/A	conserved Plasmodium protein, unknown function	695.772	-0.863182	1.97286e-18	1.04586e-17	DO
PF3D7_1116700	DPAP1	dipeptidyl aminopeptidase 1	8354.21	-0.590286	2.18735e-18	1.157e-17	DO
PF3D7_0528800	N/A	nucleolar preribosomal GTPase, putative	884.983	-0.846768	2.85823e-18	1.50686e-17	DO
PF3D7_1225200	N/A	conserved Plasmodium protein, unknown function	1354.51	-0.706138	3.07208e-18	1.61783e-17	DO
PF3D7_0609800	DHHC2	palmitoyltransferase DHHC2, putative	431.174	-1.03346	3.3213e-18	1.74715e-17	DO
PF3D7_1315000	N/A	conserved Plasmodium protein, unknown function	303.405	-1.23697	3.70219e-18	1.94538e-17	DO
PF3D7_1133900	N/A	conserved Plasmodium protein, unknown function	1901.41	-0.713511	4.38087e-18	2.29948e-17	DO
PF3D7_1410900	N/A	ribosome maturation protein SBDS, putative	1613.13	-0.714573	4.53142e-18	2.37589e-17	DO
PF3D7_1109400	ENP1	essential nuclear protein 1, putative	3092.95	-0.605495	4.58096e-18	2.39924e-17	DO
PF3D7_1217300	EngA	GTP-binding protein EngA	1416.21	-0.716034	4.66575e-18	2.44098e-17	DO
PF3D7_0627800	ACS	acetyl-CoA synthetase, putative	1578.96	-0.674208	5.27098e-18	2.7516e-17	DO
PF3D7_0818600	PBLP	BEM46-like protein, putative	444.025	-1.01788	5.4588e-18	2.84345e-17	DO
PF3D7_1336700	PV3	parasitophorous vacuolar protein 3, putative	1264.33	-0.706657	5.54946e-18	2.88439e-17	DO
PF3D7_1149300	FIKK11	serine/threonine protein kinase, FIKK family	190.942	-1.56993	6.87267e-18	3.56055e-17	DO
PF3D7_1114100	ROM1	rhomboid protease ROM1	710.976	-0.846336	7.57795e-18	3.92169e-17	DO
PF3D7_0309800	N/A	YTH domain-containing protein, putative	595.835	-0.907993	7.67865e-18	3.96951e-17	DO
PF3D7_0418200	EIF3M	eukaryotic translation initiation factor 3 subunit M, putative	1773.21	-0.674403	9.59138e-18	4.9423e-17	DO
PF3D7_0627700	N/A	transportin	4943.6	-0.614886	1.00566e-17	5.17645e-17	DO
PF3D7_0316000	MA	microneme associated antigen	213.184	-1.40126	1.27593e-17	6.51855e-17	DO
PF3D7_0731800	GEXP08	alpha/beta hydrolase, putative	709.153	-0.839806	1.29298e-17	6.59861e-17	DO
PF3D7_1405900	N/A	RNA-binding protein, putative	2285.99	-0.626426	1.40802e-17	7.17807e-17	DO
PF3D7_1425300	N/A	conserved Plasmodium protein, unknown function	496.8	-0.947044	1.41698e-17	7.21603e-17	DO
PF3D7_0818700	N/A	DNA helicase, putative	4666.92	-0.588567	1.4996e-17	7.62059e-17	DO
PF3D7_1405000	N/A	conserved Plasmodium protein, unknown function	509.051	-0.986242	1.82423e-17	9.25062e-17	DO
PF3D7_0525200	SMC6	structural maintenance of chromosomes protein 6, putative	1706.8	-0.654678	1.86163e-17	9.4203e-17	DO
PF3D7_1464600	UIS2	serine/threonine protein phosphatase UIS2, putative	11519.2	-0.638071	2.00463e-17	1.01225e-16	DO
PF3D7_1028500	N/A	partial CSTF domain-containing protein, putative	1847.55	-0.711681	2.0092e-17	1.01349e-16	DO
PF3D7_1302700	N/A	ATP-dependent RNA helicase DHR1, putative	3257.15	-0.616276	2.1144e-17	1.06544e-16	DO
PF3D7_1136500	CK1	casein kinase 1	4872.99	-0.591116	2.12223e-17	1.06826e-16	DO
PF3D7_1001600	XL2	exported lipase 2	1197.61	-0.747159	2.4171e-17	1.21286e-16	DO
PF3D7_1337700	N/A	conserved Plasmodium protein, unknown function	234.949	-1.32063	2.471e-17	1.23731e-16	DO
PF3D7_0301500	N/A	Plasmodium exported protein, unknown function	539.757	-0.984823	2.62807e-17	1.31459e-16	DO
PF3D7_1134200	N/A	conserved Plasmodium protein, unknown function	1550.89	-0.75497	3.12575e-17	1.55863e-16	DO
PF3D7_0813100	N/A	conserved Plasmodium protein, unknown function	497.713	-0.934133	3.23773e-17	1.60945e-16	DO
PF3D7_1007300	N/A	RING zinc finger protein, putative	256.073	-1.3042	3.25666e-17	1.61718e-16	DO
PF3D7_0219900	N/A	Plasmodium exported protein, unknown function	453.524	-1.05148	4.8676e-17	2.40715e-16	DO
PF3D7_0722600	UTP7	U3 small nucleolar RNA-associated protein 7, putative	2158.53	-0.637455	4.89832e-17	2.41984e-16	DO
PF3D7_1247900	UTP11	U3 small nucleolar RNA-associated protein 11, putative	889.977	-0.766786	5.36377e-17	2.64432e-16	DO
PF3D7_1404700	N/A	conserved Plasmodium protein, unknown function	159.056	-1.61295	6.26273e-17	3.078e-16	DO
PF3D7_1032900	N/A	RNA polymerase II-associated protein 1, putative	822.01	-0.819324	6.5145e-17	3.19191e-16	DO
PF3D7_0803500	N/A	AAA family ATPase, putative	869.875	-0.795933	8.64476e-17	4.2184e-16	DO
PF3D7_1364800	RPB5	DNA-directed RNA polymerases I, II, and III subunit RPABC1, putative	1446.45	-0.75072	9.42175e-17	4.59286e-16	DO
PF3D7_0209600	N/A	transporter, putative	495.437	-0.935748	9.64765e-17	4.6982e-16	DO
PF3D7_1465500	K2	potassium channel K2	131.058	-1.83019	9.76591e-17	4.75095e-16	DO
PF3D7_0617900	H3.3	histone H3 variant	3951.97	-0.623625	1.07788e-16	5.23306e-16	DO
PF3D7_0710700	N/A	conserved Plasmodium protein, unknown function	1197.63	-0.684998	1.08032e-16	5.23962e-16	DO
PF3D7_0920700	N/A	CRAL/TRIO domain-containing protein, putative	545.067	-0.921972	1.14126e-16	5.52958e-16	DO
PF3D7_1360700	PIAS	E3 SUMO-protein ligase PIAS, putative	1718.34	-0.619437	1.16304e-16	5.62938e-16	DO
PF3D7_API02900	TUFA	elongation factor Tu	430.186	-1.07787	1.32613e-16	6.39293e-16	DO
PF3D7_1108400	CK2alpha	casein kinase 2, alpha subunit	2609.59	-0.628057	1.5098e-16	7.26373e-16	DO
PF3D7_1139800	N/A	conserved Plasmodium protein, unknown function	637.365	-0.822598	1.68499e-16	8.09843e-16	DO
PF3D7_0423900	N/A	probable protein, unknown function	208.149	-1.42384	1.8839e-16	9.04534e-16	DO
PF3D7_0508500	RCC1	guanidine nucleotide exchange factor	1754.09	-0.642204	2.05432e-16	9.83402e-16	DO
PF3D7_0804800	CYP24	peptidyl-prolyl cis-trans isomerase	828.494	-0.746014	2.50736e-16	1.19788e-15	DO
PF3D7_1225700	N/A	VAC14 domain-containing protein, putative	2158.11	-0.634916	2.88452e-16	1.37669e-15	DO
PF3D7_1366100	DIP13	DIP13 homolog, putative	178.551	-1.48481	4.66752e-16	2.22322e-15	DO
PF3D7_1449700	RRP6	exosome complex exonuclease RRP6	1259.09	-0.727096	4.78677e-16	2.27776e-15	DO
PF3D7_0506200	TBP	TATA-box-binding protein	236.496	-1.26105	4.95901e-16	2.35738e-15	DO
PF3D7_1420200	UNC	myosin-specific chaperone UNC, putative	351.28	-1.07939	5.45688e-16	2.59148e-15	DO
PF3D7_1031200	MORN1	MORN repeat-containing protein 1	455.207	-1.04843	6.28269e-16	2.9748e-15	DO
PF3D7_1450300	CPR	NADPH--cytochrome P450 reductase, putative	672.753	-0.793882	7.36424e-16	3.46633e-15	DO
PF3D7_0106300	ATP6	calcium-transporting ATPase	4791.07	-0.590788	8.76253e-16	4.10835e-15	DO
PF3D7_1218000	TRAMP	thrombospondin-related apical membrane protein	244.486	-1.26105	9.14481e-16	4.27502e-15	DO
PF3D7_0930500	DGK1	diacylglycerol kinase, putative	1744.44	-0.639616	9.80047e-16	4.56814e-15	DO
PF3D7_0726300	PMS1	DNA mismatch repair protein PMS1, putative	452.323	-0.962391	1.15879e-15	5.39081e-15	DO
PF3D7_1241900	N/A	tetratricopeptide repeat protein, putative	1896.31	-0.634463	1.18035e-15	5.48575e-15	DO
PF3D7_1329500	N/A	conserved protein, unknown function	13477.1	-0.630824	1.29225e-15	5.9942e-15	DO
PF3D7_1129100	PV1	parasitophorous vacuolar protein 1	10462.2	-0.607257	1.52018e-15	7.03781e-15	DO
PF3D7_0520600	Ap4AH	bis(5'-nucleosyl)-tetraphosphatase [asymmetrical]	1190.02	-0.696614	1.55678e-15	7.20031e-15	DO
PF3D7_0806600	N/A	kinesin-like protein, putative	1364.99	-0.632521	1.74339e-15	8.04786e-15	DO
PF3D7_0506100	N/A	60S ribosomal subunit protein L24, putative	839.699	-0.716261	2.07473e-15	9.54056e-15	DO
PF3D7_0308900	SF3B1	splicing factor 3B subunit 1, putative	2437.12	-0.592918	2.16539e-15	9.93839e-15	DO
PF3D7_1035600	H101	merozoite surface protein	245.824	-1.20567	2.33695e-15	1.0695e-14	DO
PF3D7_1454200	N/A	conserved Plasmodium protein, unknown function	837.792	-0.773119	3.11907e-15	1.42064e-14	DO
PF3D7_1115900	DHHC9	palmitoyltransferase DHHC9	348.54	-1.02658	3.29727e-15	1.49896e-14	DO
PF3D7_0821400	N/A	conserved Plasmodium protein, unknown function	754.745	-0.772479	3.32837e-15	1.51166e-14	DO
PF3D7_1338600	N/A	conserved protein, unknown function	1100.4	-0.6695	3.54505e-15	1.60854e-14	DO
PF3D7_0108500	N/A	conserved Plasmodium protein, unknown function	153.575	-1.5351	4.3148e-15	1.95411e-14	DO
PF3D7_1401600	N/A	Plasmodium exported protein (PHISTb), unknown function	3438.58	-0.624701	4.40817e-15	1.99263e-14	DO
PF3D7_0909700	N/A	FHA domain protein, putative	2928.24	-0.714958	4.47024e-15	2.01688e-14	DO
PF3D7_1437300	N/A	conserved Plasmodium protein, unknown function	243.693	-1.20426	4.63553e-15	2.08948e-14	DO
PF3D7_1355200	N/A	RAP protein, putative	123.695	-1.76633	6.37979e-15	2.86492e-14	DO
PF3D7_0707600	MED10	mediator of RNA polymerase II transcription subunit 10, putative	496.955	-0.865904	7.12089e-15	3.17686e-14	DO
PF3D7_1144500	AOS1	SUMO-activating enzyme subunit 1	322.878	-1.13733	8.00857e-15	3.56623e-14	DO
PF3D7_1119400	N/A	ubiquitin-protein ligase, putative	2369.63	-0.617689	8.96323e-15	3.97287e-14	DO
PF3D7_1350500	N/A	conserved Plasmodium protein, unknown function	1828.85	-0.654415	9.1882e-15	4.06882e-14	DO
PF3D7_1229000	N/A	conserved Plasmodium membrane protein, unknown function	1207.28	-0.656283	9.22466e-15	4.08119e-14	DO
PF3D7_1334600	MSRP3	MSP7-like protein	208.699	-1.29649	9.48303e-15	4.19162e-14	DO
PF3D7_0824800	N/A	conserved Plasmodium membrane protein, unknown function	1804.11	-0.670169	9.67132e-15	4.2709e-14	DO
PF3D7_0828900	N/A	conserved protein, unknown function	316.697	-1.05294	1.12065e-14	4.93067e-14	DO
PF3D7_1369500	N/A	conserved protein, unknown function	1683.45	-0.676485	1.16471e-14	5.11978e-14	DO
PF3D7_1213800	PRS	proline--tRNA ligase	2330.04	-0.62196	1.31051e-14	5.75016e-14	DO
PF3D7_0407700	N/A	conserved Plasmodium protein, unknown function	1305.17	-0.712598	1.31212e-14	5.75192e-14	DO
PF3D7_0802800	CNA	serine/threonine protein phosphatase 2B catalytic subunit A	900.391	-0.699906	1.42167e-14	6.22648e-14	DO
PF3D7_1240000	N/A	3-hydroxyisobutyryl-coenzyme A hydrolase, putative	559.205	-0.851661	1.44484e-14	6.32217e-14	DO
PF3D7_0521300	N/A	zinc finger protein, putative	1533.86	-0.605906	1.60151e-14	7.0013e-14	DO
PF3D7_1324400	PRELID	PRELI domain-containing protein, putative	828.502	-0.740591	1.62949e-14	7.11711e-14	DO
PF3D7_1316900	N/A	conserved protein, unknown function	3182.37	-0.617977	2.18585e-14	9.50377e-14	DO
PF3D7_0315800	N/A	zinc finger protein, putative	641.06	-0.767632	2.40081e-14	1.041e-13	DO
PF3D7_0933000	N/A	CSTF domain-containing protein, putative	1656.75	-0.69127	2.48533e-14	1.07667e-13	DO
PF3D7_1136700	N/A	conserved Plasmodium protein, unknown function	326.045	-1.00663	2.75912e-14	1.19205e-13	DO
PF3D7_0210700	SYN17	syntaxin, Qa-SNARE family	148.664	-1.53099	3.19618e-14	1.37098e-13	DO
PF3D7_1455400	HlyIII	hemolysin III	658.387	-0.778518	3.77708e-14	1.61436e-13	DO
PF3D7_1139700	N/A	adrenodoxin reductase, putative	165.394	-1.38498	4.48485e-14	1.91346e-13	DO
PF3D7_0817900	HMGB2	high mobility group protein B2	1276.91	-0.623627	5.43176e-14	2.30105e-13	DO
PF3D7_0625400	N/A	conserved Plasmodium protein, unknown function	987.915	-0.717624	5.46479e-14	2.31299e-13	DO
PF3D7_0208200	KRR1	KRR1 small subunit processome component, putative	1307.94	-0.598077	5.92145e-14	2.49086e-13	DO
PF3D7_1038800	N/A	RESA-like protein with PHIST and DnaJ domains	1590.49	-0.678184	7.51106e-14	3.15122e-13	DO
PF3D7_1454500	ISU	iron sulfur cluster assembly protein, putative	622.571	-0.793337	9.76117e-14	4.05966e-13	DO
PF3D7_1361400	ADF2	actin-depolymerizing factor 2	130.766	-1.58893	1.04227e-13	4.32725e-13	DO
PF3D7_1127900	N/A	conserved Plasmodium protein, unknown function	570.232	-0.769131	1.29966e-13	5.38189e-13	DO
PF3D7_1217700	N/A	conserved Plasmodium protein, unknown function	1028.66	-0.663798	1.36521e-13	5.64844e-13	DO
PF3D7_0827300	N/A	conserved Plasmodium protein, unknown function	1393.38	-0.627695	1.56644e-13	6.45316e-13	DO
PF3D7_0714600	N/A	conserved protein, unknown function	1425.15	-0.627082	1.57083e-13	6.46567e-13	DO
PF3D7_1102300	N/A	Plasmodium exported protein, unknown function	519.454	-0.892902	1.77882e-13	7.29043e-13	DO
PF3D7_1359100	N/A	riboflavin kinase, putative	374.975	-0.966824	1.90394e-13	7.78323e-13	DO
PF3D7_1345100	TRX2	thioredoxin 2	544.067	-0.843332	2.1951e-13	8.93534e-13	DO
PF3D7_1005000	MRSapi	methionine--tRNA ligase, putative	461.536	-0.833258	2.53793e-13	1.03221e-12	DO
PF3D7_1007200	N/A	rho GTPase-activating protein, putative	465.51	-0.846262	2.83428e-13	1.15078e-12	DO
PF3D7_1337900	N/A	conserved Plasmodium protein, unknown function	510.838	-0.81101	2.84724e-13	1.15506e-12	DO
PF3D7_1113000	N/A	conserved Plasmodium protein, unknown function	868.577	-0.651269	2.95857e-13	1.19921e-12	DO
PF3D7_0322700	N/A	conserved Plasmodium protein, unknown function	1982.09	-0.598383	3.10381e-13	1.25702e-12	DO
PF3D7_0614000	N/A	thiamine-phosphate synthase, putative	657.521	-0.766425	3.90778e-13	1.57681e-12	DO
PF3D7_1110900	N/A	ES2 protein, putative	1416.55	-0.59565	4.14274e-13	1.6665e-12	DO
PF3D7_0205700	N/A	RNA-binding protein, putative	776.152	-0.673573	4.57304e-13	1.83805e-12	DO
PF3D7_1431300	LSG1	large subunit GTPase 1, putative	1468.43	-0.598236	4.64928e-13	1.86712e-12	DO
PF3D7_0723300	N/A	conserved protein, unknown function	491.325	-0.798838	4.86736e-13	1.95143e-12	DO
PF3D7_1239900	VPS16	vacuolar protein sorting-associated protein 16, putative	1139.71	-0.600897	5.21349e-13	2.08845e-12	DO
PF3D7_0914700	MFR4	major facilitator superfamily-related transporter, putative	1966.45	-0.64691	6.10891e-13	2.44102e-12	DO
PF3D7_0916000	MFS2	major facilitator superfamily domain-containing protein, putative	1066.22	-0.598453	6.57733e-13	2.62162e-12	DO
PF3D7_1407700	N/A	conserved protein, unknown function	159.496	-1.37011	6.99157e-13	2.78441e-12	DO
PF3D7_0713600	N/A	mitochondrial ribosomal protein S5 precursor, putative	370.225	-0.915067	7.20034e-13	2.86279e-12	DO
PF3D7_1140400	N/A	conserved Plasmodium protein, unknown function	362.795	-0.939352	7.6058e-13	3.02149e-12	DO
PF3D7_0713800	NELFA	negative elongation factor A, putative	300.245	-0.985298	7.70215e-13	3.0547e-12	DO
PF3D7_0820500	YIF1	protein transport protein YIF1, putative	1251.82	-0.603668	8.93055e-13	3.5331e-12	DO
PF3D7_0917300	N/A	conserved protein, unknown function	104.916	-1.67375	9.23823e-13	3.65181e-12	DO
PF3D7_0104200	N/A	StAR-related lipid transfer protein	841.743	-0.640276	9.9691e-13	3.93746e-12	DO
PF3D7_0819100	N/A	BRIX domain, putative	585.19	-0.73842	1.13671e-12	4.47119e-12	DO
PF3D7_0918300	EIF3F	eukaryotic translation initiation factor 3 subunit F, putative	1086.56	-0.655473	1.1417e-12	4.48346e-12	DO
PF3D7_0404900	P41	6-cysteine protein P41	580.288	-0.799243	1.16287e-12	4.56284e-12	DO
PF3D7_1348600	N/A	conserved Plasmodium protein, unknown function	188.677	-1.22501	1.35513e-12	5.31285e-12	DO
PF3D7_0214700	N/A	conserved Plasmodium protein, unknown function	218.722	-1.15719	1.5493e-12	6.04442e-12	DO
PF3D7_0216600	N/A	MtN3-like protein	1563.6	-0.616958	1.62966e-12	6.35277e-12	DO
PF3D7_API02700	RPS12	apicoplast ribosomal protein S12	231.835	-1.09662	1.66673e-12	6.49198e-12	DO
PF3D7_0502000	VPS11	vacuolar protein sorting-associated protein 11, putative	711.246	-0.693866	2.09253e-12	8.11747e-12	DO
PF3D7_1201500	N/A	GPN-loop GTPase, putative	1259.8	-0.585927	2.09706e-12	8.12846e-12	DO
PF3D7_1133800	N/A	RNA (uracil-5-)methyltransferase, putative	1195.25	-0.603504	2.31491e-12	8.94388e-12	DO
PF3D7_0407300	N/A	transcription factor, putative	535.692	-0.748959	3.10183e-12	1.18883e-11	DO
PF3D7_1409600	N/A	conserved Plasmodium protein, unknown function	605.564	-0.728101	3.78388e-12	1.44676e-11	DO
PF3D7_1323900	N/A	protein BCP1, putative	866.608	-0.62882	4.30099e-12	1.64055e-11	DO
PF3D7_1460600	ISP3	inner membrane complex sub-compartment protein 3	223.921	-1.12385	4.31382e-12	1.64282e-11	DO
PF3D7_0704500	N/A	serine/threonine protein kinase, putative	879.256	-0.629936	5.17278e-12	1.96369e-11	DO
PF3D7_1331400	N/A	CPW-WPC family protein	108.137	-1.59096	5.22353e-12	1.98086e-11	DO
PF3D7_0507400	N/A	conserved Plasmodium protein, unknown function	153.602	-1.30161	5.23826e-12	1.98383e-11	DO
PF3D7_0703600	N/A	conserved protein, unknown function	516.56	-0.758021	5.36495e-12	2.0302e-11	DO
PF3D7_0209100	N/A	patatin-like phospholipase, putative	1108.21	-0.585807	6.5982e-12	2.4851e-11	DO
PF3D7_1123300	N/A	RING zinc finger protein, putative	854.941	-0.660446	7.39503e-12	2.77647e-11	DO
PF3D7_0814600	N/A	conserved protein, unknown function	112.411	-1.51266	7.59725e-12	2.85016e-11	DO
PF3D7_1311600	N/A	conserved Plasmodium protein, unknown function	901.334	-0.644501	8.64555e-12	3.23078e-11	DO
PF3D7_1003400	N/A	conserved Plasmodium protein, unknown function	934.147	-0.600585	8.89027e-12	3.31705e-11	DO
PF3D7_0808400	SEC28	coatomer subunit epsilon, putative	325.277	-0.881113	9.25157e-12	3.44917e-11	DO
PF3D7_1447100	N/A	conserved Plasmodium protein, unknown function	740.16	-0.643576	9.48604e-12	3.53108e-11	DO
PF3D7_1415800	KsgA1	ribosomal RNA small subunit methyltransferase A1	742.521	-0.651697	9.93556e-12	3.69484e-11	DO
PF3D7_1331000	N/A	protein kinase, putative	206.582	-1.09388	1.0606e-11	3.93575e-11	DO
PF3D7_1343100	N/A	conserved Plasmodium protein, unknown function	611.353	-0.684472	1.17033e-11	4.33283e-11	DO
PF3D7_1326300	N/A	RNA-binding protein, putative	1639.81	-0.592451	1.19328e-11	4.41098e-11	DO
PF3D7_0410700	RbgA	ribosome biogenesis GTPase A, putative	1175.12	-0.599368	1.287e-11	4.75009e-11	DO
PF3D7_0205400	N/A	PCI domain-containing protein, putative	564.932	-0.750116	1.32516e-11	4.8834e-11	DO
PF3D7_0713400	SR25	GPCR-like receptor SR25	601.212	-0.702618	1.45177e-11	5.33357e-11	DO
PF3D7_1139200	N/A	VPS9 domain-containing protein, putative	152.448	-1.28935	1.56319e-11	5.7341e-11	DO
PF3D7_0905500	N/A	conserved protein, unknown function	166.304	-1.1944	1.74697e-11	6.39843e-11	DO
PF3D7_1461200	IMP3	U3 small nucleolar ribonucleoprotein protein IMP3, putative	497.684	-0.747788	1.99479e-11	7.27269e-11	DO
PF3D7_0804600	N/A	tRNA pseudouridine synthase, putative	1016.43	-0.610595	2.10083e-11	7.65347e-11	DO
PF3D7_0729400	N/A	ribosome biogenesis protein BRX1, putative	1381.95	-0.656208	2.11869e-11	7.71269e-11	DO
PF3D7_1455600	FER2	ferlin, putative	320.735	-0.870889	2.3632e-11	8.55074e-11	DO
PF3D7_1478800	N/A	Plasmodium exported protein, unknown function	281.962	-0.974331	2.574e-11	9.28541e-11	DO
PF3D7_0621400	ALV7	Pf77 protein	609.781	-0.743259	2.66882e-11	9.61298e-11	DO
PF3D7_0406900	N/A	conserved Plasmodium protein, unknown function	549.688	-0.717251	2.80471e-11	1.00797e-10	DO
PF3D7_0408200	N/A	conserved Plasmodium protein, unknown function	393.441	-0.821862	3.24105e-11	1.16043e-10	DO
PF3D7_1412200	N/A	conserved Plasmodium protein, unknown function	399.773	-0.823843	3.34564e-11	1.1943e-10	DO
PF3D7_0415400	N/A	coatomer subunit zeta, putative	606.522	-0.689961	4.80765e-11	1.69721e-10	DO
PF3D7_1216300	SRP19	signal recognition particle subunit SRP19	881.656	-0.586356	5.73347e-11	2.01218e-10	DO
PF3D7_0806500	N/A	DnaJ protein, putative	1341.64	-0.595601	5.82254e-11	2.04194e-10	DO
PF3D7_1302050	N/A	conserved protein, unknown function	396.876	-0.799995	6.1366e-11	2.14893e-10	DO
PF3D7_0221800	N/A	hypothetical protein	131.745	-1.38995	6.29854e-11	2.20242e-10	DO
PF3D7_1467200	WDR79	WD repeat-containing protein 79, putative	414.169	-0.755011	8.18674e-11	2.84191e-10	DO
PF3D7_0625000	SMS1	sphingomyelin synthase 1, putative	209.666	-1.02264	8.38382e-11	2.90821e-10	DO
PF3D7_1307900	N/A	tripartite motif protein, putative	243.908	-0.983903	1.05403e-10	3.62213e-10	DO
PF3D7_0830300	SIAP2	sporozoite invasion-associated protein 2	130.355	-1.32707	1.06578e-10	3.6599e-10	DO
PF3D7_1224200	N/A	BRO1 domain-containing protein, putative	149.197	-1.23412	1.07277e-10	3.68125e-10	DO
PF3D7_0105400	N/A	conserved Plasmodium protein, unknown function	194.543	-1.04777	1.16306e-10	3.98252e-10	DO
PF3D7_0916600	N/A	methyltransferase, putative	184.919	-1.09885	1.24405e-10	4.25378e-10	DO
PF3D7_0919300	TrxL1	thioredoxin-like protein 1, putative	231.958	-0.981124	1.26972e-10	4.33535e-10	DO
PF3D7_1119700	N/A	conserved Plasmodium protein, unknown function	221.54	-0.990876	1.73257e-10	5.87797e-10	DO
PF3D7_1404500	RRP5	rRNA biogenesis protein RRP5, putative	883.634	-0.590618	1.76804e-10	5.99406e-10	DO
PF3D7_0531100	N/A	conserved Plasmodium protein, unknown function	484.437	-0.716674	1.91886e-10	6.48242e-10	DO
PF3D7_1022100	N/A	methyltransferase, putative	807.086	-0.604664	1.9183e-10	6.48242e-10	DO
PF3D7_0402900	N/A	probable protein, unknown function	68.1032	-1.89329	1.92591e-10	6.50166e-10	DO
PF3D7_1029200	N/A	WD repeat-containing protein, putative	474.177	-0.711783	1.97693e-10	6.65978e-10	DO
PF3D7_1028400	N/A	nucleolar preribosomal assembly protein, putative	1006.47	-0.599346	2.13099e-10	7.1536e-10	DO
PF3D7_0419500	N/A	conserved Plasmodium membrane protein, unknown function	399.671	-0.79383	2.75819e-10	9.22029e-10	DO
PF3D7_0926200	N/A	conserved Plasmodium protein, unknown function	223.08	-0.96341	2.78487e-10	9.30299e-10	DO
PF3D7_0528300	N/A	conserved protein, unknown function	128.396	-1.27917	3.25613e-10	1.08094e-09	DO
PF3D7_1022500	CS	citrate synthase, mitochondrial, putative	433.977	-0.723916	3.45667e-10	1.14671e-09	DO
PF3D7_1127600	N/A	CRAL/TRIO domain-containing protein, putative	481.611	-0.690715	3.59048e-10	1.18946e-09	DO
PF3D7_0803200	N/A	filament assembling protein, putative	711.341	-0.602143	3.71024e-10	1.22828e-09	DO
PF3D7_0112100	N/A	conserved Plasmodium protein, unknown function	63.4544	-1.94041	3.94412e-10	1.30031e-09	DO
PF3D7_1409400	N/A	conserved protein, unknown function	641.435	-0.638582	3.95669e-10	1.30356e-09	DO
PF3D7_1440100	N/A	conserved Plasmodium protein, unknown function	707.786	-0.619412	3.99909e-10	1.31662e-09	DO
PF3D7_0309700	SBP2	SECIS-binding protein 2, putative	536.999	-0.657534	4.1136e-10	1.35246e-09	DO
PF3D7_0613600	N/A	conserved Plasmodium protein, unknown function	432.559	-0.731612	4.41622e-10	1.44751e-09	DO
PF3D7_0934200	N/A	conserved protein, unknown function	1102.73	-0.607655	4.91802e-10	1.6059e-09	DO
PF3D7_0602800	JmjC2	JmjC domain-containing protein, putative	229.817	-0.982976	5.09672e-10	1.66312e-09	DO
PF3D7_0623700	SUV3	ATP-dependent RNA helicase SUV3, putative	522.925	-0.672027	5.27389e-10	1.71859e-09	DO
PF3D7_1209500	PDEalpha	cGMP-specific 3',5'-cyclic phosphodiesterase alpha	193.224	-1.03065	5.8071e-10	1.88465e-09	DO
PF3D7_1110300	N/A	conserved Plasmodium protein, unknown function	740.471	-0.598712	6.11761e-10	1.98139e-09	DO
PF3D7_0514900	N/A	conserved Plasmodium protein, unknown function	478.12	-0.724116	6.14843e-10	1.99003e-09	DO
PF3D7_0918800	N/A	dihydrouridine synthase, putative	782.6	-0.616476	6.25748e-10	2.02396e-09	DO
PF3D7_1348200	N/A	step II splicing factor, putative	255.545	-0.903198	7.05911e-10	2.27709e-09	DO
PF3D7_0727900	N/A	conserved Plasmodium protein, unknown function	960.812	-0.610685	8.95319e-10	2.86874e-09	DO
PF3D7_1369000	GPAA1	glycosylphosphatidylinositol anchor attachment 1 protein, putative	287.404	-0.833215	9.24665e-10	2.96078e-09	DO
PF3D7_0310600	EIF3K	eukaryotic translation initiation factor 3 subunit K, putative, unspecified product	707.411	-0.668208	9.71193e-10	3.10561e-09	DO
PF3D7_1128900	N/A	conserved protein, unknown function	510.487	-0.66658	1.10145e-09	3.49414e-09	DO
PF3D7_0917400	N/A	conserved Plasmodium protein, unknown function	313.105	-0.797978	1.21595e-09	3.837e-09	DO
PF3D7_0921800	RPF1	ribosome production factor 1, putative	664.809	-0.651142	1.24259e-09	3.91076e-09	DO
PF3D7_1114900	N/A	conserved protein, unknown function	480.058	-0.681866	1.26972e-09	3.99089e-09	DO
PF3D7_1224800	N/A	conserved protein, unknown function	235.779	-0.904493	1.31943e-09	4.139e-09	DO
PF3D7_0704800	PPM12	protein phosphatase PPM12, putative	203.504	-0.957025	1.35292e-09	4.24129e-09	DO
PF3D7_1427200	Sel4	selenoprotein	156.038	-1.13053	1.37765e-09	4.31316e-09	DO
PF3D7_0405200	MAg-1	ag-1 blood stage membrane protein homologue	628.029	-0.641028	1.60028e-09	5.00034e-09	DO
PF3D7_0206100	SufE	cysteine desulfuration protein SufE	553.622	-0.633098	1.71565e-09	5.35036e-09	DO
PF3D7_0816100	PPCDC	phosphopantothenoylcysteine decarboxylase, putative	436.444	-0.70838	1.90582e-09	5.91261e-09	DO
PF3D7_0929000	TAF7	transcription initiation factor TFIID subunit 7, putative	625.589	-0.614639	1.96893e-09	6.09654e-09	DO
PF3D7_0105300	CAP	cyclase-associated protein	388.103	-0.757571	2.01644e-09	6.23963e-09	DO
PF3D7_1327400	N/A	conserved Plasmodium protein, unknown function	219.806	-0.910335	2.05344e-09	6.35001e-09	DO
PF3D7_0920600	N/A	conserved Plasmodium protein, unknown function	449.386	-0.681315	2.26147e-09	6.9753e-09	DO
PF3D7_0610700	N/A	conserved Plasmodium protein, unknown function	468.619	-0.657598	2.28676e-09	7.04877e-09	DO
PF3D7_1432200	N/A	conserved Plasmodium protein, unknown function	389.574	-0.779018	2.30866e-09	7.1071e-09	DO
PF3D7_0207800	SERA3	serine repeat antigen 3	668.261	-0.705968	2.49695e-09	7.66211e-09	DO
PF3D7_0531400	N/A	conserved Plasmodium protein, unknown function	494.039	-0.676542	2.55175e-09	7.82526e-09	DO
PF3D7_1433000	NOP10	H/ACA ribonucleoprotein complex subunit 3, putative	375.603	-0.726872	2.6502e-09	8.11676e-09	DO
PF3D7_0323500	SMN	survival motor neuron-like protein	901.977	-0.595267	3.14231e-09	9.59326e-09	DO
PF3D7_0315900	N/A	conserved Plasmodium protein, unknown function	90.1271	-1.42336	3.1886e-09	9.72217e-09	DO
PF3D7_0321400	STK	protein kinase, putative	170.924	-1.03543	3.31511e-09	1.00886e-08	DO
PF3D7_1232700	N/A	conserved Plasmodium protein, unknown function	323.895	-0.754378	3.50989e-09	1.06543e-08	DO
PF3D7_1247300	N/A	GPI mannosyltransferase 2, putative	405.865	-0.807377	3.50832e-09	1.06543e-08	DO
PF3D7_0508000	P38	6-cysteine protein	510.93	-0.676784	3.75357e-09	1.1358e-08	DO
PF3D7_1016600	N/A	Plasmodium exported protein (PHISTc), unknown function	394.601	-0.750163	4.0063e-09	1.20845e-08	DO
PF3D7_1232600	N/A	conserved Plasmodium protein, unknown function	177.517	-1.00156	4.42409e-09	1.33028e-08	DO
PF3D7_0216800	N/A	TMEM121 domain-containing protein, putative	182.256	-0.981141	4.75191e-09	1.42796e-08	DO
PF3D7_1234500	N/A	conserved Plasmodium protein, unknown function	379.128	-0.707446	4.95724e-09	1.48873e-08	DO
PF3D7_1458800	N/A	DNA-directed RNA polymerase III subunit RPC5, putative	498.446	-0.635158	5.13486e-09	1.53917e-08	DO
PF3D7_1122300	N/A	conserved Plasmodium protein, unknown function	232.304	-0.867737	5.40493e-09	1.6181e-08	DO
PF3D7_1318000	N/A	conserved protein, unknown function	326.652	-0.744898	5.45103e-09	1.63088e-08	DO
PF3D7_0627900	POP4	ribonuclease P protein subunit p29, putative	654.687	-0.595997	5.51464e-09	1.64888e-08	DO
PF3D7_1204100	N/A	conserved Plasmodium protein, unknown function	490.592	-0.636668	5.84277e-09	1.74373e-08	DO
PF3D7_1349700	N/A	peptidase, putative	279.419	-0.795067	7.79238e-09	2.31834e-08	DO
PF3D7_0631500	EPF3	exported protein family 3	162.565	-1.0634	8.37043e-09	2.48414e-08	DO
PF3D7_0217500	CDPK1	calcium-dependent protein kinase 1	23259.6	-0.873548	8.42309e-09	2.49822e-08	DO
PF3D7_0910000	SET4	SET domain protein, putative	109.429	-1.27632	1.04968e-08	3.0941e-08	DO
PF3D7_0508600	N/A	conserved protein, unknown function	555.238	-0.614012	1.12173e-08	3.30446e-08	DO
PF3D7_0909800	SNRPD3	small nuclear ribonucleoprotein Sm D3, putative	508.184	-0.659528	1.26976e-08	3.72903e-08	DO
PF3D7_0912200	N/A	conserved protein, unknown function	200.134	-0.905514	1.33161e-08	3.89634e-08	DO
PF3D7_1310600	RAB5b	ras-related protein Rab-5B	386.457	-0.704614	1.50372e-08	4.37588e-08	DO
PF3D7_1115500	ApiAP2	AP2 domain transcription factor, putative	285.141	-0.761655	1.59633e-08	4.6313e-08	DO
PF3D7_1238600	NSM	sphingomyelin phosphodiesterase	322.072	-0.753561	2.05592e-08	5.91805e-08	DO
PF3D7_0934600	N/A	conserved Plasmodium protein, unknown function	232.404	-0.823021	2.33657e-08	6.70572e-08	DO
PF3D7_1003000	N/A	conserved protein, unknown function	375.376	-0.693303	2.54547e-08	7.27472e-08	DO
PF3D7_1459300	N/A	OPA3-like protein, putative	123.316	-1.10795	2.86153e-08	8.13912e-08	DO
PF3D7_1440400	N/A	zinc finger protein, putative	285.841	-0.749196	2.9184e-08	8.28612e-08	DO
PF3D7_1435200	N/A	conserved protein, unknown function	391.092	-0.679226	2.95918e-08	8.39193e-08	DO
PF3D7_1458300	N/A	conserved Plasmodium protein, unknown function	405.969	-0.675406	2.99232e-08	8.47587e-08	DO
PF3D7_1355800	SF3B5	splicing factor 3B subunit 5, putative	350.978	-0.6964	3.23469e-08	9.12998e-08	DO
PF3D7_1371700	N/A	serine/threonine protein kinase, FIKK family	76.8301	-1.44535	3.94227e-08	1.10231e-07	DO
PF3D7_0936500	VAP1	virulence-associated protein 1	214.497	-0.828267	5.11037e-08	1.41816e-07	DO
PF3D7_0404800	N/A	conserved Plasmodium protein, unknown function	243.005	-0.788802	5.32226e-08	1.4744e-07	DO
PF3D7_0212900	ATEL1	arginyl-tRNA--protein transferase	457.576	-0.616519	5.69626e-08	1.57346e-07	DO
PF3D7_1316200	N/A	ADP-ribosylation factor, putative	186.036	-0.91131	6.12596e-08	1.68923e-07	DO
PF3D7_0425400	N/A	Plasmodium exported protein (PHISTa), unknown function	93.9706	-1.24219	6.21091e-08	1.71167e-07	DO
PF3D7_1408500	N/A	conserved Plasmodium protein, unknown function	495.72	-0.61788	6.28117e-08	1.73003e-07	DO
PF3D7_1470200	N/A	conserved Plasmodium protein, unknown function	193.561	-0.900176	8.94301e-08	2.43655e-07	DO
PF3D7_0908600	N/A	ribosomal RNA methyltransferase, putative	508.792	-0.614157	9.85685e-08	2.67487e-07	DO
PF3D7_1472300	N/A	conserved protein, unknown function	435.017	-0.606628	1.16972e-07	3.16531e-07	DO
PF3D7_1335600	N/A	conserved Plasmodium protein, unknown function	225.073	-0.789628	1.38246e-07	3.71788e-07	DO
PF3D7_1365300	N/A	conserved Plasmodium protein, unknown function	605.045	-0.630299	1.68252e-07	4.49704e-07	DO
PF3D7_0620300	N/A	conserved Plasmodium protein, unknown function	101.791	-1.14472	2.02262e-07	5.38503e-07	DO
PF3D7_0217300	AP2S	AP-2 complex subunit sigma, putative	291.922	-0.735772	2.08073e-07	5.53359e-07	DO
PF3D7_1023800	N/A	conserved Plasmodium protein, unknown function	151.241	-0.946639	2.20964e-07	5.86988e-07	DO
PF3D7_1445300	N/A	mitochondrial ribosomal protein S29 precursor, putative	249.296	-0.7818	2.44896e-07	6.48406e-07	DO
PF3D7_1117300	N/A	conserved protein, unknown function	266.473	-0.737311	3.02406e-07	7.97146e-07	DO
PF3D7_1417300	ATG4	cysteine protease ATG4, putative	367.485	-0.657985	3.20993e-07	8.45211e-07	DO
PF3D7_0601100	EPF3	exported protein family 3	60.7092	-1.48315	3.43308e-07	9.01985e-07	DO
PF3D7_1133300	CDC50B	LEM3/CDC50 family protein, putative	187.09	-0.834561	3.62981e-07	9.51582e-07	DO
PF3D7_1448700	N/A	HSP20-like chaperone, putative	248.5	-0.714658	4.03635e-07	1.05412e-06	DO
PF3D7_1030000	SPT4	transcription elongation factor SPT4, putative	130.99	-0.968917	4.05417e-07	1.0582e-06	DO
PF3D7_0308700	N/A	conserved protein, unknown function	301.822	-0.696005	4.27127e-07	1.11183e-06	DO
PF3D7_0500900	FIKK5	serine/threonine protein kinase, FIKK family	112.335	-1.07303	4.70901e-07	1.22113e-06	DO
PF3D7_1226200	N/A	conserved Plasmodium protein, unknown function	190.567	-0.851371	4.82761e-07	1.24918e-06	DO
PF3D7_1127000	N/A	protein phosphatase, putative	306.001	-0.671508	5.0341e-07	1.3005e-06	DO
PF3D7_1458100	PET117	protein PET117, putative	146.647	-0.902034	5.1679e-07	1.33434e-06	DO
PF3D7_0414600	APH	acylated pleckstrin-homology domain-containing protein, putative	281.043	-0.685337	5.35419e-07	1.37947e-06	DO
PF3D7_1365600	TOP6B	DNA topoisomerase 6 subunit B, putative	351.522	-0.614806	6.19182e-07	1.58844e-06	DO
PF3D7_0629600	N/A	RNA-binding protein, putative	310.174	-0.656036	6.30345e-07	1.61621e-06	DO
PF3D7_1440900	N/A	conserved Plasmodium protein, unknown function	89.3629	-1.18318	6.4998e-07	1.66388e-06	DO
PF3D7_1233700	N/A	homocysteine S-methyltransferase, putative	163.097	-0.847333	7.9102e-07	2.00988e-06	DO
PF3D7_0415000	N/A	arsenical pump-driving ATPase, putative	379.173	-0.586886	7.92964e-07	2.01268e-06	DO
PF3D7_1349800	N/A	GPN-loop GTPase, putative	336.344	-0.65112	8.24682e-07	2.08655e-06	DO
PF3D7_1423100	N/A	ankyrin-repeat protein, putative	362.414	-0.602472	8.27612e-07	2.09286e-06	DO
PF3D7_0724800	N/A	kelch domain-containing protein, putative	342.64	-0.612662	1.09412e-06	2.73074e-06	DO
PF3D7_1018800	N/A	conserved protein, unknown function	297.543	-0.642042	1.09671e-06	2.73577e-06	DO
PF3D7_1327500	N/A	conserved protein, unknown function	114.931	-1.00025	1.14048e-06	2.84349e-06	DO
PF3D7_0505300	N/A	UDP-N-acetylglucosamine transporter, putative	85.1731	-1.21234	1.15201e-06	2.87073e-06	DO
PF3D7_1341500	ISC1	inner membrane complex suture component, putative	187.343	-0.790734	1.25629e-06	3.12571e-06	DO
PF3D7_1449600	N/A	conserved protein, unknown function	199.27	-0.766681	1.30289e-06	3.23829e-06	DO
PF3D7_0202300	N/A	Plasmodium exported protein (hyp11), unknown function	79.6861	-1.25672	1.35958e-06	3.37744e-06	DO
PF3D7_1476000	N/A	conserved Plasmodium protein, unknown function	380.181	-0.598023	1.41077e-06	3.50095e-06	DO
PF3D7_1112500	N/A	RNA transcription, translation and transport factor protein, putative	255.311	-0.67464	1.44509e-06	3.57871e-06	DO
PF3D7_0900500	RIF	rifin	40.8795	-1.74214	1.52357e-06	3.76916e-06	DO
PF3D7_1312500	N/A	conserved Plasmodium protein, unknown function	186.538	-0.775098	1.7023e-06	4.19399e-06	DO
PF3D7_1035100	N/A	probable protein, unknown function	328.262	-0.605014	1.8606e-06	4.55584e-06	DO
PF3D7_0406400	cGLO2	cytosolic glyoxalase II	273.275	-0.65203	1.89577e-06	4.63723e-06	DO
PF3D7_1105300	N/A	conserved Plasmodium protein, unknown function	286.597	-0.650059	1.95194e-06	4.76975e-06	DO
PF3D7_0104100	N/A	conserved Plasmodium membrane protein, unknown function	207.39	-0.726577	2.20721e-06	5.37432e-06	DO
PF3D7_1412000	N/A	p1/s1 nuclease, putative	89.9844	-1.12917	2.36842e-06	5.75223e-06	DO
PF3D7_1123200	LRR11	leucine-rich repeat protein	313.924	-0.597005	2.94155e-06	7.07955e-06	DO
PF3D7_1026500	N/A	conserved Plasmodium protein, unknown function	100.878	-1.03021	2.9848e-06	7.1764e-06	DO
PF3D7_0314800	N/A	conserved Plasmodium protein, unknown function	130.743	-0.883389	3.09449e-06	7.4364e-06	DO
PF3D7_0935100	KSH1	protein kish, putative	317.333	-0.673407	3.23171e-06	7.74284e-06	DO
PF3D7_1332100	N/A	conserved protein, unknown function	97.9644	-1.01066	3.58983e-06	8.57511e-06	DO
PF3D7_0524500	N/A	conserved Plasmodium protein, unknown function	184.069	-0.739341	3.85572e-06	9.19647e-06	DO
PF3D7_1421900	CTR2	copper transporter, putative	318.37	-0.6017	3.97255e-06	9.44689e-06	DO
PF3D7_0814700	N/A	conserved Plasmodium protein, unknown function	102.066	-1.01304	6.00661e-06	1.41157e-05	DO
PF3D7_0502500	N/A	conserved Plasmodium protein, unknown function	38.6424	-1.63641	6.42655e-06	1.50361e-05	DO
PF3D7_0701100	RIF	rifin	84.0718	-1.04703	8.24705e-06	1.9081e-05	DO
PF3D7_1400300	RIF	rifin	40.2385	-1.57712	8.79937e-06	2.03098e-05	DO
PF3D7_0602700	N/A	conserved Plasmodium protein, unknown function	127.889	-0.850631	9.02488e-06	2.08003e-05	DO
PF3D7_0511600	ARNP	apical rhoptry neck protein	73.4721	-1.1111	9.58269e-06	2.20153e-05	DO
PF3D7_0713200	EPF1	exported protein family 1	99.6116	-0.966509	1.11774e-05	2.55155e-05	DO
PF3D7_0415700	N/A	conserved Plasmodium protein, unknown function	66.3175	-1.13896	1.50876e-05	3.41003e-05	DO
PF3D7_0814400	N/A	phospholipase DDHD1, putative	232.95	-0.649192	1.8139e-05	4.07277e-05	DO
PF3D7_0206600	N/A	DNA-directed RNA polymerase III subunit RPC10, putative	165.19	-0.73202	1.82272e-05	4.09065e-05	DO
PF3D7_0316100	N/A	mitochondrial ribosomal protein L27 precursor, putative	213.876	-0.651008	2.15658e-05	4.78607e-05	DO
PF3D7_0409000	N/A	conserved Plasmodium protein, unknown function	220.241	-0.651235	2.21957e-05	4.91776e-05	DO
PF3D7_1201300	LSAP1	liver stage associated protein 1	41.9174	-1.46912	2.22003e-05	4.91776e-05	DO
PF3D7_0308800	N/A	conserved protein, unknown function	133.235	-0.785333	2.50487e-05	5.51049e-05	DO
PF3D7_0718600	N/A	conserved Plasmodium protein, unknown function	321.896	-0.588032	3.28232e-05	7.15831e-05	DO
PF3D7_1113200	N/A	conserved Plasmodium protein, unknown function	239.763	-0.587944	3.97265e-05	8.6167e-05	DO
PF3D7_0702600	N/A	chitinase precursor fragment, truncated	71.8108	-1.01278	4.03727e-05	8.72917e-05	DO
PF3D7_1204200	N/A	conserved Plasmodium protein, unknown function	153.658	-0.715184	4.21049e-05	9.08319e-05	DO
PF3D7_1436900	N/A	histidine triad protein, putative	155.532	-0.70667	4.23387e-05	9.12952e-05	DO
PF3D7_0525300	N/A	conserved protein, unknown function	62.5068	-1.08485	4.40477e-05	9.48949e-05	DO
PF3D7_0822500	DLC1	dynein light chain 1	161.469	-0.714705	4.95406e-05	0.000105966	DO
PF3D7_1019900	ATG8	autophagy-related protein 8	134.126	-0.74944	5.74985e-05	0.000122386	DO
PF3D7_1430500	N/A	conserved Plasmodium protein, unknown function	53.2213	-1.15439	6.18885e-05	0.000131263	DO
PF3D7_0931900	AKLP2	adenylate kinase-like protein 2	88.2584	-0.920077	6.55709e-05	0.000138827	DO
PF3D7_0929600	N/A	G2 protein, putative	158.11	-0.686839	6.70852e-05	0.000141782	DO
PF3D7_1111700	N/A	conserved Plasmodium protein, unknown function	198.008	-0.610835	7.27519e-05	0.00015315	DO
PF3D7_1313500	N/A	conserved Plasmodium membrane protein, unknown function	212.76	-0.590034	7.53887e-05	0.000158561	DO
PF3D7_0806200	DPY19	Dpy-19-like C-mannosyltransferase, putative	225.894	-0.591524	8.08905e-05	0.000169315	DO
PF3D7_0521600	N/A	conserved Plasmodium protein, unknown function	98.4247	-0.833703	8.24205e-05	0.000172367	DO
PF3D7_1310200	N/A	conserved Plasmodium protein, unknown function	111.88	-0.776087	9.05855e-05	0.000188536	DO
PF3D7_0517200	N/A	conserved Plasmodium protein, unknown function	1338.14	-0.624238	9.32916e-05	0.000194084	DO
PF3D7_1452100	LRR3	leucine-rich repeat protein	108.021	-0.782513	0.000100637	0.000208459	DO
PF3D7_0936700	N/A	lysophospholipase, putative	80.4815	-0.895368	0.000103249	0.000213501	DO
PF3D7_0703100	CIA2	cytosolic iron-sulfur assembly component 2, putative	117.421	-0.751957	0.000105967	0.000218837	DO
PF3D7_1140000	CA	carbonic anhydrase	77.9104	-0.957383	0.000114463	0.000235469	DO
PF3D7_0510400	N/A	PDCD2 domain-containing protein, putative	217.06	-0.592708	0.000116392	0.00023923	DO
PF3D7_1472000	ISY1	pre-mRNA-splicing factor ISY1, putative	209.361	-0.594104	0.000126491	0.00025921	DO
PF3D7_1322600	N/A	conserved Plasmodium protein, unknown function	102.377	-0.789033	0.000143311	0.000291928	DO
PF3D7_1012800	N/A	conserved Plasmodium protein, unknown function	131.439	-0.704445	0.00014617	0.000297624	DO
PF3D7_0422900	N/A	methyltransferase, putative	123.015	-0.753967	0.000164249	0.000332456	DO
PF3D7_0711200	N/A	conserved Plasmodium protein, unknown function	163.453	-0.631413	0.000213162	0.000426235	DO
PF3D7_1324100	N/A	conserved Plasmodium membrane protein, unknown function	157.633	-0.618488	0.000240929	0.00047836	DO
PF3D7_1133000	N/A	conserved Plasmodium protein, unknown function	76.9679	-0.869442	0.000257268	0.000509322	DO
PF3D7_1326200	N/A	conserved Plasmodium protein, unknown function	75.6633	-0.860091	0.000305376	0.000600343	DO
PF3D7_1036300	DBLMSP2	duffy binding-like merozoite surface protein 2	142.459	-0.659242	0.000416653	0.000809793	DO
PF3D7_0822700	TRP1	thrombospondin-related protein 1, putative	149.126	-0.618597	0.000580373	0.0011113	DO
PF3D7_1036400	LSA1	liver stage antigen 1	59.5618	-0.892617	0.000800889	0.00149994	DO
PF3D7_1034700	N/A	ADP-ribosylation factor, putative	88.7698	-0.715542	0.00102719	0.00188904	DO
PF3D7_1445800	N/A	conserved Plasmodium membrane protein, unknown function	61.1396	-0.828976	0.00113867	0.00208603	DO
PF3D7_1373400	RIF	rifin	96.8847	-0.680119	0.00122811	0.00224303	DO
PF3D7_0626600	N/A	conserved Plasmodium protein, unknown function	76.1093	-0.770989	0.00138038	0.00250203	DO
PF3D7_0324300	EPF4	exported protein family 4	43.0176	-1.06564	0.00142478	0.00257764	DO
PF3D7_1335000	MSRP1	MSP7-like protein	127.92	-0.612189	0.00143307	0.0025897	DO
PF3D7_0724500	N/A	conserved Plasmodium protein, unknown function	127.07	-0.607731	0.00150614	0.00271049	DO
PF3D7_1358400	N/A	conserved Plasmodium protein, unknown function	86.2663	-0.73072	0.0015057	0.00271049	DO
PF3D7_1447300	N/A	mitochondrial ribosomal protein S14 precursor, putative	87.1704	-0.680492	0.00166269	0.00297544	DO
PF3D7_1247700	N/A	conserved Plasmodium protein, unknown function	104.34	-0.619986	0.00187365	0.00333426	DO
PF3D7_0909500	SPM1	subpellicular microtubule protein 1, putative	102.757	-0.629272	0.00193266	0.00343543	DO
PF3D7_0112900	N/A	Plasmodium exported protein, unknown function	103.982	-0.612966	0.00216377	0.00381791	DO
PF3D7_0600200	VAR	erythrocyte membrane protein 1, PfEMP1	90.4321	-0.644981	0.00277638	0.0048224	DO
PF3D7_0827400	N/A	conserved Plasmodium protein, unknown function	92.5581	-0.636105	0.00376194	0.00640413	DO
PF3D7_0626200	N/A	conserved Plasmodium protein, unknown function	59.9573	-0.753956	0.00398116	0.00674852	DO
PF3D7_1018900	N/A	conserved Plasmodium protein, unknown function	76.5086	-0.652651	0.00453828	0.00763611	DO
PF3D7_1458900	TVP23	golgi apparatus membrane protein TVP23, putative	93.817	-0.592005	0.00541391	0.00903011	DO
PF3D7_0800800	N/A	Plasmodium exported protein (hyp7), unknown function	87.1137	-0.599693	0.00560951	0.00932711	DO
PF3D7_0818300	N/A	dynactin subunit 6, putative	80.9294	-0.609537	0.006147	0.0101678	DO
PF3D7_0811700	N/A	conserved Plasmodium protein, unknown function	38.9487	-0.822022	0.00650848	0.0107176	DO
PF3D7_1137800	SPELD	sporozoite surface protein essential for liver stage development, putative	70.4972	-0.643621	0.00656711	0.010803	DO
PF3D7_0900200	RIF	rifin	64.3456	-0.65808	0.00665037	0.0109362	DO
PF3D7_0207200	IscA1	iron-sulfur assembly protein, putative	55.4889	-0.692669	0.00747294	0.0122002	DO
PF3D7_1030900	P28	ookinete surface protein P28	69.4493	-0.640327	0.00793504	0.0128981	DO
PF3D7_1218100	N/A	conserved Plasmodium protein, unknown function	79.1313	-0.585213	0.00851062	0.013759	DO
PF3D7_1350600	N/A	conserved Plasmodium protein, unknown function	52.6795	-0.696213	0.00958268	0.0153779	DO
PF3D7_1327600	NMNAT	nicotinamide/nicotinic acid mononucleotide adenylyltransferase	55.0482	-0.698843	0.00960752	0.0154126	DO
PF3D7_1204000	N/A	conserved Plasmodium protein, unknown function	56.6977	-0.646875	0.01027	0.0163875	DO
PF3D7_0214500	N/A	conserved Plasmodium protein, unknown function	46.6088	-0.666164	0.0143163	0.0223524	DO
PF3D7_1475800	N/A	conserved Plasmodium protein, unknown function	58.2476	-0.588646	0.0185887	0.0285572	DO
PF3D7_1103000	N/A	conserved Plasmodium protein, unknown function	36.7521	-0.642572	0.0338254	0.0496542	DO
PF3D7_0622900	AP2Tel	AP2 domain transcription factor AP2Tel	5580.71	-0.577878	1.42954e-21	8.81859e-21	NA
PF3D7_1011800	PREBP	PRE-binding protein	17533.7	-0.504184	1.12238e-19	6.33587e-19	NA
PF3D7_0804500	N/A	conserved Plasmodium membrane protein, unknown function	5056.35	0.574667	1.13187e-19	6.38192e-19	NA
PF3D7_1467900	N/A	rab GTPase activator, putative	4077.65	-0.574986	4.18684e-19	2.29318e-18	NA
PF3D7_1445600	N/A	RNA-binding protein, putative	3041.4	-0.567581	9.04972e-19	4.8895e-18	NA
PF3D7_1219000	FRM2	formin 2	3423.27	0.572971	1.73046e-18	9.23493e-18	NA
PF3D7_0827900	PDI8	protein disulfide isomerase	4506.24	0.56242	1.90214e-18	1.01173e-17	NA
PF3D7_0214100	SEC31	protein transport protein SEC31	6230.22	-0.582071	5.49501e-18	2.85919e-17	NA
PF3D7_0419600	RANBP1	ran-specific GTPase-activating protein 1, putative	3750.52	-0.557317	1.15759e-17	5.93298e-17	NA
PF3D7_1320000	GP1	golgi protein 1	3895.54	-0.54018	1.89933e-17	9.60092e-17	NA
PF3D7_0931100	N/A	nucleolar protein Nop52, putative	3874.05	-0.54202	2.38711e-17	1.19907e-16	NA
PF3D7_1447000	N/A	40S ribosomal protein S5	5918.96	0.509593	2.42709e-17	1.21659e-16	NA
PF3D7_0922200	SAMS	S-adenosylmethionine synthetase	9198.84	-0.481283	2.93682e-17	1.46596e-16	NA
PF3D7_0807600	N/A	conserved Plasmodium protein, unknown function	5760.89	-0.562093	3.12899e-17	1.55863e-16	NA
PF3D7_1354300	N/A	large subunit rRNA methyltransferase, putative	4883.92	-0.558761	3.34987e-17	1.66175e-16	NA
PF3D7_1366300	N/A	conserved Plasmodium protein, unknown function	8026.4	-0.568286	5.07605e-17	2.50506e-16	NA
PF3D7_1001500	ETRAMP10	early transcribed membrane protein 10.1	17919.8	-0.557755	6.51359e-17	3.19191e-16	NA
PF3D7_1337500	N/A	conserved Plasmodium protein, unknown function	12057.8	-0.531533	1.90395e-16	9.13246e-16	NA
PF3D7_1212700	EIF3A	eukaryotic translation initiation factor 3 subunit A, putative	24604.2	-0.55471	2.01246e-16	9.64331e-16	NA
PF3D7_0922600	N/A	glutamine synthetase, putative	2481.08	-0.58429	5.72864e-16	2.71784e-15	NA
PF3D7_0624600	ISWI	SNF2 helicase, putative	19135	-0.534545	7.26162e-16	3.42139e-15	NA
PF3D7_1303800	N/A	conserved Plasmodium protein, unknown function	2567.79	0.581885	7.64025e-16	3.59272e-15	NA
PF3D7_0823300	GCN5	histone acetyltransferase GCN5	4026.19	-0.574821	7.85248e-16	3.68889e-15	NA
PF3D7_1438000	N/A	eukaryotic translation initiation factor eIF2A, putative	3655.77	-0.560018	1.10242e-15	5.13352e-15	NA
PF3D7_1445400	CLK1	protein serine/threonine kinase-1	4716.65	-0.566862	1.90503e-15	8.77709e-15	NA
PF3D7_0203700	MAK16	protein MAK16, putative	2666.58	-0.523628	1.93349e-15	8.89964e-15	NA
PF3D7_0812400	KARalpha	karyopherin alpha	2050.14	0.549056	2.60227e-15	1.18865e-14	NA
PF3D7_1329000	N/A	DNA-directed RNA polymerase III subunit RPC1, putative	3933.97	-0.578592	2.91523e-15	1.32907e-14	NA
PF3D7_1450400	N/A	zinc finger protein, putative	2540.1	-0.560441	4.43537e-15	2.00303e-14	NA
PF3D7_1027800	RPL3	60S ribosomal protein L3	7617.76	0.454347	4.74715e-15	2.13778e-14	NA
PF3D7_1227800	ELP3	elongator complex protein 3, putative	2944.45	-0.526054	6.59959e-15	2.96085e-14	NA
PF3D7_1410600	eIF2gamma	eukaryotic translation initiation factor 2 subunit gamma, putative	5828.45	-0.547325	6.9443e-15	3.10676e-14	NA
PF3D7_1433400	N/A	zinc finger protein, putative	7447.18	0.522618	7.08642e-15	3.16443e-14	NA
PF3D7_0818500	N/A	zinc finger protein, putative	2831.65	-0.519443	8.50738e-15	3.78132e-14	NA
PF3D7_1366900	N/A	conserved protein, unknown function	8064.83	-0.533768	3.12322e-14	1.34209e-13	NA
PF3D7_0915400	PFK9	ATP-dependent 6-phosphofructokinase	10374.3	-0.550471	3.16981e-14	1.36089e-13	NA
PF3D7_1033100	AdoMetDC/ODC	S-adenosylmethionine decarboxylase/ornithine decarboxylase	26701.6	-0.431026	4.67372e-14	1.99049e-13	NA
PF3D7_1029600	ADA	adenosine deaminase	3510.97	-0.547733	4.8016e-14	2.04313e-13	NA
PF3D7_1004300	N/A	E3 ubiquitin-protein ligase, putative	5701.73	-0.465657	4.93419e-14	2.09583e-13	NA
PF3D7_1033600	CEF1	pre-mRNA-splicing factor CEF1, putative	2973.42	-0.518698	5.02712e-14	2.13341e-13	NA
PF3D7_1118500	NOP56	nucleolar protein 56, putative	3179.23	-0.574406	5.52759e-14	2.33751e-13	NA
PF3D7_1250800	N/A	DNA repair protein rhp16, putative	1617.35	0.542023	5.55408e-14	2.34664e-13	NA
PF3D7_1340300	N/A	nucleolar complex protein 2, putative	3290.97	-0.521211	5.86288e-14	2.46839e-13	NA
PF3D7_1424400	N/A	60S ribosomal protein L7-3, putative	6242.66	0.455	6.1608e-14	2.58927e-13	NA
PF3D7_0730500	N/A	conserved Plasmodium protein, unknown function	1475.32	-0.582596	7.57538e-14	3.17542e-13	NA
PF3D7_0810600	DBP1	ATP-dependent RNA helicase DBP1, putative	7589.47	-0.494474	7.77683e-14	3.25417e-13	NA
PF3D7_1225600	N/A	conserved Plasmodium protein, unknown function	2385.52	-0.520782	7.88888e-14	3.29529e-13	NA
PF3D7_1414500	ABCk2	atypical protein kinase, ABC-1 family, putative	5949.3	-0.443829	8.08865e-14	3.37579e-13	NA
PF3D7_0403200	N/A	pre-mRNA splicing factor, putative	2498.44	-0.502918	8.23451e-14	3.43368e-13	NA
PF3D7_0607000	N/A	translation initiation factor IF-2, putative	9712.67	-0.445677	8.43662e-14	3.51489e-13	NA
PF3D7_0709600	POP1	ribonucleases P/MRP protein subunit POP1, putative	1488.52	-0.560815	1.03394e-13	4.29642e-13	NA
PF3D7_1112100	N/A	conserved Plasmodium protein, unknown function	1855.74	-0.524585	1.41007e-13	5.82903e-13	NA
PF3D7_1238300	CWC22	pre-mRNA-splicing factor CWC22, putative	4513.28	-0.527923	1.46711e-13	6.05435e-13	NA
PF3D7_0406100	N/A	V-type proton ATPase subunit B	2187.45	0.50993	1.64858e-13	6.77984e-13	NA
PF3D7_1022600	Kelch10	kelch protein K10	2804.9	-0.521925	1.66584e-13	6.84495e-13	NA
PF3D7_0921900	N/A	conserved Plasmodium protein, unknown function	1632.24	-0.578759	1.67476e-13	6.8757e-13	NA
PF3D7_0825500	KRI1	protein KRI1, putative	2309.49	-0.506213	3.72698e-13	1.50812e-12	NA
PF3D7_1411200	ROM8	rhomboid protease ROM8	3731.05	-0.471473	3.76277e-13	1.52131e-12	NA
PF3D7_1216900	N/A	DNA-binding chaperone, putative	8350.84	-0.472504	3.90992e-13	1.57681e-12	NA
PF3D7_1138800	N/A	WD repeat-containing protein, putative	3739.01	-0.552352	4.11669e-13	1.6588e-12	NA
PF3D7_0615600	N/A	zinc finger protein, putative	2494.81	-0.539849	5.35851e-13	2.14475e-12	NA
PF3D7_0714300	DHHC4	palmitoyltransferase DHHC4, putative	1331.52	-0.565857	7.68504e-13	3.05044e-12	NA
PF3D7_1368200	ABCE1	ABC transporter E family member 1, putative	1195.04	0.578687	7.71398e-13	3.05685e-12	NA
PF3D7_1342000	N/A	40S ribosomal protein S6	7420.9	0.41218	1.44176e-12	5.64324e-12	NA
PF3D7_1019000	N/A	eukaryotic translation initiation factor subunit eIF2A, putative	9153.79	-0.473499	1.52324e-12	5.94761e-12	NA
PF3D7_0924000	N/A	patatin-like phospholipase, putative	2422.33	-0.482939	2.05235e-12	7.96806e-12	NA
PF3D7_0217800	RPS26	40S ribosomal protein S26	1786.1	0.511966	2.11739e-12	8.20061e-12	NA
PF3D7_0703500	N/A	erythrocyte membrane-associated antigen	15345.3	-0.532063	2.43527e-12	9.39375e-12	NA
PF3D7_0806700	N/A	conserved Plasmodium membrane protein, unknown function	2692.59	-0.553686	2.62988e-12	1.01118e-11	NA
PF3D7_1103100	RPP1	60S acidic ribosomal protein P1, putative	4513.66	0.45788	2.62847e-12	1.01118e-11	NA
PF3D7_1445700	N/A	conserved Plasmodium protein, unknown function	2667.36	-0.475057	2.75232e-12	1.05741e-11	NA
PF3D7_1248500	N/A	bax inhibitor 1, putative	3510.69	-0.487594	2.75804e-12	1.05876e-11	NA
PF3D7_1442300	tRIP	tRNA import protein tRIP	2157.81	-0.536481	2.78135e-12	1.06685e-11	NA
PF3D7_1207100	N/A	small subunit rRNA processing factor, putative	3792.53	-0.434281	3.72179e-12	1.42416e-11	NA
PF3D7_0323700	SART1	U4/U6.U5 tri-snRNP-associated protein 1, putative	1786.39	-0.52962	4.04402e-12	1.54376e-11	NA
PF3D7_0623600	N/A	transcription or splicing factor-like protein, putative	1534.29	-0.556764	4.33101e-12	1.64806e-11	NA
PF3D7_1447200	N/A	conserved protein, unknown function	1972.29	-0.491759	4.8059e-12	1.82586e-11	NA
PF3D7_1107700	PES	pescadillo homolog	1554.74	-0.543829	5.22629e-12	1.98086e-11	NA
PF3D7_1228400	N/A	conserved Plasmodium protein, unknown function	2483.18	-0.518049	5.74623e-12	2.16934e-11	NA
PF3D7_0211800	AsnRS	asparagine--tRNA ligase	1588.88	0.539813	6.31269e-12	2.37944e-11	NA
PF3D7_0728600	N/A	RING zinc finger protein, putative	1299.07	0.533826	6.92519e-12	2.6062e-11	NA
PF3D7_0202000	KAHRP	knob-associated histidine-rich protein	105763	0.459599	7.30459e-12	2.74682e-11	NA
PF3D7_1124300	N/A	conserved protein, unknown function	2040.51	-0.52897	8.08764e-12	3.03176e-11	NA
PF3D7_0420100	RIO2	serine/threonine protein kinase RIO2	1628.93	-0.57805	8.11952e-12	3.04132e-11	NA
PF3D7_1004000	N/A	60S ribosomal protein L13, putative	3592.48	0.429467	8.75715e-12	3.26993e-11	NA
PF3D7_0106700	AARP2	small ribosomal subunit assembling AARP2 protein	4456.83	-0.523723	9.29859e-12	3.464e-11	NA
PF3D7_0934700	N/A	UBX domain-containing protein, putative	1579.14	0.53344	9.94141e-12	3.69484e-11	NA
PF3D7_0212500	N/A	conserved Plasmodium protein, unknown function	6306.79	-0.483216	1.12039e-11	4.15118e-11	NA
PF3D7_1331700	N/A	glutamine--tRNA ligase, putative	1673.82	0.520318	1.1765e-11	4.35232e-11	NA
PF3D7_1104400	Trx-mero	thioredoxin-like mero protein	1163.09	0.560584	1.41035e-11	5.18934e-11	NA
PF3D7_0527900	DDX41	ATP-dependent RNA helicase DDX41, putative	1430.79	-0.5374	1.43349e-11	5.27044e-11	NA
PF3D7_1325100	N/A	phosphoribosylpyrophosphate synthetase	2920.36	-0.516324	1.56061e-11	5.72901e-11	NA
PF3D7_0935200	VPS33	vacuolar protein sorting-associated protein 33, putative	2156.38	-0.482839	1.64673e-11	6.03591e-11	NA
PF3D7_0305200	N/A	conserved Plasmodium protein, unknown function	2857.81	-0.501268	1.7725e-11	6.48202e-11	NA
PF3D7_0813400	N/A	conserved protein, unknown function	8745.6	-0.39132	1.9898e-11	7.26559e-11	NA
PF3D7_1216200	N/A	glycerol-3-phosphate dehydrogenase [NAD(+)], putative	887.77	0.581099	2.27299e-11	8.24927e-11	NA
PF3D7_1357700	UTP21	U3 small nucleolar RNA-associated protein 21, putative	2692.74	-0.488276	2.32454e-11	8.42999e-11	NA
PF3D7_0708800	HSP110c	heat shock protein 110	11040.1	-0.439255	2.53603e-11	9.15533e-11	NA
PF3D7_1237200	N/A	conserved Plasmodium protein, unknown function	2264.24	-0.525865	2.72462e-11	9.79922e-11	NA
PF3D7_1437900	HSP40	HSP40, subfamily A	5066.94	-0.460449	2.72425e-11	9.79922e-11	NA
PF3D7_1211600	LSD1	lysine-specific histone demethylase 1, putative	1863.29	0.539387	2.92477e-11	1.04954e-10	NA
PF3D7_0605100	N/A	RNA-binding protein, putative	2474.21	-0.501899	2.98606e-11	1.07073e-10	NA
PF3D7_0529000	N/A	conserved Plasmodium protein, unknown function	1500.54	-0.508545	3.2465e-11	1.16151e-10	NA
PF3D7_0930800	N/A	conserved Plasmodium membrane protein, unknown function	1225.88	0.538229	3.32746e-11	1.1887e-10	NA
PF3D7_1134700	RPA2	DNA-directed RNA polymerase I subunit RPA2, putative	3315.32	-0.465084	3.41647e-11	1.21777e-10	NA
PF3D7_0727200	NFS	cysteine desulfurase, putative	1019.27	-0.576186	4.00823e-11	1.42129e-10	NA
PF3D7_1353400	N/A	Ran-binding protein, putative	1464.56	-0.556961	4.2997e-11	1.52126e-10	NA
PF3D7_1473900	N/A	conserved Plasmodium protein, unknown function	2089.05	-0.553844	4.3078e-11	1.52188e-10	NA
PF3D7_0630900	HAS1	ATP-dependent RNA helicase HAS1	1416.8	-0.573276	4.82282e-11	1.70131e-10	NA
PF3D7_0507800	N/A	conserved protein, unknown function	5712.61	-0.449971	4.92714e-11	1.73556e-10	NA
PF3D7_1016300	GBP130	GBP130 protein	10952.8	0.424811	5.03749e-11	1.77312e-10	NA
PF3D7_0717500	CDPK4	calcium-dependent protein kinase 4	1848.26	-0.518246	5.40343e-11	1.89914e-10	NA
PF3D7_0702500	N/A	Plasmodium exported protein, unknown function	2540.26	0.478744	5.59111e-11	1.96366e-10	NA
PF3D7_1324300	N/A	conserved Plasmodium membrane protein, unknown function	1916.42	-0.548819	6.52899e-11	2.28133e-10	NA
PF3D7_0716300	N/A	conserved protein, unknown function	1524.97	0.532606	6.6589e-11	2.32503e-10	NA
PF3D7_1468700	eIF4A	eukaryotic initiation factor 4A	12397.7	-0.383759	6.87158e-11	2.39754e-10	NA
PF3D7_0821300	DHX36	ATP-dependent RNA helicase DHX36, putative	1361.78	-0.528539	7.51647e-11	2.61683e-10	NA
PF3D7_1346400	N/A	VPS13 domain-containing protein, putative	9204.12	0.403741	8.0145e-11	2.78616e-10	NA
PF3D7_0214400	N/A	conserved protein, unknown function	2612.54	-0.435945	8.04182e-11	2.79363e-10	NA
PF3D7_0923900	PABP2	polyadenylate-binding protein 2, putative	1328.99	-0.505157	9.05844e-11	3.13541e-10	NA
PF3D7_0623100	NAB2	nuclear polyadenylated RNA-binding protein NAB2, putative	4585.07	-0.403574	9.46139e-11	3.27016e-10	NA
PF3D7_1340600	DBR1	RNA lariat debranching enzyme, putative	1270.07	0.564581	9.87912e-11	3.40471e-10	NA
PF3D7_1026000	N/A	conserved Plasmodium protein, unknown function	1826.63	0.49104	1.03098e-10	3.54803e-10	NA
PF3D7_0409800	N/A	zinc finger protein, putative	2397.73	-0.483755	1.11388e-10	3.81684e-10	NA
PF3D7_0507100	RPL4	60S ribosomal protein L4	8961.24	0.37798	1.20434e-10	4.12094e-10	NA
PF3D7_1436300	PTEX150	translocon component PTEX150	10962.6	-0.440966	1.39593e-10	4.76286e-10	NA
PF3D7_1343400	RAD5	DNA repair protein RAD5, putative	1036.2	-0.572876	1.49364e-10	5.089e-10	NA
PF3D7_0704000	N/A	conserved Plasmodium membrane protein, unknown function	1095.14	-0.557331	1.54394e-10	5.25292e-10	NA
PF3D7_1448000	UTP12	U3 small nucleolar RNA-associated protein 12, putative	2269.94	-0.520921	1.77858e-10	6.02125e-10	NA
PF3D7_0303200	N/A	HAD superfamily protein, putative	2180.32	-0.449867	2.06951e-10	6.96187e-10	NA
PF3D7_1407300	PRP38B	pre-mRNA-splicing factor 38B, putative	2914.17	-0.508955	2.07843e-10	6.98696e-10	NA
PF3D7_1349200	N/A	glutamate--tRNA ligase, putative	3457.15	-0.399919	2.15196e-10	7.21895e-10	NA
PF3D7_0707900	N/A	ribosomal protein S8e, putative	1459.33	-0.508066	2.72159e-10	9.10428e-10	NA
PF3D7_0322900	RPS3A	40S ribosomal protein S3A, putative	3822.04	0.388714	2.87808e-10	9.60095e-10	NA
PF3D7_0309300	N/A	N2227-like protein, putative	1191.58	0.538757	2.92396e-10	9.74722e-10	NA
PF3D7_0306100	N/A	conserved Plasmodium protein, unknown function	905.914	-0.561818	2.97018e-10	9.8944e-10	NA
PF3D7_0904100	N/A	AP-4 complex subunit epsilon, putative	1116.65	0.542074	2.97483e-10	9.90301e-10	NA
PF3D7_1402500	N/A	ribosomal protein S27a, putative	2328.32	0.439626	2.99127e-10	9.9508e-10	NA
PF3D7_1249800	THO2	THO complex subunit 2, putative	3514.34	-0.434852	3.18462e-10	1.05866e-09	NA
PF3D7_0511800	INO1	inositol-3-phosphate synthase	1990.75	0.438125	3.56104e-10	1.18052e-09	NA
PF3D7_1323100	N/A	60S ribosomal protein L6, putative	2494.08	0.412078	3.89098e-10	1.28456e-09	NA
PF3D7_1332700	DBP8	ATP-dependent RNA helicase DBP8, putative	1441.3	-0.527068	3.91741e-10	1.29239e-09	NA
PF3D7_1123900	SNU13	13 kDa ribonucleoprotein-associated protein, putative	1422.68	-0.542598	4.32935e-10	1.42144e-09	NA
PF3D7_0526500	N/A	conserved Plasmodium protein, unknown function	2342.84	-0.497655	4.69032e-10	1.53469e-09	NA
PF3D7_1474800	N/A	proteasome subunit alpha type-1, putative	990.428	0.544657	4.73619e-10	1.54864e-09	NA
PF3D7_1460500	N/A	conserved Plasmodium protein, unknown function	912.344	0.52427	4.74146e-10	1.54931e-09	NA
PF3D7_1364300	PRP16	pre-mRNA-splicing factor ATP-dependent RNA helicase PRP16	1616.52	-0.453107	5.3179e-10	1.73175e-09	NA
PF3D7_0415900	N/A	60S ribosomal protein L15, putative	5378.51	0.365968	5.34434e-10	1.73918e-09	NA
PF3D7_1424100	RPL5	60S ribosomal protein L5, putative	5345.37	0.388061	5.38953e-10	1.7527e-09	NA
PF3D7_1250600	N/A	translation initiation factor eIF-2B subunit beta, putative	1305.06	-0.546856	5.79758e-10	1.88284e-09	NA
PF3D7_1352700	AQR	intron-binding protein aquarius, putative	3009.21	-0.516389	5.91486e-10	1.91832e-09	NA
PF3D7_1422400	N/A	conserved Plasmodium protein, unknown function	1490.96	-0.522763	6.00264e-10	1.94547e-09	NA
PF3D7_1423800	VPS3	vacuolar protein sorting-associated protein 3, putative	1819.44	-0.479216	6.36432e-10	2.05712e-09	NA
PF3D7_0935500	GEXP22	Plasmodium exported protein, unknown function	876.561	-0.571065	6.79001e-10	2.19324e-09	NA
PF3D7_1426700	PEPC	phosphoenolpyruvate carboxylase	2451.74	-0.475355	6.92737e-10	2.2361e-09	NA
PF3D7_0906500	N/A	arginase	1506.31	-0.473405	7.45748e-10	2.40235e-09	NA
PF3D7_1218200	N/A	conserved Plasmodium protein, unknown function	1567.62	-0.464381	7.71781e-10	2.48121e-09	NA
PF3D7_0722300	N/A	ubiquitin carboxyl-terminal hydrolase, putative	1093.83	-0.511065	9.85155e-10	3.14815e-09	NA
PF3D7_1430200	PMIX	plasmepsin IX	924.238	-0.556655	1.00102e-09	3.19671e-09	NA
PF3D7_0405400	PRPF8	pre-mRNA-processing-splicing factor 8, putative	10376.6	-0.445501	1.01645e-09	3.24384e-09	NA
PF3D7_1017600	N/A	conserved Plasmodium protein, unknown function	4551.42	-0.380321	1.02623e-09	3.27286e-09	NA
PF3D7_1454700	6PGD	6-phosphogluconate dehydrogenase, decarboxylating	1122.78	0.511736	1.03033e-09	3.28375e-09	NA
PF3D7_0608500	N/A	proteasome subunit alpha type-2, putative	784.477	0.569363	1.03573e-09	3.29877e-09	NA
PF3D7_0628200	PK4	eukaryotic translation initiation factor 2-alpha kinase	11206.8	-0.36936	1.05505e-09	3.35807e-09	NA
PF3D7_0719400	N/A	conserved Plasmodium protein, unknown function	1009.64	0.499352	1.06424e-09	3.38507e-09	NA
PF3D7_1239200	ApiAP2	AP2 domain transcription factor, putative	1619.7	0.551255	1.07228e-09	3.40838e-09	NA
PF3D7_1437000	N/A	N-acetyltransferase, GNAT family, putative	1623.04	-0.458188	1.08512e-09	3.4469e-09	NA
PF3D7_1439300	N/A	Sad1/UNC domain-containing protein, putative	1622.56	-0.47731	1.1006e-09	3.49375e-09	NA
PF3D7_1008800	NOP5	nucleolar protein 5, putative	4367.93	-0.406389	1.10659e-09	3.5081e-09	NA
PF3D7_0621100	N/A	conserved Plasmodium protein, unknown function	984.271	-0.531848	1.20669e-09	3.81283e-09	NA
PF3D7_0422500	BRR2	pre-mRNA-splicing helicase BRR2, putative	6957.73	-0.392745	1.21192e-09	3.82681e-09	NA
PF3D7_1314900	P44	general transcription factor IIH subunit 2	1105.32	-0.520537	1.2332e-09	3.88378e-09	NA
PF3D7_0528200	EIF3E	eukaryotic translation initiation factor 3 subunit E, putative	2758.49	-0.425875	1.28081e-09	4.02311e-09	NA
PF3D7_1423200	CYP52	peptidyl-prolyl cis-trans isomerase	751.521	0.562222	1.29175e-09	4.05482e-09	NA
PF3D7_1420400	GlyRS	glycine--tRNA ligase	3048.93	-0.408445	1.36309e-09	4.27036e-09	NA
PF3D7_0826700	RACK1	receptor for activated c kinase	5220.08	0.379921	1.77956e-09	5.53524e-09	NA
PF3D7_0725100	N/A	conserved Plasmodium membrane protein, unknown function	1597.58	-0.49467	1.81169e-09	5.63154e-09	NA
PF3D7_0409400	DnaJ	chaperone protein DnaJ	818.817	0.526104	1.82855e-09	5.68025e-09	NA
PF3D7_1227200	K1	potassium channel K1	1710.02	0.454788	1.84995e-09	5.74299e-09	NA
PF3D7_1240900	VAR	erythrocyte membrane protein 1, PfEMP1	694.576	0.582382	2.11439e-09	6.53428e-09	NA
PF3D7_0308200	CCT7	T-complex protein 1 subunit eta	2094.78	0.446206	2.18202e-09	6.73893e-09	NA
PF3D7_1025900	N/A	conserved protein, unknown function	1586.91	-0.444605	2.21644e-09	6.8408e-09	NA
PF3D7_1346100	SEC61A	protein transport protein SEC61 subunit alpha	1797.32	0.442728	2.28989e-09	7.05387e-09	NA
PF3D7_0409200	SOF1	protein SOF1, putative	1395.32	-0.469952	2.94975e-09	9.02842e-09	NA
PF3D7_0820700	KDH	2-oxoglutarate dehydrogenase E1 component	628.419	0.560815	3.00757e-09	9.19951e-09	NA
PF3D7_0704100	N/A	conserved Plasmodium membrane protein, unknown function	2121.12	-0.417335	3.10509e-09	9.48568e-09	NA
PF3D7_0909400	N/A	exoribonuclease, putative	3156	-0.399406	3.15392e-09	9.62257e-09	NA
PF3D7_0206000	RAD2	DNA repair protein RAD2, putative	2116.88	-0.456724	3.20364e-09	9.76181e-09	NA
PF3D7_1235600	SHMT	serine hydroxymethyltransferase	622.195	0.572354	3.2307e-09	9.83801e-09	NA
PF3D7_1403100	CND1	condensin complex subunit 1, putative	1213.28	0.46802	3.58694e-09	1.08675e-08	NA
PF3D7_0322000	CYP19A	peptidyl-prolyl cis-trans isomerase	3620.1	-0.42458	3.61644e-09	1.095e-08	NA
PF3D7_1414300	N/A	60S ribosomal protein L10, putative	3124.83	0.389062	4.07254e-09	1.22766e-08	NA
PF3D7_1208900	PPM11	protein phosphatase PPM11, putative	2948.22	0.419669	4.23079e-09	1.27376e-08	NA
PF3D7_0213100	SIS1	protein SIS1	1061.52	0.483394	4.3171e-09	1.29893e-08	NA
PF3D7_1302100	G27/25	gamete antigen 27/25	8884.4	0.368042	5.04889e-09	1.5153e-08	NA
PF3D7_0704300	N/A	conserved Plasmodium membrane protein, unknown function	1951.31	-0.451139	5.10889e-09	1.53235e-08	NA
PF3D7_0905300	N/A	dynein heavy chain, putative	649.223	0.571754	5.37275e-09	1.60947e-08	NA
PF3D7_1039000	FIKK10.2	serine/threonine protein kinase, FIKK family	2486.59	0.396576	5.53378e-09	1.65357e-08	NA
PF3D7_0526600	N/A	conserved Plasmodium protein, unknown function	1229.91	0.481461	5.65735e-09	1.68944e-08	NA
PF3D7_1421200	RPS25	40S ribosomal protein S25	2428.81	0.394673	7.2983e-09	2.17405e-08	NA
PF3D7_1241100	PFS2	polyadenylation factor subunit 2, putative	1221.06	-0.560722	7.81782e-09	2.32447e-08	NA
PF3D7_0724100	N/A	conserved Plasmodium protein, unknown function	2222.93	0.425936	8.16798e-09	2.42556e-08	NA
PF3D7_0516200	RPS11	40S ribosomal protein S11	2716.06	0.404527	8.71583e-09	2.58185e-08	NA
PF3D7_1457000	SPP	signal peptide peptidase	1899.81	0.472978	9.07848e-09	2.68429e-08	NA
PF3D7_1129900	MFR5	major facilitator superfamily-related transporter, putative	563.026	0.583849	9.20748e-09	2.72075e-08	NA
PF3D7_1359600	N/A	conserved Plasmodium protein, unknown function	1633.92	0.422663	9.9795e-09	2.94343e-08	NA
PF3D7_1366600	SRPR-alpha	signal recognition particle receptor subunit alpha, putative	1649.55	-0.429124	1.14018e-08	3.35674e-08	NA
PF3D7_1144600	TFG2	transcription initiation factor IIF subunit beta, putative	649.482	-0.56302	1.19652e-08	3.51827e-08	NA
PF3D7_0703200	N/A	conserved Plasmodium protein, unknown function	669.298	0.536213	1.22149e-08	3.58947e-08	NA
PF3D7_1436600	PKG	cGMP-dependent protein kinase	714.655	-0.572304	1.29032e-08	3.78478e-08	NA
PF3D7_0518600	WDR26	WD repeat-containing protein 26, putative	716.742	0.531318	1.3e-08	3.8085e-08	NA
PF3D7_1241200	N/A	conserved Plasmodium protein, unknown function	1638.8	-0.438489	1.3557e-08	3.96199e-08	NA
PF3D7_0417300	N/A	LETM1-like protein, putative	1034.99	0.464172	1.39878e-08	4.08043e-08	NA
PF3D7_0212400	N/A	conserved Plasmodium membrane protein, unknown function	2100.7	-0.425698	1.4202e-08	4.13786e-08	NA
PF3D7_0530100	SYN6	SNARE protein, putative	677.112	-0.575718	1.5432e-08	4.48531e-08	NA
PF3D7_0415300	CRK3	cdc2-related protein kinase 3	3362.08	-0.416287	1.64499e-08	4.76957e-08	NA
PF3D7_1333400	N/A	conserved protein, unknown function	884.203	-0.516784	1.69604e-08	4.91164e-08	NA
PF3D7_0320300	CCT5	T-complex protein 1 subunit epsilon	2305.78	0.451841	1.7502e-08	5.05929e-08	NA
PF3D7_0907600	N/A	translation initiation factor SUI1, putative	1069.15	-0.497572	1.82682e-08	5.2776e-08	NA
PF3D7_0503800	RPL31	60S ribosomal protein L31	1729.17	0.407352	1.91368e-08	5.52188e-08	NA
PF3D7_1439900	TIM	triosephosphate isomerase	1941.05	0.499781	1.98021e-08	5.71042e-08	NA
PF3D7_1249900	KsgA2	ribosomal RNA small subunit methyltransferase A2, putative	1025.13	-0.483254	2.23322e-08	6.41683e-08	NA
PF3D7_0505800	SUMO	small ubiquitin-related modifier	935.196	0.47333	2.41277e-08	6.91199e-08	NA
PF3D7_1318800	SEC63	translocation protein SEC63, putative	2452.6	-0.401722	2.50987e-08	7.18157e-08	NA
PF3D7_1465200	MED4	mediator of RNA polymerase II transcription subunit 4, putative	612.887	-0.572292	2.62568e-08	7.49053e-08	NA
PF3D7_0927600	N/A	RNA-binding protein, putative	816.832	-0.519362	2.65854e-08	7.57978e-08	NA
PF3D7_0415500	CBP20	nuclear cap-binding protein subunit 2, putative	676.528	-0.541956	2.713e-08	7.73044e-08	NA
PF3D7_0831800	HRP2	histidine-rich protein II	23055.6	0.340073	2.82823e-08	8.04919e-08	NA
PF3D7_1411500	N/A	conserved Plasmodium protein, unknown function	939.684	-0.479155	2.89072e-08	8.21643e-08	NA
PF3D7_0630600	N/A	conserved protein, unknown function	622.424	0.546439	2.92637e-08	8.30381e-08	NA
PF3D7_1306400	RPT4	26S protease regulatory subunit 10B, putative	1590.78	0.425602	3.07474e-08	8.69905e-08	NA
PF3D7_1143800	CAP93	oocyst capsule protein Cap93, putative	1602.81	-0.51231	3.10005e-08	8.76547e-08	NA
PF3D7_0219200	N/A	40S ribosomal protein S30	2616.17	-0.418157	3.30359e-08	9.31349e-08	NA
PF3D7_0212100	N/A	conserved Plasmodium protein, unknown function	2213.22	0.38164	3.36351e-08	9.46567e-08	NA
PF3D7_0820900	N/A	conserved Plasmodium protein, unknown function	898.93	-0.503585	3.3795e-08	9.50508e-08	NA
PF3D7_0905800	N/A	conserved Plasmodium protein, unknown function	1298.44	-0.443947	3.56941e-08	1.00216e-07	NA
PF3D7_0518300	N/A	proteasome subunit beta type-1, putative	717.507	0.560207	3.63165e-08	1.01903e-07	NA
PF3D7_1129400	NOP2	rRNA (cytosine-C(5))-methyltransferase, putative	1263.51	0.443825	3.64685e-08	1.0227e-07	NA
PF3D7_1367700	AlaRS	alanine--tRNA ligase	3352.57	-0.44374	3.75862e-08	1.05342e-07	NA
PF3D7_1349500	N/A	conserved Plasmodium protein, unknown function	4466.6	-0.375645	3.86354e-08	1.08157e-07	NA
PF3D7_1414200	N/A	conserved Plasmodium protein, unknown function	1158.59	-0.475709	4.07913e-08	1.13925e-07	NA
PF3D7_0316400	N/A	conserved protein, unknown function	469.297	0.577928	4.3656e-08	1.21501e-07	NA
PF3D7_1323500	PMV	plasmepsin V	756.299	0.504426	4.55607e-08	1.26655e-07	NA
PF3D7_0315100	eIF4E	eukaryotic translation initiation factor 4E	1007.99	-0.506781	4.66853e-08	1.29705e-07	NA
PF3D7_0905100	NUP221	nucleoporin NUP221, putative	1675.25	-0.449021	4.72034e-08	1.31069e-07	NA
PF3D7_1321500	PDEbeta	3',5'-cyclic nucleotide phosphodiesterase beta, unspecified product	856.49	-0.487835	5.11931e-08	1.41982e-07	NA
PF3D7_0924400	N/A	conserved Plasmodium protein, unknown function	4205.41	-0.362211	5.61076e-08	1.55163e-07	NA
PF3D7_0630300	N/A	DNA polymerase epsilon catalytic subunit A, putative	505.292	0.559703	5.82238e-08	1.60737e-07	NA
PF3D7_1120100	PGM1	phosphoglycerate mutase, putative	4927.89	0.382991	6.10963e-08	1.68569e-07	NA
PF3D7_1352100	ABCB6	ABC transporter B family member 6, putative	705.975	-0.527676	6.46757e-08	1.78035e-07	NA
PF3D7_0526300	WDR55	WD repeat-containing protein 55, putative	652.129	-0.552399	6.77177e-08	1.86302e-07	NA
PF3D7_0703900	N/A	conserved Plasmodium membrane protein, unknown function	6059.77	-0.456713	6.87866e-08	1.88916e-07	NA
PF3D7_0708000	N/A	cytoskeleton associated protein, putative	443.122	0.582235	7.1287e-08	1.95671e-07	NA
PF3D7_1230700	SEC13	protein transport protein SEC13	3169.22	-0.412927	7.24142e-08	1.98652e-07	NA
PF3D7_1352500	N/A	thioredoxin-related protein, putative	1039.13	0.459397	7.3711e-08	2.01977e-07	NA
PF3D7_0208400	N/A	conserved Plasmodium protein, unknown function	1673.28	0.412638	7.55698e-08	2.06952e-07	NA
PF3D7_1003700	N/A	MKT1 domain-containing protein, putative	567.115	0.531499	8.23824e-08	2.25223e-07	NA
PF3D7_1464900	N/A	ATP-dependent zinc metalloprotease FTSH, putative	1706.74	-0.412005	8.46673e-08	2.31205e-07	NA
PF3D7_1006700	N/A	conserved Plasmodium protein, unknown function	971.922	-0.465862	8.63948e-08	2.35788e-07	NA
PF3D7_1328100	N/A	proteasome subunit beta type-7, putative	766.353	0.491032	9.39612e-08	2.55564e-07	NA
PF3D7_0821800	SEC61B	protein transport protein SEC61 subunit beta, putative	1019.27	0.470632	9.65144e-08	2.62062e-07	NA
PF3D7_1227400	N/A	conserved Plasmodium protein, unknown function	1190.73	-0.443769	1.02591e-07	2.78245e-07	NA
PF3D7_0503300	SRSF12	serine/arginine-rich splicing factor 12	2788.2	-0.356157	1.08472e-07	2.9403e-07	NA
PF3D7_0931400	N/A	PUB domain-containing protein, putative	564.548	0.536414	1.0949e-07	2.96621e-07	NA
PF3D7_1328300	N/A	conserved protein, unknown function	1071.59	-0.449111	1.17491e-07	3.17757e-07	NA
PF3D7_0919400	PDI9	protein disulfide isomerase	573.89	0.550665	1.22352e-07	3.30529e-07	NA
PF3D7_0302100	SRPK1	serine/threonine protein kinase	2524.13	0.39229	1.2574e-07	3.39491e-07	NA
PF3D7_1409100	N/A	aldo-keto reductase, putative	953.159	0.439274	1.26838e-07	3.42263e-07	NA
PF3D7_1113600	N/A	conserved Plasmodium protein, unknown function	1058.1	-0.496485	1.32701e-07	3.57278e-07	NA
PF3D7_0314100	N/A	vesicle transport v-SNARE protein, putative	615.705	-0.533061	1.41975e-07	3.81389e-07	NA
PF3D7_1028300	EBP2	rRNA-processing protein EBP2, putative	959.546	-0.44579	1.42629e-07	3.82929e-07	NA
PF3D7_1358800	RPS15	40S ribosomal protein S15	3135.17	0.332692	1.56484e-07	4.18955e-07	NA
PF3D7_1457900	N/A	conserved Plasmodium protein, unknown function	2428.06	-0.376584	1.67843e-07	4.48863e-07	NA
PF3D7_1353900	N/A	proteasome subunit alpha type-7, putative	680.274	0.537295	1.87355e-07	4.99925e-07	NA
PF3D7_1361200	N/A	conserved Plasmodium protein, unknown function	3175.82	-0.334474	1.93202e-07	5.14669e-07	NA
PF3D7_1438500	CPSF3	cleavage and polyadenylation specificity factor subunit 3, putative	844.055	-0.474181	2.04375e-07	5.43826e-07	NA
PF3D7_1018500	RDS3	pre-mRNA-splicing factor RDS3, putative	557.041	-0.559913	2.24072e-07	5.94915e-07	NA
PF3D7_0405100	SEC24B	protein transport protein Sec24B, putative	1899.03	-0.407242	2.411e-07	6.39062e-07	NA
PF3D7_1443100	N/A	conserved Plasmodium protein, unknown function	574.211	0.507265	2.67766e-07	7.07784e-07	NA
PF3D7_1229400	MIF	macrophage migration inhibitory factor	1813.35	-0.426562	2.67924e-07	7.07811e-07	NA
PF3D7_0619300	N/A	conserved Plasmodium protein, unknown function	620.062	0.517859	2.69831e-07	7.12454e-07	NA
PF3D7_0507700	NPL4	nuclear protein localization protein 4, putative	661.864	0.478871	2.76266e-07	7.29045e-07	NA
PF3D7_0525000	N/A	zinc finger protein, putative	415.162	0.569838	2.77746e-07	7.32545e-07	NA
PF3D7_0527500	HIP	Hsc70-interacting protein	4689.94	-0.32477	3.14418e-07	8.28353e-07	NA
PF3D7_0704700	PPAT	phosphopantetheine adenylyltransferase, putative	548.468	-0.539381	3.30294e-07	8.69222e-07	NA
PF3D7_0208300	N/A	conserved Plasmodium protein, unknown function	668.781	-0.517388	3.38863e-07	8.91285e-07	NA
PF3D7_1315400	N/A	zinc finger (CCCH type) protein, putative	2966.83	-0.398868	3.39404e-07	8.92218e-07	NA
PF3D7_0719600	N/A	60S ribosomal protein L11a, putative	2764.06	0.340032	3.50788e-07	9.21131e-07	NA
PF3D7_0720100	ESF2	pre-rRNA-processing protein ESF2, putative	659.981	-0.508172	3.55541e-07	9.3259e-07	NA
PF3D7_1130000	PAGM	phosphoacetylglucosamine mutase, putative	685.61	-0.487267	3.80118e-07	9.94874e-07	NA
PF3D7_1020400	RCM1	rRNA (cytosine-C(5))-methyltransferase, putative	704.253	-0.527862	4.03405e-07	1.05409e-06	NA
PF3D7_0220200	N/A	Plasmodium exported protein, unknown function	2476.39	-0.374639	4.10959e-07	1.07208e-06	NA
PF3D7_1309100	N/A	60S ribosomal protein L24, putative	4443.99	0.306613	4.19822e-07	1.094e-06	NA
PF3D7_0408300	ZRANB2	zinc finger Ran-binding domain-containing protein 2, putative	952.39	0.440974	4.23156e-07	1.10209e-06	NA
PF3D7_0721200	N/A	conserved Plasmodium protein, unknown function	563.206	-0.523175	4.28691e-07	1.11529e-06	NA
PF3D7_0705000	N/A	mRNA cap guanine-N7 methyltransferase, putative	2460.31	-0.373877	4.31274e-07	1.12141e-06	NA
PF3D7_1364400	N/A	conserved Plasmodium protein, unknown function	2474.98	-0.39876	4.38926e-07	1.14006e-06	NA
PF3D7_1301700	CBP2	CX3CL1-binding protein 2	8084.38	-0.356229	4.63877e-07	1.20357e-06	NA
PF3D7_0926000	N/A	protein kinase, putative	664.522	-0.481566	5.201e-07	1.34217e-06	NA
PF3D7_0303300	RPB6	DNA-directed RNA polymerases I, II, and III subunit RPABC2, putative	839.885	-0.450059	5.27747e-07	1.36117e-06	NA
PF3D7_0109700	RRP36	rRNA biogenesis protein RRP36, putative	530.105	-0.549491	5.32374e-07	1.37236e-06	NA
PF3D7_0922500	PGK	phosphoglycerate kinase	3502.17	0.380331	5.36749e-07	1.38215e-06	NA
PF3D7_1206700	EIF5	eukaryotic translation initiation factor 5, putative	4100.87	-0.350996	5.73708e-07	1.47494e-06	NA
PF3D7_0311300	N/A	phosphatidylinositol 3- and 4-kinase, putative	972.417	0.431443	5.85536e-07	1.50431e-06	NA
PF3D7_1124600	EK	ethanolamine kinase	1062.68	-0.433071	6.0353e-07	1.54912e-06	NA
PF3D7_0620500	N/A	cleavage stimulation factor subunit 1, putative	920.132	-0.464737	6.33606e-07	1.6237e-06	NA
PF3D7_0816000	RRB1	ribosome assembly protein RRB1, putative	1541	-0.413545	6.57174e-07	1.6814e-06	NA
PF3D7_1344900	N/A	conserved Plasmodium protein, unknown function	2990.21	-0.369316	6.58262e-07	1.68328e-06	NA
PF3D7_0721300	DBP7	ATP-dependent RNA helicase DBP7, putative	2608.39	-0.403537	6.64801e-07	1.69909e-06	NA
PF3D7_0824900	N/A	conserved Plasmodium protein, unknown function	704.653	-0.492093	6.78057e-07	1.73113e-06	NA
PF3D7_1360900	N/A	RNA-binding protein, putative	629.873	0.495296	6.8048e-07	1.73639e-06	NA
PF3D7_1122800	CDPK6	calcium-dependent protein kinase 6	1430.36	-0.412646	7.10655e-07	1.81242e-06	NA
PF3D7_0722000	N/A	conserved Plasmodium protein, unknown function	731.686	-0.488862	7.3044e-07	1.86188e-06	NA
PF3D7_0814900	FeSOD	superoxide dismutase [Fe]	704.069	0.501515	7.37011e-07	1.87763e-06	NA
PF3D7_1239800	N/A	conserved Plasmodium protein, unknown function	2034.5	0.38577	7.63925e-07	1.94516e-06	NA
PF3D7_0720700	N/A	phosphoinositide-binding protein, putative	8046.19	-0.284868	7.67825e-07	1.95406e-06	NA
PF3D7_1240300	VAR	erythrocyte membrane protein 1, PfEMP1	824.306	0.441119	7.91489e-07	2.01e-06	NA
PF3D7_1341300	N/A	60S ribosomal protein L18-2, putative	2587.06	0.336464	8.08618e-07	2.05024e-06	NA
PF3D7_0611600	BTP1	basal complex transmembrane protein 1	708.872	-0.460245	8.10607e-07	2.0542e-06	NA
PF3D7_1418000	UFD1	ubiquitin fusion degradation protein 1, putative	517.823	0.524748	8.17799e-07	2.07132e-06	NA
PF3D7_1408600	N/A	40S ribosomal protein S8e, putative	4414.15	0.308908	8.20582e-07	2.07727e-06	NA
PF3D7_0218200	N/A	SUZ domain-containing protein, putative	372.346	0.564926	8.4355e-07	2.13091e-06	NA
PF3D7_1474600	VMP1	vacuole membrane protein 1, putative	1031.34	-0.411963	8.63401e-07	2.17991e-06	NA
PF3D7_1116400	SEC12	guanine nucleotide-exchange factor SEC12	639.355	0.477536	8.79273e-07	2.21764e-06	NA
PF3D7_1360200	EMC3	ER membrane protein complex subunit 3, putative	453.696	0.534963	8.7881e-07	2.21764e-06	NA
PF3D7_1324000	N/A	conserved Plasmodium protein, unknown function	1161.62	0.39799	8.91549e-07	2.24742e-06	NA
PF3D7_1358000	N/A	patatin-like phospholipase, putative	627.284	-0.497807	9.16524e-07	2.30552e-06	NA
PF3D7_1363400	DOA1	polyubiquitin binding protein, putative	783.387	0.483349	9.22287e-07	2.3188e-06	NA
PF3D7_1144200	N/A	conserved Plasmodium protein, unknown function	435.403	0.563187	9.37302e-07	2.35531e-06	NA
PF3D7_1351200	N/A	conserved Plasmodium protein, unknown function	445.692	0.543568	9.54469e-07	2.39514e-06	NA
PF3D7_1106800	N/A	protein kinase, putative	574.548	0.494112	9.63535e-07	2.41489e-06	NA
PF3D7_0803000	CYP81	peptidyl-prolyl cis-trans isomerase	1602.33	-0.407753	9.72198e-07	2.43533e-06	NA
PF3D7_1408400	FANCJ	FANCJ-like helicase, putative	572.821	0.509474	1.00003e-06	2.50375e-06	NA
PF3D7_0413900	USP13	ubiquitin carboxyl-terminal hydrolase 13, putative	1000.8	0.433451	1.07063e-06	2.67674e-06	NA
PF3D7_0613700	N/A	syntaxin-binding protein, putative	373.356	0.583354	1.07137e-06	2.67674e-06	NA
PF3D7_1460300	RPL29	60S ribosomal protein L29, putative	1498.04	0.359824	1.09125e-06	2.72498e-06	NA
PF3D7_1359900	N/A	conserved Plasmodium membrane protein, unknown function	4039.96	-0.328482	1.15892e-06	2.88644e-06	NA
PF3D7_0418300	N/A	conserved Plasmodium protein, unknown function	13938.3	-0.308579	1.20237e-06	2.9931e-06	NA
PF3D7_0507200	SUB3	subtilisin-like protease 3	387.442	-0.56618	1.4352e-06	3.5579e-06	NA
PF3D7_1359400	CELF1	CUGBP Elav-like family member 1	3775.39	-0.314537	1.43655e-06	3.5594e-06	NA
PF3D7_0611400	SWIB	SWIB/MDM2 domain-containing protein	976.484	-0.51141	1.52964e-06	3.78222e-06	NA
PF3D7_1205100	SEPSECS	O-phosphoseryl-tRNA(Sec) selenium transferase, putative	353.15	0.575562	1.53818e-06	3.80137e-06	NA
PF3D7_1122400	N/A	conserved Plasmodium protein, unknown function	1153.14	-0.387356	1.54678e-06	3.82067e-06	NA
PF3D7_1120700	N/A	conserved Plasmodium protein, unknown function	353.24	0.572258	1.54949e-06	3.82539e-06	NA
PF3D7_1407100	NOP1	rRNA 2'-O-methyltransferase fibrillarin, putative	3594.54	-0.337775	1.60612e-06	3.96313e-06	NA
PF3D7_0623000	CS	chorismate synthase	356.707	0.570747	1.67459e-06	4.12783e-06	NA
PF3D7_1450700	N/A	conserved Plasmodium protein, unknown function	1977.65	-0.350648	1.73182e-06	4.26231e-06	NA
PF3D7_1106300	N/A	exonuclease, putative	486.728	0.497858	1.76942e-06	4.34816e-06	NA
PF3D7_0518100	AMR2	protein AMR2	453.725	0.516713	1.77257e-06	4.35366e-06	NA
PF3D7_1412700	N/A	AAA family ATPase, putative	583.59	0.488609	1.81532e-06	4.45638e-06	NA
PF3D7_0709300	CG2	Cg2 protein	1676.61	0.375525	1.81833e-06	4.46149e-06	NA
PF3D7_0510200	CYP87	peptidyl-prolyl cis-trans isomerase	705.956	-0.458283	1.84359e-06	4.51883e-06	NA
PF3D7_1206600	RPC2	DNA-directed RNA polymerase III subunit RPC2, putative	4489.68	-0.342036	1.85379e-06	4.54151e-06	NA
PF3D7_1326600	N/A	conserved Plasmodium protein, unknown function	1144.82	0.399976	1.86983e-06	4.57611e-06	NA
PF3D7_1357100	N/A	elongation factor 1-alpha	3675.83	0.322209	1.93307e-06	4.72605e-06	NA
PF3D7_0527200	USP14	ubiquitin carboxyl-terminal hydrolase 14	1566.97	0.390211	2.0995e-06	5.12248e-06	NA
PF3D7_1472800	N/A	HSP20-like chaperone, putative	440.859	0.533993	2.16318e-06	5.27246e-06	NA
PF3D7_1221300	N/A	conserved Plasmodium protein, unknown function	430.002	-0.533806	2.28673e-06	5.55665e-06	NA
PF3D7_0412000	N/A	LITAF-like zinc finger protein, putative	393.113	0.541263	2.37338e-06	5.76133e-06	NA
PF3D7_0103300	N/A	conserved protein, unknown function	1495.56	-0.37705	2.4329e-06	5.89984e-06	NA
PF3D7_1309700	VPS18	vacuolar protein sorting-associated protein 18, putative	542.575	-0.519246	2.58952e-06	6.2733e-06	NA
PF3D7_1456800	VP1	V-type H(+)-translocating pyrophosphatase, putative	5136.57	-0.295606	2.59313e-06	6.27887e-06	NA
PF3D7_0602100	N/A	ATP-dependent RNA helicase, putative	2821.3	-0.369005	2.7309e-06	6.59911e-06	NA
PF3D7_1239000	N/A	HD superfamily phosphohydrolase protein, putative	764.444	0.419315	2.75468e-06	6.6532e-06	NA
PF3D7_1434500	N/A	dynein-related AAA-type ATPase, putative	9019.69	-0.33205	2.80739e-06	6.7771e-06	NA
PF3D7_0827000	DBP10	ATP-dependent RNA helicase DBP10, putative	3520.29	-0.2904	2.82476e-06	6.81559e-06	NA
PF3D7_1230800	N/A	pre-mRNA-splicing regulator, putative	2017.92	-0.337139	2.90486e-06	6.99826e-06	NA
PF3D7_0207500	SERA6	serine repeat antigen 6	1020.6	-0.425091	3.16197e-06	7.59476e-06	NA
PF3D7_1453000	N/A	conserved Plasmodium protein, unknown function	723.443	-0.443933	3.16888e-06	7.60753e-06	NA
PF3D7_0717400	N/A	queuine tRNA-ribosyltransferase, putative	1664.37	0.346516	3.17658e-06	7.6222e-06	NA
PF3D7_0803800	N/A	proteasome subunit beta type-4	1054.66	0.388302	3.23964e-06	7.75407e-06	NA
PF3D7_0809900	JmjC1	JmjC domain-containing protein, putative	670.767	-0.459134	3.23808e-06	7.75407e-06	NA
PF3D7_1225800	UBA1	ubiquitin-activating enzyme E1	2924.7	-0.380724	3.29151e-06	7.8743e-06	NA
PF3D7_1345700	IDH	isocitrate dehydrogenase [NADP], mitochondrial	477.933	0.515887	3.29438e-06	7.87721e-06	NA
PF3D7_1146000	RSA4	ribosome assembly protein 4, putative	1191.83	-0.411985	3.34668e-06	7.99829e-06	NA
PF3D7_1015100	N/A	CWC16 domain-containing protein, putative	501.448	-0.51143	3.80789e-06	9.09146e-06	NA
PF3D7_0515700	GAP40	glideosome-associated protein 40, putative	1933.2	-0.336165	3.86207e-06	9.20705e-06	NA
PF3D7_0219800	N/A	Plasmodium exported protein (PHISTc), unknown function	610.609	-0.458026	3.86656e-06	9.20996e-06	NA
PF3D7_1238700	N/A	BTB/POZ domain-containing protein, putative	302.176	0.581042	3.86714e-06	9.20996e-06	NA
PF3D7_1009000	DPH5	diphthine methyl ester synthase, putative	467.197	-0.514339	3.98263e-06	9.46146e-06	NA
PF3D7_1234800	SF3B3	splicing factor 3B subunit 3, putative	2329.14	0.328068	4.33794e-06	1.02902e-05	NA
PF3D7_0320900	H2A.Z	histone H2A.Z	2312.93	-0.318428	4.52448e-06	1.07274e-05	NA
PF3D7_1304900	RPB11	DNA-directed RNA polymerase II subunit RPB11, putative	348.993	-0.569635	4.62415e-06	1.09529e-05	NA
PF3D7_0311200	N/A	valine--tRNA ligase, putative	519.811	0.475483	4.88631e-06	1.15567e-05	NA
PF3D7_0515000	CWC2	pre-mRNA-splicing factor CWC2, putative	2837.65	-0.335253	5.00355e-06	1.18281e-05	NA
PF3D7_0918000	GAP50	glideosome-associated protein 50	2027.9	-0.326194	5.29507e-06	1.24988e-05	NA
PF3D7_0801500	NOL10	nucleolar protein 10, putative	1048.74	-0.399266	5.39738e-06	1.2734e-05	NA
PF3D7_0505900	MED11	mediator of RNA polymerase II transcription subunit 11, putative	325.609	0.549776	5.42918e-06	1.28027e-05	NA
PF3D7_1142400	CPO	coproporphyrinogen-III oxidase	851.428	-0.402624	5.47793e-06	1.29049e-05	NA
PF3D7_1009200	N/A	ribonuclease, putative	665.449	-0.487961	5.75916e-06	1.35541e-05	NA
PF3D7_1132200	TCP1	T-complex protein 1 subunit alpha	3015.85	0.288626	6.04363e-06	1.41957e-05	NA
PF3D7_1445100	N/A	histidine--tRNA ligase, putative	1049.4	0.380452	6.09703e-06	1.43071e-05	NA
PF3D7_0909300	ARP	apoptosis-related protein	1105.45	-0.364959	6.14063e-06	1.43953e-05	NA
PF3D7_0709000	CRT	chloroquine resistance transporter	1352.31	-0.37171	6.1554e-06	1.44229e-05	NA
PF3D7_1466300	RPN2	26S proteasome regulatory subunit RPN2, putative	2945.49	0.297447	6.24918e-06	1.46354e-05	NA
PF3D7_0629200	N/A	DnaJ protein, putative	1403.72	0.37294	6.37624e-06	1.49257e-05	NA
PF3D7_0304100	IMC1e	inner membrane complex protein 1e, putative	423.614	-0.511787	6.54769e-06	1.53121e-05	NA
PF3D7_1465300	N/A	ribonuclease Z, putative	842.911	-0.406703	6.59393e-06	1.54127e-05	NA
PF3D7_1209300	TRZ	telomere repeat-binding zinc finger protein	1368.1	-0.374844	6.93394e-06	1.61758e-05	NA
PF3D7_0614100	N/A	conserved Plasmodium protein, unknown function	442.691	-0.51436	6.96527e-06	1.6241e-05	NA
PF3D7_1413800	DPH1	diphthamide biosynthesis protein 1, putative	755.807	-0.435794	7.0014e-06	1.63173e-05	NA
PF3D7_MIT02300	CYTB	protein MPODD, putative	1260.85	0.42112	7.09042e-06	1.65167e-05	NA
PF3D7_0424700	FIKK4.2	serine/threonine protein kinase, FIKK family	7878.15	0.311727	7.11666e-06	1.65698e-05	NA
PF3D7_0912800	GCD10	tRNA (adenine(58)-N(1))-methyltransferase non-catalytic subunit TRM6, putative	849.521	-0.425447	7.24306e-06	1.68559e-05	NA
PF3D7_0628600	N/A	DNA methyltransferase 1-associated protein 1, putative	563.127	0.443912	7.30635e-06	1.69949e-05	NA
PF3D7_0505500	MSH6	DNA mismatch repair protein MSH6, putative	511.154	0.472052	7.42254e-06	1.72484e-05	NA
PF3D7_0516700	N/A	ubiquitin carboxyl-terminal hydrolase 2, putative	2811.06	-0.312633	7.68814e-06	1.78569e-05	NA
PF3D7_0807200	N/A	conserved Plasmodium membrane protein, unknown function	458.829	0.477457	7.78023e-06	1.80446e-05	NA
PF3D7_1021700	N/A	conserved Plasmodium membrane protein, unknown function	5917.32	-0.29933	7.77593e-06	1.80446e-05	NA
PF3D7_0504800	N/A	conserved Plasmodium protein, unknown function	1598.12	0.344083	7.7953e-06	1.8062e-05	NA
PF3D7_0922800	N/A	conserved Plasmodium protein, unknown function	1270.73	0.349403	7.95954e-06	1.84336e-05	NA
PF3D7_0926700	NADSYN	glutamine-dependent NAD(+) synthetase, putative	415.887	0.504787	8.1892e-06	1.89563e-05	NA
PF3D7_1444100	N/A	conserved Plasmodium protein, unknown function	1121.11	0.406024	8.57166e-06	1.98033e-05	NA
PF3D7_1432800	N/A	HP12 protein homolog, putative	404.182	0.504494	8.91012e-06	2.05556e-05	NA
PF3D7_0113200	N/A	Plasmodium exported protein, unknown function	403.271	0.505058	8.97999e-06	2.07067e-05	NA
PF3D7_1112000	N/A	conserved protein, unknown function	327.02	-0.559154	9.12154e-06	2.10028e-05	NA
PF3D7_1468900	N/A	zinc finger protein, putative	562.192	0.450492	9.2247e-06	2.12301e-05	NA
PF3D7_0106000	N/A	conserved protein, unknown function	469.037	-0.486576	9.37591e-06	2.15677e-05	NA
PF3D7_0317800	N/A	26S proteasome non-ATPase regulatory subunit 9, putative	321.698	0.547883	9.5626e-06	2.19866e-05	NA
PF3D7_1224100	N/A	conserved protein, unknown function	309.022	-0.570403	9.58427e-06	2.20153e-05	NA
PF3D7_1248700	N/A	conserved Plasmodium protein, unknown function	17953.3	-0.280818	9.7727e-06	2.24374e-05	NA
PF3D7_0215400	N/A	conserved Plasmodium protein, unknown function	2113.15	-0.306501	9.94855e-06	2.28083e-05	NA
PF3D7_0214800	N/A	conserved Plasmodium membrane protein, unknown function	1354.45	-0.419926	1.03823e-05	2.37685e-05	NA
PF3D7_0111300	N/A	P-loop containing nucleoside triphosphate hydrolase, putative	387.131	0.508653	1.04091e-05	2.38186e-05	NA
PF3D7_0410600	N/A	conserved protein, unknown function	423.568	0.481521	1.11679e-05	2.55061e-05	NA
PF3D7_1343900	PRPF4	U4/U6 small nuclear ribonucleoprotein PRP4, putative	457.245	-0.540714	1.13546e-05	2.59077e-05	NA
PF3D7_1336200	N/A	conserved Plasmodium protein, unknown function	352.31	0.539459	1.17015e-05	2.66485e-05	NA
PF3D7_0717700	N/A	serine--tRNA ligase, putative	2238.38	0.312748	1.21179e-05	2.75837e-05	NA
PF3D7_1140200	N/A	conserved Plasmodium protein, unknown function	670.524	0.408502	1.251e-05	2.84627e-05	NA
PF3D7_0603000	N/A	conserved Plasmodium protein, unknown function	665.212	-0.441324	1.28167e-05	2.91466e-05	NA
PF3D7_1428300	N/A	proliferation-associated protein 2g4, putative	2437.69	-0.309699	1.31556e-05	2.98888e-05	NA
PF3D7_0912100	N/A	zinc finger protein, putative	718.403	-0.459389	1.34084e-05	3.04488e-05	NA
PF3D7_0726500	N/A	ubiquitin carboxyl-terminal hydrolase, putative	8438.21	0.296911	1.37196e-05	3.11408e-05	NA
PF3D7_1327300	N/A	conserved Plasmodium protein, unknown function	9111.1	-0.277397	1.46428e-05	3.31418e-05	NA
PF3D7_1459400	N/A	conserved protein, unknown function	843.063	-0.428371	1.48617e-05	3.36056e-05	NA
PF3D7_1367500	N/A	NADH-cytochrome b5 reductase, putative	359.941	-0.563971	1.52308e-05	3.44076e-05	NA
PF3D7_0215700	RPB2	DNA-directed RNA polymerase II subunit RPB2, putative	3001.67	-0.320065	1.65361e-05	3.73036e-05	NA
PF3D7_1456500	N/A	conserved Plasmodium protein, unknown function	587.111	0.439429	1.67833e-05	3.78435e-05	NA
PF3D7_1234100	N/A	bromodomain protein, putative	6619.39	-0.259053	1.68368e-05	3.79463e-05	NA
PF3D7_0524900	TYW1	S-adenosyl-L-methionine-dependent tRNA 4-demethylwyosine synthase, putative	1704.5	-0.360088	1.68763e-05	3.80173e-05	NA
PF3D7_1414000	RPN13	26S proteasome regulatory subunit RPN13, putative	445.033	0.462317	1.72625e-05	3.88325e-05	NA
PF3D7_0728100	N/A	conserved Plasmodium membrane protein, unknown function	757.669	0.390392	1.84486e-05	4.13646e-05	NA
PF3D7_0818800	IMP4	U3 small nucleolar ribonucleoprotein protein IMP4, putative	644.874	-0.494857	1.87038e-05	4.19172e-05	NA
PF3D7_1324700	YKT6.2	SNARE protein, putative	406.854	-0.527681	1.8735e-05	4.19675e-05	NA
PF3D7_1423000	NOG2	nucleolar GTP-binding protein 2, putative	1532.26	-0.330714	1.88669e-05	4.22432e-05	NA
PF3D7_1471100	EXP2	exported protein 2	2865.08	0.289249	1.90827e-05	4.27064e-05	NA
PF3D7_0513200	N/A	conserved Plasmodium protein, unknown function	3126.9	-0.290123	1.9175e-05	4.28929e-05	NA
PF3D7_1417600	N/A	conserved Plasmodium protein, unknown function	9712.45	-0.282649	1.93216e-05	4.31804e-05	NA
PF3D7_1127800	N/A	TFIIS central domain-containing protein, putative	1251.79	-0.333701	1.94615e-05	4.34727e-05	NA
PF3D7_1202300	N/A	dynein heavy chain, putative	721.318	0.484853	1.96843e-05	4.395e-05	NA
PF3D7_1437800	TRAPPC5	trafficking protein particle complex subunit 5, putative	405.329	-0.513796	1.99351e-05	4.44892e-05	NA
PF3D7_1465900	N/A	40S ribosomal protein S3	4498.27	0.260239	2.04033e-05	4.55128e-05	NA
PF3D7_1246600	BUD13	pre-mRNA-splicing factor CWC26, putative	658.34	0.401423	2.05253e-05	4.57637e-05	NA
PF3D7_0614400	CWF7	pre-mRNA-splicing factor CWF7, putative	675.319	0.397608	2.06901e-05	4.60882e-05	NA
PF3D7_0107000	CEN1	centrin-1	286.043	0.54031	2.12685e-05	4.72808e-05	NA
PF3D7_0827100	IF2c	translation initiation factor IF-2, putative	496.048	0.49414	2.12749e-05	4.72808e-05	NA
PF3D7_1242200	TGT	queuine tRNA-ribosyltransferase, putative	517.528	0.46272	2.13558e-05	4.74385e-05	NA
PF3D7_1147800	MAEBL	membrane associated erythrocyte binding-like protein	417.588	0.521191	2.15995e-05	4.79133e-05	NA
PF3D7_1126000	ThrRS	threonine--tRNA ligase	4091.39	-0.293144	2.17815e-05	4.82946e-05	NA
PF3D7_1015800	N/A	ribonucleoside-diphosphate reductase small chain, putative	416.726	0.46761	2.23362e-05	4.94329e-05	NA
PF3D7_1238500	N/A	conserved Plasmodium protein, unknown function	1423.62	0.337154	2.23362e-05	4.94329e-05	NA
PF3D7_0209800	UAP56	ATP-dependent RNA helicase UAP56	5198.68	-0.265992	2.27073e-05	5.02078e-05	NA
PF3D7_1103700	CK2beta1	casein kinase II beta chain	720.388	-0.444376	2.28612e-05	5.05014e-05	NA
PF3D7_1024800	EXP3	exported protein 3	25055.5	-0.270435	2.33284e-05	5.15074e-05	NA
PF3D7_0818000	SNRNP27	U4/U6.U5 small nuclear ribonucleoprotein, putative	776.34	-0.411707	2.37863e-05	5.24725e-05	NA
PF3D7_0709100	N/A	Cg1 protein	633.109	0.413256	2.39261e-05	5.27564e-05	NA
PF3D7_0319200	CCR4-4	CCR4 domain-containing protein 4, putative	1158.95	-0.347886	2.42415e-05	5.34027e-05	NA
PF3D7_1401800	CK	choline kinase	711.295	0.387875	2.46317e-05	5.42372e-05	NA
PF3D7_1030700	N/A	RNA methyltransferase, putative	279.643	-0.582799	2.47066e-05	5.43773e-05	NA
PF3D7_0817500	HINT1	histidine triad nucleotide-binding protein 1	1643.79	0.323648	2.54679e-05	5.59727e-05	NA
PF3D7_1211400	PfJ4	heat shock protein DNAJ homologue Pfj4	2494.67	-0.301631	2.54783e-05	5.59727e-05	NA
PF3D7_0316800	N/A	40S ribosomal protein S15A, putative	4965.14	-0.283784	2.63064e-05	5.77389e-05	NA
PF3D7_1461900	N/A	valine--tRNA ligase, putative	2355.73	-0.339363	2.75709e-05	6.04589e-05	NA
PF3D7_0904900	CuTP	copper-transporting ATPase	1497.17	0.30737	2.88411e-05	6.31864e-05	NA
PF3D7_0905900	SEC27	coatomer subunit beta, putative	1040.11	-0.349095	2.90634e-05	6.36442e-05	NA
PF3D7_1324200	N/A	micro-fibrillar-associated protein, putative	1612.26	-0.311577	2.97933e-05	6.52129e-05	NA
PF3D7_1340900	PiT	sodium-dependent phosphate transporter	2672.76	-0.369585	3.02803e-05	6.62486e-05	NA
PF3D7_0303700	BCKDH-E2	lipoamide acyltransferase component of branched-chain alpha-keto acid dehydrogenase complex	303.316	0.534038	3.07649e-05	6.72473e-05	NA
PF3D7_0516100	ATPase1	cation-transporting ATPase 1	417.903	0.46061	3.09388e-05	6.75966e-05	NA
PF3D7_0523100	N/A	mitochondrial-processing peptidase subunit alpha, putative	482.191	0.450675	3.15898e-05	6.8956e-05	NA
PF3D7_0521000	N/A	conserved Plasmodium protein, unknown function	929.299	0.360876	3.33941e-05	7.2795e-05	NA
PF3D7_0904800	RPA1	replication protein A1, small fragment	445.186	0.479745	3.34898e-05	7.29702e-05	NA
PF3D7_1451700	CNB	calcineurin subunit B	276.653	-0.580293	3.35103e-05	7.29818e-05	NA
PF3D7_1031400	OTU	OTU-like cysteine protease	511.223	-0.43885	3.43573e-05	7.47585e-05	NA
PF3D7_1125400	TIM44	mitochondrial import inner membrane translocase subunit TIM44, putative	1097.09	0.369042	3.57785e-05	7.778e-05	NA
PF3D7_0930100	N/A	heptatricopeptide repeat-containing protein, putative	436.83	-0.478701	3.94453e-05	8.5596e-05	NA
PF3D7_0612200	LRR6	leucine-rich repeat protein	1558.92	0.306008	3.98717e-05	8.64036e-05	NA
PF3D7_1233400	N/A	conserved Plasmodium membrane protein, unknown function	1471.78	-0.319575	4.11688e-05	8.89729e-05	NA
PF3D7_1116600	STT3	dolichyl-diphosphooligosaccharide--protein glycosyltransferase subunit STT3, putative	448.753	0.44108	4.13138e-05	8.92461e-05	NA
PF3D7_1119200	N/A	conserved protein, unknown function	510.424	-0.432252	4.16372e-05	8.99041e-05	NA
PF3D7_0323600	N/A	conserved Plasmodium protein, unknown function	307.53	0.506242	4.38559e-05	9.45242e-05	NA
PF3D7_0607400	N/A	G-protein associated signal transduction protein, putative	295.438	0.518663	4.51354e-05	9.7107e-05	NA
PF3D7_1251700	aTrpRS	tryptophan--tRNA ligase	236.984	0.568542	4.60533e-05	9.89654e-05	NA
PF3D7_1024000	N/A	conserved Plasmodium protein, unknown function	334.886	-0.526892	4.64956e-05	9.98539e-05	NA
PF3D7_0419900	N/A	phosphatidylinositol 4-kinase, putative	9988.29	-0.241133	4.69414e-05	0.000100766	NA
PF3D7_0528100	N/A	AP-1 complex subunit beta, putative	2347.02	-0.291393	4.70679e-05	0.000100992	NA
PF3D7_1142500	RPL28	60S ribosomal protein L28	1201.59	0.316238	4.78257e-05	0.000102572	NA
PF3D7_0516900	RPL2	60S ribosomal protein L2	4184.19	0.250848	4.84926e-05	0.000103956	NA
PF3D7_0201500	N/A	Plasmodium exported protein (hyp9), unknown function	873.478	-0.357216	4.89683e-05	0.000104882	NA
PF3D7_1432900	N/A	SF-assemblin, putative	259.188	-0.568786	4.9314e-05	0.000105528	NA
PF3D7_0109500	N/A	N-acetyltransferase, GNAT family, putative	239.098	0.578639	5.00088e-05	0.000106919	NA
PF3D7_0916400	N/A	conserved Plasmodium protein, unknown function	816.561	-0.360569	5.09532e-05	0.00010889	NA
PF3D7_1415200	N/A	DNA-directed RNA polymerases I and III subunit RPAC2, putative	239.805	-0.58033	5.2289e-05	0.000111645	NA
PF3D7_0914200	N/A	phospholipid or glycerol acyltransferase, putative	654.344	-0.395033	5.26521e-05	0.00011237	NA
PF3D7_1312900	EIF4G	eukaryotic translation initation factor 4 gamma	4876.72	-0.289605	5.74011e-05	0.000122233	NA
PF3D7_1405700	N/A	RING zinc finger protein, putative	634.329	-0.399411	5.91236e-05	0.000125789	NA
PF3D7_0821200	N/A	conserved protein, unknown function	403.545	-0.470866	5.98865e-05	0.000127355	NA
PF3D7_1354800	MCA1	metacaspase-1	265.805	0.553903	6.0311e-05	0.000128201	NA
PF3D7_1442600	TREP	TRAP-like protein	474.595	0.458664	6.04863e-05	0.000128517	NA
PF3D7_1244400	N/A	RNA-binding protein, putative	1517.02	-0.328102	6.06171e-05	0.000128737	NA
PF3D7_0416500	MAF1	repressor of RNA polymerase III transcription MAF1	224.03	0.563904	6.21318e-05	0.000131721	NA
PF3D7_1330400	N/A	ER lumen protein retaining receptor 1, putative, unspecified product	1113.05	-0.363744	6.42559e-05	0.000136163	NA
PF3D7_1104200	SNF2L	chromatin remodeling protein	3275.28	0.286966	6.52049e-05	0.000138113	NA
PF3D7_1121800	N/A	peptidase M16, putative	265.75	0.524398	6.56293e-05	0.000138889	NA
PF3D7_1107200	N/A	conserved protein, unknown function	612.778	0.398958	6.71751e-05	0.00014191	NA
PF3D7_0314500	N/A	conserved Plasmodium protein, unknown function	951.285	-0.354019	6.7264e-05	0.000142035	NA
PF3D7_1107400	RAD51	DNA repair protein RAD51	366.139	-0.472026	6.77326e-05	0.000142961	NA
PF3D7_0603300	DHODH	dihydroorotate dehydrogenase	302.389	0.512225	6.89126e-05	0.000145324	NA
PF3D7_0601900	N/A	conserved Plasmodium protein, unknown function	2106.22	0.308148	7.06669e-05	0.000148957	NA
PF3D7_1235400	N/A	tetQ family GTPase, putative	309.279	0.5278	7.07106e-05	0.000148984	NA
PF3D7_0526200	ARF-GAP	ADP-ribosylation factor GTPase-activating protein, putative	390.699	-0.479134	7.49805e-05	0.000157772	NA
PF3D7_0610600	CDPK2	calcium-dependent protein kinase 2	235.32	0.580758	7.63904e-05	0.000160598	NA
PF3D7_1226700	RRP9	U3 small nucleolar RNA-interacting protein 2, putative	1280.16	-0.309769	7.71244e-05	0.00016207	NA
PF3D7_1459100	N/A	GTP-binding protein, putative	220.641	-0.583909	7.72909e-05	0.000162348	NA
PF3D7_0218400	DDX47	ATP-dependent RNA helicase DDX47, putative	1224.93	-0.319532	7.76448e-05	0.00016302	NA
PF3D7_1122200	N/A	JmjC domain-containing protein, putative	899.986	-0.344123	7.83676e-05	0.000164466	NA
PF3D7_1244800	N/A	translation machinery-associated protein 46, putative	1269.35	0.315027	7.86784e-05	0.000165045	NA
PF3D7_0309000	YVH1	dual specificity protein phosphatase	596.914	-0.418262	7.8874e-05	0.000165383	NA
PF3D7_1401900	N/A	conserved protein, unknown function	237.286	-0.565573	7.93522e-05	0.000166313	NA
PF3D7_1355900	N/A	RWD domain-containing protein, putative	748.404	0.366861	8.00064e-05	0.000167611	NA
PF3D7_0722500	CWC15	pre-mRNA-splicing factor CWC15, putative	1143.75	-0.346967	8.0117e-05	0.000167769	NA
PF3D7_0419800	N/A	60S ribosomal protein L7ae/L30e, putative	244.108	-0.551596	8.25721e-05	0.000172608	NA
PF3D7_0806000	N/A	AAA family ATPase, putative	662.866	0.38394	8.9036e-05	0.000185553	NA
PF3D7_0416400	HAT1	histone acetyltransferase, putative	1388	0.294985	8.96887e-05	0.000186832	NA
PF3D7_1466700	NIP7	60S ribosome subunit biogenesis protein NIP7, putative	353.601	-0.478748	8.98451e-05	0.000187076	NA
PF3D7_0708300	BUD32	EKC/KEOPS complex subunit BUD32	502.399	-0.412692	9.51847e-05	0.000197764	NA
PF3D7_0709400	N/A	Cg7 protein	360.553	0.451353	9.94283e-05	0.000206223	NA
PF3D7_1138400	GCalpha	guanylyl cyclase	1179.92	-0.336147	0.000100249	0.000207835	NA
PF3D7_1233600	AARP1	asparagine and aspartate rich protein 1	11174.1	-0.267604	0.000100922	0.00020896	NA
PF3D7_1309500	GAR1	H/ACA ribonucleoprotein complex subunit 1, putative	646.498	-0.390254	0.000102066	0.000211146	NA
PF3D7_0317600	RPS11	40S ribosomal protein S11, putative	3471.46	0.248975	0.000104487	0.000215967	NA
PF3D7_0204600	N/A	5'-3' exonuclease, putative	351.418	0.457345	0.000104693	0.000216299	NA
PF3D7_1410800	N/A	ankyrin-repeat protein, putative	224.752	-0.571541	0.000107223	0.000221335	NA
PF3D7_1439000	CTR1	copper transporter	280.686	-0.53566	0.000107618	0.000222055	NA
PF3D7_1007400	N/A	conserved protein, unknown function	261.171	-0.540954	0.000109581	0.00022591	NA
PF3D7_1357200	GluRS	glutamate--tRNA ligase	317.167	-0.495771	0.000110101	0.000226886	NA
PF3D7_0307200	N/A	60S ribosomal protein L7, putative	5589.5	0.529215	0.000113628	0.000233951	NA
PF3D7_0811000	CUL1	cullin-1, putative	298.215	-0.512157	0.0001142	0.000235028	NA
PF3D7_1240600	VAR	erythrocyte membrane protein 1, PfEMP1	960.496	0.364858	0.000116856	0.000240082	NA
PF3D7_1030600	KAE1	tRNA N6-adenosine threonylcarbamoyltransferase	720.214	-0.362173	0.00012028	0.000247011	NA
PF3D7_1311500	RPT1	26S protease regulatory subunit 7, putative	1449.1	0.28538	0.00012037	0.000247088	NA
PF3D7_0503500	N/A	protein kinase, putative	239.354	0.525319	0.000122244	0.000250827	NA
PF3D7_1002900	N/A	conserved Plasmodium protein, unknown function	567.955	-0.400552	0.000124235	0.000254696	NA
PF3D7_1010100	N/A	PI31 domain-containing protein, putative	441.23	-0.43965	0.000130816	0.000267614	NA
PF3D7_1313600	N/A	conserved protein, unknown function	324.924	-0.48487	0.000131502	0.000268901	NA
PF3D7_0724400	PAM18	mitochondrial import inner membrane translocase subunit TIM14, putative	371.251	-0.459965	0.000133164	0.000272185	NA
PF3D7_0810500	PPM7	protein phosphatase PPM7, putative	449.241	0.440177	0.000134256	0.000274299	NA
PF3D7_0828700	N/A	conserved protein, unknown function	316.737	-0.493452	0.000134577	0.000274838	NA
PF3D7_1207200	N/A	conserved Plasmodium protein, unknown function	289.797	0.580345	0.000136466	0.000278576	NA
PF3D7_1030100	PRP22	pre-mRNA-splicing factor ATP-dependent RNA helicase PRP22, putative	2597.6	-0.253847	0.000137882	0.000281228	NA
PF3D7_1306000	N/A	conserved Plasmodium protein, unknown function	232.947	-0.573953	0.000138646	0.000282666	NA
PF3D7_0301700	N/A	Plasmodium exported protein, unknown function	1295.04	0.300392	0.000141481	0.000288323	NA
PF3D7_1353100	N/A	Plasmodium exported protein, unknown function	4200.5	-0.314562	0.000146983	0.000299152	NA
PF3D7_0823100	N/A	RWD domain-containing protein, putative	441.737	0.417631	0.000148098	0.000301166	NA
PF3D7_1416200	MCA3	metacaspase-3, putative	1286.98	-0.330361	0.000150499	0.000305789	NA
PF3D7_1408700	N/A	conserved protein, unknown function	9918.09	-0.257751	0.000154926	0.000314517	NA
PF3D7_1136300	TSN	tudor staphylococcal nuclease	3050.94	-0.267215	0.00015565	0.000315852	NA
PF3D7_1147700	N/A	ATP synthase subunit delta, mitochondrial, putative	217.079	0.566759	0.000158195	0.000320846	NA
PF3D7_1330600	N/A	elongation factor Tu, putative	206.795	0.56605	0.000162821	0.000329844	NA
PF3D7_1327000	N/A	conserved Plasmodium protein, unknown function	538.142	0.394357	0.000165297	0.000334437	NA
PF3D7_1468100	N/A	kelch domain-containing protein, putative	14274.4	0.241067	0.000165745	0.000335201	NA
PF3D7_1019600	N/A	conserved Plasmodium protein, unknown function	453.67	-0.462715	0.000169496	0.000342499	NA
PF3D7_0614200	NAR1	cytosolic Fe-S cluster assembly factor NAR1, putative	405.384	-0.426193	0.000170615	0.000344613	NA
PF3D7_1445900	DDX5	ATP-dependent RNA helicase DDX5, putative	4499.1	-0.22981	0.000174224	0.000351606	NA
PF3D7_0523400	N/A	DnaJ protein, putative	944.649	0.336305	0.00018059	0.000364147	NA
PF3D7_1216700	PLP2	perforin-like protein 2	199.318	0.554373	0.000180812	0.000364441	NA
PF3D7_1010900	N/A	conserved Plasmodium protein, unknown function	338.071	0.451728	0.00018485	0.000372266	NA
PF3D7_1022400	SRSF4	serine/arginine-rich splicing factor 4	4202.77	0.252269	0.000189181	0.000380829	NA
PF3D7_1369700	SNRPA1	U2 small nuclear ribonucleoprotein A', putative	386.565	-0.474165	0.000189559	0.000381428	NA
PF3D7_1243100	N/A	zinc finger protein, putative	425.017	0.422881	0.000193405	0.000388999	NA
PF3D7_0815600	EIF3G	eukaryotic translation initiation factor 3 subunit G, putative	1433.96	-0.279403	0.000195081	0.000391958	NA
PF3D7_1128400	FPPS/GGPPS	bifunctional farnesyl/geranylgeranyl diphosphate synthase	499.884	0.382406	0.000195119	0.000391958	NA
PF3D7_1354600	N/A	60S ribosomal protein L7-2, putative	442.974	-0.425748	0.00019586	0.000393115	NA
PF3D7_0708500	N/A	heat shock protein 86 family protein	1196.59	0.290933	0.000199127	0.000399507	NA
PF3D7_0607600	SAS6	spindle assembly abnormal protein 6, putative	473.12	-0.410989	0.000201227	0.00040355	NA
PF3D7_0532100	ETRAMP5	early transcribed membrane protein 5	9227.71	0.226986	0.000202383	0.000405698	NA
PF3D7_0813600	N/A	translation initiation factor SUI1, putative	828.646	-0.341212	0.000203256	0.000407277	NA
PF3D7_1129600	N/A	phosphatidylinositol-4-phosphate 5-kinase, putative	237.862	0.520548	0.000204568	0.000409736	NA
PF3D7_1472600	PDI-14	protein disulfide-isomerase	201.333	-0.578447	0.000205871	0.000412172	NA
PF3D7_0721400	N/A	rhoptry protein, putative	263.924	0.483905	0.000208758	0.000417777	NA
PF3D7_0908800	N/A	mitochondrial carrier protein, putative	246.011	0.507451	0.000219492	0.000438525	NA
PF3D7_0707800	N/A	RAP protein, putative	429.582	0.409417	0.000221491	0.000442124	NA
PF3D7_0802300	PWP2	periodic tryptophan protein 2, putative	1901.49	-0.284269	0.00022157	0.000442124	NA
PF3D7_1007900	EIF3D	eukaryotic translation initiation factor 3 subunit D, putative	2328.64	-0.290343	0.000223755	0.000446111	NA
PF3D7_1033700	BDP1	bromodomain protein 1	1200.79	-0.299106	0.000225307	0.000449019	NA
PF3D7_0504900	N/A	conserved protein, unknown function	255.516	0.505175	0.000230667	0.000459319	NA
PF3D7_0108700	PSOP24	secreted ookinete protein, putative	2736.36	0.25743	0.000230843	0.000459479	NA
PF3D7_0208600	RRF1	ribosome-recycling factor	287.988	0.466676	0.000231047	0.000459694	NA
PF3D7_1364000	N/A	conserved protein, unknown function	483.557	-0.394914	0.000231221	0.000459849	NA
PF3D7_0103400	N/A	zinc-carboxypeptidase, putative	2448.73	-0.272689	0.00023214	0.000461484	NA
PF3D7_1338200	RPL6	60S ribosomal protein L6, putative	4810.5	-0.241005	0.000243525	0.000482963	NA
PF3D7_1365700	N/A	SNARE associated Golgi protein, putative	578.95	-0.363896	0.00024344	0.000482963	NA
PF3D7_0524300	N/A	conserved Plasmodium protein, unknown function	432.482	0.399275	0.00024679	0.000489186	NA
PF3D7_0108800	N/A	mitochondrial carrier protein, putative	233.67	0.509093	0.000247395	0.000490183	NA
PF3D7_0522400	N/A	conserved Plasmodium protein, unknown function	3731.15	-0.237464	0.000249532	0.000494213	NA
PF3D7_1100300	RIF	rifin	211.699	-0.576917	0.000261948	0.000518373	NA
PF3D7_1209200	LSM7	U6 snRNA-associated Sm-like protein LSm7, putative	424.433	-0.450176	0.000267362	0.000528651	NA
PF3D7_1235900	XAB2	pre-mRNA-splicing factor SYF1, putative	1633.86	-0.280774	0.00027422	0.000541762	NA
PF3D7_0205600	N/A	conserved Plasmodium protein, unknown function	230.744	-0.527565	0.000277518	0.000547826	NA
PF3D7_1251500	DRS1	ATP-dependent RNA helicase DRS1, putative	2276.7	-0.25371	0.000285216	0.000562791	NA
PF3D7_1338000	N/A	LMBR1 domain-containing protein, putative	359.841	0.43463	0.000285569	0.000563254	NA
PF3D7_1122500	N/A	conserved Plasmodium protein, unknown function	256.863	-0.521347	0.000287839	0.000567498	NA
PF3D7_0501800	CAF1	chromatin assembly factor 1 subunit A	711.065	0.356194	0.000294061	0.000579526	NA
PF3D7_0420200	ACPS	holo-[acyl-carrier-protein] synthase, putative	179.306	-0.576357	0.000295438	0.000581761	NA
PF3D7_0923300	PLP3	perforin-like protein 3	315.401	-0.468312	0.000295982	0.000582593	NA
PF3D7_0913000	N/A	conserved protein, unknown function	888.951	-0.313842	0.000299249	0.000588781	NA
PF3D7_0612100	EIF3L	eukaryotic translation initiation factor 3 subunit L, putative	2018.4	-0.292524	0.0003049	0.000599654	NA
PF3D7_1202500	TGS1	trimethylguanosine synthase, putative	557.676	-0.375413	0.00030615	0.000601617	NA
PF3D7_1145000	N/A	conserved Plasmodium protein, unknown function	215.374	-0.53564	0.000312832	0.000614243	NA
PF3D7_1108900	N/A	tetratricopeptide repeat protein, putative	171.878	0.557315	0.000320055	0.000627911	NA
PF3D7_1212100	PPP1	peripheral plastid protein 1, putative	262.879	0.481651	0.000328864	0.000644401	NA
PF3D7_0935400	GDV1	gametocyte development protein 1	173.152	0.582316	0.00033154	0.000649379	NA
PF3D7_1135100	PPM8	protein phosphatase PPM8, putative	956.837	-0.301322	0.000333351	0.000652659	NA
PF3D7_1230500	N/A	WD repeat-containing protein, putative	337.097	-0.44586	0.000340185	0.000665768	NA
PF3D7_1366500	NDK	nucleoside diphosphate kinase	215.8	0.506611	0.00035664	0.000696831	NA
PF3D7_0215500	N/A	conserved Plasmodium protein, unknown function	699.606	-0.361041	0.00035721	0.000697661	NA
PF3D7_0216100	N/A	conserved Plasmodium protein, unknown function	211.136	-0.537081	0.000357454	0.000697852	NA
PF3D7_0102600	FIKK1	serine/threonine protein kinase, FIKK family	379.719	0.410344	0.000359576	0.000701707	NA
PF3D7_1248200	RBM22	pre-mRNA-splicing factor RBM22, putative	675.119	-0.338769	0.000361599	0.000705369	NA
PF3D7_0214000	CCT8	T-complex protein 1 subunit theta	2240.38	-0.251844	0.000369311	0.000719827	NA
PF3D7_1137100	N/A	mitochondrial ribosomal protein S9 precursor, putative	666.835	-0.351057	0.000369175	0.000719827	NA
PF3D7_1123800	SMC5	structural maintenance of chromosomes protein 5, putative	309.316	-0.475181	0.000380022	0.0007404	NA
PF3D7_0826500	UBE4B	ubiquitin conjugation factor E4 B, putative	1680.17	-0.292022	0.000384032	0.000747604	NA
PF3D7_1450100	SRP54	signal recognition particle subunit SRP54	1882.81	-0.256331	0.000384326	0.000747873	NA
PF3D7_0803600	N/A	conserved Plasmodium protein, unknown function	1613.53	-0.296392	0.000407855	0.000793114	NA
PF3D7_0815800	VPS9	vacuolar protein sorting-associated protein 9, putative	2648.26	0.239989	0.000407906	0.000793114	NA
PF3D7_0807500	N/A	proteasome subunit alpha type-6, putative	528.311	0.392844	0.000435987	0.000846338	NA
PF3D7_1407600	N/A	conserved Plasmodium protein, unknown function	457.998	-0.424183	0.000440356	0.000853781	NA
PF3D7_1404600	ACalpha	adenylyl cyclase alpha	282.374	0.47406	0.000441472	0.000855598	NA
PF3D7_1126300	N/A	DnaJ protein, putative	465.926	0.376772	0.000441822	0.00085593	NA
PF3D7_1147600	N/A	conserved Plasmodium protein, unknown function	153.676	0.575308	0.000448146	0.00086783	NA
PF3D7_0809200	pfa55-14	asparagine-rich antigen Pfa55-14	761.326	0.314574	0.000452153	0.000875235	NA
PF3D7_1034000	N/A	Sec1 family protein, putative	503.345	0.372411	0.000453673	0.000877821	NA
PF3D7_1141300	N/A	conserved protein, unknown function	576.984	0.341864	0.000467276	0.000903413	NA
PF3D7_0205500	N/A	DNA-directed RNA polymerase II 16 kDa subunit, putative	401.024	-0.423793	0.000469975	0.000908264	NA
PF3D7_1363500	CCR4-2	CCR4 domain-containing protein 2, putative	217.874	0.517353	0.000471129	0.000910128	NA
PF3D7_1457500	VPS4	vacuolar protein sorting-associated protein 4	187.477	-0.555412	0.000471434	0.000910349	NA
PF3D7_1204500	N/A	conserved protein, unknown function	264.68	-0.472472	0.000476022	0.000918838	NA
PF3D7_0929200	N/A	RNA-binding protein, putative	1971.2	-0.256619	0.000476372	0.000919143	NA
PF3D7_1228900	N/A	conserved Plasmodium protein, unknown function	1100.75	0.282394	0.000481311	0.000928298	NA
PF3D7_0714500	N/A	transcription elongation factor s-II, putative	1037.83	-0.286521	0.000488923	0.0009426	NA
PF3D7_1305300	GCN1	translational activator GCN1, putative	3785.65	-0.246773	0.000507344	0.000977327	NA
PF3D7_0911700	N/A	GTP-binding protein, putative	318.935	0.436329	0.000509589	0.000981256	NA
PF3D7_0502200	MPV17	protein Mpv17, putative	181.128	0.533727	0.000510803	0.000983199	NA
PF3D7_0414700	N/A	GTP-binding protein, putative	419.812	-0.3953	0.000518941	0.000998462	NA
PF3D7_1117700	RAN	GTP-binding nuclear protein RAN/TC4	4778.84	-0.2183	0.000520377	0.00100082	NA
PF3D7_1211700	MCM5	DNA replication licensing factor MCM5, putative	749.837	-0.334717	0.000521312	0.00100206	NA
PF3D7_1454000	N/A	RNA-binding protein, putative	693.062	-0.335258	0.000521442	0.00100206	NA
PF3D7_0715300	N/A	calcium/calmodulin-dependent protein kinase, putative	163.107	0.557231	0.000538888	0.00103517	NA
PF3D7_0207600	SERA5	serine repeat antigen 5	7224.99	-0.227504	0.000541883	0.00104051	NA
PF3D7_0410300	PPM1	protein phosphatase PPM1, putative	881.582	-0.309101	0.000543483	0.00104316	NA
PF3D7_1004200	N/A	WD repeat-containing protein, putative	1476.16	0.270041	0.000558111	0.00106995	NA
PF3D7_1038100	N/A	GDP dissociation inhibitor, putative	398.78	0.386065	0.000566723	0.00108603	NA
PF3D7_0824600	DRE2	Fe-S cluster assembly protein DRE2, putative	479.157	-0.395481	0.000573563	0.0010987	NA
PF3D7_1330300	N/A	DnaJ protein, putative	239.603	0.484955	0.000587766	0.001125	NA
PF3D7_0312100	N/A	E3 ubiquitin-protein ligase	260.453	0.451992	0.000590097	0.00112902	NA
PF3D7_1439700	N/A	leucine carboxyl methyltransferase, putative	220.677	0.489214	0.000593263	0.00113462	NA
PF3D7_0804700	N/A	conserved Plasmodium protein, unknown function	1124.15	-0.304369	0.000593656	0.00113492	NA
PF3D7_0416200	N/A	conserved protein, unknown function	415.113	-0.384265	0.000608885	0.00116356	NA
PF3D7_1038700	N/A	Plasmodium exported protein, unknown function	141.149	0.581077	0.000610961	0.00116707	NA
PF3D7_0216200	N/A	conserved Plasmodium protein, unknown function	574.662	-0.362329	0.000613324	0.00117111	NA
PF3D7_1315700	GCD14	tRNA (adenine(58)-N(1))-methyltransferase catalytic subunit TRM61, putative	449.501	0.386426	0.000613617	0.00117121	NA
PF3D7_1143500	N/A	conserved Plasmodium protein, unknown function	296.639	0.443289	0.000614357	0.00117168	NA
PF3D7_1311900	vapA	V-type proton ATPase catalytic subunit A	1844.5	0.2629	0.000618899	0.00117988	NA
PF3D7_0612900	NOG1	nucleolar GTP-binding protein 1, putative	2654.33	-0.238907	0.000625727	0.00119242	NA
PF3D7_0412700	VAR	erythrocyte membrane protein 1, PfEMP1	228.258	0.565171	0.000627129	0.00119461	NA
PF3D7_0318300	N/A	conserved Plasmodium protein, unknown function	1307.96	-0.274045	0.000628605	0.00119695	NA
PF3D7_1369200	N/A	conserved Plasmodium protein, unknown function	1135.3	-0.348506	0.000631242	0.00120101	NA
PF3D7_1422800	ARP4a	actin-related protein, putative	262.263	0.463297	0.000633176	0.00120422	NA
PF3D7_0810900	N/A	conserved Plasmodium protein, unknown function	196.606	-0.549358	0.000634125	0.00120554	NA
PF3D7_1138000	N/A	conserved Plasmodium protein, unknown function	1188.5	-0.293378	0.000647748	0.00123095	NA
PF3D7_1325000	LSM6	U6 snRNA-associated Sm-like protein LSm6, putative	246.813	-0.473806	0.000650303	0.00123532	NA
PF3D7_1231600	PRP2	pre-mRNA-splicing factor ATP-dependent RNA helicase PRP2, putative	1725.89	0.261372	0.000658372	0.00125015	NA
PF3D7_0419400	N/A	conserved Plasmodium protein, unknown function	489.45	-0.378979	0.000659463	0.00125172	NA
PF3D7_0410000	EVP1	erythrocyte vesicle protein 1	2071.19	0.249373	0.000660373	0.00125295	NA
PF3D7_1105700	RTCB	tRNA-splicing ligase RtcB, putative	1189.66	-0.298881	0.000661847	0.00125525	NA
PF3D7_1340500	N/A	conserved Plasmodium protein, unknown function	505.27	0.353397	0.000684846	0.00129733	NA
PF3D7_1212300	N/A	WD repeat-containing protein, putative	295.416	0.427844	0.000686569	0.00130008	NA
PF3D7_0617000	TOM40	mitochondrial import receptor subunit TOM40, putative	167.322	0.547106	0.000690115	0.00130473	NA
PF3D7_1250200	N/A	CSC1-like protein, putative	2285.91	-0.241946	0.000700085	0.00132306	NA
PF3D7_0733000	VAR	erythrocyte membrane protein 1, PfEMP1	311.554	0.430083	0.000714751	0.00134918	NA
PF3D7_0727400	N/A	proteasome subunit alpha type-5, putative	737.33	0.306864	0.000719358	0.00135682	NA
PF3D7_1013200	N/A	conserved Plasmodium protein, unknown function	1061.98	-0.312266	0.000719366	0.00135682	NA
PF3D7_0604600	N/A	DNA helicase, putative	258.154	0.455175	0.000736155	0.00138638	NA
PF3D7_0707200	N/A	conserved Plasmodium protein, unknown function	481.68	-0.363875	0.000736198	0.00138638	NA
PF3D7_0710600	RPL34	60S ribosomal protein L34	2857.48	0.221791	0.00074204	0.00139683	NA
PF3D7_0804000	N/A	cactin homolog, putative	2747.49	-0.24257	0.000744206	0.00140036	NA
PF3D7_0722400	OLA1	Obg-like ATPase 1, putative	1861.22	-0.259114	0.000744785	0.0014009	NA
PF3D7_0317200	CRK4	cdc2-related protein kinase 4	2504.64	-0.248521	0.000745084	0.00140091	NA
PF3D7_0828300	N/A	conserved protein, unknown function	392.441	0.385398	0.000750212	0.00140944	NA
PF3D7_0933900	N/A	conserved Plasmodium protein, unknown function	626.772	-0.345337	0.000761086	0.00142931	NA
PF3D7_0104500	N/A	conserved protein, unknown function	362.209	0.390019	0.000769918	0.00144533	NA
PF3D7_1460100	FCP	FYVE and coiled-coil domain-containing protein	250.6	-0.461812	0.000776733	0.00145755	NA
PF3D7_1302300	N/A	Plasmodium exported protein, unknown function	316.365	-0.429456	0.000777364	0.00145817	NA
PF3D7_1105800	N/A	conserved Apicomplexan protein, unknown function	832.558	0.295434	0.000799827	0.00149854	NA
PF3D7_0408500	FEN1	flap endonuclease 1	297.14	0.417615	0.00080559	0.00150698	NA
PF3D7_1021800	SEA1	schizont egress antigen-1	3589.23	-0.21644	0.000805478	0.00150698	NA
PF3D7_1465600	N/A	conserved Plasmodium protein, unknown function	160.622	0.541855	0.000812072	0.00151792	NA
PF3D7_1307000	RRP40	exosome complex component RRP40, putative	455.217	-0.393856	0.00082256	0.00153692	NA
PF3D7_1229900	N/A	conserved Plasmodium protein, unknown function	393.277	0.377497	0.000823238	0.00153759	NA
PF3D7_0825000	N/A	conserved Plasmodium protein, unknown function	1109.52	0.273626	0.000825714	0.00154101	NA
PF3D7_0517100	N/A	conserved protein, unknown function	332.851	-0.482825	0.000829402	0.00154729	NA
PF3D7_1328000	N/A	conserved Plasmodium protein, unknown function	400.687	0.374045	0.000843261	0.00157192	NA
PF3D7_0318200	RPB1	DNA-directed RNA polymerase II subunit RPB1	9037.28	-0.22066	0.000846565	0.00157685	NA
PF3D7_0323800	N/A	conserved Plasmodium protein, unknown function	1387.95	-0.253812	0.000850098	0.0015822	NA
PF3D7_0908000	PMP1	plasma membrane protein 1, putative	352.706	0.404807	0.000859117	0.00159779	NA
PF3D7_1362900	N/A	conserved Plasmodium protein, unknown function	189.253	0.500402	0.000859141	0.00159779	NA
PF3D7_0321100	N/A	conserved Plasmodium protein, unknown function	365.79	-0.410967	0.00087506	0.00162613	NA
PF3D7_1354200	SAC1	phosphoinositide phosphatase SAC1	798.994	-0.336415	0.000879131	0.00163306	NA
PF3D7_0520700	N/A	CDC73 domain-containing protein, putative	312.363	-0.428215	0.000881132	0.00163614	NA
PF3D7_1426000	RPL21	60S ribosomal protein L21	3582.55	0.21248	0.000882858	0.00163871	NA
PF3D7_1421400	RPC34	DNA-directed RNA polymerase III subunit RPC6, putative	368.441	0.385342	0.000886085	0.00164406	NA
PF3D7_1432700	N/A	protein-L-isoaspartate(D-aspartate) O-methyltransferase, putative	181.415	0.531948	0.000903307	0.00167537	NA
PF3D7_0322300	DGAT	diacylglycerol O-acyltransferase	364.893	0.384263	0.000907304	0.00168213	NA
PF3D7_1336000	N/A	conserved Plasmodium protein, unknown function	531.812	-0.358761	0.000910624	0.00168763	NA
PF3D7_1019100	N/A	conserved Plasmodium protein, unknown function	724.323	-0.331761	0.000912422	0.00169031	NA
PF3D7_0405600	N/A	TMEM33 domain-containing protein, putative	285.036	0.438194	0.000920573	0.00170475	NA
PF3D7_0721700	PSOP1	secreted ookinete protein, putative	336.987	0.402001	0.000925165	0.00171259	NA
PF3D7_1370300	MAHRP1	membrane associated histidine-rich protein 1	9396.51	0.236168	0.000931037	0.0017228	NA
PF3D7_1401500	N/A	esterase, putative	268.394	0.445369	0.000942791	0.00174387	NA
PF3D7_1220400	DRN1	debranching enzyme-associated ribonuclease, putative	395.049	-0.389981	0.000949188	0.00175503	NA
PF3D7_1450000	N/A	serine/threonine protein kinase, putative	609.723	-0.326053	0.000952758	0.00176095	NA
PF3D7_1356700	N/A	DnaJ protein, putative	159.491	0.539988	0.000970752	0.00179282	NA
PF3D7_0321500	N/A	peptidase, putative	398.412	0.371065	0.000977911	0.00180257	NA
PF3D7_1119000	N/A	acyl-CoA-binding protein, putative	279.852	0.42473	0.000980642	0.0018069	NA
PF3D7_1325900	N/A	conserved Plasmodium protein, unknown function	874.012	0.280841	0.000993874	0.00183058	NA
PF3D7_1331800	N/A	60S ribosomal protein L23, putative	2431.06	0.246462	0.000998871	0.00183907	NA
PF3D7_1313400	N/A	DEAD box helicase, putative	296.215	0.412098	0.00100559	0.00185073	NA
PF3D7_1116500	FT2	folate transporter 2	283.33	-0.431209	0.00104971	0.00192971	NA
PF3D7_0413700	N/A	lysine decarboxylase-like protein, putative	283.968	0.427419	0.00107488	0.00197522	NA
PF3D7_0220500	N/A	Plasmodium exported protein (hyp2), unknown function	243.98	-0.465027	0.00108469	0.00199248	NA
PF3D7_0917900	BIP	heat shock protein 70	16760.6	0.201079	0.00109536	0.00201131	NA
PF3D7_1306600	N/A	V-type proton ATPase subunit H, putative	260.171	0.457016	0.00109829	0.00201592	NA
PF3D7_0524400	RBG1	ribosome-interacting GTPase 1, putative	1589.75	-0.243982	0.00112555	0.00206437	NA
PF3D7_1016500	N/A	Plasmodium exported protein (PHISTc), unknown function	538.744	0.337928	0.00113063	0.00207288	NA
PF3D7_0618100	N/A	conserved Plasmodium protein, unknown function	193.299	-0.49559	0.00114213	0.00209157	NA
PF3D7_1037500	DYN2	dynamin-like protein	265.351	-0.44601	0.00116011	0.00212368	NA
PF3D7_0102900	N/A	aspartate--tRNA ligase	1194.74	0.274155	0.00117027	0.00214148	NA
PF3D7_0622100	N/A	conserved Plasmodium protein, unknown function	372.982	-0.383164	0.00119507	0.00218601	NA
PF3D7_0907100	N/A	conserved Plasmodium protein, unknown function	300.003	0.406737	0.00120887	0.00221041	NA
PF3D7_0404400	P36	6-cysteine protein P36	244.578	-0.461571	0.00122035	0.00223056	NA
PF3D7_0611800	N/A	conserved Plasmodium protein, unknown function	5087.75	0.218747	0.00122807	0.00224303	NA
PF3D7_0319900	N/A	conserved protein, unknown function	267.617	0.43632	0.00123464	0.0022541	NA
PF3D7_0216400	VPS45	vacuolar protein sorting-associated protein 45	169.342	0.504285	0.00125035	0.00228017	NA
PF3D7_1011000	ISP1	inner membrane complex sub-compartment protein 1	168.119	0.504294	0.00125185	0.00228203	NA
PF3D7_0708900	SCO1	protein SCO1, putative	436.525	-0.381942	0.00125992	0.00229586	NA
PF3D7_0924700	SF3A3	splicing factor 3A subunit 3, putative	965.972	-0.303569	0.00128248	0.00233519	NA
PF3D7_1307800	N/A	FHA domain-containing protein, putative	791.566	0.302047	0.00128863	0.00234549	NA
PF3D7_1318400	SMC2	structural maintenance of chromosomes protein 2, putative	908.049	0.28716	0.00130264	0.0023701	NA
PF3D7_1119800	ASF1	alternative splicing factor ASF-1, putative	361.389	-0.406294	0.00131938	0.00239874	NA
PF3D7_1342400	CK2beta2	casein kinase II beta chain	1811.59	-0.247488	0.00132631	0.00241043	NA
PF3D7_1148000	N/A	serine/threonine protein kinase, putative	408.925	0.359977	0.00133667	0.00242833	NA
PF3D7_0408600	SIAP1	sporozoite invasion-associated protein 1	125.673	0.579243	0.00134732	0.00244582	NA
PF3D7_1034800	N/A	conserved protein, unknown function	130.308	0.564382	0.00134701	0.00244582	NA
PF3D7_1234000	N/A	conserved Plasmodium protein, unknown function	181.331	0.513025	0.00135885	0.00246582	NA
PF3D7_0303800	N/A	IBR domain protein, putative	182.643	0.485774	0.00136187	0.00247036	NA
PF3D7_1458500	SAS4	spindle assembly abnormal protein 4, putative	558.195	0.316252	0.00136706	0.00247884	NA
PF3D7_1429500	DPH2	diphthamide biosynthesis protein 2, putative	357	-0.409275	0.00138542	0.00251022	NA
PF3D7_0529800	N/A	conserved Plasmodium protein, unknown function	989.004	0.270964	0.0013952	0.00252698	NA
PF3D7_0511000	TCTP	translationally-controlled tumor protein homolog	1205.52	0.288311	0.00139658	0.00252853	NA
PF3D7_0812700	SNRPC	U1 small nuclear ribonucleoprotein C, putative	497.632	-0.372425	0.00141459	0.00256017	NA
PF3D7_1362300	TMCO1	transmembrane and coiled-coil domain-containing protein 1, putative	129.894	0.552186	0.00143005	0.0025862	NA
PF3D7_0111400	GEXP19	conserved Plasmodium protein, unknown function	250.771	0.479603	0.00143159	0.00258799	NA
PF3D7_0510100	N/A	conserved protein, unknown function	2006.95	0.237526	0.00144326	0.00260615	NA
PF3D7_0709700	PARE	prodrug activation and resistance esterase	493.374	-0.341383	0.00144419	0.00260684	NA
PF3D7_1330000	N/A	PITH domain-containing protein, putative	209.016	0.458099	0.00148415	0.00267595	NA
PF3D7_0314900	N/A	conserved Plasmodium membrane protein, unknown function	203.344	-0.480388	0.0014902	0.00268584	NA
PF3D7_0210200	N/A	conserved Plasmodium protein, unknown function	1217.32	0.268632	0.00149403	0.00269172	NA
PF3D7_1336900	cTrpRS	tryptophan--tRNA ligase	569.33	0.324491	0.00153351	0.00275767	NA
PF3D7_0204300	N/A	conserved Plasmodium protein, unknown function	1311.74	-0.248865	0.00155858	0.00280169	NA
PF3D7_1433700	N/A	conserved Plasmodium protein, unknown function	264.435	0.429138	0.00156667	0.00281518	NA
PF3D7_1402300	RPN6	26S proteasome regulatory subunit RPN6	1153.97	0.255775	0.0015958	0.00286538	NA
PF3D7_1402900	N/A	conserved Plasmodium protein, unknown function	137.636	0.578069	0.00161152	0.00289251	NA
PF3D7_1204300	EIF5A	eukaryotic translation initiation factor 5A	4205.69	-0.2279	0.00161642	0.00290023	NA
PF3D7_1305000	N/A	MCL1 domain-containing protein, putative	721.076	-0.318086	0.00161704	0.00290025	NA
PF3D7_1442700	N/A	conserved Plasmodium protein, unknown function	525.776	0.325919	0.00164768	0.00295299	NA
PF3D7_1438700	N/A	DNA primase small subunit	230.009	0.467045	0.00165734	0.00296809	NA
PF3D7_1231800	N/A	asparagine-rich protein, putative	2371.2	0.235885	0.00166219	0.00297544	NA
PF3D7_1433800	N/A	conserved Plasmodium protein, unknown function	500.464	0.332843	0.00166345	0.00297569	NA
PF3D7_0712900	VAR	erythrocyte membrane protein 1, PfEMP1	293.512	-0.40484	0.00166766	0.00298211	NA
PF3D7_0324900	VAR	erythrocyte membrane protein 1, PfEMP1	271.457	0.415542	0.00167319	0.00298976	NA
PF3D7_0914600	ELF1	transcription elongation factor 1, putative	355.72	-0.372649	0.00167277	0.00298976	NA
PF3D7_1121600	EXP1	exported protein 1	8174.2	-0.2105	0.00168925	0.00301732	NA
PF3D7_1461100	N/A	conserved Plasmodium protein, unknown function	205.069	0.453056	0.00169206	0.00302122	NA
PF3D7_1425400	N/A	DEAD/DEAH box helicase, putative	319.862	-0.388447	0.00171744	0.00306539	NA
PF3D7_1322500	DHHC5	palmitoyltransferase DHHC5	480.168	-0.335491	0.00172181	0.00307205	NA
PF3D7_1449100	N/A	CLASP domain-containing protein, putative	882.454	-0.278759	0.00172828	0.00308244	NA
PF3D7_1323800	VPS52	vacuolar protein sorting-associated protein 52, putative	916.3	-0.286993	0.00176667	0.00314973	NA
PF3D7_0203300	ERCC1	ERCC1 nucleotide excision repair protein, putative	127.316	0.552121	0.00180554	0.00321785	NA
PF3D7_0408400	N/A	conserved protein, unknown function	115.839	0.578673	0.00180979	0.00322422	NA
PF3D7_0519800	N/A	EELM2 domain-containing protein, putative	3626.05	-0.22952	0.00181416	0.0032308	NA
PF3D7_1341200	N/A	60S ribosomal protein L18, putative	3456.65	0.193651	0.00185166	0.00329635	NA
PF3D7_1459700	N/A	pyridoxal 5'-phosphate synthase, putative	120.067	0.556646	0.00188164	0.00334724	NA
PF3D7_1338900	N/A	serine/threonine protein kinase, putative	320.094	0.374881	0.00194017	0.00344752	NA
PF3D7_1202200	MPC	mitochondrial phosphate carrier protein	303.638	0.390749	0.00195413	0.00346845	NA
PF3D7_0818900	HSP70	heat shock protein 70	53425.5	0.224567	0.00196563	0.00348757	NA
PF3D7_0306600	N/A	ATP synthase-associated protein, putative	131.943	0.539617	0.00200464	0.00355415	NA
PF3D7_0928300	N/A	conserved Plasmodium protein, unknown function	138.064	0.529436	0.00203343	0.00360386	NA
PF3D7_0301300	EH1	epoxide hydrolase 1	460.311	-0.34736	0.00204587	0.00362457	NA
PF3D7_1432400	LRR5	leucine-rich repeat protein	222.762	0.441631	0.00204683	0.00362492	NA
PF3D7_1335700	COG3	conserved oligomeric Golgi complex subunit 3, putative	455.625	0.327409	0.00206341	0.00365293	NA
PF3D7_0619800	N/A	conserved Plasmodium membrane protein, unknown function	975.804	-0.261217	0.00206589	0.00365597	NA
PF3D7_1236000	N/A	vesicle transport v-SNARE protein VTI1, putative	259.045	0.406251	0.00206679	0.00365621	NA
PF3D7_1017900	RPN5	26S proteasome regulatory subunit p55, putative	915.084	0.291751	0.00208181	0.00368142	NA
PF3D7_1407400	N/A	conserved Plasmodium protein, unknown function	354.158	-0.378264	0.00208289	0.00368197	NA
PF3D7_1145400	DYN1	dynamin-like protein	1259.94	-0.255037	0.00209704	0.00370562	NA
PF3D7_0215800	ORC5	origin recognition complex subunit 5	164.814	0.50352	0.00210028	0.00370998	NA
PF3D7_0920200	N/A	CS domain protein, putative	330.692	0.367501	0.00215723	0.00380917	NA
PF3D7_1213700	RPB8	DNA-directed RNA polymerases I, II, and III subunit RPABC3, putative	329.521	-0.390743	0.00216126	0.00381487	NA
PF3D7_1237500	N/A	conserved Plasmodium protein, unknown function	2774.33	-0.232615	0.00216941	0.00382644	NA
PF3D7_0615300	GWT1	GPI-anchored wall transfer protein 1, putative	244.431	0.411784	0.00218872	0.00385765	NA
PF3D7_0625500	N/A	conserved Plasmodium membrane protein, unknown function	144.31	-0.556458	0.00220899	0.00389196	NA
PF3D7_1217900	N/A	PPPDE peptidase domain-containing protein, putative	295.975	0.391966	0.00224847	0.00396006	NA
PF3D7_1013400	N/A	conserved Plasmodium protein, unknown function	327.847	-0.378387	0.00229004	0.0040303	NA
PF3D7_1422300	N/A	DnaJ protein, putative	275.941	-0.414336	0.00231033	0.00406451	NA
PF3D7_1458400	ADCL	aminodeoxychorismate lyase	149.102	0.504915	0.00233727	0.0041104	NA
PF3D7_1475200	N/A	conserved protein, unknown function	132.627	0.524831	0.00244501	0.00429356	NA
PF3D7_0109100	CCp5	LCCL domain-containing protein	389.462	-0.36546	0.00244922	0.00429937	NA
PF3D7_0522600	N/A	inner membrane complex protein	171.641	-0.500927	0.00245572	0.00430921	NA
PF3D7_0710900	RPL1	50S ribosomal protein L1, mitochondrial, putative	370.141	-0.356758	0.00246585	0.0043254	NA
PF3D7_1323300	N/A	N-acetyltransferase, GNAT family, putative	106.298	0.580591	0.00248097	0.00435034	NA
PF3D7_1412400	N/A	conserved Plasmodium protein, unknown function	3344.44	0.205975	0.00250313	0.00438759	NA
PF3D7_1329300	CAF2	chromatin assembly factor 1 subunit B, putative	395.526	0.353447	0.00252062	0.00441501	NA
PF3D7_1005900	N/A	conserved protein, unknown function	229.03	0.415215	0.00253572	0.00443982	NA
PF3D7_0623200	FNR	ferredoxin--NADP reductase	344.828	-0.370327	0.00253712	0.00444066	NA
PF3D7_1013500	PI-PLC	phosphoinositide-specific phospholipase C	501.622	0.340089	0.0025468	0.00445596	NA
PF3D7_1204700	N/A	conserved protein, unknown function	124.346	0.540049	0.00255097	0.00446163	NA
PF3D7_1436500	N/A	GTP-binding protein, putative	133.664	0.516217	0.00255891	0.00447389	NA
PF3D7_1116800	HSP101	heat shock protein 101	10820.6	-0.183725	0.00256097	0.00447586	NA
PF3D7_0820100	N/A	RNA-binding protein, putative	124.713	0.570686	0.00257471	0.00449658	NA
PF3D7_1206200	EIF3C	eukaryotic translation initiation factor 3 subunit C, putative	6688.05	-0.217399	0.00257468	0.00449658	NA
PF3D7_1119300	U2AF1	splicing factor U2AF small subunit, putative	1168.86	-0.289636	0.00258497	0.00451285	NA
PF3D7_0921200	N/A	conserved Plasmodium membrane protein, unknown function	1352.11	-0.231784	0.00259026	0.00452045	NA
PF3D7_0902600	FIKK9.7	serine/threonine protein kinase, FIKK family	243.237	0.4079	0.0025921	0.004522	NA
PF3D7_0112200	MRP1	multidrug resistance-associated protein 1	359.327	0.373698	0.00261887	0.00456703	NA
PF3D7_0820000	SRCAP	Snf2-related CBP activator, putative	4814.5	-0.223242	0.00263351	0.0045909	NA
PF3D7_1201400	N/A	Plasmodium exported protein, unknown function	322.967	-0.371034	0.00263658	0.00459457	NA
PF3D7_1302600	DOHH	deoxyhypusine hydroxylase	513.72	-0.316147	0.00265433	0.00462383	NA
PF3D7_1010200	N/A	DNA2/NAM7 helicase, putative	3420.09	-0.221617	0.00265986	0.00463177	NA
PF3D7_1029400	CDC50C	LEM3/CDC50 family protein, putative	465.122	0.344139	0.00267688	0.00465972	NA
PF3D7_0717600	N/A	conserved Plasmodium protein, unknown function	724.704	-0.277093	0.00268844	0.00467644	NA
PF3D7_0312800	N/A	60S ribosomal protein L26, putative	2688.78	0.197387	0.00269831	0.00469191	NA
PF3D7_0802500	N/A	inositol 5-phosphatase, putative	981.081	-0.304443	0.00272228	0.00473187	NA
PF3D7_0106800	RAB5c	ras-related protein Rab-5C	119.825	0.55471	0.00272903	0.00474187	NA
PF3D7_1134300	N/A	conserved Plasmodium protein, unknown function	1445.28	-0.226035	0.00277889	0.00482501	NA
PF3D7_1147500	FTB	protein farnesyltransferase subunit beta	203.673	0.431425	0.00280128	0.00486212	NA
PF3D7_0928700	N/A	conserved Plasmodium protein, unknown function	197.89	0.477261	0.00283346	0.00491618	NA
PF3D7_1357800	CCT4	T-complex protein 1 subunit delta	3276.54	-0.224313	0.00287735	0.00499053	NA
PF3D7_1427800	RRP41	exosome complex component RRP41	239.058	0.430092	0.0029033	0.00503371	NA
PF3D7_0824200	N/A	conserved Plasmodium protein, unknown function	150.939	0.489281	0.00291725	0.00505607	NA
PF3D7_0730200	N/A	AP-4 complex subunit beta, putative	404.497	-0.340639	0.00292864	0.00507399	NA
PF3D7_0322400	N/A	regulator of initiation factor 2 (eIF2)	1065.39	0.250854	0.00300558	0.0052054	NA
PF3D7_0903900	RPL32	60S ribosomal protein L32	2374.3	0.217954	0.00304739	0.0052759	NA
PF3D7_0709900	N/A	conserved protein, unknown function	376.106	0.36112	0.00306435	0.00530335	NA
PF3D7_0826300	N/A	SPRY domain, putative	274.464	0.394663	0.00307911	0.00532697	NA
PF3D7_0505400	N/A	conserved protein, unknown function	340.237	-0.373704	0.00310277	0.00536595	NA
PF3D7_1342100	IRP	aconitate hydratase	1087.51	-0.260079	0.00311646	0.00538768	NA
PF3D7_1456900	N/A	conserved protein, unknown function	392.407	-0.34529	0.00312513	0.00540073	NA
PF3D7_0310300	N/A	phosphoglycerate mutase, putative	2436.94	-0.219754	0.00313535	0.00541642	NA
PF3D7_0520900	SAHH	adenosylhomocysteinase	3151.33	-0.208888	0.00314983	0.00543948	NA
PF3D7_0821600	CLP1	polyribonucleotide 5'-hydroxyl-kinase Clp1, putative	1242.78	-0.242499	0.0031547	0.00544592	NA
PF3D7_1250000	FCF2	rRNA-processing protein FCF2, putative	936.717	-0.264822	0.0031571	0.0054481	NA
PF3D7_0603800	CEP76	centrosomal protein CEP76, putative	904.972	-0.27064	0.00316992	0.00546826	NA
PF3D7_1129800	N/A	conserved Plasmodium protein, unknown function	158.751	0.471341	0.00321955	0.00554987	NA
PF3D7_1433300	N/A	chromatin assembly factor 1 P55 subunit, putative	166.036	0.468324	0.00324201	0.00558657	NA
PF3D7_1307700	N/A	TOM1-like protein, putative	966.647	0.252963	0.00325075	0.00559962	NA
PF3D7_0316200	N/A	conserved Plasmodium protein, unknown function	523.386	0.330437	0.00325239	0.00559987	NA
PF3D7_1120300	MIT1	CorA-like Mg2+ transporter protein, putative	207.594	-0.434734	0.00325323	0.00559987	NA
PF3D7_1030800	N/A	calmodulin, putative	126.794	-0.554741	0.00326391	0.00561623	NA
PF3D7_1019500	N/A	conserved Plasmodium membrane protein, unknown function	879.713	0.255151	0.00326815	0.0056215	NA
PF3D7_1037300	ADT	ADP/ATP transporter on adenylate translocase	2511.96	0.222272	0.00327289	0.00562763	NA
PF3D7_1133600	N/A	conserved Plasmodium protein, unknown function	137.031	-0.516993	0.0033284	0.00571692	NA
PF3D7_1107000	LSM4	U6 snRNA-associated Sm-like protein LSm4, putative	188.998	0.443039	0.00334547	0.00574418	NA
PF3D7_1111000	N/A	tRNA m5C-methyltransferase, putative	353.249	-0.349191	0.00338671	0.00581291	NA
PF3D7_1009900	N/A	heptatricopeptide repeat-containing protein, putative	300.593	-0.374289	0.00340903	0.00584911	NA
PF3D7_1211300	MCM8	DNA helicase MCM8, putative	583.155	0.311302	0.00347689	0.00596243	NA
PF3D7_1422200	N/A	conserved Plasmodium protein, unknown function	186.977	-0.462497	0.00347757	0.00596243	NA
PF3D7_1339900	ABCB5	ABC transporter B family member 5, putative	154.586	0.483158	0.00350883	0.00601387	NA
PF3D7_0217600	N/A	conserved Plasmodium protein, unknown function	1221.01	0.243495	0.00351371	0.00601951	NA
PF3D7_1421600	N/A	conserved Plasmodium protein, unknown function	449.922	0.324288	0.00351463	0.00601951	NA
PF3D7_1138100	URM1	ubiquitin-related modifier 1, putative	151.684	-0.499323	0.00351688	0.00602121	NA
PF3D7_0906800	N/A	conserved Plasmodium protein, unknown function	156.377	0.468249	0.00356644	0.00610388	NA
PF3D7_0708100	RPB10	DNA-directed RNA polymerases I, II, and III subunit RPABC5, putative	316.583	-0.367158	0.0035766	0.00611908	NA
PF3D7_0401600	RIF	rifin	1212.77	0.251998	0.00358205	0.00612622	NA
PF3D7_0311600	OST1	dolichyl-diphosphooligosaccharide--protein glycosyltransferase subunit OST1, putative	224.278	0.411913	0.00360853	0.0061693	NA
PF3D7_1363100	N/A	conserved Plasmodium protein, unknown function	326.344	-0.371424	0.00362473	0.00619477	NA
PF3D7_1024300	N/A	ATP synthase-associated protein, putative	93.1189	0.578746	0.00364066	0.00621756	NA
PF3D7_0516300	N/A	tRNA pseudouridine synthase, putative	999.295	0.264296	0.00365048	0.00623212	NA
PF3D7_0502600	N/A	conserved Plasmodium protein, unknown function	219.555	0.456717	0.00365553	0.00623851	NA
PF3D7_0717800	N/A	conserved Plasmodium protein, unknown function	208.851	0.434481	0.00368988	0.00629488	NA
PF3D7_0110100	SELB	selenocysteine-specific elongation factor, putative	408.984	0.339392	0.00369521	0.00630174	NA
PF3D7_0726600	N/A	conserved Plasmodium protein, unknown function	170.792	0.459853	0.00369717	0.00630284	NA
PF3D7_1358600	N/A	zinc finger protein, putative	341.247	0.342395	0.00369888	0.0063035	NA
PF3D7_1236300	N/A	conserved protein, unknown function	171.697	0.449281	0.00375668	0.00639744	NA
PF3D7_0826100	HEUL	HECT-like E3 ubiquitin ligase, putative	23769.3	-0.20279	0.00379031	0.00645014	NA
PF3D7_0513800	RAB1a	ras-related protein Rab-1A	115.552	0.551721	0.00380141	0.00646672	NA
PF3D7_1104000	N/A	phenylalanine--tRNA ligase beta subunit	815.204	0.27669	0.00380495	0.00647043	NA
PF3D7_1249100	N/A	conserved protein, unknown function	1077.61	-0.234912	0.00380922	0.0064754	NA
PF3D7_0103800	ARP1	actin-related protein	189.184	0.432198	0.00384016	0.00652518	NA
PF3D7_1004600	N/A	conserved Plasmodium membrane protein, unknown function	331.957	-0.352306	0.00384123	0.00652518	NA
PF3D7_0926300	N/A	protein kinase, putative	500.042	0.301267	0.00387173	0.00657232	NA
PF3D7_1031300	N/A	conserved Plasmodium protein, unknown function	549.235	0.299352	0.00393386	0.00667307	NA
PF3D7_0915700	N/A	cytochrome c oxidase subunit ApiCOX30, putative	134.406	0.490349	0.00395763	0.006711	NA
PF3D7_1145600	N/A	TMEM65 domain-containing protein, putative	144.211	0.50669	0.00399774	0.00677183	NA
PF3D7_1428800	N/A	transcription initiation TFIID-like, putative	175.961	0.450703	0.00403913	0.00683952	NA
PF3D7_1202800	N/A	DNA/RNA-binding protein, putative	172.316	-0.458653	0.00406687	0.00688406	NA
PF3D7_0320100	SEC22	protein transport protein SEC22	302.968	0.360304	0.00410189	0.00694088	NA
PF3D7_0935300	N/A	phosphatidylinositol N-acetylglucosaminyltransferase subunit P, putative	156.475	-0.473832	0.00414075	0.00700169	NA
PF3D7_1130600	N/A	methyltransferase, putative	655.499	0.2866	0.00413972	0.00700169	NA
PF3D7_1348800	N/A	E1-E2 ATPase, putative	144.825	0.511473	0.00416388	0.00703831	NA
PF3D7_0423600	N/A	conserved Plasmodium protein, unknown function	3176.9	-0.193659	0.00417691	0.00705785	NA
PF3D7_1425900	N/A	conserved Plasmodium protein, unknown function	514.989	0.301179	0.00419955	0.0070936	NA
PF3D7_1324500	N/A	DEAD box helicase, putative	251.128	0.381206	0.00420178	0.00709486	NA
PF3D7_0312900	N/A	hypothetical protein	177.767	-0.455313	0.00425926	0.00718938	NA
PF3D7_1322900	N/A	conserved protein, unknown function	235.376	0.396987	0.00429567	0.00724829	NA
PF3D7_0913600	N/A	conserved Plasmodium protein, unknown function	281.097	0.384995	0.00437175	0.00737404	NA
PF3D7_1117600	ICT1	peptidyl-tRNA hydrolase ICT1	130.083	0.497555	0.00437328	0.00737404	NA
PF3D7_1456000	ApiAP2	AP2 domain transcription factor, putative	561.121	0.283768	0.00442731	0.00745989	NA
PF3D7_1006500	N/A	conserved Plasmodium protein, unknown function	87.3436	0.581085	0.00443245	0.00746592	NA
PF3D7_0810200	ABCK1	ABC1 family, putative	233.46	0.388284	0.00445247	0.007497	NA
PF3D7_0209200	MTR3	exosome complex component MTR3, putative	518.808	0.308875	0.00450312	0.00757962	NA
PF3D7_0507600	CAF40	protein CAF40, putative	783.288	0.261988	0.00463664	0.00779887	NA
PF3D7_1241700	RFC4	replication factor C subunit 4, putative	269.729	0.372833	0.00463942	0.00780081	NA
PF3D7_0710500	N/A	conserved protein, unknown function	114.462	0.535127	0.00467357	0.00785548	NA
PF3D7_0407500	N/A	mitochondrial carrier protein, putative	164.339	0.446221	0.00468602	0.00787128	NA
PF3D7_0703000	N/A	conserved Plasmodium protein, unknown function	202.06	-0.447111	0.00468627	0.00787128	NA
PF3D7_1302900	N/A	conserved protein, unknown function	184.214	0.43786	0.00469231	0.00787867	NA
PF3D7_1361900	PCNA1	proliferating cell nuclear antigen 1	544.993	0.291946	0.00479547	0.00804624	NA
PF3D7_1348500	N/A	TBC domain protein, putative	202.694	0.406421	0.00480278	0.00805568	NA
PF3D7_1027700	CEN3	centrin-3	228.95	0.393769	0.004817	0.0080767	NA
PF3D7_1245100	KLP8	kinesin-13, putative	306.145	0.352525	0.00482711	0.00809082	NA
PF3D7_0822400	N/A	conserved Plasmodium protein, unknown function	191.412	0.417532	0.00487042	0.00816056	NA
PF3D7_0723500	N/A	dynactin subunit 5, putative	127.021	0.511535	0.00489038	0.00819113	NA
PF3D7_1331200	N/A	conserved Plasmodium protein, unknown function	1049.24	-0.256538	0.00494757	0.00828402	NA
PF3D7_0512600	RAB1b	ras-related protein Rab-1B	843.989	0.248771	0.00504805	0.00844931	NA
PF3D7_1362400	Pcalp	calpain	2415.76	-0.198226	0.00507463	0.00849082	NA
PF3D7_1004900	N/A	conserved protein, unknown function	158.579	0.469658	0.00521326	0.00871669	NA
PF3D7_1357000	N/A	elongation factor 1-alpha	4071.6	0.189615	0.00528619	0.00883554	NA
PF3D7_0105800	N/A	cyclin-dependent kinases regulatory subunit, putative	761.662	-0.275797	0.00535735	0.00895136	NA
PF3D7_1003500	N/A	40S ribosomal protein S20e, putative	2581.85	0.190426	0.00536352	0.00895854	NA
PF3D7_1443000	SRPK2	serine/threonine protein kinase	262.94	-0.377352	0.00538696	0.00899455	NA
PF3D7_1219600	ATPase2	aminophospholipid-transporting P-ATPase	1777.53	0.205807	0.00539968	0.00901264	NA
PF3D7_1003100	N/A	conserved protein, unknown function	90.5718	0.564021	0.00541293	0.00903011	NA
PF3D7_0513300	PNP	purine nucleoside phosphorylase	2319.92	-0.222525	0.00543583	0.00906351	NA
PF3D7_0207400	SERA7	serine repeat antigen 7	796.104	-0.261984	0.00547528	0.00912611	NA
PF3D7_1443700	DPCK	dephospho-CoA kinase, putative	106.761	-0.543775	0.00548309	0.00913594	NA
[truncated: 3,321 more rows]

## Sheet: DE L-Glu vs WT
Table S3D. Differential expression between L-Glu treated- and untreated -aTc TetR-PfGCN5:GFP parasites
FC: fold change, DEtype: type of differential expression; DO: down-regulation, UP: up-regulation
Gene ID	Gene Name or Symbol	Product Description	base Mean	log2(FC) L-Glu vs WT	pvalue	padj	DEtype
PF3D7_0102200	RESA	ring-infected erythrocyte surface antigen	103947	-4.25951	0	0	DO
PF3D7_0102500	EBA181	erythrocyte binding antigen-181	6917.96	-3.27024	0	0	DO
PF3D7_0201700	N/A	DnaJ protein, putative	5331.11	-2.36207	0	0	DO
PF3D7_0202100	LSAP2	liver stage associated protein 2	3421.61	-3.11743	0	0	DO
PF3D7_0202200	PTP1	EMP1-trafficking protein	4257.77	-3.05103	0	0	DO
PF3D7_0214600	N/A	serine/threonine protein kinase, putative	2923.27	-2.84972	0	0	DO
PF3D7_0219700	GEXP20	Plasmodium exported protein (PHISTc), unknown function	1700.28	-3.22218	0	0	DO
PF3D7_0220000	LSA3	liver stage antigen 3	23544.7	-2.09033	0	0	DO
PF3D7_0301200	FIKK3	serine/threonine protein kinase, FIKK family	1205.78	-3.74942	0	0	DO
PF3D7_0301800	N/A	Plasmodium exported protein, unknown function	3063.54	-4.31111	0	0	DO
PF3D7_0401900	ACS6	acyl-CoA synthetase	4252.39	-3.01549	0	0	DO
PF3D7_0402300	RH1	reticulocyte binding protein homologue 1	3877.93	-3.44105	0	0	DO
PF3D7_0406500	N/A	NYN domain-containing protein, putative	36328.9	-2.5903	0	0	DO
PF3D7_0418600	N/A	regulator of chromosome condensation, putative	1853.23	-2.8008	0	0	DO
PF3D7_0424200	RH4	reticulocyte binding protein homologue 4	1622.86	-3.07414	0	0	DO
PF3D7_0424400	SURF4.2	surface-associated interspersed protein 4.2 (SURFIN 4.2)	2950.22	-2.62797	0	0	DO
PF3D7_0424800	N/A	Plasmodium exported protein (PHISTb), unknown function	2312.74	-3.2243	0	0	DO
PF3D7_0501100	HSP40	heat shock protein 40, type II	4693.82	-2.18385	0	0	DO
PF3D7_0501400	FIRA	interspersed repeat antigen	37062.9	-2.59084	0	0	DO
PF3D7_0525800	IMC1g	inner membrane complex protein 1g, putative	1900.81	-3.46305	0	0	DO
PF3D7_0613900	myoE	myosin E, putative	8449.4	-3.26229	0	0	DO
PF3D7_0701900	N/A	Plasmodium exported protein, unknown function	5917.34	-3.37325	0	0	DO
PF3D7_0702000	N/A	Plasmodium exported protein (hyp12), unknown function	3777.65	-3.19284	0	0	DO
PF3D7_0707300	RAMA	rhoptry-associated membrane antigen	8576.08	-2.29589	0	0	DO
PF3D7_0725400	N/A	conserved Plasmodium protein, unknown function	1361.04	-2.95671	0	0	DO
PF3D7_0726100	N/A	Plasmodium exported protein, unknown function	6143.43	-2.26497	0	0	DO
PF3D7_0731500	EBA175	erythrocyte binding antigen-175	12136.4	-2.80462	0	0	DO
PF3D7_0822900	N/A	conserved Plasmodium protein, unknown function	3791.86	-3.32297	0	0	DO
PF3D7_0830500	TryThrA	sporozoite and liver stage tryptophan-rich protein, putative	14656.4	-3.61573	0	0	DO
PF3D7_0902500	FIKK9.6	serine/threonine protein kinase, FIKK family	4680.25	-2.72161	0	0	DO
PF3D7_0918700	N/A	conserved Plasmodium protein, unknown function	1807.97	-3.47538	0	0	DO
PF3D7_0930300	MSP1	merozoite surface protein 1	30193.2	-2.33509	0	0	DO
PF3D7_0935600	GIG	gametocytogenesis-implicated protein	18422.2	-3.61595	0	0	DO
PF3D7_1001100	ACBP1	acyl-CoA binding protein, isoform 1, ACBP1	3133.23	-4.49337	0	0	DO
PF3D7_1002000	N/A	Plasmodium exported protein (hyp2), unknown function	1306.19	-4.71036	0	0	DO
PF3D7_1002100	PTP5	EMP1-trafficking protein	12619.8	-2.9116	0	0	DO
PF3D7_1003600	IMC1c	inner membrane complex protein 1c, putative	1986.84	-3.50728	0	0	DO
PF3D7_1010300	SDH4	succinate dehydrogenase subunit 4, putative	2605.89	-2.93529	0	0	DO
PF3D7_1014100	MSA180	merozoite surface protein MSA180, putative	1300.51	-3.8436	0	0	DO
PF3D7_1016800	N/A	Plasmodium exported protein (PHISTc), unknown function	2864.29	-2.52473	0	0	DO
PF3D7_1026600	N/A	conserved Plasmodium protein, unknown function	12901.3	-2.77833	0	0	DO
PF3D7_1027300	nPrx	peroxiredoxin	8555.94	-1.98388	0	0	DO
PF3D7_1028700	MTRAP	merozoite TRAP-like protein	2320.15	-2.73537	0	0	DO
PF3D7_1035300	GLURP	glutamate-rich protein GLURP	1746.87	-3.02342	0	0	DO
PF3D7_1035400	MSP3	merozoite surface protein 3	5356.48	-3.21626	0	0	DO
PF3D7_1035500	MSP6	merozoite surface protein 6	5056.2	-3.66872	0	0	DO
PF3D7_1035700	DBLMSP	duffy binding-like merozoite surface protein	2786.62	-3.18888	0	0	DO
PF3D7_1035900	M566	probable protein, unknown function	1618.61	-3.76696	0	0	DO
PF3D7_1102800	ETRAMP11.2	early transcribed membrane protein 11.2	55886.9	-3.06035	0	0	DO
PF3D7_1125800	N/A	kelch domain-containing protein, putative	1843.09	-3.39494	0	0	DO
[truncated: 5,268 more rows]

## Sheet: DE HS vs WT
Table S3E. Differential expression between HS treated- and untreated -aTc TetR-PfGCN5:GFP parasites
[truncated: 5,314 more rows]

[truncated: 2 more sheets: Overlaps up, Overlaps down]
