# Supplementary material for: Plasmodium falciparum GCN5 plays a key role in regulating artemisinin resistance-related stress responses
Source: Antimicrob Agents Chemother. 2023 Sep 13;67(10):e00577-23. doi: 10.1128/aac.00577-23 (PMC10583690; doi:10.1128/aac.00577-23)
Supplement: Table S4 — Expression patterns by comparing -aTc and +aTc TetR-PfGCN5:GFP parasites under three stress conditions. [file aac.00577-23-s0005.xlsx]

## Sheet: cluster I-V DHA
Table S4A. Expression patterns among -aTc and +aTc TetR-PfGCN5::GFP parasites under DHA treatment
Cluster	Gene ID	+aTc	-aTc	+aTc DHA	-aTc DHA	Gene Name or Symbol	Product Description
1	PF3D7_0112900	1.55925	1.48567	1.56697	1.22198	N/A	Plasmodium exported protein, unknown function
1	PF3D7_0217500	271.129	338.377	309.882	236.504	CDPK1	calcium-dependent protein kinase 1
1	PF3D7_0310600	24.692	25.3801	24.8516	20.7783	EIF3K	eukaryotic translation initiation factor 3 subunit K, putative
1	PF3D7_0322700	11.1413	11.3564	11.1215	9.78978	N/A	conserved Plasmodium protein, unknown function
1	PF3D7_0409000	1.15813	1.62576	1.31277	1.3244	N/A	conserved Plasmodium protein, unknown function
1	PF3D7_0511500	99.5452	105.853	98.4899	76.6411	N/A	RNA pseudouridylate synthase, putative
1	PF3D7_0517200	31.2441	36.1882	50.6741	29.9783	N/A	conserved Plasmodium protein, unknown function
1	PF3D7_0517300	74.336	73.3658	70.3582	58.1196	SR1	serine/arginine-rich splicing factor 1
1	PF3D7_0520600	32.1267	33.2755	30.8333	26.7585	Ap4AH	bis(5'-nucleosyl)-tetraphosphatase [asymmetrical]
1	PF3D7_0524000	169.162	166.913	162.018	139.232	KASbeta	karyopherin beta
1	PF3D7_0621300	24.3526	25.4903	25.4127	19.5368	PUF3	mRNA-binding protein PUF3
1	PF3D7_0625400	25.4662	24.1199	25.5422	19.0973	N/A	conserved Plasmodium protein, unknown function
1	PF3D7_0626200	1.91401	2.24065	2.03821	1.61344	N/A	conserved Plasmodium protein, unknown function
1	PF3D7_0710700	44.139	44.4649	43.842	35.9825	N/A	conserved Plasmodium protein, unknown function
1	PF3D7_0711200	2.53115	2.70228	2.99837	2.22953	N/A	conserved Plasmodium protein, unknown function
1	PF3D7_0716100	34.7106	35.7781	33.1713	27.533	SDA1	protein SDA1, putative
1	PF3D7_0724500	4.84502	5.11619	5.21998	4.22951	N/A	conserved Plasmodium protein, unknown function
1	PF3D7_0727900	9.0471	8.76837	8.58199	7.4802	N/A	conserved Plasmodium protein, unknown function
1	PF3D7_0806600	18.5429	18.2411	18.8022	15.3437	N/A	kinesin-like protein, putative
1	PF3D7_0818700	39.4718	38.5564	38.7786	33.5011	N/A	DNA helicase, putative
1	PF3D7_0820500	24.466	25.5942	25.5097	21.9553	YIF1	protein transport protein YIF1, putative
1	PF3D7_0823300	69.0402	41.1288	62.167	36.0864	GCN5	histone acetyltransferase GCN5
1	PF3D7_0824800	21.3357	22.159	20.5396	18.1673	N/A	conserved Plasmodium membrane protein, unknown function
1	PF3D7_0831700	289.689	306.261	407.868	233.912	HSP70x	heat shock protein 70
1	PF3D7_0902300	55.2975	50.5968	50.5253	30.4344	FIKK9.4	serine/threonine protein kinase, FIKK family
1	PF3D7_0916700	43.4375	46.8442	40.8318	34.164	HoMu	RNA-binding protein musashi, putative
1	PF3D7_0934200	70.3688	74.8968	80.1202	63.7752	N/A	conserved protein, unknown function
1	PF3D7_0936000	257.021	269.124	305.784	224.484	REX2	ring-exported protein 2
1	PF3D7_1012800	1.41953	1.88533	1.45459	1.46238	N/A	conserved Plasmodium protein, unknown function
1	PF3D7_1018700	29.4902	29.4266	28.3628	22.6912	N/A	conserved Plasmodium protein, unknown function
1	PF3D7_1018800	4.06438	5.03659	4.44705	4.1581	N/A	conserved protein, unknown function
1	PF3D7_1018900	1.67437	1.92818	1.77692	1.51221	N/A	conserved Plasmodium protein, unknown function
1	PF3D7_1038800	19.9126	20.2859	20.6821	16.5368	N/A	RESA-like protein with PHIST and DnaJ domains
1	PF3D7_1103000	5.88555	5.92647	5.75061	4.3789	N/A	conserved Plasmodium protein, unknown function
1	PF3D7_1109400	44.0095	43.2016	47.5105	37.0876	ENP1	essential nuclear protein 1, putative
1	PF3D7_1110300	16.2793	15.5703	16.7766	13.3503	N/A	G-patch domain-containing protein, putative
1	PF3D7_1126500	24.4833	22.4893	23.0304	18.4937	N/A	WD repeat-containing protein, putative
1	PF3D7_1127000	5.59033	6.03625	5.71953	4.89767	N/A	protein phosphatase, putative
1	PF3D7_1204100	6.13362	8.02468	7.74304	6.68736	N/A	conserved Plasmodium protein, unknown function
1	PF3D7_1204200	3.54215	4.63332	4.37482	3.59159	N/A	conserved Plasmodium protein, unknown function
1	PF3D7_1216300	31.6259	34.583	33.3853	29.9801	SRP19	signal recognition particle subunit SRP19
1	PF3D7_1225700	23.9454	24.5265	24.9258	20.6179	N/A	VAC14 domain-containing protein, putative
1	PF3D7_1229100	130.201	126.518	130.093	105.886	MRP2	multidrug resistance-associated protein 2
1	PF3D7_1232400	65.735	73.5555	62.577	47.5652	N/A	CWC16 domain-containing protein, putative
1	PF3D7_1234500	10.2627	12.5036	11.3559	9.89223	N/A	conserved Plasmodium protein, unknown function
1	PF3D7_1246300	34.647	33.9267	32.8269	26.3746	KIC4	protein KIC4
1	PF3D7_1247900	30.4688	31.5216	28.9314	24.1074	UTP11	U3 small nucleolar RNA-associated protein 11, putative
1	PF3D7_1248600	11.3048	12.4242	10.7687	8.47688	N/A	conserved Plasmodium protein, unknown function
1	PF3D7_1302700	34.1425	33.1746	33.6545	28.2533	N/A	ATP-dependent RNA helicase DHR1, putative
1	PF3D7_1308200	77.7428	75.2177	77.7118	60.5377	cpsSII	carbamoyl phosphate synthetase
1	PF3D7_1323900	34.9914	36.1757	34.7057	30.4353	N/A	protein BCP1, putative
1	PF3D7_1329500	88.5903	96.9857	99.0898	81.4646	N/A	conserved protein, unknown function
1	PF3D7_1353200	150.373	157.038	139.296	99.544	MAHRP2	membrane associated histidine-rich protein 2
1	PF3D7_1358100	78.636	76.3176	74.2452	60.8864	N/A	Sas10 domain-containing protein, putative
1	PF3D7_1405900	30.6392	31.1878	29.6981	26.3202	N/A	RNA-binding protein, putative
1	PF3D7_1408500	16.8262	18.4674	18.6361	15.6132	N/A	conserved Plasmodium protein, unknown function
1	PF3D7_1433000	19.4417	20.5315	18.7849	16.0602	NOP10	H/ACA ribonucleoprotein complex subunit 3, putative
1	PF3D7_1445200	34.867	34.5845	39.3055	27.584	MAK5	ATP-dependent RNA helicase MAK5, putative
1	PF3D7_1447300	3.28543	3.8976	4.2228	3.02818	N/A	ribosomal protein S14, mitochondrial, putative
1	PF3D7_1450300	12.0434	12.8725	13.7756	9.65133	CPR	NADPH--cytochrome P450 reductase, putative
1	PF3D7_1452100	3.9804	4.91153	4.29482	3.59755	LRR3	leucine-rich repeat protein
1	PF3D7_1457300	53.4049	52.9928	50.1401	37.5832	N/A	MA3 domain-containing protein, putative
1	PF3D7_1457400	7.91462	8.20891	8.16871	5.77545	N/A	conserved Plasmodium protein, unknown function
1	PF3D7_1472000	6.80217	7.1932	6.64469	6.12897	ISY1	pre-mRNA-splicing factor ISY1, putative
1	PF3D7_1476000	22.0958	23.5073	24.9907	20.0847	N/A	conserved Plasmodium protein, unknown function
2	PF3D7_0104500	11.806	13.2563	24.5131	22.9958	N/A	conserved protein, unknown function
2	PF3D7_0106400	19.8688	22.4959	39.4332	35.8044	N/A	pre-rRNA-processing protein TSR2, putative
2	PF3D7_0111600	1.0094	1.45356	3.81739	2.63037	N/A	conserved Plasmodium protein, unknown function
2	PF3D7_0113000	30.5317	37.3022	269.194	168.842	GARP	glutamic acid-rich protein GARP
2	PF3D7_0201600	31.4547	31.9914	64.5397	44.4519	RLP1	PHISTb domain-containing RESA-like protein 1
2	PF3D7_0201900	17.2429	15.567	149.655	120.922	EMP3	erythrocyte membrane protein 3
2	PF3D7_0202000	998.209	1041.41	2381.06	1889.86	KAHRP	knob-associated histidine-rich protein
2	PF3D7_0208700	4.6493	6.27539	16.4858	15.4458	N/A	SHS2 domain-containing protein, putative
2	PF3D7_0208800	2.81024	3.10103	6.02525	5.7072	N/A	protein P22, putative
2	PF3D7_0210000	45.4144	47.1315	108.198	96.7308	Sec61-gamma	secretory complex protein 61 gamma subunit
2	PF3D7_0211800	26.5783	27.4844	56.0269	52.6551	AsnRS	asparagine--tRNA ligase
2	PF3D7_0213800	0.91533	1.68257	3.54142	3.42354	N/A	conserved protein, unknown function
2	PF3D7_0217700	8.01996	8.41152	15.7517	13.2828	N/A	E2F-associated phosphoprotein, putative
2	PF3D7_0217800	55.2452	56.8187	125.766	106.67	RPS26	40S ribosomal protein S26
2	PF3D7_0218600	5.2743	6.87246	18.9006	19.1337	N/A	patatin-like phospholipase, putative
2	PF3D7_0301400	1.79064	2.46306	6.93301	5.53271	N/A	Plasmodium exported protein, unknown function
2	PF3D7_0306800	24.9	27.6973	62.0618	56.3935	CCT2	T-complex protein 1 subunit beta
2	PF3D7_0307200	111.686	114.326	234.031	219.483	N/A	60S ribosomal protein L7, putative
2	PF3D7_0310500	8.29944	8.63351	18.0837	17.4642	DHX57	ATP-dependent RNA helicase DHX57, putative
2	PF3D7_0312800	64.5889	69.6718	126.267	104.868	N/A	60S ribosomal protein L26, putative
2	PF3D7_0312900	5.51689	7.73176	10.8947	7.23167	N/A	hypothetical protein
2	PF3D7_0314300	0.614655	0.846673	1.53355	1.42707	DER1-2	DER1-like protein
2	PF3D7_0314400	3.88212	4.59993	11.4514	11.3623	PPP6	serine/threonine protein phosphatase 6, putative
2	PF3D7_0316600	23.8829	25.8794	68.1098	55.0658	FNT	formate-nitrite transporter
2	PF3D7_0317600	75.1202	80.7652	142.243	125.934	RPS11	40S ribosomal protein S11, putative
2	PF3D7_0317800	6.64563	7.45299	14.4714	14.4106	N/A	26S proteasome non-ATPase regulatory subunit 9, putative
2	PF3D7_0321000	11.1942	12.9528	29.682	28.0916	N/A	conserved protein, unknown function
2	PF3D7_0322400	12.0213	14.3799	22.5864	22.5181	N/A	regulator of initiation factor 2 (eIF2)
2	PF3D7_0322900	87.9928	94.1589	186.106	161.844	RPS3A	40S ribosomal protein S3A, putative
2	PF3D7_0323000	4.2893	5.24817	18.6354	16.7321	TMA7	translation machinery-associated protein 7, putative
2	PF3D7_0323100	3.37912	3.89543	12.5222	12.2219	N/A	conserved Plasmodium protein, unknown function
2	PF3D7_0323200	1.67232	2.36435	4.21211	3.63188	N/A	conserved Plasmodium protein, unknown function
2	PF3D7_0323600	4.17025	4.5568	8.58481	8.59175	N/A	BSD domain-containing protein, putative
2	PF3D7_0404500	3.16915	3.56784	6.65565	5.24325	P52	6-cysteine protein P52
2	PF3D7_0404600	2.36076	3.09178	19.0929	11.6399	N/A	conserved Plasmodium membrane protein, unknown function
2	PF3D7_0405500	7.68709	7.96242	15.6077	14.0199	N/A	conserved Plasmodium protein, unknown function
2	PF3D7_0409400	12.453	12.6951	24.1229	24.0943	DnaJ	chaperone protein DnaJ
2	PF3D7_0410900	5.67242	6.26625	18.18	16.835	N/A	conserved Plasmodium protein, unknown function
2	PF3D7_0411000	9.88225	9.9231	58.5387	55.0323	N/A	conserved Plasmodium protein, unknown function
2	PF3D7_0415900	77.4359	83.5135	155.415	141.327	N/A	60S ribosomal protein L15, putative
2	PF3D7_0417300	11.902	13.2753	26.6082	24.0866	N/A	LETM1-like protein, putative
2	PF3D7_0419900	29.2974	30.1838	44.1405	33.3416	N/A	phosphatidylinositol 4-kinase, putative
2	PF3D7_0421100	0.58396	0.654359	1.14947	1.14867	VAR	erythrocyte membrane protein 1, PfEMP1
2	PF3D7_0422200	6.93164	8.31053	19.9512	19.5498	N/A	erythrocyte membrane-associated antigen
2	PF3D7_0500800	23.4795	28.7361	96.0371	95.7424	MESA	mature parasite-infected erythrocyte surface antigen
2	PF3D7_0501000	18.8092	21.4727	88.5598	79.9031	N/A	Plasmodium exported protein, unknown function
2	PF3D7_0503800	42.0275	46.2663	92.3813	80.694	RPL31	60S ribosomal protein L31
2	PF3D7_0507100	130.178	135.81	257.339	231.784	RPL4	60S ribosomal protein L4
2	PF3D7_0508300	3.01114	3.45399	8.33802	7.99699	TPT	triose phosphate transporter
2	PF3D7_0508400	2.12553	2.67035	5.23993	4.7534	N/A	conserved protein, unknown function
2	PF3D7_0511000	40.8095	43.2407	87.3113	69.6345	TCTP	translationally-controlled tumor protein homolog
2	PF3D7_0511800	28.903	31.2733	61.7229	55.6944	INO1	inositol-3-phosphate synthase
2	PF3D7_0511900	0.984316	1.16662	3.12439	1.62582	N/A	conserved Plasmodium protein, unknown function
2	PF3D7_0512200	2.49236	3.33759	7.75079	7.64251	GS	glutathione synthetase
2	PF3D7_0512700	4.69302	5.43549	20.0899	19.1485	OPRT	orotate phosphoribosyltransferase
2	PF3D7_0516200	50.2465	52.7293	104.765	91.6527	RPS11	40S ribosomal protein S11
2	PF3D7_0516300	11.3582	12.3469	25.9485	19.5545	N/A	tRNA pseudouridine synthase, putative
2	PF3D7_0516900	93.046	103.289	185.42	161.3	RPL2	60S ribosomal protein L2
2	PF3D7_0517100	5.75288	9.1187	12.7197	8.37574	N/A	conserved protein, unknown function
2	PF3D7_0517600	2.75327	3.4007	5.83769	5.59051	CPbeta	F-actin-capping protein subunit beta, putative
2	PF3D7_0520800	5.52534	6.03947	12.0696	12.0939	N/A	conserved protein, unknown function
2	PF3D7_0526700	5.02257	5.63692	12.7563	12.6932	N/A	conserved protein, unknown function
2	PF3D7_0532300	43.4542	47.1087	253.093	189.448	N/A	Plasmodium exported protein (PHISTb), unknown function
2	PF3D7_0532400	9.12972	10.3296	81.4058	60.201	LyMP	lysine-rich membrane-associated PHISTb protein
2	PF3D7_0532500	1.07927	1.46448	8.50974	7.51191	N/A	Plasmodium exported protein, unknown function
2	PF3D7_0603300	4.595	5.06484	10.0445	9.62387	DHODH	dihydroorotate dehydrogenase
2	PF3D7_0614300	15.1761	15.1697	47.7066	38.0102	MFR1	major facilitator superfamily-related transporter, putative
2	PF3D7_0614400	7.78147	8.00634	18.8611	13.9119	CWF7	pre-mRNA-splicing factor CWF7, putative
2	PF3D7_0617000	3.75484	3.64209	7.86219	7.1641	TOM40	mitochondrial import receptor subunit TOM40, putative
2	PF3D7_0618200	15.1576	17.0473	37.4666	34.6541	N/A	conserved protein, unknown function
2	PF3D7_0618700	3.51173	4.68123	7.50141	7.39022	N/A	trafficking protein particle complex subunit 6A, putative
2	PF3D7_0619500	2.49814	3.36176	8.16723	8.00947	ACS12	acyl-CoA synthetase
2	PF3D7_0621200	26.7969	28.9708	103.716	97.7242	PDX1	pyridoxine biosynthesis protein PDX1
2	PF3D7_0626000	6.07119	6.27092	12.0075	9.27328	N/A	conserved Plasmodium protein, unknown function
2	PF3D7_0631400	1.47744	1.92027	10.0713	9.69576	MC-2TM	Pfmc-2TM Maurer's cleft two transmembrane protein
2	PF3D7_0702500	42.6039	41.4003	99.0029	76.0044	N/A	Plasmodium exported protein, unknown function
2	PF3D7_0708600	1.63321	1.4899	3.46155	3.45437	IMC1d	inner membrane complex protein 1d, putative
2	PF3D7_0710600	82.9991	86.0923	172.348	131.759	RPL34	60S ribosomal protein L34
2	PF3D7_0712600	198.25	195.905	441.716	392.038	VAR	erythrocyte membrane protein 1, PfEMP1
2	PF3D7_0717300	8.20132	9.49129	21.4475	20.3886	N/A	transcription initiation factor IIE subunit alpha, putative
2	PF3D7_0717400	20.7362	22.3905	46.465	37.4505	N/A	queuine tRNA-ribosyltransferase, putative
2	PF3D7_0717700	41.5706	46.578	82.129	76.0587	N/A	serine--tRNA ligase, putative
2	PF3D7_0719000	5.24705	6.4333	17.1504	16.6535	N/A	conserved protein, unknown function
2	PF3D7_0719600	40.8195	44.0209	87.2526	73.2331	N/A	60S ribosomal protein L11a, putative
2	PF3D7_0723600	9.1346	10.8247	17.755	17.022	N/A	proteasome assembly chaperone 4, putative
2	PF3D7_0723900	12.7159	14.0331	23.7167	21.2732	N/A	RNA-binding protein, putative
2	PF3D7_0724100	17.0587	18.9365	33.4369	33.3982	N/A	conserved Plasmodium protein, unknown function
2	PF3D7_0807000	2.164	2.65823	4.71796	4.45933	N/A	YEATS domain-containing protein, putative
2	PF3D7_0807200	8.31455	8.76769	18.3503	16.1487	N/A	conserved Plasmodium membrane protein, unknown function
2	PF3D7_0810700	1.61013	2.22246	4.6319	4.15888	N/A	conserved Plasmodium protein, unknown function
2	PF3D7_0810800	2.40153	2.90474	19.6008	14.3318	PPPK-DHPS	hydroxymethyldihydropterin pyrophosphokinase-dihydropteroate synthase
2	PF3D7_0813800	6.60721	7.64864	13.4269	11.112	GMD	GDP-mannose 4,6-dehydratase
2	PF3D7_0821800	22.4179	22.4342	44.043	41.0405	SEC61B	protein transport protein SEC61 subunit beta, putative
2	PF3D7_0823500	2.92561	3.64925	10.0461	8.96598	IMC1i	inner membrane complex protein 1i, putative
2	PF3D7_0823600	2.35407	3.01223	5.91575	3.71364	LipB	lipoate-protein ligase B
2	PF3D7_0823700	4.06362	4.08244	9.24935	6.48244	TOM7	mitochondrial import receptor subunit TOM7, putative
2	PF3D7_0823800	5.47424	6.17547	15.5322	14.3211	N/A	DnaJ protein, putative
2	PF3D7_0825300	1.88562	2.63523	4.62869	4.4683	N/A	SAYSvFN domain-containing protein, putative
2	PF3D7_0826700	76.7897	79.3639	150.758	135.75	RACK1	receptor for activated c kinase
2	PF3D7_0830900	5.10442	4.83237	19.0957	18.1233	N/A	Plasmodium exported protein, unknown function
2	PF3D7_0831400	1.34017	1.58724	8.61727	7.75702	N/A	Plasmodium exported protein, unknown function
2	PF3D7_0903900	66.5439	70.0515	128.517	106.908	RPL32	60S ribosomal protein L32
2	PF3D7_0906700	3.75216	4.81449	7.5347	6.77758	LRR9	leucine-rich repeat protein
2	PF3D7_0906800	1.96806	2.25123	4.1323	4.16796	N/A	conserved Plasmodium protein, unknown function
2	PF3D7_0908800	2.88444	3.32347	6.35261	6.29461	N/A	mitochondrial carrier protein, putative
2	PF3D7_0913500	2.31915	2.92824	4.97173	4.80361	AMR4	protein AMR4
2	PF3D7_0913900	3.10087	3.84564	6.16128	6.00734	RRSapi	arginine--tRNA ligase, putative
2	PF3D7_0922500	49.6229	51.7474	100.977	88.7177	PGK	phosphoglycerate kinase
2	PF3D7_0932700	1.29169	1.38055	2.54676	2.53855	N/A	conserved Plasmodium protein, unknown function
2	PF3D7_0936200	1.52508	1.98639	6.95819	6.77853	N/A	Plasmodium exported protein (hyp11), unknown function
2	PF3D7_0936800	183.187	181.795	517.555	473.956	N/A	Plasmodium exported protein (PHISTc), unknown function
2	PF3D7_1001000	1.00287	1.01989	10.2897	9.81248	CSA-L	chondroitin sulfate A ligand
2	PF3D7_1001400	56.6099	52.1133	85.8907	61.8529	XL1	exported lipase 1
2	PF3D7_1004000	92.1812	96.4943	202.669	170.743	N/A	60S ribosomal protein L13, putative
2	PF3D7_1010700	13.8926	15.6678	47.6484	45.2802	N/A	dolichyl-phosphate-mannose--protein mannosyltransferase, putative
2	PF3D7_1011600	1.57364	1.92205	4.7897	4.31818	N/A	heptatricopeptide repeat-containing protein, putative
2	PF3D7_1015900	140.972	157.024	372.083	336.972	ENO	enolase
2	PF3D7_1016300	67.1661	75.6737	186.261	132.896	GBP130	GBP130 protein
2	PF3D7_1022000	8.48439	8.98316	19.5222	18.1985	N/A	RNA-binding protein UIS12, putative
2	PF3D7_1026000	33.5341	37.3124	76.6714	68.8865	N/A	conserved Plasmodium protein, unknown function
2	PF3D7_1027800	135.452	141.675	286.477	254.94	RPL3	60S ribosomal protein L3
2	PF3D7_1028000	5.89176	7.12161	18.6954	15.4809	N/A	methyltransferase, putative
2	PF3D7_1028100	1.03223	1.57419	2.72458	2.36657	PPO	protoporphyrinogen oxidase
2	PF3D7_1031600	9.83625	10.631	24.0187	23.3758	GEXP15	protein GEXP15
2	PF3D7_1033400	38.3459	41.8101	95.4927	88.345	HAD1	haloacid dehalogenase-like hydrolase
2	PF3D7_1035800	2.95112	2.764	24.2822	16.2496	M712	probable protein, unknown function
2	PF3D7_1037300	29.9959	31.932	57.1755	48.9907	AAC1	ADP,ATP carrier protein 1
2	PF3D7_1037800	1.19931	1.65054	2.7846	2.72961	N/A	dynein intermediate chain, putative
2	PF3D7_1038100	4.5295	4.94973	8.98601	8.55351	N/A	GDP dissociation inhibitor, putative
2	PF3D7_1039000	23.2561	23.0838	50.8816	39.9654	FIKK10.2	serine/threonine protein kinase, FIKK family
2	PF3D7_1103100	118.7	129.949	296.351	234.746	RPP1	60S acidic ribosomal protein P1, putative
2	PF3D7_1104200	25.3171	27.2409	47.9696	43.6427	SNF2L	chromatin remodeling protein
2	PF3D7_1104400	18.1093	19.0339	37.5281	37.0285	Trx-mero	thioredoxin-like mero protein
2	PF3D7_1104700	4.07589	4.90647	17.2438	16.5199	RPC25	DNA-directed RNA polymerase III subunit RPC8, putative
2	PF3D7_1104800	2.12585	2.84486	10.5168	10.1491	N/A	metabolite/drug transporter, putative
2	PF3D7_1106900	4.54952	6.058	11.5148	10.9061	N/A	conserved Plasmodium protein, unknown function
2	PF3D7_1108600	43.7902	46.251	100.428	98.4827	ERC	endoplasmic reticulum-resident calcium binding protein
2	PF3D7_1108900	2.61625	3.58442	8.47214	7.05056	N/A	tetratricopeptide repeat protein, putative
2	PF3D7_1109100	2.84202	3.77228	5.90139	4.85066	N/A	conserved Plasmodium protein, unknown function
2	PF3D7_1109200	4.04876	4.99521	9.0558	6.14494	N/A	conserved Plasmodium protein, unknown function
2	PF3D7_1109900	66.7068	67.2001	113.568	85.5978	RPL36	60S ribosomal protein L36
2	PF3D7_1115300	7.76034	8.62839	15.6212	10.9844	FP2B	cysteine proteinase falcipain 2b
2	PF3D7_1115700	18.0645	15.6221	35.232	31.5237	FP2A	cysteine proteinase falcipain 2a
2	PF3D7_1120100	70.2761	76.326	168.999	131.045	PGM1	phosphoglycerate mutase, putative
2	PF3D7_1124700	5.80638	7.87679	23.6693	22.6908	MGE1	GrpE protein homolog, mitochondrial, putative
2	PF3D7_1126300	5.94793	7.65601	14.3156	13.1013	N/A	DnaJ protein, putative
2	PF3D7_1130100	81.4573	88.4003	152.668	117.836	RPL38	60S ribosomal protein L38
2	PF3D7_1131900	0.477411	0.830453	1.24584	1.22925	N/A	conserved Plasmodium protein, unknown function
2	PF3D7_1134500	5.45458	6.62774	12.2554	10.0783	N/A	alpha/beta hydrolase, putative
2	PF3D7_1135400	15.7177	16.7632	30.9765	24.5279	N/A	HotDog domain-containing protein, putative
2	PF3D7_1139300	24.9768	23.6447	86.4834	64.4744	AP2-G5	AP2 domain transcription factor AP2-G5
2	PF3D7_1142500	36.1077	37.9322	73.8646	62.0328	RPL28	60S ribosomal protein L28
2	PF3D7_1143400	16.7868	17.8062	31.6609	26.5385	N/A	translation initiation factor eIF-1A, putative
2	PF3D7_1144200	9.02545	10.9107	22.3913	21.3409	N/A	conserved Plasmodium protein, unknown function
2	PF3D7_1144300	35.4458	38.0624	117.231	84.4991	RPL41	60S ribosomal protein L41
2	PF3D7_1144400	2.73289	3.8788	5.4484	5.3967	N/A	conserved Plasmodium protein, unknown function
2	PF3D7_1148700	39.6779	40.9985	133.628	95.6119	GEXP12	Plasmodium exported protein (PHISTc), unknown function
2	PF3D7_1214300	7.59017	8.18631	14.936	13.3236	N/A	geranylgeranyl transferase type-2 subunit beta, putative
2	PF3D7_1216200	13.6799	13.885	27.0148	27.413	N/A	glycerol-3-phosphate dehydrogenase [NAD(+)], putative
2	PF3D7_1231600	13.684	16.1602	25.657	25.41	PRP2	pre-mRNA-splicing factor ATP-dependent RNA helicase PRP2, putative
2	PF3D7_1234400	0.868082	1.32718	2.04562	1.50424	MiGS	microgamete surface protein MiGS, putative
2	PF3D7_1236100	18.3055	22.188	86.3109	76.4553	CARP	clustered-asparagine-rich protein
2	PF3D7_1244800	15.8461	17.2589	30.2094	28.2712	N/A	translation machinery-associated protein 46, putative
2	PF3D7_1248800	1.94787	5.34673	11.7661	10.5251	N/A	conserved Plasmodium protein, unknown function
2	PF3D7_1301400	55.0957	53.924	220.663	154.784	HYP12	Plasmodium exported protein (hyp12), unknown function
2	PF3D7_1303300	1.475	1.92504	3.81773	3.81803	N/A	conserved Plasmodium protein, unknown function
2	PF3D7_1308900	14.4117	16.0418	46.1211	40.5903	DCP2	mRNA-decapping enzyme 2, putative
2	PF3D7_1309100	67.1584	71.5296	134.308	116.066	N/A	60S ribosomal protein L24, putative
2	PF3D7_1315700	7.65779	8.72409	15.8907	15.1003	GCD14	tRNA (adenine(58)-N(1))-methyltransferase catalytic subunit TRM61, putative
2	PF3D7_1317400	3.35519	3.84958	13.9994	14.1279	N/A	zinc finger protein, putative
2	PF3D7_1322900	3.77437	4.55621	8.2134	7.9484	N/A	conserved protein, unknown function
2	PF3D7_1323000	9.70705	11.0553	16.8758	11.6123	FabZ	beta-hydroxyacyl-ACP dehydratase
2	PF3D7_1323100	58.5094	62.4625	132.699	109.205	N/A	60S ribosomal protein L6, putative
2	PF3D7_1323200	12.2142	13.9399	33.6791	29.0392	N/A	V-type proton ATPase subunit G, putative
2	PF3D7_1323500	8.41683	8.4201	17.542	15.7838	PMV	plasmepsin V
2	PF3D7_1324000	8.69122	9.89081	18.8639	17.1587	N/A	conserved Plasmodium protein, unknown function
2	PF3D7_1327000	4.33556	4.76508	8.30309	8.26785	N/A	conserved protein, unknown function
2	PF3D7_1331700	15.9696	16.9629	37.2477	32.0376	N/A	glutamine--tRNA ligase, putative
2	PF3D7_1334200	17.2107	17.9203	42.3909	36.2989	N/A	chaperone binding protein, putative
2	PF3D7_1336900	8.88903	10.0654	17.1466	16.6105	cTrpRS	tryptophan--tRNA ligase
2	PF3D7_1340600	18.5869	18.4444	35.6604	36.0491	DBR1	RNA lariat debranching enzyme, putative
2	PF3D7_1341200	63.1822	70.9078	133.822	106.272	N/A	60S ribosomal protein L18, putative
2	PF3D7_1341300	40.6973	45.6671	91.4431	75.778	N/A	60S ribosomal protein L18-2, putative
2	PF3D7_1342000	110.968	119.657	244.778	208.928	N/A	40S ribosomal protein S6
2	PF3D7_1344800	5.90938	6.48476	13.9643	13.5665	ATCase	aspartate carbamoyltransferase
2	PF3D7_1346100	33.0717	35.8834	69.5065	64.2097	SEC61A	protein transport protein SEC61 subunit alpha
2	PF3D7_1346400	20.0867	22.5424	39.9531	39.1977	N/A	VPS13 domain-containing protein, putative
2	PF3D7_1353100	111.688	103.537	146.614	108.881	N/A	Plasmodium exported protein, unknown function
2	PF3D7_1354500	13.2611	15.1793	33.3773	32.5484	ADSS	adenylosuccinate synthetase
2	PF3D7_1354700	1.2268	2.63159	3.70031	3.50724	N/A	conserved Plasmodium protein, unknown function
2	PF3D7_1356700	1.91604	2.39176	4.68645	4.65142	N/A	DnaJ protein, putative
2	PF3D7_1357900	5.2366	6.60376	21.9052	21.8497	N/A	pyrroline-5-carboxylate reductase, putative
2	PF3D7_1358800	62.0348	67.5826	128.676	111.749	RPS15	40S ribosomal protein S15
2	PF3D7_1358900	6.19934	6.46088	13.4059	13.5202	N/A	GTP-binding protein, putative
2	PF3D7_1360400	8.09567	10.8095	15.4221	14.7835	N/A	conserved Plasmodium protein, unknown function
2	PF3D7_1365200	5.64203	5.21315	16.182	14.1687	N/A	conserved protein, unknown function
2	PF3D7_1365400	2.00496	2.10316	4.45472	4.43373	UBA4	adenylyltransferase and sulfurtransferase UBA4, putative
2	PF3D7_1367800	0.56302	1.2964	1.88563	1.6312	PSOP2	secreted ookinete protein, putative
2	PF3D7_1368200	12.4229	13.6259	30.2662	26.7999	ABCE1	ABC transporter E family member 1, putative
2	PF3D7_1368300	1.15381	1.71398	3.62323	3.45209	N/A	conserved Plasmodium protein, unknown function
2	PF3D7_1368600	2.74804	3.41058	16.2332	16.6101	TIM9	mitochondrial import inner membrane translocase subunit TIM9, putative
2	PF3D7_1370300	164.109	164.516	311.056	254.945	MAHRP1	membrane associated histidine-rich protein 1
2	PF3D7_1372000	5.46598	4.4033	19.6227	19.7588	N/A	Plasmodium exported protein (PHISTa), unknown function
2	PF3D7_1372200	118.901	140.847	393.453	346.059	HRPIII	histidine-rich protein III
2	PF3D7_1402500	34.0199	36.6968	74.9932	65.4328	N/A	ribosomal protein S27a, putative
2	PF3D7_1402700	9.38736	9.84736	23.778	23.3156	SR140	U2 snRNP-associated SURP motif-containing protein, putative
2	PF3D7_1402800	17.3548	17.5954	36.4908	35.2747	N/A	conserved Plasmodium protein, unknown function
2	PF3D7_1402900	2.01446	1.96232	4.57164	3.98358	N/A	conserved Plasmodium protein, unknown function
2	PF3D7_1404100	8.28965	9.02582	19.0387	18.8099	N/A	cytochrome c, putative
2	PF3D7_1408200	44.5239	49.3182	85.5497	62.2373	AP2-G2	AP2 domain transcription factor AP2-G2
2	PF3D7_1408600	90.5684	99.5732	199.589	162.053	N/A	40S ribosomal protein S8e, putative
2	PF3D7_1412700	4.25685	5.00903	9.79035	9.29394	N/A	AAA family ATPase, putative
2	PF3D7_1414300	81.5453	88.4348	165.566	152.046	N/A	60S ribosomal protein L10, putative
2	PF3D7_1421200	58.3818	65.5179	130.842	113.238	RPS25	40S ribosomal protein S25
2	PF3D7_1421400	6.47797	7.05677	13.2284	12.1833	RPC34	DNA-directed RNA polymerase III subunit RPC6, putative
2	PF3D7_1421500	4.56492	4.36431	8.76459	8.62303	TIM8	mitochondrial import inner membrane translocase subunit TIM8, putative
2	PF3D7_1421600	5.42961	6.45931	11.2136	10.6694	N/A	conserved Plasmodium protein, unknown function
2	PF3D7_1424100	61.0786	63.7687	130.865	109.59	RPL5	60S ribosomal protein L5, putative
2	PF3D7_1424400	59.3788	63.6155	138.324	114.517	N/A	60S ribosomal protein L7-3, putative
2	PF3D7_1425900	10.284	11.1915	22.0582	18.22	N/A	protein HGH1, putative
2	PF3D7_1426000	98.2504	100.178	186.789	152.279	RPL21	60S ribosomal protein L21
2	PF3D7_1426100	46.4973	50.5953	91.8927	74.8866	BTF3	transcription factor BTF3, putative
2	PF3D7_1426200	16.6396	18.9819	47.54	42.7891	PRMT1	protein arginine N-methyltransferase 1
2	PF3D7_1429400	4.33469	4.86324	12.5029	9.89312	N/A	rRNA (adenosine-2'-O-)-methyltransferase, putative
2	PF3D7_1431700	72.7223	78.8679	135.522	113.946	N/A	60S ribosomal protein L14, putative
2	PF3D7_1436000	12.869	13.9595	54.7913	46.4026	GPI	glucose-6-phosphate isomerase
2	PF3D7_1439800	14.2677	16.1076	34.9527	34.0808	N/A	vesicle-associated membrane protein, putative
2	PF3D7_1439900	35.6383	36.5327	69.7203	68.2857	TIM	triosephosphate isomerase
2	PF3D7_1441200	24.9148	26.6211	48.0125	39.7997	N/A	60S ribosomal protein L1, putative
2	PF3D7_1445100	12.6684	12.3012	26.7513	21.0816	N/A	histidine--tRNA ligase, putative
2	PF3D7_1446100	6.93622	9.32613	14.8184	10.7539	N/A	conserved Plasmodium protein, unknown function
2	PF3D7_1446200	30.8114	33.9834	108.049	87.7222	LAP	M17 leucyl aminopeptidase
2	PF3D7_1446900	6.14585	6.70175	11.4986	9.41579	N/A	glutaminyl-peptide cyclotransferase, putative
2	PF3D7_1447000	75.7543	82.8634	168.338	154.853	N/A	40S ribosomal protein S5
2	PF3D7_1447400	2.61694	2.88908	11.8225	10.8147	N/A	conserved Plasmodium protein, unknown function
2	PF3D7_1449500	3.95863	4.85089	10.5755	10.3501	ApiAP2	AP2 domain transcription factor AP2-O5, putative
2	PF3D7_1450900	1.98008	2.8753	4.93879	4.33237	N/A	acetyl-CoA acetyltransferase, putative
2	PF3D7_1451000	11.0051	14.85	27.6437	18.5433	N/A	conserved Plasmodium protein, unknown function
2	PF3D7_1453600	0.92039	1.09197	2.15651	1.90178	N/A	RAP protein, putative
2	PF3D7_1454600	2.53729	2.82813	6.30277	6.24529	N/A	ribosomal protein S11, mitochondrial, putative
2	PF3D7_1457000	24.0637	24.5719	46.5221	44.9819	SPP	signal peptide peptidase
2	PF3D7_1457100	4.25366	4.75304	17.7118	13.9926	N/A	conserved Plasmodium protein, unknown function
2	PF3D7_1459500	0.434662	0.629056	1.06952	0.845831	N/A	conserved Plasmodium protein, unknown function
2	PF3D7_1460200	2.75286	4.09688	6.68086	6.54233	N/A	conserved protein, unknown function
2	PF3D7_1460300	46.9942	52.3161	95.8931	88.2497	RPL29	60S ribosomal protein L29, putative
2	PF3D7_1463700	5.08311	6.64909	11.0737	10.7462	CYC1	cyclin 1
2	PF3D7_1465900	97.2942	99.3589	187.65	156.188	N/A	40S ribosomal protein S3
2	PF3D7_1468900	7.25744	7.7661	14.0845	14.0305	N/A	zinc finger protein, putative
2	PF3D7_1470600	6.78808	7.24521	18.7408	18.0812	N/A	RAP protein, putative
2	PF3D7_1475100	1.81253	2.17114	5.95722	5.24899	N/A	conserved Plasmodium protein, unknown function
2	PF3D7_1476200	1.2109	1.79529	17.4801	13.6105	N/A	Plasmodium exported protein (PHISTb), unknown function
2	PF3D7_1477500	11.4841	10.7707	53.9856	40.4844	N/A	Plasmodium exported protein (PHISTb), unknown function
2	PF3D7_1478600	11.6707	11.4514	29.7262	28.4669	PTP3	EMP1-trafficking protein
3	PF3D7_0103400	23.9119	23.4773	18.0514	25.4196	N/A	zinc-carboxypeptidase, putative
3	PF3D7_0104400	10.2887	10.2118	7.62923	11.7938	LytB	4-hydroxy-3-methylbut-2-enyl diphosphate reductase
3	PF3D7_0105800	9.0852	9.11636	6.30831	9.82438	N/A	cyclin-dependent kinases regulatory subunit, putative
3	PF3D7_0207400	11.0797	10.748	4.60239	11.7056	SERA7	serine repeat antigen 7
3	PF3D7_0207600	101.498	99.4991	44.2077	111.244	SERA5	serine repeat antigen 5
3	PF3D7_0207700	10.7427	10.0632	4.59565	11.4035	SERA4	serine repeat antigen 4
3	PF3D7_0207900	1.47574	1.75978	0.808495	2.09175	SERA2	serine repeat antigen 2
3	PF3D7_0208000	6.63351	7.12532	4.21932	8.24062	SERA1	serine repeat antigen 1
3	PF3D7_0218100	1.97414	2.38882	1.5253	2.28632	N/A	conserved protein, unknown function
3	PF3D7_0305600	7.50771	8.16301	6.04722	10.4278	APE1	DNA-(apurinic or apyrimidinic site) endonuclease
3	PF3D7_0315200	3.93394	2.94605	2.08193	4.06479	CTRP	circumsporozoite- and TRAP-related protein
3	PF3D7_0317200	18.1652	19.1881	12.881	21.1386	CRK4	cdc2-related protein kinase 4
3	PF3D7_0319000	7.26585	7.45701	5.50294	8.21778	ATPase7	P4-type ATPase ATP7, putative
3	PF3D7_0320400	0.747569	0.804841	0.517131	1.04902	Cap380	oocyst capsule protein Cap380
3	PF3D7_0400100	2.92031	3.11177	2.19949	3.74481	VAR	erythrocyte membrane protein 1, PfEMP1
3	PF3D7_0400300	2.15152	1.69229	0.810025	2.01975	RIF	rifin
3	PF3D7_0403600	3.6952	3.9685	2.82544	4.34623	N/A	conserved Plasmodium protein, unknown function
3	PF3D7_0406800	2.42832	2.44321	1.89822	3.0868	N/A	ribosomal protein L25, putative
3	PF3D7_0413500	8.98767	9.44111	5.69374	11.8088	PGM2	phosphoglucomutase-2
3	PF3D7_0420600	8.84734	9.51089	6.50306	11.5012	N/A	conserved Plasmodium protein, unknown function
3	PF3D7_0423500	15.1747	16.5834	11.6867	20.9184	GAPM2	glideosome associated protein with multiple membrane spans 2
3	PF3D7_0504100	2.92951	2.76299	1.84964	3.04158	N/A	AN1-type zinc finger protein, putative
3	PF3D7_0505200	4.0987	3.57665	2.89756	3.99652	ALP2b	actin-like protein, putative
3	PF3D7_0505400	5.60654	6.17825	3.77306	6.17544	N/A	conserved protein, unknown function
3	PF3D7_0508100	8.99987	9.14416	6.50294	12.3709	SET9	SET domain protein, putative
3	PF3D7_0511200	4.83199	4.8228	3.32155	5.2527	SCD	stearoyl-CoA desaturase
3	PF3D7_0515700	38.8389	38.3341	23.694	39.6745	GAP40	glideosome-associated protein 40, putative
3	PF3D7_0517900	8.61304	8.48187	6.67007	10.6672	N/A	zinc finger protein, putative
3	PF3D7_0518200	7.40108	7.42554	4.91864	8.45304	MDM2	SWIB/MDM2 domain-containing protein
3	PF3D7_0525400	4.09654	3.29341	2.15881	4.0426	N/A	7-helix-1 protein
3	PF3D7_0526400	2.5479	3.06226	1.82038	3.31011	N/A	conserved Plasmodium protein, unknown function
3	PF3D7_0529400	16.1551	16.8318	13.0034	20.1871	N/A	conserved Plasmodium protein, unknown function
3	PF3D7_0530900	3.71969	3.92034	2.72739	4.43785	FRM1	formin 1
3	PF3D7_0603800	6.05832	6.11622	3.72378	6.61955	CEP76	NdP2 protein, putative
3	PF3D7_0607700	4.36932	5.26808	3.54182	6.5512	N/A	conserved Plasmodium protein, unknown function
3	PF3D7_0613400	13.4415	12.5049	10.9126	16.2368	RPL18	50S ribosomal protein L18, apicoplast, putative
3	PF3D7_0624500	3.72538	4.15142	2.98205	4.36066	APC11	anaphase-promoting complex subunit 11, putative
3	PF3D7_0704100	9.58446	10.7062	7.07619	10.4589	BTP2	basal complex transmembrane protein 2
3	PF3D7_0705400	10.6054	11.7577	8.17318	15.7781	MCM7	DNA replication licensing factor MCM7
3	PF3D7_0707200	3.57329	3.98081	2.5018	4.01478	N/A	conserved Plasmodium protein, unknown function
3	PF3D7_0717600	6.91954	8.25475	5.45951	8.87478	IMC32	inner membrane complex protein, putative
3	PF3D7_0806300	3.92549	4.01577	2.62101	4.44995	FLP	ferlin-like protein, putative
3	PF3D7_0809100	1.74363	1.89542	1.20291	2.84627	VAR	erythrocyte membrane protein 1, PfEMP1
3	PF3D7_0813200	7.95246	7.80938	6.37259	8.28305	N/A	CS domain protein, putative
3	PF3D7_0815500	3.24455	3.44809	2.27432	4.37811	N/A	conserved Plasmodium protein, unknown function
3	PF3D7_0817800	5.27187	6.32951	4.13593	6.48687	C3AP3	respiratory chain complex 3 associated protein 3
3	PF3D7_0819600	11.2516	11.729	8.63814	13.2352	N/A	ubiquitin-like protein, putative
3	PF3D7_0819700	2.12873	2.0644	1.62359	2.90042	N/A	conserved Plasmodium protein, unknown function
3	PF3D7_0821000	5.50807	5.87239	3.5791	6.69548	N/A	conserved Plasmodium protein, unknown function
3	PF3D7_0822800	9.49267	8.43506	7.07782	9.49235	SNRNP40	U5 small nuclear ribonucleoprotein 40 kDa protein, putative
3	PF3D7_0826400	3.28953	3.17587	1.90118	3.98104	CPT	cis-prenyltransferase
3	PF3D7_0828600	4.30191	4.21513	3.0962	4.39314	FT1	folate transporter 1
3	PF3D7_0902800	3.15782	3.27471	2.69645	4.90235	SERA9	serine repeat antigen 9
3	PF3D7_0908200	4.04793	4.08906	3.06305	4.85826	N/A	conserved Plasmodium protein, unknown function
3	PF3D7_0908400	3.76809	4.3025	2.59633	4.75697	N/A	conserved Plasmodium protein, unknown function
3	PF3D7_0909600	5.49844	6.42461	4.33192	6.88811	N/A	conserved protein, unknown function
3	PF3D7_0911000	4.74052	5.11929	3.85937	5.7925	N/A	phosphatidylinositol N-acetylglucosaminyltransferase, putative
3	PF3D7_0914400	6.22394	6.38253	4.42843	8.3419	KIC3	protein KIC3
3	PF3D7_0915000	7.17452	7.44145	5.74979	10.8099	NDH2	type II NADH:ubiquinone oxidoreductase
3	PF3D7_0918000	32.3396	31.0913	19.8042	32.386	GAP50	glideosome-associated protein 50
3	PF3D7_0924500	5.28675	5.49066	4.24604	6.46322	N/A	conserved Plasmodium membrane protein, unknown function
3	PF3D7_0927300	5.0034	5.10509	3.03098	6.26085	FH	fumarate hydratase
3	PF3D7_0932000	3.00326	2.58701	2.33652	2.93882	N/A	conserved Plasmodium protein, unknown function
3	PF3D7_0933700	3.19839	2.50892	2.23284	4.55431	N/A	conserved Plasmodium protein, unknown function
3	PF3D7_0934300	2.41782	2.75616	1.43343	3.27357	ATP8	ATP synthase-associated protein, putative
3	PF3D7_1000100	1.88125	2.03197	1.42964	2.71101	VAR	erythrocyte membrane protein 1, PfEMP1
3	PF3D7_1000200	1.87277	1.6739	1.14192	1.8697	RIF	rifin
3	PF3D7_1004600	4.13716	4.25477	2.69786	4.31833	N/A	conserved Plasmodium membrane protein, unknown function
3	PF3D7_1014000	1.61374	1.6476	1.05219	1.6906	FS	GDP-L-fucose synthase
3	PF3D7_1015000	3.56973	3.15318	2.75045	4.42985	N/A	FAD synthetase, putative
3	PF3D7_1015400	3.98918	4.39547	3.10111	5.03035	N/A	RMI1 domain-containing protein, putative
3	PF3D7_1019100	5.48252	6.30899	4.22817	6.51567	N/A	conserved Plasmodium protein, unknown function
3	PF3D7_1020300	3.59824	3.50806	2.24289	4.07295	N/A	cytoplasmic dynein intermediate chain, putative
3	PF3D7_1021800	24.3536	24.948	17.7381	28.0943	SEA1	schizont egress antigen-1
3	PF3D7_1022800	3.81335	4.03113	2.85724	4.62357	ISPG	4-hydroxy-3-methylbut-2-en-1-yl diphosphate synthase (ferredoxin)
3	PF3D7_1029900	9.31137	9.84778	6.23086	11.3114	N/A	ORC3 domain-containing protein, putative
3	PF3D7_1031800	3.30551	3.69716	2.50432	3.77401	N/A	conserved protein, unknown function
3	PF3D7_1102600	3.91598	4.64164	2.8573	5.89308	GEXP14	Plasmodium exported protein, unknown function
3	PF3D7_1110700	5.17009	4.75571	3.39354	6.07955	ALP1	actin-like protein, putative
3	PF3D7_1121300	3.66033	3.7297	2.37896	4.20533	TKL2	tyrosine kinase-like protein
3	PF3D7_1125600	2.89224	2.72962	1.96788	3.61591	C4AP1	respiratory chain complex 4 associated protein 1
3	PF3D7_1138000	6.43105	6.78436	4.43114	7.2278	N/A	conserved Plasmodium protein, unknown function
3	PF3D7_1138400	4.68793	4.75145	3.33233	4.91649	GCalpha	guanylyl cyclase alpha
3	PF3D7_1141800	4.00152	4.23426	2.51035	4.69186	N/A	EELM2 domain-containing protein, putative
3	PF3D7_1143200	5.65188	5.3252	3.52647	5.87178	N/A	DnaJ protein, putative
3	PF3D7_1147400	3.62713	3.6922	2.16613	4.27277	N/A	conserved Plasmodium protein, unknown function
3	PF3D7_1200100	10.4098	10.701	7.50458	13.1215	VAR	erythrocyte membrane protein 1, PfEMP1
3	PF3D7_1203400	5.59485	5.79201	4.27152	6.52312	MFS4	major facilitator superfamily domain-containing protein, putative
3	PF3D7_1207500	2.07137	1.97182	1.61939	2.12086	N/A	RNA-binding protein, putative
3	PF3D7_1210700	1.72241	1.64487	1.16966	2.08314	N/A	conserved Plasmodium protein, unknown function
3	PF3D7_1211700	9.21303	9.55008	5.54119	9.86912	MCM5	DNA replication licensing factor MCM5, putative
3	PF3D7_1227000	2.76862	2.6964	1.69205	2.81779	N/A	conserved Plasmodium protein, unknown function
3	PF3D7_1228300	6.29656	6.46011	5.00354	7.47676	NEK1	NIMA related kinase 1
3	PF3D7_1228500	4.06679	4.37515	3.07722	4.45461	N/A	RNA pseudouridylate synthase, putative
3	PF3D7_1228700	4.10463	4.19589	3.36024	5.91355	N/A	conserved Plasmodium protein, unknown function
3	PF3D7_1236900	4.22447	4.23763	3.29342	4.96305	N/A	conserved Plasmodium protein, unknown function
3	PF3D7_1247500	3.69288	3.56258	2.52673	3.74967	N/A	serine/threonine protein kinase, putative
3	PF3D7_1249400	2.79903	2.65206	2.08627	3.60398	N/A	conserved Plasmodium protein, unknown function
3	PF3D7_1317100	10.9069	10.8529	8.45406	15.1253	MCM4	DNA replication licensing factor MCM4
3	PF3D7_1322000	4.30494	4.19478	3.01345	5.36883	N/A	nucleoside-diphosphatase, putative
3	PF3D7_1322500	7.66928	8.60174	5.31386	8.87149	DHHC5	palmitoyltransferase DHHC5
3	PF3D7_1325400	7.69019	8.4769	6.07574	9.75835	N/A	CRWN-like protein, putative
3	PF3D7_1326000	5.48306	4.82863	3.87778	7.49038	C3AP2	respiratory chain complex 3 associated protein 2
3	PF3D7_1327300	69.0464	69.1743	43.4335	74.6324	N/A	conserved Plasmodium protein, unknown function
3	PF3D7_1329700	4.66753	4.68192	3.76723	5.58065	ACBP1	apicoplast calcium binding protein 1
3	PF3D7_1331300	5.83682	5.66177	4.33351	6.92649	SEC11	signal peptidase complex catalytic subunit SEC11
3	PF3D7_1331600	4.3413	4.52151	3.23545	5.16613	DEH	3-hydroxyacyl-CoA dehydratase DEH
3	PF3D7_1336400	2.02311	2.29393	1.61276	2.40218	N/A	RanBPM and CLTH-like protein, putative
3	PF3D7_1351600	7.36493	6.34402	5.48867	7.44273	GK	glycerol kinase
3	PF3D7_1355100	11.2995	12.0495	8.46196	14.5063	MCM6	DNA replication licensing factor MCM6
3	PF3D7_1356100	10.1866	10.4416	7.49897	12.0326	N/A	conserved Plasmodium protein, unknown function
3	PF3D7_1359800	3.74085	4.33351	2.42835	5.1016	N/A	ADP-ribosylation factor, putative
3	PF3D7_1362800	2.09905	2.20292	1.66451	2.57891	N/A	conserved Plasmodium protein, unknown function
3	PF3D7_1364100	12.507	12.7195	8.05982	15.2566	P92	6-cysteine protein P92
3	PF3D7_1406800	13.8076	14.6225	10.2803	17.9526	GAPM3	glideosome associated protein with multiple membrane spans 3
3	PF3D7_1407600	3.65402	4.16849	2.79808	4.00691	N/A	conserved Plasmodium protein, unknown function
3	PF3D7_1412100	6.26182	6.02669	4.25548	6.75989	MCMBP	mini-chromosome maintenance complex-binding protein
3	PF3D7_1413500	2.96918	3.01745	2.19635	3.32473	SufC	iron-sulfur cluster assembly protein SufC
3	PF3D7_1416200	7.02243	7.32964	5.23688	7.60686	MCA3	metacaspase-3
3	PF3D7_1417800	10.155	10.2106	8.69479	15.5265	MCM2	DNA replication licensing factor MCM2
3	PF3D7_1446600	12.2221	11.478	8.13457	14.3529	CEN2	centrin-2
3	PF3D7_1449100	8.91899	9.55931	6.37954	10.2858	N/A	CLASP domain-containing protein, putative
3	PF3D7_1453200	1.58746	1.82872	1.27508	2.02521	N/A	conserved Plasmodium protein, unknown function
3	PF3D7_1465000	7.20166	7.4178	5.41631	8.83943	COX6A	cytochrome c oxidase subunit 6A, putative
3	PF3D7_1467300	4.33558	4.75131	3.35595	4.82057	DXR	1-deoxy-D-xylulose 5-phosphate reductoisomerase
4	PF3D7_0103200	8.61914	9.61287	17.4013	19.7932	NT4	nucleoside transporter 4
4	PF3D7_0103500	1.26815	1.23519	1.73374	2.48841	N/A	conserved Plasmodium protein, unknown function
4	PF3D7_0103600	2.77996	3.94789	6.54583	8.52611	PSH1	ATP-dependent DNA/RNA helicase PSH1
4	PF3D7_0103900	2.77892	3.19476	5.38217	7.74338	PIESP15	parasite-infected erythrocyte surface protein
4	PF3D7_0105200	3.82895	4.62965	10.2795	13.7495	N/A	heptatricopeptide repeat and RAP domain-containing protein, putative
4	PF3D7_0105600	3.75572	4.04187	7.91504	8.67591	N/A	FtsJ-like methyltransferase, putative
4	PF3D7_0105700	5.14206	6.20583	11.472	15.3641	N/A	asparagine-rich antigen Pfa35-2
4	PF3D7_0106100	8.32389	9.16526	18.3528	19.5821	N/A	V-type proton ATPase subunit C, putative
4	PF3D7_0107100	0.823115	1.04198	2.04377	2.88048	N/A	conserved protein, unknown function
4	PF3D7_0107200	0.616475	0.775739	1.19066	1.93066	CCR4-3	CCR4 domain-containing protein 3, putative
4	PF3D7_0107300	0.710255	1.16529	1.84433	2.34998	N/A	conserved Plasmodium protein, unknown function
4	PF3D7_0107600	0.834115	1.42102	1.8622	2.17318	eIK2	eukaryotic translation initiation factor 2-alpha kinase 2, putative
4	PF3D7_0107800	2.20392	2.79965	4.92966	6.61353	MRE11	double-strand break repair protein MRE11
4	PF3D7_0107900	3.95574	4.21348	12.4784	13.5719	N/A	conserved Plasmodium protein, unknown function
4	PF3D7_0108100	0.937797	1.48197	1.9882	2.89239	N/A	conserved protein, unknown function
4	PF3D7_0109200	2.67127	2.49574	3.47348	5.72978	CFIM25	cleavage and polyadenylation specificity factor subunit 5, putative
4	PF3D7_0109400	5.57492	6.33631	17.2836	24.2368	N/A	tubulin-specific chaperone a, putative
4	PF3D7_0109500	4.86557	6.64027	12.1116	13.1642	N/A	N-acetyltransferase, GNAT family, putative
4	PF3D7_0109850	1.85579	2.39295	3.02636	4.92552	N/A	phosphatidate cytidylyltransferase, putative
4	PF3D7_0109950	2.73434	3.63799	8.0437	11.0977	C2AP3	respiratory chain complex 2 associated protein 3
4	PF3D7_0110000	7.12505	7.97564	32.4375	45.4598	N/A	conserved Plasmodium protein, unknown function
4	PF3D7_0110200	6.77237	7.61427	12.5035	16.0593	ERV1	FAD-linked sulfhydryl oxidase ERV1, putative
4	PF3D7_0110500	8.4963	9.11581	18.6778	21.2901	BDP3	bromodomain protein 3, putative
4	PF3D7_0110700	6.73537	7.15978	9.5089	14.716	CAF1C	chromatin assembly factor 1 subunit C, putative
4	PF3D7_0110900	1.75795	2.49913	7.09219	8.9337	AKLP1	adenylate kinase-like protein 1
4	PF3D7_0111800	3.31463	4.23453	10.8378	11.3842	N/A	eukaryotic translation initiation factor 4E, putative
4	PF3D7_0111900	10.1899	10.2983	17.6966	21.6221	N/A	mitochondrial distribution and morphology protein, putative
4	PF3D7_0113100	0.840667	1.4448	1.95293	2.4103	SURF1.1	surface-associated interspersed protein 1.1 (SURFIN 1.1)
4	PF3D7_0113200	5.43068	6.0922	10.3706	11.4187	N/A	Plasmodium exported protein, unknown function
4	PF3D7_0114000	10.105	11.9163	39.1602	46.0235	EPF1	exported protein family 1
4	PF3D7_0115000	0.201547	0.259639	0.5617	0.599039	SURF1.3	surface-associated interspersed protein 1.3 (SURFIN 1.3)
4	PF3D7_0115600	2.65267	2.94519	10.7385	13.6493	RIF	rifin
4	PF3D7_0202400	5.68409	7.20341	34.4246	47.712	PTEF	translation-enhancing factor
4	PF3D7_0202600	6.49754	7.2957	13.8572	15.3482	N/A	nucleic acid-binding protein, putative
4	PF3D7_0203800	0.931894	1.23396	1.90747	3.14224	N/A	conserved Plasmodium protein, unknown function
4	PF3D7_0203900	1.56585	1.40984	2.44953	4.05447	N/A	5'-3' exonuclease, putative
4	PF3D7_0204000	0.533726	0.955608	1.96445	2.7779	CAPH2	condensin-2 complex subunit H2, putative
4	PF3D7_0204800	1.65833	2.2649	3.01102	4.8883	N/A	3'-5' exonuclease, putative
4	PF3D7_0205000	2.62228	3.83085	8.25991	10.0555	N/A	conserved Plasmodium protein, unknown function
4	PF3D7_0205100	2.36002	3.16492	8.75926	11.5432	N/A	conserved Plasmodium protein, unknown function
4	PF3D7_0205300	1.01237	1.72303	2.57939	3.24958	N/A	conserved Plasmodium protein, unknown function
4	PF3D7_0208400	6.82619	8.39893	13.2135	14.6754	N/A	conserved Plasmodium protein, unknown function
4	PF3D7_0208900	0.459343	0.514484	0.929902	1.0269	P230p	6-cysteine protein P230p
4	PF3D7_0209000	1.48759	1.63842	9.86413	15.2396	P230	6-cysteine protein P230
4	PF3D7_0210400	1.54195	1.59667	2.4087	3.84129	N/A	50S ribosomal protein L33, putative
4	PF3D7_0210500	1.2069	1.53654	2.43751	3.20445	N/A	conserved Plasmodium protein, unknown function
4	PF3D7_0211300	1.15013	1.5376	2.04241	3.57437	N/A	ubiquinol-cytochrome-c reductase complex assembly factor 1, putative
4	PF3D7_0211400	0.698037	1.03954	1.65654	3.21965	KASIII	beta-ketoacyl-ACP synthase III
4	PF3D7_0212000	1.64015	2.00566	2.91262	4.43219	N/A	GDP-fructose:GMP antiporter, putative
4	PF3D7_0212700	2.83519	3.07104	5.95162	7.4835	N/A	SRR1-like protein
4	PF3D7_0212800	1.50375	1.80202	3.06624	4.37065	MATE	multidrug efflux pump, putative
4	PF3D7_0213500	2.62986	3.2949	5.38383	6.74006	N/A	tetratricopeptide repeat protein, putative
4	PF3D7_0213600	0.796344	1.25709	2.12719	3.12814	N/A	conserved Plasmodium protein, unknown function
4	PF3D7_0213700	4.4559	5.13091	15.7415	16.6071	N/A	conserved protein, unknown function
4	PF3D7_0214200	4.80966	5.98387	8.87675	15.7568	mRPL13	ribosomal protein L13, mitochondrial
4	PF3D7_0214300	5.59909	6.31105	14.2739	20.9332	N/A	conserved Plasmodium protein, unknown function
4	PF3D7_0215000	11.2039	12.5585	32.9886	40.7719	ACS9	acyl-CoA synthetase
4	PF3D7_0215100	4.16478	4.25776	6.75878	9.12737	N/A	RING zinc finger protein, putative
4	PF3D7_0216000	2.738	3.53609	6.61537	9.67089	N/A	DEAD/DEAH box helicase, putative
4	PF3D7_0217000	0.944627	1.43842	2.34514	3.00324	N/A	conserved Plasmodium membrane protein, unknown function
4	PF3D7_0217100	5.86565	6.95324	9.76067	15.0771	N/A	ATP synthase subunit alpha, mitochondrial
4	PF3D7_0218200	3.45653	3.93284	7.21296	7.69902	N/A	SUZ domain-containing protein, putative
4	PF3D7_0220300	1.93714	2.47889	4.9704	5.70307	N/A	Plasmodium exported protein, unknown function
4	PF3D7_0221200	0.989702	1.09116	3.95534	4.13546	N/A	Plasmodium exported protein (hyp15), unknown function
4	PF3D7_0303500	2.38162	3.24717	4.17159	6.57695	N/A	spindle pole body protein, putative
4	PF3D7_0303900	1.5196	1.70302	3.77572	5.65925	N/A	phosphatidylethanolamine-binding protein, putative
4	PF3D7_0304500	1.23837	1.70163	3.18003	4.39681	GLP1	1-cys-glutaredoxin-like protein-1
4	PF3D7_0304600	1.22721	1.60541	2	3.65645	CSP	circumsporozoite (CS) protein
4	PF3D7_0304700	0.5509	1.16116	1.88716	2.60523	N/A	conserved Plasmodium protein, unknown function
4	PF3D7_0305000	5.8312	6.17797	10.374	12.6094	EF-Ts	elongation factor Ts
4	PF3D7_0305100	2.67953	3.12503	6.13481	7.77603	N/A	conserved Plasmodium protein, unknown function
4	PF3D7_0305800	1.30137	1.69569	3.24021	3.74218	N/A	P-loop containing nucleoside triphosphate hydrolase, putative
4	PF3D7_0306200	4.339	4.52197	8.72997	9.0336	AHA1	activator of Hsp90 ATPase
4	PF3D7_0306300	5.25627	6.40591	19.0217	19.7747	GRX1	glutaredoxin 1
4	PF3D7_0307900	0.548392	0.855595	2.29961	2.80131	N/A	conserved Plasmodium protein, unknown function
4	PF3D7_0308000	1.76697	2.37486	3.68792	4.47507	N/A	DNA polymerase delta small subunit, putative
4	PF3D7_0309100	0.971597	1.61552	3.32665	5.03243	OMD	OMD protein, putative
4	PF3D7_0309200	5.54775	6.37534	15.392	20.5217	ARK2	serine/threonine protein kinase ARK2, putative
4	PF3D7_0311200	3.30745	4.16251	6.46205	7.65087	N/A	valine--tRNA ligase, putative
4	PF3D7_0311400	2.00483	2.19177	3.51033	4.86907	PKRP	kinase-related protein PKRP, putative
4	PF3D7_0311700	1.58689	1.97127	6.24992	8.71322	PM6	plasmepsin VI
4	PF3D7_0312000	0.968036	1.59506	2.83045	3.35302	N/A	conserved protein, unknown function
4	PF3D7_0312200	1.83804	2.37714	5.135	6.56982	N/A	tetratricopeptide repeat protein, putative
4	PF3D7_0312400	8.86545	9.79187	13.8995	21.4272	GSK3	glycogen synthase kinase 3
4	PF3D7_0312500	3.18246	3.35282	5.66997	6.73024	MFR3	multidrug-resistant modulator MFR3
4	PF3D7_0313100	7.47606	8.33661	17.3013	19.3144	HRD3	ubiquitin-protein ligase, putative
4	PF3D7_0313300	3.36625	4.58843	7.6328	8.06704	N/A	YGGT family protein, putative
4	PF3D7_0313600	3.48195	4.31564	7.53744	9.89158	N/A	conserved Plasmodium protein, unknown function
4	PF3D7_0314700	5.05161	5.99998	21.8549	29.9746	RNF1	RING finger protein RNF1
4	PF3D7_0315300	1.44398	1.78124	2.17523	3.56239	N/A	conserved Plasmodium protein, unknown function
4	PF3D7_0315500	4.46966	5.02174	7.74768	11.0058	N/A	ribosomal protein L47, mitochondrial, putative
4	PF3D7_0315600	3.34533	4.12877	9.23808	12.6603	N/A	zinc finger protein, putative
4	PF3D7_0317000	14.1142	14.6346	27.551	30.0634	N/A	proteasome subunit alpha type-3, putative
4	PF3D7_0317100	1.21605	1.43137	2.47521	3.50875	B9	6-cysteine protein
4	PF3D7_0317900	1.92372	2.25703	3.82545	4.8829	N/A	conserved protein, unknown function
4	PF3D7_0318100	3.91428	4.22223	9.52735	11.4515	STOML	stomatin-like protein, putative
4	PF3D7_0318400	0.80212	1.2894	2.28978	3.35055	N/A	coiled-coil domain-containing protein CCDC148/CCDC112, putative
4	PF3D7_0319400	3.37633	3.85927	5.22832	8.19962	N/A	kinesin-8X
4	PF3D7_0320000	5.5126	6.20336	8.64608	14.8189	I2	protein phosphatase inhibitor 2
4	PF3D7_0320200	1.28004	2.15459	4.28314	4.61438	N/A	CPW-WPC family protein
4	PF3D7_0320800	6.18234	6.75773	11.9343	19.6455	DOZI	ATP-dependent RNA helicase DDX6
4	PF3D7_0321600	7.27253	8.09144	13.2259	16.5951	DDX42	ATP-dependent RNA helicase DDX42, putative
4	PF3D7_0322200	0.891417	1.38725	2.1386	2.60693	N/A	conserved protein, unknown function
4	PF3D7_0322600	0.494964	0.774504	1.44963	1.93996	N/A	conserved Plasmodium protein, unknown function
4	PF3D7_0400400	0.337719	0.386862	0.638262	1.36631	VAR	erythrocyte membrane protein 1, PfEMP1
4	PF3D7_0401800	6.64303	6.16059	21.0607	24.6806	PfD80	Plasmodium exported protein (PHISTb), unknown function
4	PF3D7_0402000	6.79576	8.0639	29.3296	34.0227	N/A	Plasmodium exported protein (PHISTa), unknown function
4	PF3D7_0405700	2.64079	3.04492	6.47735	8.94568	N/A	lysine decarboxylase, putative
4	PF3D7_0405800	2.21288	2.75194	4.50667	6.91942	N/A	conserved protein, unknown function
4	PF3D7_0406200	338.912	384.296	925.15	1294.51	Pfs16	parasitophorous vacuole membrane protein S16
4	PF3D7_0407400	2.62922	2.69193	5.59354	7.33317	N/A	conserved Plasmodium protein, unknown function
4	PF3D7_0407600	0.46709	0.747863	0.92971	1.04666	N/A	conserved Plasmodium protein, unknown function
4	PF3D7_0408700	0.669564	0.5732	1.15776	1.58299	PLP1	perforin-like protein 1
4	PF3D7_0411200	1.42117	1.71633	4.95399	5.73391	N/A	PP-loop family protein, putative
4	PF3D7_0411300	1.41046	1.35714	2.29915	3.15472	N/A	conserved Plasmodium protein, unknown function
4	PF3D7_0411400	2.47811	2.98982	6.56641	6.78785	N/A	DEAD box ATP-dependent RNA helicase, putative
4	PF3D7_0411900	3.66221	4.28309	5.78042	9.55077	N/A	DNA polymerase alpha catalytic subunit A
4	PF3D7_0413600	24.7536	25.7392	38.7732	51.1155	RPT3	26S protease regulatory subunit 6B, putative
4	PF3D7_0414000	4.21021	5.08473	7.63125	11.6308	SMC3	structural maintenance of chromosomes protein 3
4	PF3D7_0414300	5.10286	6.38516	9.88611	10.243	N/A	Rab5-interacting protein, putative
4	PF3D7_0414500	2.56355	3.01768	7.01656	10.6455	N/A	RNA-binding protein, putative
4	PF3D7_0415600	0.849573	1.34447	2.81581	3.16356	GAK	GTP:AMP phosphotransferase
4	PF3D7_0416000	8.21444	8.95052	15.2448	19.9581	N/A	RNA-binding protein, putative
4	PF3D7_0417500	3.94663	4.64406	5.57584	9.66901	N/A	memo-like protein
4	PF3D7_0417600	1.7513	2.35895	3.77619	4.78004	N/A	conserved Plasmodium protein, unknown function
4	PF3D7_0417700	0.98	1.47095	2.36512	3.76334	N/A	conserved Plasmodium protein, unknown function
4	PF3D7_0417800	3.87061	4.78451	12.1772	16.0381	CRK1	cdc2-related protein kinase 1
4	PF3D7_0417900	1.20907	1.86932	3.90266	5.48515	N/A	conserved Plasmodium protein, unknown function
4	PF3D7_0418000	1.73675	2.09632	3.58294	5.1812	N/A	conserved Plasmodium protein, unknown function
4	PF3D7_0418400	5.24943	5.99737	10.3285	13.2228	N/A	LSM domain-containing protein, putative
4	PF3D7_0418900	2.12565	2.70739	4.7759	6.98044	N/A	conserved protein, unknown function
4	PF3D7_0419000	0.956291	1.30475	2.31376	3.54036	N/A	conserved Plasmodium protein, unknown function
4	PF3D7_0419100	0.58376	0.806969	1.40185	2.20787	N/A	conserved Plasmodium protein, unknown function
4	PF3D7_0420700	0.570094	0.634746	0.953067	1.47305	VAR	erythrocyte membrane protein 1, PfEMP1
4	PF3D7_0421300	1.70727	2.03852	2.94838	4.87212	VAR	erythrocyte membrane protein 1, PfEMP1
4	PF3D7_0421700	0.409606	0.842076	0.943701	1.22437	N/A	conserved Plasmodium protein, unknown function
4	PF3D7_0422000	4.56037	6.27594	18.2248	21.6297	N/A	steroid dehydrogenase, putative
4	PF3D7_0422100	7.87238	8.70079	16.5472	17.9976	N/A	transmembrane emp24 domain-containing protein, putative
4	PF3D7_0422300	13.7093	15.3102	42.8905	65.1003	N/A	alpha tubulin 2
4	PF3D7_0423700	64.9508	73.3666	143.112	218.671	ETRAMP4	early transcribed membrane protein 4
4	PF3D7_0424000	1.80455	1.86474	4.47947	6.22867	N/A	Plasmodium exported protein (PHISTc), unknown function
4	PF3D7_0425800	0.581703	0.690032	0.845445	1.72215	VAR	erythrocyte membrane protein 1, PfEMP1
4	PF3D7_0425900	1.70174	1.52336	2.82883	3.87564	RIF	rifin
4	PF3D7_0501200	8.27647	10.0349	41.9619	43.3188	PIESP2	parasite-infected erythrocyte surface protein
4	PF3D7_0502200	1.91018	2.87565	4.54751	5.55618	MPV17	protein Mpv17, putative
4	PF3D7_0502600	1.87627	2.54051	4.39191	4.62696	N/A	conserved Plasmodium protein, unknown function
4	PF3D7_0502700	1.75806	2.74527	5.27635	6.08461	N/A	conserved protein, unknown function
4	PF3D7_0502900	3.27193	3.59558	6.32618	8.64922	N/A	Tim10/DDP family zinc finger protein, putative
4	PF3D7_0503100	1.26294	1.73963	2.81675	3.93074	IspE	4-diphosphocytidyl-2-C-methyl-D-erythritol kinase, putative
4	PF3D7_0503900	0.46984	0.790648	1.23997	1.67533	N/A	conserved Plasmodium protein, unknown function
4	PF3D7_0504000	2.38049	2.58713	5.37323	7.50639	ATPase3	cation transporting P-ATPase
4	PF3D7_0504400	4.94463	5.77232	8.30393	12.4529	N/A	ATP-dependent helicase, putative
4	PF3D7_0504500	0.875484	1.00857	1.91444	3.27198	N/A	MOLO1 domain-containing protein, putative
4	PF3D7_0504600	5.96839	6.02956	8.20709	13.1478	BCKDHB	2-oxoisovalerate dehydrogenase subunit beta, mitochondrial, putative
4	PF3D7_0504700	2.42301	3.2102	10.1194	13.7776	CEP120	centrosomal protein CEP120, putative
4	PF3D7_0504900	3.68378	4.90131	7.95772	9.24732	N/A	transmembrane protein TMEM222, putative
4	PF3D7_0505600	3.14488	3.98249	6.7608	7.48326	N/A	BCNT domain-containing protein, putative
4	PF3D7_0505800	15.6918	16.7556	29.5109	30.6616	SUMO	small ubiquitin-related modifier
4	PF3D7_0505900	6.59693	7.05589	13.267	13.7084	MED11	mediator of RNA polymerase II transcription subunit 11, putative
4	PF3D7_0506500	8.58223	9.35789	21.0922	23.6347	N/A	conserved Plasmodium protein, unknown function
4	PF3D7_0506700	5.85112	6.23867	11.2421	13.0969	N/A	GTPase-activating protein, putative
4	PF3D7_0507000	1.22077	1.79939	2.59747	2.83622	N/A	conserved protein, unknown function
4	PF3D7_0508200	2.07409	2.53913	3.63679	5.4549	N/A	longevity-assurance (LAG1) protein, putative
4	PF3D7_0509000	5.10823	5.52445	8.8675	11.8402	alphaSNAP	alpha-soluble NSF attachment protein, putative
4	PF3D7_0509600	7.00567	7.67496	14.568	16.9322	AsnRS	asparagine--tRNA ligase
4	PF3D7_0509700	0.96871	1.17166	1.77281	2.73933	N/A	conserved Plasmodium protein, unknown function
4	PF3D7_0510300	1.8256	2.32385	5.21194	8.74173	SIP	stripes inner membrane complex protein, putative
4	PF3D7_0510500	13.3778	14.8315	26.1899	31.8294	TopoI	topoisomerase I
4	PF3D7_0510800	1.02235	1.46596	2.89172	5.29014	N/A	WD repeat-containing protein, putative
4	PF3D7_0511100	0.999986	1.37126	3.42354	4.0286	N/A	conserved Plasmodium protein, unknown function
4	PF3D7_0511300	1.26942	1.67662	3.09943	5.00819	N/A	MORN repeat protein, putative
4	PF3D7_0512000	6.02216	7.31535	20.3443	24.1935	PFD6	prefoldin subunit 6
4	PF3D7_0512800	1.15948	1.66073	4.79947	6.19228	N/A	conserved Plasmodium protein, unknown function
4	PF3D7_0513000	3.63174	4.53284	11.1394	14.7667	N/A	conserved protein, unknown function
4	PF3D7_0513400	1.469	1.80259	3.75062	4.87178	YihA1	GTP-binding protein YihA1
4	PF3D7_0513500	3.0243	4.01851	8.78295	9.51131	PAM16	mitochondrial import inner membrane translocase subunit TIM16, putative
4	PF3D7_0513600	10.5438	12.3676	28.1352	40.5458	N/A	deoxyribodipyrimidine photo-lyase, putative
4	PF3D7_0513700	0.80738	0.891853	2.72959	4.78388	PSOP12	secreted ookinete protein, putative
4	PF3D7_0514100	3.09786	3.47808	4.68463	7.16796	UvrD	ATP-dependent DNA helicase UvrD
4	PF3D7_0514200	3.42098	3.49876	6.19381	7.2628	N/A	conserved Plasmodium protein, unknown function
4	PF3D7_0514300	3.03569	3.35425	7.23554	9.28456	N/A	aspartate--tRNA ligase, putative
4	PF3D7_0514500	1.01393	1.24589	3.40583	5.42488	N/A	conserved Plasmodium membrane protein, unknown function
4	PF3D7_0514700	0.65248	0.985607	1.33643	1.53074	N/A	MORN repeat protein, putative
4	PF3D7_0515500	0.948121	1.25372	1.59659	2.76018	GEP1	gametogenesis essential protein 1, putative
4	PF3D7_0515600	1.17805	1.67072	3.6398	6.01667	GEP	gamete egress protein GEP, putative
4	PF3D7_0515800	2.22793	2.82373	4.42361	4.98745	N/A	BolA-like protein, putative
4	PF3D7_0516000	1.2123	1.63235	2.87655	3.91405	N/A	RAP protein, putative
4	PF3D7_0516100	1.93063	2.37523	4.07889	4.3156	ATPase1	cation-transporting ATPase 1
4	PF3D7_0516800	8.35817	9.44826	15.1592	23.4573	ApiAP2	AP2 domain transcription factor AP2-O2, putative
4	PF3D7_0517400	12.0947	13.6286	27.0349	30.9461	FACT-L	FACT complex subunit SPT16, putative
4	PF3D7_0517500	2.02151	2.48291	5.11933	6.56486	N/A	UTP--glucose-1-phosphate uridylyltransferase, putative
4	PF3D7_0518100	3.27455	4.08061	7.24213	7.72027	AMR2	protein AMR2
4	PF3D7_0518700	4.56592	5.21915	9.5824	11.9813	PUF1	mRNA-binding protein PUF1
4	PF3D7_0518800	0.487272	1.00895	2.43138	4.57851	PSOP13	secreted ookinete protein, putative
4	PF3D7_0519300	1.82491	2.12919	3.52925	4.86931	COX10	protoheme IX farnesyltransferase
4	PF3D7_0519500	4.4935	5.53769	19.7404	20.3104	CCR4-1	CCR4 domain-containing protein 1, putative
4	PF3D7_0521400	1.885	2.25521	4.05794	5.46229	N/A	conserved protein, unknown function
4	PF3D7_0521900	1.8198	2.60261	4.53474	6.0838	N/A	conserved Plasmodium protein, unknown function
4	PF3D7_0522900	2.33423	2.50574	5.06325	7.02068	N/A	zinc finger protein, putative
4	PF3D7_0523500	0.884254	1.03834	2.06248	3.17353	N/A	dynein light chain Tctex-type, putative
4	PF3D7_0524700	5.09781	5.88848	11.6991	12.2425	TOM22	mitochondrial import receptor subunit TOM22, putative
4	PF3D7_0525900	1.41634	1.8718	3.23395	4.2117	NEK2	NIMA related kinase 2
4	PF3D7_0529100	2.18301	3.04253	4.81962	6.10798	ATrx2	thioredoxin-like protein, putative
4	PF3D7_0529200	1.0727	1.27825	1.66131	2.7785	N/A	sugar transporter, putative
4	PF3D7_0529500	5.03056	5.14522	10.0874	10.6648	N/A	cell cycle regulator protein, putative
4	PF3D7_0530800	2.39599	2.78372	4.88443	6.0102	N/A	CPW-WPC family protein
4	PF3D7_0532600	1.06364	1.35612	6.78461	8.20151	N/A	Plasmodium exported protein, unknown function
4	PF3D7_0601200	2.20729	2.75204	14.3388	15.5495	MC-2TM	Pfmc-2TM Maurer's cleft two transmembrane protein
4	PF3D7_0601500	1.42235	1.66502	4.64302	5.52559	N/A	Plasmodium exported protein (PHISTb), unknown function
4	PF3D7_0601600	1.5654	2.00198	3.64438	4.14644	N/A	tetratricopeptide repeat protein, putative
4	PF3D7_0602000	2.28545	3.11772	7.58585	10.7592	N/A	zinc finger protein, putative
4	PF3D7_0602200	5.22068	6.19822	11.2077	13.0804	N/A	MYND-type zinc finger protein, putative
4	PF3D7_0602400	3.65906	3.7884	11.274	13.4138	EF-G	elongation factor G
4	PF3D7_0602500	1.3289	1.48637	2.73755	2.89217	N/A	geranylgeranyl transferase type-2 subunit beta, putative
4	PF3D7_0603100	1.5188	2.28412	2.98146	4.73511	N/A	RNA-binding protein, putative
4	PF3D7_0603600	4.49276	5.49794	11.1928	13.6407	N/A	AT-rich interactive domain-containing protein, putative
4	PF3D7_0603700	0.846765	1.13971	2.54165	4.65439	mFRS	phenylalanine--tRNA ligase
4	PF3D7_0603900	1.18205	2.28942	3.34744	3.88694	N/A	conserved Plasmodium protein, unknown function
4	PF3D7_0604000	0.705465	0.934314	1.81487	2.66043	N/A	conserved Plasmodium protein, unknown function
4	PF3D7_0604700	3.16956	3.50119	5.19584	7.66791	GILP	glyoxalase I-like protein GILP
4	PF3D7_0604800	0.799967	0.978295	1.88327	2.04983	N/A	RAP protein, putative
4	PF3D7_0604900	1.29664	1.65183	2.55252	4.08962	N/A	conserved Plasmodium protein, unknown function
4	PF3D7_0605300	3.99256	4.60559	6.65002	10.7983	ARK1	serine/threonine protein kinase ARK1
4	PF3D7_0605600	1.60289	1.81852	2.85007	3.77689	N/A	nucleoside diphosphate kinase, putative
4	PF3D7_0607100	1.25605	1.62614	2.58424	2.76992	N/A	MYND-type zinc finger protein, putative
4	PF3D7_0607200	3.3524	3.86669	7.0492	9.46126	N/A	RING zinc finger protein, putative
4	PF3D7_0607300	1.79231	2.40494	3.47523	5.08047	UROD	uroporphyrinogen III decarboxylase
4	PF3D7_0607400	2.6948	3.10956	5.14903	5.91396	N/A	G-protein associated signal transduction protein, putative
4	PF3D7_0607900	1.83487	2.1721	3.60111	3.92575	N/A	conserved Plasmodium protein, unknown function
4	PF3D7_0608000	1.09837	1.3907	2.6075	3.63374	DPH7	diphthine methyltransferase, putative
4	PF3D7_0608100	5.07515	5.93101	10.4967	12.7664	N/A	conserved Plasmodium protein, unknown function
4	PF3D7_0608300	1.0877	1.39694	2.94056	3.91175	N/A	heptatricopeptide repeat-containing protein, putative
4	PF3D7_0608310	4.09741	4.90283	8.07032	8.66275	SAM50	sorting assembly machinery 50 kDa subunit, putative
4	PF3D7_0608400	2.98029	4.01069	9.59773	10.3229	C4AP4	respiratory chain complex 4 associated protein 4
4	PF3D7_0608500	10.246	10.9418	20.1802	21.4401	N/A	proteasome subunit alpha type-2, putative
4	PF3D7_0608600	2.53598	2.72355	6.29522	9.20622	N/A	conserved Plasmodium protein, unknown function
4	PF3D7_0608800	11.8495	12.6391	53.334	69.885	OAT	ornithine aminotransferase
4	PF3D7_0608900	1.88669	2.17442	3.80799	5.06054	N/A	conserved Plasmodium protein, unknown function
4	PF3D7_0609300	1.68201	2.37462	3.49961	5.47831	N/A	conserved Plasmodium protein, unknown function
4	PF3D7_0609400	3.88164	5.60161	12.6315	15.1761	CLS	mitochondrial cardiolipin synthase, putative
4	PF3D7_0609500	0.719809	0.997486	1.98856	2.46277	N/A	conserved Plasmodium protein, unknown function
4	PF3D7_0611200	1.81688	2.05824	2.91806	4.37027	AP2-EXP2	AP2 domain transcription factor AP2-EXP2
4	PF3D7_0611300	2.47892	3.51137	5.84199	8.84843	ATPTG2	ATP synthase-associated protein, putative
4	PF3D7_0612500	7.29883	8.71763	15.5102	21.2475	N/A	conserved Plasmodium protein, unknown function
4	PF3D7_0613000	2.78658	2.52343	3.19168	5.8035	N/A	conserved Plasmodium protein, unknown function
4	PF3D7_0613500	2.73855	2.86421	4.62815	7.24823	N/A	AP-3 complex subunit beta, putative
4	PF3D7_0615100	1.74534	2.27648	3.73402	5.62252	ENR	enoyl-acyl carrier reductase
4	PF3D7_0615200	1.58032	2.27857	3.09991	3.88081	N/A	conserved protein, unknown function
4	PF3D7_0615800	1.94605	2.5602	3.6331	5.51764	COG4	conserved oligomeric Golgi complex subunit 4, putative
4	PF3D7_0615900	2.84311	3.78753	8.30222	10.6106	N/A	protein phosphatase, putative
4	PF3D7_0616000	2.48955	2.80259	6.44663	8.4613	PDXK	pyridoxal kinase
4	PF3D7_0616700	1.97051	2.19258	6.12448	8.23667	N/A	ras GTPAse, putative
4	PF3D7_0616800	3.03353	3.17083	8.06666	9.86117	MQO	malate:quinone oxidoreductase
4	PF3D7_0618500	3.74587	5.02228	7.04291	11.9858	MDH	malate dehydrogenase
4	PF3D7_0618600	0.86097	1.20302	2.03582	3.09869	ROM10	rhomboid protease ROM10
4	PF3D7_0619000	9.51753	10.9958	22.4554	25.1626	N/A	FPL domain-containing protein, putative
4	PF3D7_0619100	1.97012	2.46375	4.46809	5.72857	N/A	conserved Plasmodium protein, unknown function
4	PF3D7_0619300	1.64265	2.34841	3.33811	4.42799	N/A	conserved Plasmodium protein, unknown function
4	PF3D7_0619400	25.3141	26.7565	50.8463	65.5387	N/A	cell division cycle protein 48 homologue, putative
4	PF3D7_0619600	0.630589	1.35658	2.26077	2.33929	N/A	conserved Plasmodium protein, unknown function
4	PF3D7_0620100	1.92685	2.23487	4.74958	6.50186	ATPTG12	ATP synthase-associated protein, putative
4	PF3D7_0621000	2.59564	3.05498	6.56891	7.89454	N/A	conserved Plasmodium protein, unknown function
4	PF3D7_0621700	1.46328	1.98689	3.6147	4.07435	N/A	RAP protein, putative
4	PF3D7_0622300	1.48018	1.95829	2.93508	3.54018	N/A	vacuolar transporter chaperone, putative
4	PF3D7_0622500	1.61527	2.0571	5.02415	5.86493	N/A	RNA methyltransferase, putative
4	PF3D7_0623400	1.79287	1.78033	2.30293	4.63089	Mei2	MEI2-like RNA-binding protein
4	PF3D7_0624200	3.21641	3.75501	6.14321	8.68761	N/A	SURP domain-containing protein, putative
4	PF3D7_0624300	1.43509	1.86728	4.32727	6.55854	N/A	CPW-WPC family protein
4	PF3D7_0624400	5.23826	6.25213	10.5113	13.3227	N/A	conserved protein, unknown function
4	PF3D7_0624900	1.13245	1.63742	2.91281	4.60299	N/A	GAS8-like protein, putative
4	PF3D7_0626100	1.98	2.24006	3.74542	5.65432	N/A	oxidoreductase, short-chain dehydrogenase family, putative
4	PF3D7_0627500	23.0494	24.848	51.7851	54.9062	DJ1	protein DJ-1
4	PF3D7_0627600	3.20873	3.893	6.24269	8.40488	N/A	conserved Plasmodium protein, unknown function
4	PF3D7_0628600	10.0904	11.0754	18.8458	19.875	N/A	DNA methyltransferase 1-associated protein 1, putative
4	PF3D7_0628800	1.28111	1.57188	2.38661	3.19184	GATB	glutamyl-tRNA(Gln) amidotransferase subunit B
4	PF3D7_0628900	1.19692	1.53196	2.72302	3.81249	N/A	RAP protein, putative
4	PF3D7_0629400	2.82415	3.1991	5.81622	8.57223	PABP3	polyadenylate-binding protein 3, putative
4	PF3D7_0631100	1.11777	1.65785	3.50103	4.18379	N/A	Plasmodium exported protein (PHISTb), unknown function
4	PF3D7_0632500	3.5307	3.70633	3.78805	7.62604	VAR	erythrocyte membrane protein 1, PfEMP1
4	PF3D7_0700800	1.35192	1.89173	10.3323	11.11	MC-2TM	Pfmc-2TM Maurer's cleft two transmembrane protein
4	PF3D7_0701600	0.590372	0.869665	2.01052	2.4397	MC-2TM	Pfmc-2TM Maurer's cleft two transmembrane protein
4	PF3D7_0703300	3.61366	4.6305	7.19958	7.66141	N/A	conserved Plasmodium protein, unknown function
4	PF3D7_0705800	0.849727	1.62752	2.75996	3.41753	CRISP	cysteine-rich secretory protein
4	PF3D7_0705900	5.40069	6.21776	9.65165	13.4332	N/A	ATP synthase subunit C, putative
4	PF3D7_0706600	0.601765	1.0029	1.2291	1.34817	N/A	conserved Plasmodium protein, unknown function
4	PF3D7_0707400	6.26838	7.10963	18.5161	18.9882	N/A	AAA family ATPase, putative
4	PF3D7_0708000	4.01828	4.97124	7.93321	9.84703	N/A	cytoskeleton associated protein, putative
4	PF3D7_0710300	2.27862	2.58894	5.78793	6.6526	N/A	conserved protein, unknown function
4	PF3D7_0710400	2.0201	2.60952	5.84782	6.13036	RAD14	DNA repair protein RAD14, putative
4	PF3D7_0710500	2.28372	2.74187	4.51416	5.35597	N/A	conserved protein, unknown function
4	PF3D7_0711400	3.85758	4.87941	11.1531	13.3909	SAP18	histone deacetylase complex subunit SAP18, putative
4	PF3D7_0711500	14.1767	15.5435	35.3153	38.1765	N/A	regulator of chromosome condensation, putative
4	PF3D7_0711700	2.53991	2.54539	2.8921	5.26949	VAR	erythrocyte membrane protein 1, PfEMP1
4	PF3D7_0712000	1.23378	1.4802	2.15759	3.75303	VAR	erythrocyte membrane protein 1, PfEMP1
4	PF3D7_0712800	0.670967	0.712615	0.538973	1.51462	VAR	erythrocyte membrane protein 1, PfEMP1
4	PF3D7_0713700	4.85845	5.89183	11.3006	13.1789	N/A	conserved Plasmodium protein, unknown function
4	PF3D7_0714100	0.915062	1.38649	2.04516	2.63063	N/A	MAATS1 domain-containing protein, putative
4	PF3D7_0715200	6.68458	7.38971	13.4109	19.4833	N/A	conserved Plasmodium protein, unknown function
4	PF3D7_0715500	1.87898	2.37228	5.10995	6.15735	N/A	ATP synthase subunit epsilon, mitochondrial, putative
4	PF3D7_0715800	2.26952	2.59325	3.78182	6.44469	DMT1	drug/metabolite transporter DMT1, putative
4	PF3D7_0716400	6.76463	7.45347	11.7738	15.6173	N/A	transcription initiation factor IIA subunit 1, putative
4	PF3D7_0716600	1.2293	2.01596	3.08091	4.80674	SufS	cysteine desulfurase
4	PF3D7_0716700	1.42009	1.58159	3.40456	4.06635	N/A	conserved Plasmodium protein, unknown function
4	PF3D7_0717100	3.78944	3.77314	5.49908	8.55634	N/A	CRAL/TRIO domain-containing protein, putative
4	PF3D7_0717900	2.92786	3.43606	7.33695	8.69422	N/A	thioredoxin-like protein
4	PF3D7_0718000	0.585225	0.846668	1.39128	1.9153	N/A	dynein heavy chain, putative
4	PF3D7_0718100	3.02915	3.53743	5.41357	7.90506	EST	exported serine/threonine protein kinase
4	PF3D7_0718500	7.69233	8.98942	16.8879	22.2513	N/A	prefoldin subunit 3, putative
4	PF3D7_0719100	2.29588	2.65253	5.34902	7.52209	N/A	ATP synthase F0 subunit a-like protein, putative
4	PF3D7_0719200	0.921542	1.27805	3.44034	4.6327	NEK4	NIMA related kinase 4
4	PF3D7_0720400	5.05508	5.53144	10.5676	12.1192	AIF	apoptosis-inducing factor, putative
4	PF3D7_0720500	1.24458	1.64925	2.62621	3.36755	N/A	conserved Plasmodium protein, unknown function
4	PF3D7_0720900	3.38786	4.6156	7.66185	7.75814	N/A	tetratricopeptide repeat protein, putative
4	PF3D7_0721100	9.4402	11.336	19.1572	24.9646	N/A	conserved protein, unknown function
4	PF3D7_0722800	1.17844	1.89607	3.44169	5.18778	N/A	conserved protein, unknown function
4	PF3D7_0723700	5.11422	5.91871	10.7515	12.9403	N/A	metallo-hydrolase/oxidoreductase, putative
4	PF3D7_0724200	4.49204	6.28632	10.2224	10.3944	TAP42	type 2A phosphatase-associated protein 42, putative
4	PF3D7_0726200	3.75787	3.814	19.795	21.1081	FIKK7.1	serine/threonine protein kinase, FIKK family
4	PF3D7_0726700	5.73217	6.65347	7.08487	14.7179	N/A	conserved Plasmodium protein, unknown function
4	PF3D7_0726900	3.37563	3.49996	8.18961	10.0468	TIM50	mitochondrial import inner membrane translocase subunit TIM50, putative
4	PF3D7_0727000	4.3438	4.62675	7.10036	9.72629	VPS53	vacuolar protein sorting-associated protein 53, putative
4	PF3D7_0727100	1.7132	2.10248	2.44487	4.21425	N/A	conserved protein, unknown function
4	PF3D7_0727700	1.33973	1.40113	3.10746	3.54962	N/A	conserved Plasmodium protein, unknown function
4	PF3D7_0727800	6.02177	6.63996	17.0174	17.4664	N/A	cation transporting ATPase, putative
4	PF3D7_0728300	2.11003	2.35177	3.86839	6.04004	N/A	conserved protein, unknown function
4	PF3D7_0728400	2.4896	2.98406	5.01198	6.83296	N/A	SDH5 domain-containing protein, putative
4	PF3D7_0728700	1.19761	1.82808	2.9834	3.94025	N/A	alpha/beta hydrolase, putative
4	PF3D7_0729100	4.68775	5.40225	12.1232	15.7399	N/A	allantoicase, putative
4	PF3D7_0730000	1.41999	2.13879	3.06055	5.07942	N/A	conserved protein, unknown function
4	PF3D7_0730100	1.24945	1.64048	2.70009	3.60802	N/A	tRNA pseudouridine synthase D, putative
4	PF3D7_0731600	9.21751	10.8689	18.3759	22.7165	ACS5	acyl-CoA synthetase
4	PF3D7_0800200	0.343842	0.525589	0.353882	0.903276	VAR	erythrocyte membrane protein 1, PfEMP1
4	PF3D7_0800300	0.235905	0.347291	0.271315	0.974554	VAR	erythrocyte membrane protein 1, PfEMP1
4	PF3D7_0800700	0.960869	1.1126	6.22975	7.70038	SURF8.3	surface-associated interspersed protein 8.3 (SURFIN 8.3)
4	PF3D7_0801400	1.47235	1.62561	4.77511	6.69456	N/A	conserved Plasmodium protein, unknown function
4	PF3D7_0801700	4.92523	5.85228	12.6904	15.7699	SENP2	sentrin-specific protease 2, putative
4	PF3D7_0802000	14.9477	15.9327	57.8489	60.7808	GDH3	glutamate dehydrogenase, putative
4	PF3D7_0802200	7.08815	8.04267	15.3374	20.9067	1-CysPxn	1-cys peroxiredoxin
4	PF3D7_0802900	2.34872	2.83716	5.02349	6.81585	N/A	conserved Plasmodium protein, unknown function
4	PF3D7_0803400	5.93131	7.07886	9.59515	15.3426	RAD54	DNA repair and recombination protein RAD54, putative
4	PF3D7_0803700	3.19244	3.69577	4.91493	7.53728	g-tub	tubulin gamma chain
4	PF3D7_0804500	9.22526	10.8655	19.8017	21.2288	N/A	conserved Plasmodium membrane protein, unknown function
4	PF3D7_0805100	2.12159	2.40513	4.17491	6.10056	N/A	conserved protein, unknown function
4	PF3D7_0808000	0.842118	1.27202	1.88854	2.2482	N/A	conserved Plasmodium protein, unknown function
4	PF3D7_0809600	1.07112	1.30765	2.14148	2.80119	N/A	peptidase family C50, putative
4	PF3D7_0809700	1.18089	1.39841	3.07261	5.74967	RUVB1	RuvB-like helicase 1
4	PF3D7_0810400	2.15499	2.65635	6.97522	7.24659	AQP2	aquaporin, putative
4	PF3D7_0811800	0.92889	1.5863	2.47509	2.53404	N/A	conserved Plasmodium protein, unknown function
4	PF3D7_0813500	2.20361	3.46385	5.13879	7.39341	N/A	PUB domain-containing protein, putative
4	PF3D7_0815400	2.56624	2.88854	4.26906	6.66781	ATPTG3	ATP synthase-associated protein, putative
4	PF3D7_0816300	1.02571	1.41433	2.82336	3.75099	N/A	HAP2-GCS1 domain-containing protein, putative
4	PF3D7_0816600	3.04875	3.57963	7.28759	10.7487	ClpB1	chaperone protein ClpB1
4	PF3D7_0816700	1.04437	1.39584	2.95296	4.31251	TRAPPC2L	trafficking protein particle complex subunit 2-like protein, putative
4	PF3D7_0816800	0.695419	0.849736	2.69223	3.65125	DMC1	meiotic recombination protein DMC1, putative
4	PF3D7_0817100	1.00119	1.73324	2.87444	4.03986	N/A	tRNA modification GTPase, putative
4	PF3D7_0817300	3.34969	3.97603	16.9843	20.9406	N/A	conserved Plasmodium protein, unknown function
4	PF3D7_0819500	1.92537	2.45845	6.83433	9.34055	N/A	conserved protein, unknown function
4	PF3D7_0820100	2.13683	2.87477	5.04493	5.75715	N/A	RNA-binding protein, putative
4	PF3D7_0821900	1.8506	2.11288	3.11444	4.39812	N/A	WPP motif-containing protein, putative
4	PF3D7_0822400	2.73325	3.27111	5.73484	5.82171	N/A	conserved Plasmodium protein, unknown function
4	PF3D7_0823400	0.484489	0.912755	1.39157	1.9323	N/A	alpha/beta hydrolase, putative
4	PF3D7_0823900	3.17104	4.10913	7.18138	9.8946	DTC	dicarboxylate/tricarboxylate carrier
4	PF3D7_0824400	3.58003	4.04293	8.10232	9.33565	NT2	nucleoside transporter 2
4	PF3D7_0824500	1.40924	2.17373	4.29877	5.40288	N/A	conserved protein, unknown function
4	PF3D7_0825700	0.927642	1.16706	3.16518	3.66308	CryPH	crystalloid-specific PH domain-containing protein, putative
4	PF3D7_0825800	1.44508	2.20986	5.61769	7.31936	N/A	PH-like domain-containing protein, putative
4	PF3D7_0825900	1.06104	1.59161	4.03082	4.98172	N/A	conserved Plasmodium protein, unknown function
4	PF3D7_0826000	0.996934	1.45153	3.37788	4.09099	N/A	conserved Plasmodium protein, unknown function
4	PF3D7_0827100	3.78745	4.34738	7.52713	8.12217	IF2c	translation initiation factor IF-2, putative
4	PF3D7_0827200	0.582624	1.07998	2.39704	2.8164	N/A	conserved Plasmodium protein, unknown function
4	PF3D7_0827600	3.7941	4.63536	5.65841	9.41941	N/A	conserved Plasmodium protein, unknown function
4	PF3D7_0827900	67.9542	75.3404	142.577	146.433	PDI8	protein disulfide-isomerase
4	PF3D7_0828100	0.880043	1.3507	2.99033	4.01699	N/A	conserved Plasmodium protein, unknown function
4	PF3D7_0828200	2.95663	3.24317	6.84241	8.89437	N/A	leucine--tRNA ligase, putative
4	PF3D7_0829200	3.48443	3.85149	8.46335	12.3862	PHB1	prohibitin 1, putative
4	PF3D7_0829300	4.41941	4.71626	11.3584	12.1054	LSM8	U6 snRNA-associated Sm-like protein LSm8, putative
4	PF3D7_0829500	1.27469	2.37284	2.74437	3.22513	N/A	conserved Plasmodium protein, unknown function
4	PF3D7_0829600	1.16672	2.11467	3.74861	4.66592	ETRAMP8	early transcribed membrane protein 8
4	PF3D7_0830800	5.67765	6.3636	27.9504	34.1345	SURF8.2	surface-associated interspersed protein 8.2 (SURFIN 8.2)
4	PF3D7_0831000	1.1587	1.22553	7.24248	7.46942	GEXP09	Plasmodium exported protein (PHISTb), unknown function
4	PF3D7_0831100	0.527439	0.765092	7.96949	8.68224	SURF8.1	surface-associated interspersed protein 8.1 (SURFIN 8.1)
4	PF3D7_0831300	6.81419	8.08443	27.8913	38.2322	GEXP13	Plasmodium exported protein, unknown function
4	PF3D7_0832000	2.87695	3.30919	6.35605	9.72308	N/A	stevor
4	PF3D7_0832200	2.84967	3.34476	41.0392	50.9826	N/A	Plasmodium exported protein (PHISTa-like), unknown function
4	PF3D7_0903000	2.49551	2.91459	5.42995	7.11373	N/A	conserved protein, unknown function
4	PF3D7_0903200	7.6235	9.0885	14.7935	20.3923	RAB7	ras-related protein RAB7
4	PF3D7_0903700	9.13687	10.0202	15.0853	21.4473	N/A	alpha tubulin 1
4	PF3D7_0903800	0.499973	0.707693	1.04638	1.3126	CCp4	LCCL domain-containing protein
4	PF3D7_0904200	2.02459	2.67732	11.0186	15.8025	PH	PH domain-containing protein, putative
4	PF3D7_0904500	1.56077	2.14487	4.88779	6.00303	N/A	prefoldin subunit 4, putative
4	PF3D7_0905600	0.386086	0.690578	0.855702	1.23481	WDR66	WD repeat-containing protein 66, putative
4	PF3D7_0906000	1.87852	2.3294	3.97812	5.0259	RNaseII	exoribonuclease II
4	PF3D7_0906100	2.58677	2.60676	4.35629	6.79478	VPS46	vacuolar protein sorting-associated protein 46, putative
4	PF3D7_0906910	12.5137	14.1679	35.9205	42.6398	N/A	tubulin-specific chaperone, putative
4	PF3D7_0907400	12.9125	13.0948	22.303	26.6927	ClpY	ATP-dependent protease ATPase subunit ClpY
4	PF3D7_0908300	1.97753	2.51337	3.1156	5.32019	N/A	conserved protein, unknown function
4	PF3D7_0908700	2.14301	2.03147	4.20855	4.79616	N/A	tRNA pseudouridine synthase, putative
4	PF3D7_0908900	1.28845	1.46901	2.45168	3.17998	N/A	conserved Plasmodium protein, unknown function
4	PF3D7_0909000	1.34588	2.1372	3.99745	5.20321	N/A	conserved Plasmodium protein, unknown function
4	PF3D7_0909100	1.80863	1.89939	1.6711	3.4228	N/A	conserved Plasmodium membrane protein, unknown function
4	PF3D7_0910400	2.72171	2.87636	4.60734	5.85891	N/A	selenide water dikinase, putative
4	PF3D7_0911500	0.718481	1.41116	2.48869	3.47406	N/A	conserved Plasmodium protein, unknown function
4	PF3D7_0913100	0.700791	0.877506	1.38885	2.40038	N/A	heptatricopeptide repeat-containing protein, putative
4	PF3D7_0913400	2.29495	3.51127	4.78856	7.12239	N/A	elongation factor, putative
4	PF3D7_0913700	6.64659	7.02896	15.8484	20.6538	N/A	conserved protein, unknown function
4	PF3D7_0915800	1.41798	2.40566	3.2974	5.62412	GLTP	glycolipid transfer protein, putative
4	PF3D7_0916200	2.93864	3.49072	7.06538	9.02801	N/A	mitochondrial ribonuclease P catalytic subunit, putative
4	PF3D7_0916800	4.42662	4.70855	11.5846	13.2097	N/A	conserved Plasmodium protein, unknown function
4	PF3D7_0917100	3.77714	5.19119	9.13282	10.4668	OGG1	N-glycosylase/DNA lyase, putative
4	PF3D7_0918400	0.452122	0.626346	0.713077	1.37012	N/A	conserved Plasmodium protein, unknown function
4	PF3D7_0918600	2.01357	2.41591	3.78319	5.39409	RECQ1	ATP-dependent DNA helicase Q1
4	PF3D7_0919700	1.21561	1.53373	5.20228	5.91997	N/A	pyridoxal phosphate homeostasis protein, putative
4	PF3D7_0920000	2.15765	2.86114	9.24752	16.1862	ELO3	elongation of fatty acids protein, putative
4	PF3D7_0920100	2.32075	3.11731	4.78828	5.59055	N/A	chaperone, putative
4	PF3D7_0920200	3.71726	4.2852	4.00855	7.30301	N/A	CS domain protein, putative
4	PF3D7_0921000	3.56334	5.0976	10.5451	11.332	N/A	ubiquitin-conjugating enzyme E2, putative
4	PF3D7_0922300	1.61064	1.9122	3.68903	5.23497	N/A	conserved protein, unknown function
4	PF3D7_0922400	1.40975	1.61205	2.48776	3.28762	pBAS	para-aminobenzoic acid synthetase
4	PF3D7_0922900	1.29959	2.14643	3.24431	3.76601	FabG	3-oxoacyl-[acyl-carrier-protein] reductase
4	PF3D7_0923100	1.48571	2.01228	3.87081	4.95295	N/A	OTU domain-containing protein, putative
4	PF3D7_0923700	0.999093	1.64538	2.09893	3.68089	N/A	CFAP298 domain-containing protein, putative
4	PF3D7_0924900	0.766061	1.13536	1.79802	2.69353	ATAT	alpha-tubulin N-acetyltransferase, putative
4	PF3D7_0925000	1.32498	2.03368	3.43018	4.34023	N/A	conserved Plasmodium protein, unknown function
4	PF3D7_0925400	1.64135	1.74995	3.23601	4.68749	N/A	protein phosphatase-beta
4	PF3D7_0925500	1.62314	2.35951	4.21867	5.74337	TLP2	thioredoxin-like protein 2
4	PF3D7_0925800	2.67274	3.02326	7.60484	8.25087	UPF2	regulator of nonsense transcripts 2, putative
4	PF3D7_0926500	6.78369	6.78682	9.29965	13.5384	N/A	tetratricopeptide repeat protein, putative
4	PF3D7_0927100	1.25755	1.89594	3.68511	5.42053	N/A	conserved protein, unknown function
4	PF3D7_0927200	3.99218	4.40947	9.19558	15.6138	N/A	zinc finger protein, putative
4	PF3D7_0927400	0.707842	1.21341	1.4251	2.13286	N/A	conserved Plasmodium protein, unknown function
4	PF3D7_0928100	2.22795	3.12985	7.58522	9.62642	N/A	conserved Plasmodium protein, unknown function
4	PF3D7_0928600	1.28388	1.90275	2.83759	4.29399	N/A	conserved Plasmodium protein, unknown function
4	PF3D7_0928900	3.37903	4.28765	8.53769	10.4048	GK	guanylate kinase
4	PF3D7_0931400	5.98032	8.31083	15.5297	15.936	N/A	PUB domain-containing protein, putative
4	PF3D7_0931700	1.44907	2.13058	3.07678	3.75291	N/A	PIH1 domain-containing protein, putative
4	PF3D7_0932300	4.3602	5.20493	14.5486	16.0749	M18AAP	M18 aspartyl aminopeptidase
4	PF3D7_0933200	2.11892	2.66279	4.33963	7.10638	N/A	calcyclin-binding protein, putative
4	PF3D7_0933500	3.549	3.93017	5.81192	8.14151	N/A	gamma-tubulin complex component, putative
4	PF3D7_0933600	7.50148	8.60267	13.0538	18.6918	QCR1	mitochondrial-processing peptidase subunit beta, putative
4	PF3D7_0934000	2.81029	3.19203	5.71461	6.62724	N/A	histidine--tRNA ligase, putative
4	PF3D7_0934700	17.4405	19.4261	34.2778	36.9579	N/A	UBX domain-containing protein, putative
4	PF3D7_0935400	1.58759	2.11951	2.16658	4.23728	GDV1	gametocyte development protein 1
4	PF3D7_0936100	6.8104	7.04886	16.5301	23.9215	ETRAMP9	early transcribed membrane protein
4	PF3D7_0937200	2.2119	2.48632	2.59949	6.98383	N/A	lysophospholipase, putative
4	PF3D7_1000600	0.671772	0.841976	1.9723	3.09215	RIF	rifin
4	PF3D7_1001200	3.70181	4.51967	6.23923	10.436	ACBP2	acyl-CoA binding protein, isoform 2, ACBP2
4	PF3D7_1002800	1.73022	2.23443	3.40913	5.15473	N/A	DnaJ protein, putative
4	PF3D7_1003200	2.19076	2.73562	5.29977	6.44989	N/A	ribosome-binding factor A, putative
4	PF3D7_1004400	7.22002	8.0054	33.5566	38.2549	N/A	RNA-binding protein, putative
4	PF3D7_1004800	2.35561	2.77681	6.4341	7.29872	AAC2	ADP,ATP carrier protein 2
4	PF3D7_1005500	10.0576	11.6321	26.4768	36.1752	UPF1	regulator of nonsense transcripts 1, putative
4	PF3D7_1006000	1.65416	2.47215	3.29146	3.91844	IMP4	IMP1-like protein, putative
4	PF3D7_1006300	1.11243	1.52534	2.82689	4.28045	N/A	conserved Plasmodium protein, unknown function
4	PF3D7_1006400	0.806393	1.07601	1.78773	2.15105	N/A	heptatricopeptide repeat-containing protein, putative
4	PF3D7_1006500	1.37572	2.15779	3.57142	4.39287	N/A	conserved Plasmodium protein, unknown function
4	PF3D7_1006600	7.26785	8.55883	15.9814	17.1759	PhLP3	phosducin-like protein 3, putative
4	PF3D7_1007000	2.7305	3.04004	7.06516	7.26606	TMEM147	transmembrane protein 147, putative
4	PF3D7_1007700	14.0501	14.1526	29.9317	39.6432	AP2-I	AP2 domain transcription factor AP2-I
4	PF3D7_1008700	19.4991	22.0821	46.4998	69.3775	N/A	tubulin beta chain
4	PF3D7_1009500	2.61271	3.23696	7.07822	9.35839	N/A	metalloprotease, putative
4	PF3D7_1009600	2.07333	2.37099	6.39577	8.34116	PPM10	protein phosphatase PPM10, putative
4	PF3D7_1010800	2.11244	2.4695	3.97647	5.88345	N/A	50S ribosomal protein L22, mitochondrial, putative
4	PF3D7_1010900	5.6336	7.16855	10.659	12.9565	N/A	conserved Plasmodium protein, unknown function
4	PF3D7_1011400	11.5985	11.7028	18.5723	23.927	N/A	proteasome subunit beta type-5
4	PF3D7_1012400	34.8443	44.9758	174.511	199.955	HGPRT	hypoxanthine-guanine phosphoribosyltransferase
4	PF3D7_1014300	4.3046	5.07069	7.33751	10.5708	N/A	SPRY domain-containing protein, putative
4	PF3D7_1014700	2.63431	2.95124	8.79003	13.5501	PHB2	prohibitin 2, putative
4	PF3D7_1015600	4.84197	5.14403	12.646	17.5975	HSP60	heat shock protein 60
4	PF3D7_1016900	35.3224	41.1109	111.544	149.03	ETRAMP10.3	early transcribed membrane protein 10.3
4	PF3D7_1017400	14.5883	14.4428	38.4215	40.8493	HAD5	phosphomannomutase
4	PF3D7_1019700	6.89685	7.90505	12.3683	18.2251	N/A	conserved Plasmodium protein, unknown function
4	PF3D7_1021600	6.90741	7.54693	14.0195	17.4805	DPA	deoxyribose-phosphate aldolase, putative
4	PF3D7_1021900	11.3925	13.6484	28.6887	40.1023	N/A	PHAX domain-containing protein, putative
4	PF3D7_1022200	1.78683	2.35321	3.4538	4.20094	N/A	conserved Plasmodium membrane protein, unknown function
4	PF3D7_1022300	0.67287	1.05224	1.38634	2.46488	ZIPCO	ZIP domain-containing protein, putative
4	PF3D7_1023100	0.445443	0.560377	1.19492	1.58925	N/A	dynein heavy chain, putative
4	PF3D7_1023300	1.18302	1.3038	2.23585	3.12677	N/A	conserved protein, unknown function
4	PF3D7_1023400	1.53476	1.5173	2.11642	3.1234	N/A	HORMA domain protein, putative
4	PF3D7_1023600	0.892408	1.19563	1.84144	2.84619	N/A	conserved protein, unknown function
4	PF3D7_1023700	0.58467	0.739289	1.19629	2.13944	N/A	conserved Plasmodium protein, unknown function
4	PF3D7_1024200	1.08926	2.5899	3.08907	4.37303	N/A	RNA-binding protein, putative
4	PF3D7_1024300	3.31152	4.21418	6.56622	8.56994	ATPTG10	ATP synthase-associated protein, putative
4	PF3D7_1025300	1.7433	2.31089	4.11027	5.13793	N/A	conserved protein, unknown function
4	PF3D7_1025500	0.947918	1.24126	2.48905	2.93793	N/A	conserved Plasmodium protein, unknown function
4	PF3D7_1026200	0.826799	1.22105	1.76288	2.33655	N/A	conserved protein, unknown function
4	PF3D7_1026300	1.60962	2.01805	3.62182	6.03493	N/A	conserved Plasmodium protein, unknown function
4	PF3D7_1027700	4.29212	6.12829	8.09298	10.6665	CEN3	centrin-3
4	PF3D7_1027900	1.5941	1.86261	3.73021	4.2186	DHHC10	palmitoyltransferase DHHC10, putative
4	PF3D7_1029300	2.0136	2.49305	3.9528	6.00983	N/A	conserved protein, unknown function
4	PF3D7_1031000	4.69967	4.233	13.9423	21.405	P25	ookinete surface protein P25
4	PF3D7_1031100	1.35203	2.02998	3.12041	3.68199	N/A	conserved Plasmodium protein, unknown function
4	PF3D7_1031900	0.767803	1.11369	2.39225	3.11913	N/A	conserved Plasmodium protein, unknown function
4	PF3D7_1032300	1.59414	2.0666	3.04784	3.72857	N/A	conserved protein, unknown function
4	PF3D7_1032500	4.06897	4.33548	7.18099	10.0444	Der1-2	DER1-like protein, putative
4	PF3D7_1033200	15.8102	17.2369	56.3065	67.63	ETRAMP10.2	early transcribed membrane protein 10.2
4	PF3D7_1033900	6.18064	7.76366	11.5562	15.6134	N/A	ubiquitin-conjugating enzyme E2, putative
4	PF3D7_1036700	1.82799	2.34859	4.9173	6.005	PhLP2	phosducin-like protein 2, putative
4	PF3D7_1037100	2.46298	2.79045	8.04348	9.79889	PyKII	pyruvate kinase 2
4	PF3D7_1038400	0.308434	0.459534	3.98418	5.9472	Pf11-1	gametocyte-specific protein
4	PF3D7_1038500	0.780037	0.890454	1.59436	2.26609	N/A	Plasmodium exported protein, unknown function
4	PF3D7_1038600	1.75465	2.68227	5.96254	7.65484	N/A	Plasmodium exported protein, unknown function
4	PF3D7_1100400	1.33395	1.57868	7.59233	9.58304	RIF	rifin
4	PF3D7_1100500	0.648701	0.777139	5.13654	5.42463	RIF	rifin
4	PF3D7_1100800	3.23294	4.13703	25.2289	27.9657	MC-2TM	Pfmc-2TM Maurer's cleft two transmembrane protein
4	PF3D7_1103500	0.489679	0.787282	2.27288	3.03646	N/A	CPW-WPC family protein
4	PF3D7_1103800	7.23513	7.95963	12.7691	17.0254	NOT1-G	CCR4-NOT transcription complex subunit NOT1-G, putative
4	PF3D7_1104300	3.62569	4.12148	7.52023	10.3932	N/A	conserved Plasmodium protein, unknown function
4	PF3D7_1104600	0.821772	1.17115	1.98752	2.49534	N/A	radial spoke head protein, putative
4	PF3D7_1106100	3.34789	3.90436	7.05334	8.77921	N/A	ribosomal protein S15, apicoplast, putative
4	PF3D7_1106200	0.433498	0.752247	0.936386	1.24724	N/A	conserved Plasmodium protein, unknown function
4	PF3D7_1106500	5.23725	5.42184	12.2465	13.375	N/A	conserved Plasmodium protein, unknown function
4	PF3D7_1106600	1.21661	1.55049	3.47254	5.17283	N/A	DEAD/DEAH box helicase, putative
4	PF3D7_1107000	4.3527	4.72649	8.35556	8.56008	LSM4	U6 snRNA-associated Sm-like protein LSm4, putative
4	PF3D7_1107800	18.6159	18.1116	47.1914	50.7532	ApiAP2	AP2 domain transcription factor, putative
4	PF3D7_1110500	4.83841	5.294	8.02663	10.9825	VPS35	vacuolar protein sorting-associated protein 35, putative
4	PF3D7_1110800	1.91774	2.00814	2.71796	4.23429	N/A	conserved Plasmodium protein, unknown function
4	PF3D7_1111100	5.41923	5.94459	8.16135	12.2835	RFC5	replication factor C subunit 5, putative
4	PF3D7_1111200	5.68828	7.09808	13.2921	14.7751	N/A	conserved protein, unknown function
4	PF3D7_1112200	1.32037	1.48883	2.27041	3.48662	COQ4	ubiquinone biosynthesis protein COQ4, putative
4	PF3D7_1112300	0.633052	0.865473	1.6425	1.92867	N/A	conserved Plasmodium protein, unknown function
4	PF3D7_1117100	3.74371	4.02582	5.38505	9.37151	UCH54	ubiquitin carboxyl-terminal hydrolase UCH54
4	PF3D7_1117200	0.696994	1.2931	1.87085	2.09943	N/A	conserved Plasmodium protein, unknown function
4	PF3D7_1118000	3.58489	3.95094	7.45598	9.77024	N/A	conserved Plasmodium protein, unknown function
4	PF3D7_1118200	9.17135	8.75216	22.0725	26.5202	N/A	heat shock protein 90, putative
4	PF3D7_1118800	1.85525	1.67324	2.84815	4.65433	ARC40	actin-related protein 2/3 complex subunit 1, putative
4	PF3D7_1118900	0.628114	1.00565	2.17646	3.416	N/A	conserved protein, unknown function
4	PF3D7_1119100	2.89053	3.58362	9.61612	10.1836	N/A	tRNA m(1)G methyltransferase, putative
4	PF3D7_1120600	2.15106	2.81509	5.16141	8.28328	N/A	DDRGK domain-containing protein, putative
4	PF3D7_1120700	2.02041	2.91125	4.11308	5.72943	N/A	conserved Plasmodium protein, unknown function
4	PF3D7_1122600	1.21604	1.56196	2.19743	3.27421	N/A	conserved Plasmodium protein, unknown function
4	PF3D7_1122900	0.529627	0.758193	1.58392	2.06967	N/A	dynein heavy chain, putative
4	PF3D7_1123700	2.31264	2.75486	4.71645	6.74317	N/A	ribosomal protein L37, mitochondrial, putative
4	PF3D7_1124500	3.03852	3.60637	7.10987	8.31277	pdhA	pyruvate dehydrogenase E1 component subunit alpha
4	PF3D7_1125000	4.77542	6.31397	9.80756	10.6226	N/A	conserved protein, unknown function
4	PF3D7_1125200	4.20815	5.38299	12.9162	13.3536	N/A	ubiquitin-like domain-containing protein, putative
4	PF3D7_1125300	3.09177	3.93469	15.4865	19.8398	mtRNAP	DNA-directed RNA polymerase
4	PF3D7_1125400	12.9057	14.7918	24.7556	25.203	TIM44	mitochondrial import inner membrane translocase subunit TIM44, putative
4	PF3D7_1126400	7.26101	7.59789	15.8982	16.2058	MED21	mediator of RNA polymerase II transcription subunit 21, putative
4	PF3D7_1126600	4.12992	4.65817	8.32033	9.99735	N/A	steryl ester hydrolase, putative
4	PF3D7_1126800	3.05104	3.95237	12.0442	16.2816	SR-MG	alternative splicing factor SR-MG, putative
4	PF3D7_1127100	4.57538	5.29667	5.07061	9.42806	dUTPase	deoxyuridine 5'-triphosphate nucleotidohydrolase
4	PF3D7_1127400	0.953834	1.57678	2.14829	2.14311	N/A	conserved Plasmodium protein, unknown function
4	PF3D7_1127500	3.69325	4.20427	4.97718	8.37379	N/A	protein disulfide-isomerase, putative
4	PF3D7_1128100	11.4839	12.5116	23.7512	25.309	N/A	prefoldin subunit 5, putative
4	PF3D7_1128300	1.03564	1.58961	3.49478	4.42919	PFK11	ATP-dependent 6-phosphofructokinase
4	PF3D7_1128400	6.82437	7.95698	12.7491	13.6807	FPPS/GGPPS	bifunctional farnesyl/geranylgeranyl diphosphate synthase
4	PF3D7_1128600	2.09612	2.25884	6.55649	9.43287	NOT2	CCR4-NOT transcription complex subunit 2, putative
4	PF3D7_1129500	2.42658	2.90389	5.23522	6.04961	N/A	A/G-specific adenine glycosylase, putative
4	PF3D7_1129800	1.87464	2.41671	4.21256	4.48164	N/A	conserved Plasmodium protein, unknown function
4	PF3D7_1129900	7.92941	8.80721	16.8419	17.4776	MFR5	major facilitator superfamily-related transporter, putative
4	PF3D7_1130700	2.61559	3.17128	4.67928	6.82151	SMC1	structural maintenance of chromosomes protein 1, putative
4	PF3D7_1130800	0.480668	0.688481	1.97325	2.43533	N/A	armadillo repeat protein PF16, putative
4	PF3D7_1130900	0.655939	0.834288	1.64845	2.26856	N/A	conserved Plasmodium protein, unknown function
4	PF3D7_1131000	1.57923	1.70428	2.78568	4.35354	N/A	RNA-binding protein s1, putative
4	PF3D7_1131100	4.3661	4.59419	9.03427	11.2999	SR1	serpentine receptor 1, putative
4	PF3D7_1131200	1.89719	2.65575	4.45372	6.17271	N/A	conserved Plasmodium protein, unknown function
4	PF3D7_1131300	0.474676	0.89826	1.157	1.37789	N/A	conserved Plasmodium protein, unknown function
4	PF3D7_1131400	0.743384	1.14179	1.98272	2.31672	N/A	conserved Plasmodium protein, unknown function
4	PF3D7_1131600	0.472401	0.664062	1.5289	2.102	N/A	kelch domain-containing protein, putative
4	PF3D7_1132300	4.74897	5.40625	8.29276	12.3974	N/A	nucleic acid binding protein, putative
4	PF3D7_1132400	3.70743	4.88615	11.7072	13.6137	N/A	conserved Plasmodium membrane protein, unknown function
4	PF3D7_1132700	2.83852	2.95609	4.84797	6.27316	mRPL2	50S ribosomal protein L2, putative
4	PF3D7_1132800	18.0541	17.8475	21.0408	38.4392	AQP	aquaglyceroporin
4	PF3D7_1132900	1.69093	2.14939	3.74032	4.8678	GCVH	glycine cleavage system H protein
4	PF3D7_1134000	20.0575	21.1078	58.4481	65.0801	HSP70-3	heat shock protein 70
4	PF3D7_1134600	3.23119	4.35921	13.2398	16.6695	N/A	zinc finger protein, putative
4	PF3D7_1135500	0.951095	1.03142	1.58658	2.36226	N/A	RNA-binding protein, putative
4	PF3D7_1135600	0.699894	0.999482	1.79347	2.56469	CAPD3	condensin-2 complex subunit D3, putative
4	PF3D7_1137400	2.95671	3.58808	6.94987	9.86412	N/A	UVB-resistance protein UVR8 homologue
4	PF3D7_1137600	0.603041	1.07263	1.757	1.88344	N/A	conserved Plasmodium protein, unknown function
4	PF3D7_1137900	0.527642	0.767324	1.20022	1.59857	N/A	conserved Plasmodium protein, unknown function
4	PF3D7_1139500	0.366186	0.646429	1.09812	1.29282	N/A	AAA family ATPase, putative
4	PF3D7_1140100	5.6224	6.75722	11.267	14.8337	N/A	V-type proton ATPase subunit F, putative
4	PF3D7_1140500	1.47301	1.73687	2.77804	4.27272	MyoK	myosin K, putative
4	PF3D7_1141100	0.913064	1.2058	3.76711	4.71619	N/A	conserved Plasmodium protein, unknown function
4	PF3D7_1141200	2.65862	3.06244	3.74786	6.86064	N/A	ATP synthase-associated protein, putative
4	PF3D7_1141500	0.437003	0.9598	1.43299	2.02076	N/A	conserved Plasmodium protein, unknown function
4	PF3D7_1141600	2.26768	2.41316	6.00061	8.96729	DPM1	dolichol-phosphate mannosyltransferase
4	PF3D7_1141700	4.02823	4.83145	9.26616	11.4959	N/A	OTU domain-containing protein, putative
4	PF3D7_1141900	0.744275	1.38959	1.59209	2.72517	IMC1b	inner membrane complex protein 1b, putative
4	PF3D7_1142800	3.32178	3.83849	7.46506	9.15665	ATPTG6	ATP synthase-associated protein, putative
4	PF3D7_1143000	1.6149	1.69566	2.82489	4.70051	N/A	alpha/beta hydrolase, putative
4	PF3D7_1143600	2.57628	3.41318	7.04154	8.50359	N/A	conserved Plasmodium protein, unknown function
4	PF3D7_1143700	0.923668	1.4208	2.29135	2.89466	N/A	conserved Plasmodium protein, unknown function
4	PF3D7_1143900	3.22026	3.42588	6.0631	6.89168	N/A	ATP-dependent (S)-NAD(P)H-hydrate dehydratase, putative
4	PF3D7_1144100	6.18926	7.04588	12.8889	13.151	N/A	mitochondrial large subunit ribosomal protein, putative
4	PF3D7_1145700	1.0989	1.36074	1.69961	2.93608	N/A	bicoid-interacting protein BIN3, putative
4	PF3D7_1145900	2.05011	2.34676	4.41073	6.79732	N/A	conserved Plasmodium protein, unknown function
4	PF3D7_1146300	1.30653	2.84936	3.4598	3.9272	N/A	conserved Plasmodium protein, unknown function
4	PF3D7_1146800	1.9202	2.54553	8.30611	11.0539	N/A	conserved Plasmodium protein, unknown function
4	PF3D7_1147200	1.64895	1.70451	2.53497	3.84922	N/A	tubulin--tyrosine ligase, putative
4	PF3D7_1147300	7.64473	8.3974	11.3446	17.6046	N/A	conserved Plasmodium protein, unknown function
4	PF3D7_1147600	1.46425	2.05186	2.82684	4.10858	N/A	conserved Plasmodium protein, unknown function
4	PF3D7_1149000	4.35645	5.16747	13.4771	14.422	Pf332	antigen 332, DBL-like protein
4	PF3D7_1149100	9.47335	9.94331	30.2837	34.7495	N/A	Plasmodium exported protein, unknown function
4	PF3D7_1149400	1.20119	1.73899	8.63691	11.2003	N/A	Plasmodium exported protein, unknown function
4	PF3D7_1150400	0.342552	0.376247	0.440454	1.0291	VAR	erythrocyte membrane protein 1, PfEMP1
4	PF3D7_1201000	4.65808	5.49712	36.216	44.9156	N/A	Plasmodium exported protein (PHISTb), unknown function
4	PF3D7_1201100	1.41668	1.53817	8.53309	9.04843	N/A	RESA-like protein with PHIST and DnaJ domains
4	PF3D7_1202000	2.09627	2.69055	7.81446	8.32978	PSH2	ATP-dependent DNA/RNA helicase PSH2
4	PF3D7_1202100	3.71369	5.23597	9.72689	13.6545	SRAP1	SRAP domain-containing protein, putative
4	PF3D7_1202300	0.928447	1.39881	1.99614	2.57746	N/A	dynein heavy chain, putative
4	PF3D7_1204400	1.60372	1.92816	3.18093	4.71916	G37	sexual stage-specific protein G37, putative
4	PF3D7_1205100	4.44918	5.04653	8.37563	9.97045	SEPSECS	O-phosphoseryl-tRNA(Sec) selenium transferase, putative
4	PF3D7_1205600	5.83258	6.38511	12.2838	16.3366	N/A	tetratricopeptide repeat protein, putative
4	PF3D7_1205900	13.6689	13.6184	26.9148	28.1374	N/A	conserved protein, unknown function
4	PF3D7_1206500	2.99663	4.26129	10.4184	13.9209	N/A	Tat binding protein 1(TBP-1)-interacting protein, putative
4	PF3D7_1206800	5.21545	6.269	10.0511	10.186	N/A	conserved Plasmodium protein, unknown function
4	PF3D7_1207200	0.763632	1.18214	1.74405	2.34987	N/A	zinc finger protein, putative
4	PF3D7_1207700	1.3576	1.8877	3.06995	5.72528	N/A	41-3 protein
4	PF3D7_1207900	1.49463	1.57159	2.82106	3.53248	N/A	conserved Plasmodium protein, unknown function
4	PF3D7_1208300	2.83563	3.50499	5.18338	8.00292	mACP	acyl carrier protein, mitochondrial
4	PF3D7_1208500	0.712533	0.969722	1.77512	2.54506	N/A	conserved Plasmodium protein, unknown function
4	PF3D7_1208600	2.89719	3.7078	10.6724	13.7557	TIM10	mitochondrial import inner membrane translocase subunit TIM10, putative
4	PF3D7_1208700	1.922	2.77625	4.39028	5.77081	N/A	conserved protein, unknown function
4	PF3D7_1209700	1.24269	1.44744	2.61301	4.07024	N/A	conserved protein, unknown function
4	PF3D7_1210000	2.97864	3.69473	5.20477	8.87643	RPL1	50S ribosomal protein L1, apicoplast, putative
4	PF3D7_1210200	0.641736	1.15394	2.79706	3.73531	N/A	zinc finger protein, putative
4	PF3D7_1210900	1.29281	1.32768	1.893	2.99631	PIGM	GPI mannosyltransferase 1
4	PF3D7_1211100	2.92598	2.58468	3.73652	6.57019	N/A	HSP20-like chaperone, putative
4	PF3D7_1211600	7.13808	8.76315	14.9738	16.7429	LSD1	lysine-specific histone demethylase 1, putative
4	PF3D7_1212000	3.394	4.19293	8.34546	9.8147	TPx(Gl)	glutathione peroxidase-like thioredoxin peroxidase
4	PF3D7_1212100	4.2057	5.10002	8.69707	9.4325	PPP1	peripheral plastid protein 1, putative
4	PF3D7_1212200	0.610034	0.955966	1.37674	1.88716	N/A	conserved protein, unknown function
4	PF3D7_1212400	0.8929	1.60001	1.82665	2.41059	N/A	tetratricopeptide repeat protein, putative
4	PF3D7_1213200	1.60179	2.5171	4.0784	5.64943	MED18	mediator of RNA polymerase II transcription subunit 18, putative
4	PF3D7_1213600	1.8531	2.7306	4.51243	7.167	DLC8	dynein light chain 1, putative
4	PF3D7_1214500	1.27687	1.89227	3.45571	3.97872	N/A	conserved Plasmodium protein, unknown function
4	PF3D7_1214700	1.99298	2.86485	4.9674	6.05027	N/A	conserved protein, unknown function
4	PF3D7_1215000	4.0645	5.14811	6.95821	11.1862	Trx-Px2	thioredoxin peroxidase 2
4	PF3D7_1215100	5.62219	6.33239	14.5984	17.6818	N/A	SUN domain-containing protein, putative
4	PF3D7_1215300	2.79772	2.99003	8.79712	11.17	CPN10	10 kDa chaperonin
4	PF3D7_1215400	5.51346	6.00037	7.92604	12.6187	N/A	conserved Plasmodium protein, unknown function
4	PF3D7_1215700	0.337695	0.542411	0.811708	1.22224	N/A	conserved Plasmodium protein, unknown function
4	PF3D7_1216000	5.93431	6.76909	12.5478	13.5296	N/A	serine--tRNA ligase, putative
4	PF3D7_1216500	16.5437	19.8468	86.1201	122.586	MDV1	male development gene 1
4	PF3D7_1218700	0.990642	1.4586	2.14605	2.41766	N/A	conserved Plasmodium protein, unknown function
4	PF3D7_1218800	1.04596	1.57197	3.88004	6.71015	PSOP17	secreted ookinete protein, putative
4	PF3D7_1218900	1.95946	2.62731	6.65409	8.6805	N/A	WD repeat-containing protein, putative
4	PF3D7_1219300	0.852846	0.879437	0.999839	1.88156	VAR	erythrocyte membrane protein 1, PfEMP1
4	PF3D7_1219900	2.30103	3.04146	6.68502	9.2996	N/A	ribulose-phosphate 3-epimerase, putative
4	PF3D7_1220700	0.260311	0.628889	0.587621	0.655864	N/A	conserved Plasmodium protein, unknown function
4	PF3D7_1221100	0.719825	1.23465	2.3072	3.90414	N/A	conserved Plasmodium protein, unknown function
4	PF3D7_1221200	4.05886	5.50685	11.1064	12.0923	N/A	conserved Plasmodium protein, unknown function
4	PF3D7_1221400	1.69321	1.82407	2.94683	5.38843	IMC1h	inner membrane complex protein 1h, putative
4	PF3D7_1221500	0.812532	1.14793	1.82711	2.63718	N/A	heptatricopeptide repeat-containing protein, putative
4	PF3D7_1221700	1.92743	2.77278	6.2362	7.82907	N/A	FbpA domain protein, putative
4	PF3D7_1222300	29.0528	34.4366	125.4	143.357	GRP94	endoplasmin, putative
4	PF3D7_1222400	3.62716	4.25237	7.99163	10.2751	ApiAP2	AP2 domain transcription factor
4	PF3D7_1222800	0.446791	0.823829	1.1708	1.44926	N/A	conserved Plasmodium protein, unknown function
4	PF3D7_1222900	1.00245	1.02084	1.76388	2.23966	N/A	conserved Plasmodium protein, unknown function
4	PF3D7_1223900	1.82319	2.26658	3.80587	4.89356	N/A	50S ribosomal protein L24, putative
4	PF3D7_1224500	3.97125	4.4255	3.76468	7.2985	ASF1	histone chaperone ASF1
4	PF3D7_1224600	4.04809	4.59079	10.4966	11.4515	CCHL	cytochrome c heme lyase, putative
4	PF3D7_1225000	0.494513	0.684106	1.57991	2.01976	N/A	conserved Plasmodium protein, unknown function
4	PF3D7_1225100	1.05896	1.43527	3.0359	3.96185	api-IRS	isoleucine--tRNA ligase, putative
4	PF3D7_1226000	0.996883	1.18037	1.56862	2.40338	N/A	conserved protein, unknown function
4	PF3D7_1226500	1.32111	1.76087	3.1992	4.06943	N/A	heptatricopeptide repeat and RAP domain-containing protein, putative
4	PF3D7_1227100	5.39783	5.97478	11.441	12.9627	DH60	DNA helicase 60
4	PF3D7_1228800	15.5557	17.5658	28.4042	35.9291	N/A	WD repeat-containing protein, putative
4	PF3D7_1230000	4.80382	5.27918	9.25076	10.8889	N/A	TBC domain-containing protein, putative
4	PF3D7_1230100	2.71462	2.29588	4.60496	7.08047	TLAP1	thioredoxin-like associated protein 1, putative
4	PF3D7_1230600	3.55747	3.89041	7.9875	8.62648	NSUN4	RNA cytosine C(5)-methyltransferase, putative
4	PF3D7_1232000	1.20444	1.43342	2.56271	3.78372	aFRS	phenylalanine--tRNA ligase
4	PF3D7_1232100	7.87281	8.06732	12.2391	16.5127	CPN60	60 kDa chaperonin
4	PF3D7_1232200	2.04929	2.26716	3.40869	5.54139	LPD1	dihydrolipoyl dehydrogenase, mitochondrial
4	PF3D7_1232900	1.46848	1.69876	3.66107	4.60583	N/A	nucleotidyltransferase, putative
4	PF3D7_1233200	2.76388	3.49779	13.5695	16.9191	N/A	conserved Plasmodium protein, unknown function
4	PF3D7_1233300	1.86973	2.37947	4.33171	6.28977	PPR2	pentatricopeptide repeat domain-containing protein 2, putative
4	PF3D7_1234000	3.17216	3.95786	7.01905	7.5248	N/A	conserved Plasmodium protein, unknown function
4	PF3D7_1234700	1.46765	1.91071	4.68902	6.11142	ULG8	upregulated in late gametocytes ULG8
4	PF3D7_1235700	4.35159	4.90659	6.59039	10.8382	N/A	ATP synthase subunit beta, mitochondrial
4	PF3D7_1235800	0.754928	1.02581	1.61702	2.07384	N/A	peptidase, putative
4	PF3D7_1236200	25.4276	29.0544	61.7504	80.0148	N/A	conserved Plasmodium protein, unknown function
4	PF3D7_1236700	3.57478	3.3906	5.8473	7.27729	N/A	S-adenosyl-methyltransferase, putative
4	PF3D7_1237000	3.07473	3.70925	7.77185	10.4836	UBA2	SUMO-activating enzyme subunit 2
4	PF3D7_1238100	13.2269	13.7261	28.6872	34.1099	N/A	calcyclin binding protein, putative
4	PF3D7_1238700	2.49839	3.19722	4.90226	6.33922	N/A	BTB/POZ domain-containing protein, putative
4	PF3D7_1239600	1.8736	2.00539	3.24751	4.81152	ThzK	hydroxyethylthiazole kinase
4	PF3D7_1239700	7.014	7.64791	10.6499	15.7135	FTSH1	ATP-dependent zinc metalloprotease FTSH 1
4	PF3D7_1240900	2.73849	3.22648	3.21834	6.38223	VAR	erythrocyte membrane protein 1, PfEMP1
4	PF3D7_1241300	0.941116	1.03686	1.61668	2.4417	N/A	ribosome-binding factor A, putative
4	PF3D7_1241400	1.27495	1.52383	3.71499	5.64875	N/A	RNA-binding protein, putative
4	PF3D7_1241500	2.04323	2.26157	5.37344	7.37297	N/A	conserved Plasmodium protein, unknown function
4	PF3D7_1242200	9.32712	10.5215	18.7569	19.2008	TGT	queuine tRNA-ribosyltransferase, putative
4	PF3D7_1242300	1.2651	1.34542	2.07923	2.952	N/A	conserved Plasmodium membrane protein, unknown function
4	PF3D7_1242400	1.08919	1.70188	3.17376	4.15408	N/A	GAS8-like protein, putative
4	PF3D7_1243100	15.714	18.0908	30.1505	31.967	N/A	zinc finger protein, putative
4	PF3D7_1245000	0.655673	1.1796	2.26734	3.78846	N/A	5-formyltetrahydrofolate cyclo-ligase, putative
4	PF3D7_1245200	0.393015	0.565715	0.709023	1.21938	N/A	conserved Plasmodium membrane protein, unknown function
4	PF3D7_1245300	1.25856	1.82207	3.49087	4.76261	UBC12	NEDD8-conjugating enzyme UBC12, putative
4	PF3D7_1245400	3.08927	3.8744	5.86011	9.76502	N/A	50S ribosomal protein L3, mitochondrial, putative
4	PF3D7_1245600	0.542704	0.954065	1.73682	2.27817	N/A	kinesin-15, putative
4	PF3D7_1246100	1.74311	2.12526	3.213	4.98586	ALAS	delta-aminolevulinic acid synthetase
4	PF3D7_1246500	2.52678	3.27351	6.19864	9.32102	N/A	methyltransferase, putative
4	PF3D7_1246700	2.31646	2.94044	5.36784	6.37458	N/A	conserved Plasmodium protein, unknown function
4	PF3D7_1246800	6.48803	7.1047	13.3501	17.6375	SRPRB	signal recognition particle receptor subunit beta, putative
4	PF3D7_1247000	1.82387	2.79411	3.54224	5.18523	FBXO9	F-box only protein 9 homolog, putative
4	PF3D7_1247400	4.00402	4.62552	9.99845	12.9775	FKBP35	peptidyl-prolyl cis-trans isomerase FKBP35
4	PF3D7_1248400	2.32155	3.26816	8.24591	12.3221	N/A	conserved Plasmodium protein, unknown function
4	PF3D7_1249500	2.30316	2.77204	3.85368	5.85731	N/A	protein CutA, putative
4	PF3D7_1249700	0.387709	0.568994	1.00934	1.44528	N/A	conserved Plasmodium protein, unknown function
4	PF3D7_1250300	8.30262	8.55494	13.27	19.1549	VPS26	vacuolar protein sorting-associated protein 26, putative
4	PF3D7_1250400	2.01873	3.13619	4.69807	5.57882	N/A	conserved Plasmodium protein, unknown function
4	PF3D7_1250500	4.74106	5.20203	10.797	12.0559	N/A	AP-3 complex subunit sigma, putative
4	PF3D7_1250800	10.5907	12.3645	21.3603	23.6786	N/A	DNA repair protein rhp16, putative
4	PF3D7_1300300	0.330364	0.468578	0.530657	1.63202	VAR	erythrocyte membrane protein 1, PfEMP1
4	PF3D7_1302900	2.06231	2.54905	4.54472	4.6008	N/A	conserved protein, unknown function
4	PF3D7_1303000	4.34931	4.58382	10.1241	12.1955	ATPTG13	ATP synthase-associated protein, putative
4	PF3D7_1303100	2.78063	3.49949	7.63561	8.4597	N/A	methyltransferase, putative
4	PF3D7_1304500	5.32433	6.04309	12.9346	18.4469	N/A	small heat shock protein, putative
4	PF3D7_1304600	1.25766	1.57503	2.59406	3.75557	N/A	conserved Plasmodium protein, unknown function
4	PF3D7_1305900	3.53506	3.74506	6.98049	9.95219	N/A	conserved Plasmodium protein, unknown function
4	PF3D7_1306300	0.711	0.917641	1.31315	2.0933	N/A	SAM dependent methyltransferase, putative
4	PF3D7_1306500	0.827382	1.18259	3.34898	4.40269	N/A	MORN repeat protein, putative
4	PF3D7_1307300	3.51407	4.29944	8.49806	9.73092	DBP6	ATP-dependent RNA helicase DBP6, putative
4	PF3D7_1308600	0.468873	0.783571	1.09957	1.24032	N/A	conserved Plasmodium protein, unknown function
4	PF3D7_1308700	2.49187	3.56814	4.76384	5.36918	N/A	conserved Plasmodium protein, unknown function
4	PF3D7_1309800	2.24806	2.71596	4.46403	5.6998	N/A	homeobox domain-containing protein, putative
4	PF3D7_1310000	1.14477	2.004	3.08083	3.39835	OSCP	ATP synthase subunit O, mitochondrial, putative
4	PF3D7_1310100	0.739651	0.94297	1.52517	2.39119	N/A	conserved Plasmodium protein, unknown function
4	PF3D7_1310900	3.63982	3.71675	5.53579	7.72907	N/A	ribosomal protein S15, mitochondrial, putative
4	PF3D7_1311200	4.02913	4.41626	8.97847	9.90072	N/A	transducin beta-like protein TBL1, putative
4	PF3D7_1312300	2.21597	3.10845	4.29026	5.69159	N/A	ribosomal protein S35, mitochondrial, putative
4	PF3D7_1312700	2.47963	2.63973	5.98473	6.98627	N/A	conserved Plasmodium protein, unknown function
4	PF3D7_1313000	2.63249	3.89084	5.3312	6.63099	NEDD8	ubiquitin-like protein Nedd8
4	PF3D7_1313200	0.499298	0.695414	1.26864	1.69595	MTFMT	methionyl-tRNA formyltransferase, putative
4	PF3D7_1313700	2.71415	2.50349	4.38032	5.58831	N/A	Maf-like protein, putative
4	PF3D7_1313900	2.66213	3.23921	4.91435	7.0359	N/A	ankyrin-repeat protein, putative
4	PF3D7_1314300	2.40475	2.7614	5.20351	6.23591	N/A	MACRO domain-containing protein, putative
4	PF3D7_1314400	2.74484	3.57596	6.18964	9.60222	N/A	conserved protein, unknown function
4	PF3D7_1314500	3.9769	4.71701	8.01173	10.7691	N/A	transmembrane emp24 domain-containing protein, putative
4	PF3D7_1314700	4.48786	5.6552	8.73301	12.1872	N/A	pinin/SDK/MemA domain-containing protein, putative
4	PF3D7_1316000	1.25453	1.52098	3.62612	5.64473	N/A	protein kinase, putative
4	PF3D7_1316400	1.03119	1.44485	2.27446	2.67243	SAS6L	SAS6-like protein, putative
4	PF3D7_1316700	0.661386	0.879331	1.47035	1.68482	N/A	conserved protein, unknown function
4	PF3D7_1317200	2.49187	3.07871	15.9407	18.6881	ApiAP2	AP2 domain transcription factor AP2-FG, putative
4	PF3D7_1317300	6.30766	7.15884	15.0974	16.139	N/A	RNA-binding protein, putative
4	PF3D7_1317600	1.63345	1.95861	3.33001	4.19651	N/A	conserved Plasmodium protein, unknown function
4	PF3D7_1318100	2.16331	2.28211	3.5077	6.00534	FD	ferredoxin
4	PF3D7_1318300	2.68296	3.01277	8.84872	10.0486	N/A	conserved Plasmodium protein, unknown function
4	PF3D7_1318600	0.976193	1.24957	2.15649	3.13304	N/A	thioredoxin, putative
4	PF3D7_1319000	1.57886	1.94665	4.32781	6.42162	N/A	conserved Plasmodium protein, unknown function
4	PF3D7_1319600	2.0379	2.74685	5.14693	6.85371	N/A	ACDC domain-containing protein, putative
4	PF3D7_1319700	1.42469	1.41392	2.14139	3.21095	N/A	protein phosphatase PP2A regulatory subunit A, putative
4	PF3D7_1319800	2.11266	3.10425	13.6699	22.3313	Pfg17	conserved Plasmodium protein, unknown function
4	PF3D7_1320300	2.28408	2.63609	6.00925	6.72834	N/A	conserved protein, unknown function
4	PF3D7_1320400	2.83741	3.66705	7.29053	9.90987	SPB	type I signal peptidase
4	PF3D7_1320500	2.21638	2.96703	8.27663	10.5701	SNAP23	SNARE protein, putative
4	PF3D7_1320800	3.11403	3.20902	5.20515	6.86007	N/A	dihydrolipoyllysine-residue succinyltransferase component of 2-oxoglutarate dehydrogenase complex
4	PF3D7_1322200	4.63236	5.22329	7.39965	10.4736	N/A	TOG domain-containing protein, putative
4	PF3D7_1322300	2.39634	2.87245	5.09222	6.50939	N/A	BRCT domain-containing protein, putative
4	PF3D7_1322400	1.33818	2.01809	5.14206	5.54861	N/A	conserved Plasmodium protein, unknown function
4	PF3D7_1322700	1.08534	1.92141	3.68991	4.13088	N/A	conserved Plasmodium protein, unknown function
4	PF3D7_1322800	0.909103	1.42531	2.65811	3.5279	C2AP2	respiratory chain complex 2 associated protein 2
4	PF3D7_1323600	2.84691	3.2732	4.5044	7.74104	N/A	conserved protein, unknown function
4	PF3D7_1324600	1.2705	1.55465	2.78426	3.969	N/A	conserved Plasmodium protein, unknown function
4	PF3D7_1325200	1.98812	2.48158	4.32717	6.07131	N/A	lactate dehydrogenase, putative
4	PF3D7_1325800	1.38129	1.96698	6.95435	8.461	N/A	conserved Plasmodium protein, unknown function
4	PF3D7_1326100	2.72141	3.1376	6.15957	7.6981	N/A	WD repeat-containing protein, putative
4	PF3D7_1326500	1.89441	2.33853	3.73321	5.18881	N/A	conserved Plasmodium protein, unknown function
4	PF3D7_1328400	1.57559	2.1102	3.24067	3.72828	N/A	conserved protein, unknown function
4	PF3D7_1329100	8.20662	8.86917	16.5518	20.9421	MyoF	myosin F, putative
4	PF3D7_1329200	1.42016	2.08604	2.89401	3.39572	N/A	conserved Plasmodium protein, unknown function
4	PF3D7_1329900	0.756084	1.2362	1.96319	2.49962	N/A	conserved Plasmodium protein, unknown function
4	PF3D7_1330500	5.39882	6.15845	9.69531	14.0633	N/A	CTLH domain-containing protein, putative
4	PF3D7_1333000	3.71099	4.28093	11.6367	13.027	CPN20	20 kDa chaperonin
4	PF3D7_1333100	0.765401	1.30722	2.12921	2.61251	N/A	conserved Plasmodium protein, unknown function
4	PF3D7_1333200	3.52357	3.8397	6.7521	7.76398	UBA1	ubiquitin-activating enzyme
4	PF3D7_1334000	1.76639	2.72098	3.44613	4.97076	N/A	RING zinc finger protein, putative
4	PF3D7_1334300	3.2507	3.64608	6.29063	8.99606	MSRP5	MSP7-like protein
4	PF3D7_1334400	1.18279	2.18919	3.14692	4.25985	MSRP4	MSP7-like protein
4	PF3D7_1336200	4.07355	5.20985	7.80997	10.0216	N/A	conserved Plasmodium protein, unknown function
4	PF3D7_1337000	0.996811	1.52266	3.64252	4.29426	OCT1	mitochondrial intermediate peptidase, putative
4	PF3D7_1337100	0.91744	1.16215	3.186	4.30314	PK6	protein kinase 6
4	PF3D7_1337200	3.52855	3.65856	7.76142	9.55541	DXS	1-deoxy-D-xylulose 5-phosphate synthase
4	PF3D7_1338100	12.7878	13.4616	24.8179	27.3499	RPN3	26S proteasome regulatory subunit RPN3, putative
4	PF3D7_1338400	2.11941	2.88209	3.88757	5.84363	N/A	SprT-like domain-containing protein, putative
4	PF3D7_1338800	0.914642	1.60018	3.60308	5.81113	N/A	CPW-WPC family protein
4	PF3D7_1339500	0.876092	1.12071	1.86359	2.08352	N/A	ribosomal protein L49, mitochondrial, putative
4	PF3D7_1339900	1.48248	1.97208	1.96124	3.67732	ABCB5	ABC transporter B family member 5, putative
4	PF3D7_1340700	2.93698	3.51364	4.58102	8.21536	RAB11b	ras-related protein Rab-11B
4	PF3D7_1341900	5.28383	6.05233	15.5861	17.2385	N/A	V-type proton ATPase subunit D, putative
4	PF3D7_1342200	0.343102	0.674988	0.797519	1.1184	N/A	conserved Plasmodium membrane protein, unknown function
4	PF3D7_1342800	5.19071	5.43235	13.965	15.4217	PEPCK	phosphoenolpyruvate carboxykinase
4	PF3D7_1343300	7.22878	8.26441	14.9163	20.6483	N/A	CDT1-like protein, putative
4	PF3D7_1344400	1.04112	1.41352	3.14258	3.23716	N/A	conserved Plasmodium protein, unknown function
4	PF3D7_1345000	1.15302	1.4753	2.96721	3.53507	N/A	RING zinc finger protein, putative
4	PF3D7_1345200	2.91293	3.22358	5.06512	6.94828	ROM6	rhomboid protease ROM6, putative
4	PF3D7_1345400	5.3579	6.7173	10.1343	14.0516	N/A	conserved Plasmodium protein, unknown function
4	PF3D7_1345700	5.97791	7.06737	12.3619	13.3906	IDH	isocitrate dehydrogenase [NADP], mitochondrial
4	PF3D7_1346000	1.51711	1.99839	3.02803	3.20204	N/A	dynactin subunit 2, putative
4	PF3D7_1346700	3.4299	4.03132	15.4539	25.7949	P48/45	6-cysteine protein
4	PF3D7_1346800	1.05891	1.37807	1.98929	3.62428	P47	6-cysteine protein P47
4	PF3D7_1347000	0.862195	1.28489	1.81385	2.3474	WDR92	WD repeat-containing protein 92, putative
4	PF3D7_1347300	1.95986	3.09028	4.20295	4.95933	N/A	conserved Plasmodium membrane protein, unknown function
4	PF3D7_1347400	2.81422	3.64408	5.76764	5.98851	N/A	conserved Plasmodium protein, unknown function
4	PF3D7_1347600	1.14399	1.4567	2.32433	3.27175	N/A	conserved protein, unknown function
4	PF3D7_1348400	2.05759	2.77537	6.16751	8.14753	N/A	conserved Plasmodium membrane protein, unknown function
4	PF3D7_1348900	5.19407	4.89137	9.22692	11.4656	N/A	conserved Plasmodium protein, unknown function
4	PF3D7_1349000	0.453343	0.695737	1.52878	1.7876	N/A	conserved Plasmodium protein, unknown function
4	PF3D7_1349600	2.99368	3.53178	5.21409	7.34443	N/A	conserved Plasmodium protein, unknown function
4	PF3D7_1350000	1.02601	1.9055	3.93004	4.19558	N/A	conserved Plasmodium protein, unknown function
4	PF3D7_1350700	1.60592	1.96226	2.71386	4.90386	N/A	N6-adenine-specific methylase, putative
4	PF3D7_1350900	3.20912	3.68724	10.9776	12.9999	ApiAP2	AP2 domain transcription factor AP2-O4, putative
4	PF3D7_1351200	2.92416	3.30812	6.22527	6.37757	N/A	conserved Plasmodium protein, unknown function
4	PF3D7_1352000	2.3418	2.8967	5.0977	5.82421	N/A	GTP-binding protein, putative
4	PF3D7_1352600	0.492269	0.986753	1.35294	1.8752	N/A	protein kinase, putative
4	PF3D7_1353300	7.76425	8.19844	14.9093	16.6582	N/A	conserved Plasmodium protein, unknown function
4	PF3D7_1353700	1.72994	1.66036	7.61349	9.85837	ROMO1	reactive oxygen species modulator 1, putative
4	PF3D7_1353800	8.81723	9.135	17.2538	19.1021	N/A	proteasome subunit alpha type-4, putative
4	PF3D7_1353900	11.3123	12.53	21.6158	24.049	N/A	proteasome subunit alpha type-7, putative
4	PF3D7_1355600	1.75588	2.42807	4.07671	6.71382	PIP1	PhIL1 interacting protein PIP1
4	PF3D7_1356200	4.23257	4.94846	11.1792	12.5448	TIM23	mitochondrial import inner membrane translocase subunit TIM23, putative
4	PF3D7_1356600	2.12764	2.14996	5.09639	5.66621	N/A	regulator of chromosome condensation, putative
4	PF3D7_1359200	3.26811	3.85502	7.02577	9.53542	HMGB4	high mobility group protein B4, putative
4	PF3D7_1359500	2.74073	4.52133	6.33274	6.44944	N/A	conserved Plasmodium protein, unknown function
4	PF3D7_1360000	4.14928	5.38391	8.99485	11.738	N/A	ATP synthase-associated protein, putative
4	PF3D7_1360200	9.0518	10.0399	18.6069	19.2748	EMC3	ER membrane protein complex subunit 3, putative
4	PF3D7_1360300	0.69353	0.921223	1.40887	2.49342	N/A	conserved Plasmodium protein, unknown function
4	PF3D7_1360500	0.835219	1.10945	2.84278	3.62723	GCbeta	guanylyl cyclase beta
4	PF3D7_1361300	0.852082	1.13703	2.00742	3.2367	N/A	conserved Plasmodium protein, unknown function
4	PF3D7_1362600	2.35653	3.0902	7.48082	10.8209	N/A	conserved protein, unknown function
4	PF3D7_1362700	10.5283	12.8144	27.2188	36.293	N/A	conserved Plasmodium protein, unknown function
4	PF3D7_1363300	1.48688	2.11276	3.87159	3.96899	N/A	50S ribosomal protein L9, mitochondrial, putative
4	PF3D7_1363400	7.40915	7.99497	14.0187	14.7807	DOA1	polyubiquitin binding protein, putative
4	PF3D7_1363700	2.33429	2.87211	4.07421	6.21112	AMR1	protein AMR1
4	PF3D7_1363800	0.748775	1.18704	1.95538	3.03699	GEX1	nuclear fusion protein, putative
4	PF3D7_1365500	2.83144	3.68208	9.56477	11.8124	GCVT	aminomethyltransferase, mitochondrial, putative
4	PF3D7_1367200	1.00164	1.61022	2.35892	3.67625	N/A	CLAMP domain-containing protein, putative
4	PF3D7_1368000	1.78591	2.38838	5.90437	6.89347	N/A	conserved protein, unknown function
4	PF3D7_1368100	5.79074	6.43821	12.5746	17.0904	RPN11	26S proteasome regulatory subunit RPN11, putative
4	PF3D7_1368700	4.102	5.23739	9.26249	12.3952	N/A	mitochondrial carrier protein, putative
4	PF3D7_1368800	2.21302	2.46463	3.72493	5.83228	ERCC4	DNA repair endonuclease XPF, putative
4	PF3D7_1369300	1.15562	1.59196	3.25894	3.86236	N/A	conserved Plasmodium protein, unknown function
4	PF3D7_1371800	0.653362	1.053	2.64017	3.10871	N/A	Plasmodium exported protein, unknown function
4	PF3D7_1372100	2.58643	3.36578	6.11475	11.6747	GEXP04	Plasmodium exported protein (PHISTb), unknown function
4	PF3D7_1401300	2.54549	2.78927	4.80223	6.19244	EH2	epoxide hydrolase 2
4	PF3D7_1402000	2.05741	2.4557	5.30862	6.15121	N/A	conserved Plasmodium protein, unknown function
4	PF3D7_1402100	2.85816	3.55372	7.55423	7.77575	N/A	pseudouridine synthase, putative
4	PF3D7_1403000	0.856704	1.80586	4.15597	4.92138	N/A	radial spoke protein 3, putative
4	PF3D7_1403200	1.24453	1.6033	5.29885	8.39836	N/A	EGF domain-containing protein, putative
4	PF3D7_1403300	0.359008	0.465462	0.668753	1.22115	N/A	tetratricopeptide repeat protein, putative
4	PF3D7_1403400	2.00661	2.34372	3.18741	4.75506	N/A	conserved Plasmodium protein, unknown function
4	PF3D7_1403700	1.6255	2.1898	3.56717	5.0717	TRAM	translocation associated membrane protein, putative
4	PF3D7_1403800	2.40969	2.98872	5.04627	6.28735	MISFIT	nuclear formin-like protein MISFIT, putative
4	PF3D7_1403900	4.68712	5.88006	18.4567	21.9928	CPPED1	serine/threonine protein phosphatase CPPED1, putative
4	PF3D7_1404000	1.88458	2.34683	5.31819	6.49947	RPB4	DNA-directed RNA polymerase II subunit RPB4, putative
4	PF3D7_1404200	0.916039	1.61142	1.9663	2.2576	N/A	conserved Plasmodium protein, unknown function
4	PF3D7_1404600	1.43401	2.26625	3.04454	4.1692	ACalpha	adenylyl cyclase alpha
4	PF3D7_1405100	4.23654	4.6788	9.16028	11.7054	N/A	GTPase-activating protein, putative
4	PF3D7_1405300	1.81076	1.81494	2.93955	3.88962	N/A	conserved Plasmodium protein, unknown function
4	PF3D7_1405600	10.2137	10.9262	13.5693	23.8209	RNR	ribonucleoside-diphosphate reductase small chain, putative
4	PF3D7_1406500	0.425896	0.684755	0.958453	1.33877	WDR65	WD repeat-containing protein 65, putative
4	PF3D7_1406700	2.53111	2.68935	3.27769	5.8597	VPS29	vacuolar protein sorting-associated protein 29
4	PF3D7_1407000	1.02818	1.14831	2.27533	3.51754	CCp3	LCCL domain-containing protein
4	PF3D7_1408400	4.5883	5.57002	10.3698	10.4855	FANCJ	FANCJ-like helicase, putative
4	PF3D7_1409800	1.7582	1.93802	4.71346	6.02165	CELF2	CUGBP Elav-like family member 2, putative
4	PF3D7_1409900	7.97731	9.15943	19.8957	24.1909	CDS	cytidine diphosphate-diacylglycerol synthase
4	PF3D7_1410100	1.03555	1.28903	2.74616	4.27318	N/A	alpha/beta hydrolase, putative
4	PF3D7_1411600	2.29384	2.7437	4.24914	6.13219	Obg1	GTP-binding protein Obg1
4	PF3D7_1412500	13.7051	14.3237	29.0605	31.1921	ACT2	actin II
4	PF3D7_1413000	0.961758	1.60928	2.10692	2.45377	N/A	conserved Plasmodium protein, unknown function
4	PF3D7_1413200	3.73503	5.28509	11.8331	15.9265	N/A	conserved Plasmodium protein, unknown function
4	PF3D7_1414900	1.12523	1.51682	2.58755	3.3488	N/A	ATP-dependent protease, putative
4	PF3D7_1415300	3.50939	4.3267	6.30423	9.83244	N/A	RNA-binding protein Nova-1, putative
4	PF3D7_1415400	4.47641	5.67517	19.1351	21.8984	N/A	Btz domain-containing protein, putative
4	PF3D7_1415600	3.80587	4.48616	11.6806	12.322	N/A	conserved Plasmodium protein, unknown function
4	PF3D7_1415700	1.78269	2.14752	5.55388	6.36697	SPT	serine palmitoyltransferase, putative
4	PF3D7_1416600	1.70889	2.03778	3.40483	5.03742	N/A	conserved Plasmodium protein, unknown function
4	PF3D7_1416700	1.36481	1.65582	5.59826	8.1719	N/A	conserved protein, unknown function
4	PF3D7_1416800	2.25197	2.86091	6.37091	10.3884	KRS2	lysine--tRNA ligase, putative
4	PF3D7_1416900	3.40273	4.35197	10.0112	13.5248	N/A	prefoldin subunit 2, putative
4	PF3D7_1417700	4.22849	4.68984	8.86092	10.5124	N/A	conserved protein, unknown function
4	PF3D7_1418200	1.59443	1.7588	4.21248	5.35278	N/A	conserved Plasmodium protein, unknown function
4	PF3D7_1418300	2.47009	3.06131	6.49682	8.40111	N/A	calmodulin, putative
4	PF3D7_1420100	1.09968	1.20293	2.49977	3.71942	N/A	conserved Plasmodium protein, unknown function
4	PF3D7_1420500	0.665877	1.0378	1.50535	1.67205	N/A	protein GPR89, putative
4	PF3D7_1421800	1.96247	2.96322	6.18096	7.82947	N/A	conserved Plasmodium protein, unknown function
4	PF3D7_1422700	9.52756	10.8691	21.5419	21.9027	N/A	conserved protein, unknown function
4	PF3D7_1422900	1.79144	2.40903	3.44331	4.49621	N/A	14-3-3 protein, putative
4	PF3D7_1423400	1.44452	1.8962	2.78989	3.91751	N/A	conserved Plasmodium membrane protein, unknown function
4	PF3D7_1423500	3.37359	3.91907	5.33753	7.9909	N/A	conserved Plasmodium protein, unknown function
4	PF3D7_1423600	1.78075	2.22254	4.76504	6.21015	N/A	calcium-dependent protein kinase, putative
4	PF3D7_1425600	0.83745	1.13603	3.09422	4.1674	N/A	zinc finger protein, putative
4	PF3D7_1425700	5.4245	6.42063	12.739	13.9977	N/A	vacuolar ER assembly factor VMA12, putative
4	PF3D7_1426500	1.30345	1.35344	2.99094	4.70237	ABCG2	ABC transporter G family member 2
4	PF3D7_1427600	2.03648	2.51722	3.5757	6.25211	MIT3	CorA-like Mg2+ transporter protein, putative
4	PF3D7_1427900	8.00233	8.42948	19.2437	23.0985	N/A	leucine-rich repeat protein
4	PF3D7_1428400	2.12595	2.77955	6.30674	7.63117	WDTC1	WD and tetratricopeptide repeats protein 1, putative
4	PF3D7_1428700	1.80555	2.38843	5.26954	5.48326	N/A	heme/steroid binding domain containing protein, putative
4	PF3D7_1428800	2.40228	3.119	5.45489	5.67568	N/A	transcription initiation TFIID-like, putative
4	PF3D7_1429000	3.08203	4.67667	12.3442	13.9049	N/A	protein archease, putative
4	PF3D7_1429100	4.68014	6.05775	9.19736	13.3011	N/A	ribosomal protein L15, apicoplast, putative
4	PF3D7_1429200	1.65827	2.23658	5.79232	8.52024	ApiAP2	AP2 domain transcription factor AP2-O3, putative
4	PF3D7_1429300	2.14068	2.45684	7.36504	12.2775	N/A	CPW-WPC family protein
4	PF3D7_1429600	3.87546	4.55282	8.1964	10.9535	GEXP03	conserved Plasmodium protein, unknown function
4	PF3D7_1429700	9.02303	10.4229	19.4049	21.1824	N/A	ribosomal protein L15, mitochondrial, putative
4	PF3D7_1430000	1.75399	2.28603	4.94013	6.27258	N/A	conserved protein, unknown function
4	PF3D7_1430100	2.08791	2.54222	2.7229	5.17021	PTPA	serine/threonine protein phosphatase 2A activator
4	PF3D7_1430800	2.55386	3.44273	10.4159	18.179	PIP3	PhIL1 interacting protein PIP3
4	PF3D7_1431000	2.29493	2.35542	3.97571	6.21502	N/A	ribosomal protein L17, mitochondrial, putative
4	PF3D7_1431100	2.93813	3.2519	12.6939	18.5821	PIP2	PhIL1 interacting protein PIP2
4	PF3D7_1431500	11.9144	14.2776	23.3461	28.6984	MAPK1	mitogen-activated protein kinase 1
4	PF3D7_1432000	2.15271	3.0307	5.42292	6.45272	SYN11	syntaxin, Qa-SNARE family
4	PF3D7_1432700	2.7449	3.39749	3.54641	6.5452	N/A	protein-L-isoaspartate(D-aspartate) O-methyltransferase, putative
4	PF3D7_1433200	0.795389	1.20691	1.89637	2.12429	N/A	conserved Plasmodium protein, unknown function
4	PF3D7_1433400	16.387	17.5824	31.2865	33.249	PHD2	PHD finger protein PHD2, putative
4	PF3D7_1434700	2.5753	2.80974	6.73714	7.77859	TIM17	mitochondrial import inner membrane translocase subunit TIM17, putative
4	PF3D7_1434800	3.59572	4.33695	12.1922	16.1437	N/A	mitochondrial acidic protein MAM33, putative
4	PF3D7_1435700	4.79647	5.39008	8.9424	13.9969	N/A	ataxin-2 like protein, putative
4	PF3D7_1435800	1.30029	1.43956	2.10736	3.22273	ERA	GTPase Era, putative
4	PF3D7_1438800	2.02601	2.53625	6.14696	8.70023	N/A	OST-HTH associated domain protein, putative
4	PF3D7_1440200	0.87363	0.995474	2.62008	3.76531	SPP	stromal-processing peptidase, putative
4	PF3D7_1440500	2.89883	3.1113	11.3657	14.8611	N/A	allantoicase, putative
4	PF3D7_1440600	0.798923	1.406	2.42503	3.21523	SOC3	protein SOC3, putative
4	PF3D7_1440700	1.75829	1.95458	4.27826	4.68973	AP3M	AP-3 complex subunit mu, putative
4	PF3D7_1440800	2.12913	2.20952	4.57479	5.38195	MFS6	major facilitator superfamily domain-containing protein, putative
4	PF3D7_1441400	6.9691	6.90851	12.578	15.2837	FACT-S	FACT complex subunit SSRP1, putative
4	PF3D7_1442000	1.49337	1.71876	4.59008	6.00027	N/A	ADP-ribosylation factor, putative
4	PF3D7_1442400	9.76646	10.3343	16.3272	20.735	KIC9	protein KIC9
4	PF3D7_1442500	0.609525	0.944462	2.22164	2.93851	N/A	geranylgeranyl transferase type-2 subunit alpha, putative
4	PF3D7_1442600	1.46346	1.9602	3.22627	3.55082	TREP	TRAP-like protein
4	PF3D7_1443200	0.668684	1.12332	2.09776	2.7857	N/A	heptatricopeptide repeat-containing protein, putative
4	PF3D7_1443400	4.40885	4.50886	6.13719	10.1105	WLP1	WD repeat-containing protein
4	PF3D7_1443500	1.36177	1.68336	3.07572	4.07415	PARN	poly(A)-specific ribonuclease PARN, putative
4	PF3D7_1443900	5.23461	6.2755	12.1725	16.3575	HSP90	heat shock protein 90, putative
4	PF3D7_1446400	1.07569	1.5258	2.3227	3.52037	pdhB	pyruvate dehydrogenase E1 component subunit beta
4	PF3D7_1446800	1.93312	2.05923	3.00691	4.22246	HDP	heme detoxification protein
4	PF3D7_1447800	5.04806	5.71585	12.5025	13.2278	N/A	calponin homology domain-containing protein, putative
4	PF3D7_1447900	3.25743	3.74492	8.51187	9.24278	MDR2	multidrug resistance protein 2
4	PF3D7_1448400	3.32952	4.64228	7.19831	11.5162	HRD3	ubiquitin-protein ligase, putative
4	PF3D7_1448900	1.19596	1.8496	2.78357	5.1238	SDHC	mitochondrial respiratory chain complex II subunit, putative
4	PF3D7_1449000	1.75814	2.17737	2.92362	4.77832	GEST	gamete egress and sporozoite traversal protein, putative
4	PF3D7_1451600	0.708579	0.848139	1.26167	2.22191	LAP5	LCCL domain-containing protein
4	PF3D7_1451800	8.71093	9.38882	19.7178	27.695	SORTLR	sortilin
4	PF3D7_1452700	3.8777	4.7973	9.83959	12.7134	N/A	U1 snRNP-associated protein, putative
4	PF3D7_1452800	0.889242	1.42383	2.10546	2.43428	N/A	conserved Plasmodium protein, unknown function
4	PF3D7_1452900	1.9467	2.8788	4.29437	6.55599	N/A	conserved protein, unknown function
4	PF3D7_1454900	1.28997	2.22695	4.53794	6.10531	N/A	conserved protein, unknown function
4	PF3D7_1455000	1.04145	1.33807	1.841	3.07233	PPM3	protein phosphatase PPM3, putative
4	PF3D7_1455200	1.02533	1.17478	1.75362	2.67818	N/A	methyltransferase AAMT
4	PF3D7_1455700	3.03773	3.47309	4.75135	7.2367	N/A	conserved Plasmodium protein, unknown function
4	PF3D7_1455800	0.632808	0.839867	2.70893	4.44838	CCp2	LCCL domain-containing protein
4	PF3D7_1457200	14.0726	14.8989	32.8775	33.9111	TRX1	thioredoxin 1
4	PF3D7_1459800	8.70309	10.411	21.0768	26.619	N/A	bax inhibitor 1, putative
4	PF3D7_1460400	4.14226	4.41381	10.1668	12.3129	UCHL3	ubiquitin carboxyl-terminal hydrolase isozyme L3
4	PF3D7_1460800	1.17674	1.75955	2.76563	2.88673	SNAPC3	snRNA-activating protein complex subunit 3, putative
4	PF3D7_1461000	0.852843	1.42161	1.72814	1.79398	N/A	conserved Plasmodium protein, unknown function
4	PF3D7_1461700	2.54685	3.24976	8.92301	11.9822	N/A	conserved Plasmodium protein, unknown function
4	PF3D7_1461800	7.16294	8.23726	24.199	35.7546	N/A	conserved Plasmodium protein, unknown function
4	PF3D7_1462500	0.370434	0.599947	0.775059	1.05281	N/A	conserved Plasmodium protein, unknown function
4	PF3D7_1462700	5.90233	6.93358	9.67375	14.7026	CYT1	cytochrome c1, heme protein, mitochondrial, putative
4	PF3D7_1463200	3.2305	3.93973	5.87971	9.37089	RFC3	replication factor C subunit 3, putative
4	PF3D7_1465700	0.686734	0.928801	1.80824	2.71377	PM8	plasmepsin VIII, putative
4	PF3D7_1465800	0.4717	0.651702	1.01962	1.53953	N/A	dynein beta chain, putative
4	PF3D7_1466000	0.736912	1.33494	2.12195	2.46722	N/A	conserved protein, unknown function
4	PF3D7_1466200	8.25197	9.11048	21.9388	28.6954	HDP1	homeodomain-like protein HDP1
4	PF3D7_1466500	1.12945	1.96208	4.14512	6.36574	N/A	conserved Plasmodium protein, unknown function
4	PF3D7_1466800	20.2442	21.1062	70.26	95.6057	N/A	NOC3 domain-containing protein, putative
4	PF3D7_1467000	0.529307	0.853307	1.11742	1.21413	N/A	magnesium transporter, putative
4	PF3D7_1467600	22.9586	25.6793	54.666	71.4726	N/A	conserved Plasmodium protein, unknown function
4	PF3D7_1467700	2.31468	3.30227	9.12863	11.0749	N/A	conserved Plasmodium protein, unknown function
4	PF3D7_1467800	3.20982	4.69261	13.61	16.8131	N/A	conserved Plasmodium protein, unknown function
4	PF3D7_1469400	2.25948	3.08517	8.08423	10.4275	NT3	nucleoside transporter 3, putative
4	PF3D7_1469600	2.1557	2.51462	4.18982	6.28107	ACC	acetyl-CoA carboxylase
4	PF3D7_1469800	3.70114	4.00929	6.26139	9.36094	N/A	conserved Plasmodium protein, unknown function
4	PF3D7_1470000	1.27306	1.55843	2.0867	3.47683	ATG12	autophagy-related protein 12, putative
4	PF3D7_1470100	1.1514	1.33094	2.55503	2.71783	N/A	conserved Plasmodium protein, unknown function
4	PF3D7_1470500	1.57468	2.05759	3.28159	4.29049	PDEdelta	cGMP-specific 3',5'-cyclic phosphodiesterase delta
4	PF3D7_1470700	3.54296	4.5898	10.7601	11.92	N/A	conserved Plasmodium protein, unknown function
4	PF3D7_1470800	3.09379	3.36018	4.45296	7.0951	N/A	conserved Plasmodium protein, unknown function
4	PF3D7_1470900	8.49768	10.4671	23.012	27.584	N/A	proteasome subunit beta type-2, putative
4	PF3D7_1470950	4.81614	6.59067	28.4838	32.5606	N/A	conserved protein, unknown function
4	PF3D7_1471200	9.3605	9.67099	16.8505	21.1212	SulP	inorganic anion exchanger, inorganic anion antiporter
4	PF3D7_1471600	0.764876	0.867325	2.351	3.25767	APR2	apical polar ring protein APR2, putative
4	PF3D7_1471700	0.947237	1.29775	3.63988	4.97664	N/A	conserved Plasmodium protein, unknown function
4	PF3D7_1471800	3.29413	4.40954	9.25324	11.2455	N/A	conserved Plasmodium protein, unknown function
4	PF3D7_1472900	6.92628	7.74929	25.4113	34.3678	N/A	dihydroorotase, putative
4	PF3D7_1473700	42.152	46.2751	79.3132	111.082	NUP116	nucleoporin NUP116/NSP116, putative
4	PF3D7_1474000	5.45975	6.84878	23.6397	34.0627	N/A	conserved Plasmodium protein, unknown function
4	PF3D7_1474100	1.82293	2.29492	3.03001	5.34068	N/A	ribosomal protein L20, mitochondrial, putative
4	PF3D7_1474200	0.348487	0.540534	0.731818	1.22172	N/A	conserved Plasmodium membrane protein, unknown function
4	PF3D7_1474300	1.35656	1.84822	4.86841	6.53717	N/A	DNA repair metallo-beta-lactamase protein, putative
4	PF3D7_1474400	1.41758	1.90233	3.53698	5.04215	N/A	conserved Plasmodium protein, unknown function
4	PF3D7_1474800	18.4574	19.782	35.5702	38.0759	N/A	proteasome subunit alpha type-1, putative
4	PF3D7_1474900	1.5071	2.14163	3.24464	4.86138	CITH	trailer hitch homolog, putative
4	PF3D7_1475300	1.32015	1.8228	2.30838	4.73219	COX11	cytochrome c oxidase assembly protein COX11, putative
4	PF3D7_1475400	0.645701	0.913532	1.77911	2.64145	CRMP4	cysteine repeat modular protein 4
4	PF3D7_1475500	1.0666	1.34219	3.3944	5.73297	CCp1	LCCL domain-containing protein
4	PF3D7_1476500	4.13256	5.20768	16.8391	23.201	N/A	probable protein, unknown function
4	PF3D7_1476600	8.34555	9.49156	16.8051	25.9257	N/A	Plasmodium exported protein, unknown function
4	PF3D7_1477300	2.2202	2.55105	9.03983	25.4347	Pfg14-744	Plasmodium exported protein (PHIST), unknown function
4	PF3D7_1477400	2.00469	2.38136	8.97473	17.551	N/A	Plasmodium exported protein (PHIST), unknown function
4	PF3D7_1477600	0.782737	0.967408	2.36808	2.90645	SURF14.1	surface-associated interspersed protein 14.1 (SURFIN 14.1)
4	PF3D7_1477700	3.17053	4.03837	21.1237	36.7091	Pfg14-748	Plasmodium exported protein (PHISTa), unknown function
5	PF3D7_0102200	1730.01	1613.72	171.819	184.174	RESA	ring-infected erythrocyte surface antigen
5	PF3D7_0102500	83.3665	72.3767	11.1856	20.3276	EBA181	erythrocyte binding antigen-181
5	PF3D7_0102700	17.1465	16.7592	4.36006	4.80814	MaTrA	merozoite-associated tryptophan-rich antigen
5	PF3D7_0104100	2.61274	2.74997	1.3999	2.13196	N/A	protein E140, putative
5	PF3D7_0104200	24.8514	19.3773	11.5611	16.1791	N/A	StAR-related lipid transfer protein
5	PF3D7_0104300	99.805	91.2742	49.2107	44.4028	UBP1	ubiquitin carboxyl-terminal hydrolase 1, putative
5	PF3D7_0104800	5.82482	5.01007	3.53949	5.07541	NPT1	novel putative transporter 1, putative
5	PF3D7_0105300	16.8855	17.3425	7.78612	13.2657	CAP	cyclase-associated protein
5	PF3D7_0105400	9.1959	9.1722	3.26972	5.67746	N/A	conserved Plasmodium protein, unknown function
5	PF3D7_0106000	6.98335	7.78884	4.86859	7.20993	N/A	conserved protein, unknown function
5	PF3D7_0106300	52.1121	49.5473	40.0371	42.99	ATP6	calcium-transporting ATPase
5	PF3D7_0107500	95.8352	85.7562	72.8459	62.816	NCR1	Niemann-Pick type C1-related protein
5	PF3D7_0108300	131.855	128.323	102.655	93.752	ARP	conserved Plasmodium protein, unknown function
5	PF3D7_0108500	3.65925	3.24494	1.32387	1.42396	N/A	ELM2 domain-containing protein, putative
5	PF3D7_0109000	24.1553	19.1409	5.67724	9.3216	PHIL1	photosensitized INA-labeled protein PHIL1
5	PF3D7_0109100	6.3341	5.41713	3.04655	5.46293	CCp5	LCCL domain-containing protein
5	PF3D7_0110600	53.2782	48.607	42.9987	40.192	PIP5K	phosphatidylinositol-4-phosphate 5-kinase
5	PF3D7_0112100	7.15297	9.49116	2.3921	3.04532	PIMMS1	PIMMS1 protein
5	PF3D7_0112800	13.8842	14.3193	3.34436	4.07426	N/A	Plasmodium exported protein (hyp11), unknown function
5	PF3D7_0113300	77.193	76.7954	31.1602	25.3241	N/A	Plasmodium exported protein (hyp1), unknown function
5	PF3D7_0113700	38.655	37.1402	34.55	28.4087	HSP40	heat shock protein 40, type II
5	PF3D7_0113900	34.0325	32.5717	16.9036	13.9984	CBP1	CX3CL1-binding protein 1
5	PF3D7_0201700	109.048	107.607	56.763	32.3777	N/A	DnaJ protein, putative
5	PF3D7_0202100	102.446	87.6785	15.6366	18.0767	LSAP2	liver stage associated protein 2
5	PF3D7_0202200	125.583	115.114	36.91	26.8169	PTP1	EMP1-trafficking protein
5	PF3D7_0202300	3.71199	3.8214	1.88938	1.95812	N/A	Plasmodium exported protein (hyp11), unknown function
5	PF3D7_0202500	526.234	476.409	402.48	303.486	ETRAMP2	early transcribed membrane protein 2
5	PF3D7_0203000	20.7725	20.3	8.10146	10.5445	ROPE	repetitive organellar protein, putative
5	PF3D7_0203100	11.9589	11.6848	5.70605	7.54753	N/A	protein kinase, putative
5	PF3D7_0205400	12.6515	13.2442	10.6242	10.2224	N/A	PCI domain-containing protein, putative
5	PF3D7_0205600	4.49848	4.82073	3.36102	4.29288	N/A	conserved Plasmodium protein, unknown function
5	PF3D7_0205700	25.9849	25.2484	21.3225	20.5821	N/A	RNA-binding protein, putative
5	PF3D7_0206100	7.21459	8.62675	6.76845	7.2044	SufE	cysteine desulfuration protein SufE
5	PF3D7_0206200	17.2737	15.5824	7.05223	9.99252	PAT	pantothenate transporter
5	PF3D7_0206500	77.239	71.7176	37.5755	41.9222	N/A	conserved Plasmodium protein, unknown function
5	PF3D7_0206600	3.77639	4.15672	3.436	3.17872	N/A	DNA-directed RNA polymerase III subunit RPC10, putative
5	PF3D7_0206900	35.4482	33.927	4.42039	11.1885	MSP5	merozoite surface protein 5
5	PF3D7_0207000	45.4422	42.9067	12.2366	20.5491	MSP4	merozoite surface protein 4
5	PF3D7_0207100	30.8074	29.5833	7.29498	11.5392	N/A	conserved Plasmodium protein, unknown function
5	PF3D7_0207200	2.03377	2.27479	1.02145	1.70607	ISCA1	iron-sulfur assembly protein, putative
5	PF3D7_0207500	13.8981	13.1782	5.96976	12.809	SERA6	serine repeat antigen 6
5	PF3D7_0207800	10.0263	10.2995	4.73999	8.18637	SERA3	serine repeat antigen 3
5	PF3D7_0208200	49.8494	49.3614	43.2386	42.5257	KRR1	KRR1 small subunit processome component, putative
5	PF3D7_0209100	20.7508	19.9012	15.6284	17.2841	PATPL1	patatin-like phospholipase 1
5	PF3D7_0209500	10.4423	10.0466	4.42226	4.90763	N/A	conserved Plasmodium protein, unknown function
5	PF3D7_0209600	5.50533	5.93937	3.1483	4.02845	N/A	transporter, putative
5	PF3D7_0209700	67.3285	67.963	58.0549	46.4069	N/A	RING zinc finger protein, putative
5	PF3D7_0210600	31.8266	30.137	7.17538	10.3706	CERLI1	protein CERLI1
5	PF3D7_0210700	7.95892	8.7901	2.84522	3.85626	SYN17	syntaxin, Qa-SNARE family
5	PF3D7_0210800	23.2721	23.9228	14.5019	12.2114	N/A	conserved Plasmodium protein, unknown function
5	PF3D7_0210900	80.1114	77.2696	62.7078	59.4147	N/A	conserved Plasmodium protein, unknown function
5	PF3D7_0212600	27.9049	26.2483	4.90121	8.77432	SPATR	secreted protein with altered thrombospondin repeat domain
5	PF3D7_0212900	10.6827	10.3182	4.65498	8.73264	ATEL1	arginyl-tRNA--protein transferase
5	PF3D7_0213900	25.4386	26.0805	18.8629	18.0676	N/A	RTR1 domain-containing protein, putative
5	PF3D7_0214500	1.25428	1.76065	0.972126	1.32889	N/A	conserved Plasmodium protein, unknown function
5	PF3D7_0214600	40.8769	37.9616	6.43716	13.1704	STK2	serine/threonine protein kinase STK2, putative
5	PF3D7_0214700	6.15922	6.26807	2.57782	3.59603	N/A	conserved Plasmodium protein, unknown function
5	PF3D7_0214800	13.8148	11.7193	11.1137	11.438	N/A	conserved Plasmodium membrane protein, unknown function
5	PF3D7_0214900	26.9943	28.3301	7.24615	12.2631	RON6	rhoptry neck protein 6
5	PF3D7_0215300	21.3782	21.0095	16.0978	12.6491	ACS8	acyl-CoA synthetase
5	PF3D7_0216600	25.5125	23.9731	19.7436	20.2526	N/A	sugar transporter, putative
5	PF3D7_0216700	32.845	31.241	9.79391	14.5605	ATG11	autophagy-related protein 11, putative
5	PF3D7_0216800	2.85777	3.16385	1.18132	2.04665	N/A	TMEM121 domain-containing protein, putative
5	PF3D7_0217300	19.5079	19.0795	14.4111	14.7444	AP2S	AP-2 complex subunit sigma, putative
5	PF3D7_0218700	37.1649	37.3086	33.2447	30.2633	PRP45	pre-mRNA-processing protein 45, putative
5	PF3D7_0219700	92.1056	91.8349	18.8631	16.5709	GEXP20	Plasmodium exported protein (PHISTc), unknown function
5	PF3D7_0219900	16.6865	14.4227	12.6996	9.01445	N/A	Plasmodium exported protein, unknown function
5	PF3D7_0220000	298.327	268.025	137.926	112.895	LSA3	liver stage antigen 3
5	PF3D7_0220100	41.8091	40.5608	37.2599	33.5226	N/A	DnaJ protein, putative
5	PF3D7_0220700	81.0252	75.3111	30.0153	27.6	N/A	Plasmodium exported protein (hyp9), unknown function
5	PF3D7_0220800	13.8374	13.7347	3.85308	5.92428	CLAG2	cytoadherence linked asexual protein 2
5	PF3D7_0221700	23.1326	22.9893	17.2359	14.713	N/A	Plasmodium exported protein, unknown function
5	PF3D7_0221800	5.02932	4.64085	2.0617	2.22575	N/A	hypothetical protein
5	PF3D7_0301200	38.3339	35.288	6.52764	5.55161	FIKK3	serine/threonine protein kinase, FIKK family
5	PF3D7_0301500	10.2658	10.0732	7.65555	6.6075	N/A	Plasmodium exported protein, unknown function
5	PF3D7_0301600	86.4023	86.3539	61.4438	54.3371	GEXP21	Plasmodium exported protein (hyp1), unknown function
5	PF3D7_0301800	117.34	109.011	8.09913	7.96689	N/A	Plasmodium exported protein, unknown function
5	PF3D7_0302000	29.3467	27.9893	19.9165	19.8193	PRP46	pre-mRNA-splicing factor PRP46, putative
5	PF3D7_0302200	3.38781	3.45048	1.31842	1.83511	CLAG3.2	cytoadherence linked asexual protein 3.2
5	PF3D7_0302500	69.3645	60.3307	14.1939	26.1091	CLAG3.1	cytoadherence linked asexual protein 3.1
5	PF3D7_0302800	21.0619	20.6729	15.3599	13.508	N/A	RNA-binding protein, putative
5	PF3D7_0303200	20.4087	20.4334	14.1461	19.5242	N/A	lipin, putative
5	PF3D7_0304100	9.51016	8.06868	4.97864	7.33997	IMC1e	inner membrane complex protein 1e, putative
5	PF3D7_0305300	51.5332	52.1825	33.5106	30.112	N/A	transporter, putative
5	PF3D7_0308100	10.388	10.0541	3.22873	5.79347	N/A	zinc finger protein, putative
5	PF3D7_0308300	13.8343	13.3601	3.74791	4.56802	PIC4	PhIL1-interacting candidate PIC4
5	PF3D7_0308700	8.95267	7.72778	4.04559	6.13903	N/A	conserved protein, unknown function
5	PF3D7_0308800	6.34699	7.67255	4.17239	5.63665	N/A	conserved protein, unknown function
5	PF3D7_0308900	32.8213	30.0481	27.8806	26.0163	SF3B1	splicing factor 3B subunit 1, putative
5	PF3D7_0309500	74.8248	73.4436	67.7711	55.6406	AS	asparagine synthetase [glutamine-hydrolyzing], putative
5	PF3D7_0309700	15.3281	17.7801	13.6986	14.6235	SBP2	SECIS-binding protein 2, putative
5	PF3D7_0309800	15.0207	14.9424	10.5059	10.3336	YTH2	YTH domain-containing protein 2
5	PF3D7_0310200	62.0722	62.9958	51.2114	49.3955	N/A	phd finger protein, putative
5	PF3D7_0311500	27.4145	26.4817	14.7573	13.7512	N/A	conserved protein, unknown function
5	PF3D7_0314100	14.5926	13.6017	11.279	12.2251	N/A	vesicle transport v-SNARE protein, putative
5	PF3D7_0314800	1.63173	2.1139	0.944444	1.44902	N/A	conserved Plasmodium protein, unknown function
5	PF3D7_0314900	4.54199	4.95613	3.03288	4.55317	N/A	conserved Plasmodium membrane protein, unknown function
5	PF3D7_0315800	21.9367	22.3946	16.5872	17.0763	N/A	zinc finger protein, putative
5	PF3D7_0315900	7.28486	5.77775	1.90924	2.69025	N/A	conserved Plasmodium protein, unknown function
5	PF3D7_0316000	7.63377	6.48913	2.26675	3.15418	MA	microneme associated antigen
5	PF3D7_0316100	6.09091	5.62098	2.90146	4.57869	N/A	ribosomal protein L27, mitochondrial, putative
5	PF3D7_0316900	30.4811	28.6403	19.9525	19.1548	N/A	E3 ubiquitin-protein ligase, putative
5	PF3D7_0317300	46.342	45.6422	38.6533	35.7813	N/A	conserved Plasmodium protein, unknown function
5	PF3D7_0318500	6.62979	6.27827	2.8764	3.97942	N/A	conserved Plasmodium protein, unknown function
5	PF3D7_0318600	30.6475	28.5435	21.4457	21.052	N/A	cleavage and polyadenylation specificity factor, putative
5	PF3D7_0318700	20.6539	17.0424	5.04702	6.3752	N/A	conserved Plasmodium protein, unknown function
5	PF3D7_0319700	37.0701	35.9763	25.0899	21.2287	ABCI3	ABC transporter I family member 1, putative
5	PF3D7_0321100	3.04242	3.22917	2.07263	3.13658	N/A	conserved Plasmodium protein, unknown function
5	PF3D7_0321400	5.66302	5.36704	2.86768	3.34188	pPK1	pseudo protein kinase 1, putative
5	PF3D7_0321800	31.5192	29.7767	25.0052	23.6212	N/A	WD repeat-containing protein, putative
5	PF3D7_0321900	21.7491	21.9765	17.8568	16.5938	CARL	cyclic amine resistance locus protein
5	PF3D7_0323400	38.7602	30.8536	5.62381	9.29924	RIPR	Rh5 interacting protein
5	PF3D7_0323500	25.0198	24.3268	18.7448	20.9433	SMN	survival motor neuron-like protein
5	PF3D7_0324300	1.99719	2.59102	1.64934	1.43108	EPF4	exported protein family 4
5	PF3D7_0401900	126.662	112.567	35.7732	28.2594	ACS6	acyl-CoA synthetase
5	PF3D7_0402100	93.0269	79.0373	46.7322	39.6633	N/A	Plasmodium exported protein (PHISTb), unknown function
5	PF3D7_0402300	42.1282	34.3346	5.93339	8.42986	RH1	reticulocyte binding protein homologue 1
5	PF3D7_0402400	103.619	102.126	58.1643	58.1687	GEXP18	Plasmodium exported protein, unknown function
5	PF3D7_0402900	4.6903	4.20928	0.658057	1.40026	N/A	probable protein, unknown function
5	PF3D7_0403400	20.6382	20.1654	11.6208	12.2225	N/A	conserved Plasmodium protein, unknown function
5	PF3D7_0403800	17.5473	14.3255	6.42885	9.04811	N/A	alpha/beta hydrolase, putative
5	PF3D7_0404000	12.3404	12.7171	3.24264	4.86882	N/A	conserved Plasmodium protein, unknown function
5	PF3D7_0404400	11.7938	12.4989	9.53068	11.6595	P36	6-cysteine protein P36
5	PF3D7_0404700	30.752	28.0075	6.77486	9.73705	DPAP3	dipeptidyl aminopeptidase 3
5	PF3D7_0404800	5.91097	6.20047	4.49452	4.60943	N/A	sporozoite-specific protein S10, putative
5	PF3D7_0404900	16.9484	15.3386	7.96762	11.4533	P41	6-cysteine protein P41
5	PF3D7_0405200	8.71034	8.80009	4.92283	7.31994	CERLI2	protein CERLI2
5	PF3D7_0405900	28.8063	28.4253	6.62707	11.5227	ASP	apical sushi protein
5	PF3D7_0406400	5.8011	6.12902	4.44983	5.03368	cGLO2	cytosolic glyoxalase II
5	PF3D7_0406500	275.147	264.602	66.2472	59.5697	N/A	NYN domain-containing protein, putative
5	PF3D7_0406900	4.6446	5.41506	3.82739	4.26624	N/A	conserved Plasmodium protein, unknown function
5	PF3D7_0407000	19.0198	20.4495	11.5452	12.619	N/A	conserved Plasmodium protein, unknown function
5	PF3D7_0407100	7.09852	7.43361	3.64893	3.47631	N/A	methyltransferase, putative
5	PF3D7_0407300	23.1759	22.9309	20.8581	17.7221	N/A	transcription factor, putative
5	PF3D7_0407700	11.5463	11.6411	6.43287	9.25658	N/A	conserved Plasmodium protein, unknown function
5	PF3D7_0407800	22.6746	20.875	6.46389	11.6315	CINCH	protein CINCH
5	PF3D7_0407900	42.3671	37.8708	11.8182	20.1344	N/A	AAA family ATPase, putative
5	PF3D7_0408000	65.4774	56.7553	14.7303	22.8457	N/A	conserved Plasmodium protein, unknown function
5	PF3D7_0408100	19.6978	18.7111	9.53499	9.91576	N/A	conserved Plasmodium protein, unknown function
5	PF3D7_0408200	11.4901	11.5746	6.93887	8.47967	N/A	conserved Plasmodium protein, unknown function
5	PF3D7_0409100	58.0013	57.4184	37.6247	39.711	PRPF31	U4/U6 small nuclear ribonucleoprotein PRP31, putative
5	PF3D7_0410700	15.0865	15.1883	9.13232	13.0648	RbgA	ribosome biogenesis GTPase A, putative
5	PF3D7_0414600	10.0772	9.97292	5.77636	7.98341	APH	acylated pleckstrin-homology domain-containing protein, putative
5	PF3D7_0414700	8.21715	7.90712	4.64946	7.7862	N/A	GTP-binding protein, putative
5	PF3D7_0414800	11.0301	8.95683	1.25738	1.90471	N/A	conserved Plasmodium protein, unknown function
5	PF3D7_0414900	31.6841	29.8367	5.31495	7.51282	ARO	armadillo-domain containing rhoptry protein
5	PF3D7_0415000	16.3529	15.1323	13.7659	13.0449	GET3	ATPase GET3
5	PF3D7_0415400	26.6948	25.2909	19.4294	20.3713	N/A	coatomer subunit zeta, putative
5	PF3D7_0415700	1.95193	2.31768	0.755418	1.28795	N/A	conserved Plasmodium protein, unknown function
5	PF3D7_0415800	3.82464	3.8563	1.18229	1.24782	N/A	PhIL1-interacting candidate PIC3
5	PF3D7_0418200	36.2639	37.5438	34.1995	30.7006	EIF3M	eukaryotic translation initiation factor 3 subunit M, putative
5	PF3D7_0418600	24.741	22.5948	4.59014	6.67735	N/A	regulator of chromosome condensation, putative
5	PF3D7_0418700	55.4908	52.6237	37.9743	40.8962	N/A	RNA-binding protein NOB1, putative
5	PF3D7_0419400	3.22681	3.29417	1.9452	3.29851	N/A	conserved Plasmodium protein, unknown function
5	PF3D7_0419500	7.7176	7.30784	5.62475	5.45853	N/A	conserved Plasmodium membrane protein, unknown function
5	PF3D7_0419700	9.21343	9.85173	4.93103	5.00105	Pf34	apical merozoite protein
5	PF3D7_0420000	54.7453	53.9303	41.0366	38.5017	N/A	zinc finger protein, putative
5	PF3D7_0420200	3.64091	3.94907	2.92806	3.39358	ACPS	holo-[acyl-carrier-protein] synthase, putative
5	PF3D7_0420300	52.2273	45.8325	32.9521	36.5423	ApiAP2	AP2 domain transcription factor, putative
5	PF3D7_0422800	3.51048	2.97335	1.61777	3.07613	SR12	serpentine receptor 12, putative
5	PF3D7_0422900	4.71722	4.55379	2.28898	3.37856	N/A	methyltransferase, putative
5	PF3D7_0423300	15.0412	13.5522	4.81763	6.23451	N/A	conserved Plasmodium protein, unknown function
5	PF3D7_0423400	14.5542	14.2449	4.20032	6.18335	AARP	apical asparagine-rich protein AARP
5	PF3D7_0423800	15.469	13.5977	4.68825	6.34601	CyRPA	cysteine-rich protective antigen
5	PF3D7_0423900	18.7551	15.3104	7.58031	7.28111	N/A	probable protein, unknown function
5	PF3D7_0424100	20.7213	18.4292	2.78825	4.03375	RH5	reticulocyte binding protein homologue 5
5	PF3D7_0424200	30.3187	24.9103	4.29851	6.46516	RH4	reticulocyte binding protein homologue 4
5	PF3D7_0424400	31.7391	30.6899	7.12065	7.53486	SURF4.2	surface-associated interspersed protein 4.2 (SURFIN 4.2)
5	PF3D7_0424500	56.2468	53.1508	37.1853	30.0523	FIKK4.1	serine/threonine protein kinase, FIKK family
5	PF3D7_0424600	144.058	132.768	48.1252	42.1414	N/A	Plasmodium exported protein (PHISTb)
5	PF3D7_0424800	151.284	149.683	32.0737	24.8387	N/A	Plasmodium exported protein (PHISTb), unknown function
5	PF3D7_0424900	269.669	266.353	211.305	150.496	N/A	Plasmodium exported protein (PHISTa), unknown function
5	PF3D7_0425100	22.5796	23.6377	7.43736	5.87062	N/A	Plasmodium exported protein (hyp6), unknown function
5	PF3D7_0425200	12.4169	11.3929	4.75706	4.88173	N/A	Plasmodium exported protein (hyp15), unknown function
5	PF3D7_0425400	7.93685	7.63408	3.39451	4.03196	N/A	Plasmodium exported protein (PHISTa), unknown function
5	PF3D7_0500900	2.7528	2.96977	1.64994	1.77165	FIKK5	serine/threonine protein kinase, FIKK family
5	PF3D7_0501100	87.9037	79.7618	32.9243	26.4619	HSP40	heat shock protein 40, type II
5	PF3D7_0501300	471.501	465.809	350.768	289.252	SBP1	skeleton-binding protein 1
5	PF3D7_0501400	426.384	409.071	149.83	123.086	FIRA	interspersed repeat antigen
5	PF3D7_0501500	21.1252	19.5644	4.12742	7.38204	RAP3	rhoptry-associated protein 3
5	PF3D7_0501600	35.9092	34.0057	8.18173	17.6727	RAP2	rhoptry-associated protein 2
5	PF3D7_0502000	8.01341	8.51467	7.1371	6.84729	VPS11	vacuolar protein sorting-associated protein 11, putative
5	PF3D7_0502400	104.44	100.196	75.8711	59.0317	MSP8	merozoite surface protein 8
5	PF3D7_0502500	1.65591	1.55934	0.540925	0.588895	N/A	conserved Plasmodium protein, unknown function
5	PF3D7_0503400	43.3428	37.6103	13.0537	21.8875	ADF1	actin-depolymerizing factor 1
5	PF3D7_0503600	25.9345	23.8585	6.35043	6.58261	MyoB	myosin B
5	PF3D7_0504200	3.27185	3.14443	1.98922	3.06532	DDX27	ATP-dependent RNA helicase DDX27, putative
5	PF3D7_0505300	2.11737	2.1336	0.874817	1.13654	N/A	UDP-N-acetylglucosamine transporter, putative
5	PF3D7_0506100	17.3684	17.8403	15.2304	14.1315	N/A	60S ribosomal subunit protein L24, putative
5	PF3D7_0506200	11.6252	11.5898	6.20796	6.21886	TBP	TATA-box-binding protein
5	PF3D7_0506400	2.81803	2.90095	1.63603	2.4583	N/A	conserved Plasmodium protein, unknown function
5	PF3D7_0506900	24.0057	24.4718	12.2787	18.5779	ROM4	rhomboid protease ROM4
5	PF3D7_0507200	7.60211	7.84682	4.87585	6.86695	SUB3	subtilisin-like protease 3
5	PF3D7_0507300	8.68138	7.72739	2.04735	2.71028	SOPT	subtilisin-like ookinete protein SOPT
5	PF3D7_0507400	6.68325	6.21452	2.61202	3.19916	SUB1-ProM	subtilisin propeptide-like protein
5	PF3D7_0507500	59.3067	50.872	9.25395	18.2433	SUB1	subtilisin-like protease 1
5	PF3D7_0508000	15.0002	14.8218	6.13869	12.019	P38	6-cysteine protein
5	PF3D7_0508500	12.0946	12.4953	8.30263	10.4493	ND6	ND6 protein, putative
5	PF3D7_0508600	31.3333	30.1598	25.1479	25.6029	N/A	conserved protein, unknown function
5	PF3D7_0508900	15.9735	16.3762	9.2472	13.7912	AAP6	protein AAP6
5	PF3D7_0509400	53.9547	51.4326	46.7543	38.3747	RNAPI	RNA polymerase I
5	PF3D7_0510400	5.61386	5.44419	5.16869	4.64738	N/A	PDCD2 domain-containing protein, putative
5	PF3D7_0511600	3.26257	3.41638	2.34137	1.94944	ARNP	apical rhoptry neck protein
5	PF3D7_0514900	13.7109	14.6217	11.9252	11.4747	N/A	conserved Plasmodium protein, unknown function
5	PF3D7_0515400	16.5741	15.8411	4.1291	5.81593	N/A	conserved protein, unknown function
5	PF3D7_0519700	121.976	117.182	81.8227	67.9119	N/A	FoP domain-containing protein, putative
5	PF3D7_0521300	16.1375	17.1546	13.4584	14.6936	N/A	zinc finger protein, putative
5	PF3D7_0521600	3.19328	3.43135	2.46725	2.40628	N/A	conserved Plasmodium protein, unknown function
5	PF3D7_0522600	3.54554	3.45254	1.85901	3.12088	N/A	magnesium transporter NIPA, putative
5	PF3D7_0523000	169.953	152.02	87.0418	76.519	MDR1	multidrug resistance protein 1
5	PF3D7_0524100	28.1056	29.5463	20.4698	20.0675	N/A	conserved Plasmodium protein, unknown function
5	PF3D7_0524500	6.48334	6.5581	5.78794	5.0206	N/A	conserved Plasmodium protein, unknown function
5	PF3D7_0525100	108.291	103.553	57.9937	65.2937	ACS10	acyl-CoA synthetase
5	PF3D7_0525200	14.0094	14.2258	9.08986	11.7912	SMC6	structural maintenance of chromosomes protein 6, putative
5	PF3D7_0525300	2.22357	2.37801	0.759588	1.36776	N/A	conserved protein, unknown function
5	PF3D7_0525800	104.89	90.5718	15.4868	24.5089	IMC1g	inner membrane complex protein 1g, putative
5	PF3D7_0526200	5.94513	6.34789	4.5427	5.90368	ARFGAP2	ADP-ribosylation factor GTPase-activating protein 2
5	PF3D7_0527400	33.5827	31.6047	24.2048	22.3854	N/A	conserved Plasmodium protein, unknown function
5	PF3D7_0528300	3.15169	2.60891	0.902374	1.36224	N/A	conserved protein, unknown function
5	PF3D7_0528400	10.5951	10.5065	3.70546	5.83714	DHHC7	palmitoyltransferase DHHC7
5	PF3D7_0528800	21.9027	21.9517	18.2285	15.8882	N/A	nuclear GTP-binding protein, putative
5	PF3D7_0530000	10.6593	11.1352	6.04848	5.24583	N/A	conserved Plasmodium protein, unknown function
5	PF3D7_0530100	19.5058	17.3544	13.2735	15.1504	SYN6	SNARE protein, putative
5	PF3D7_0531100	2.86098	3.27995	1.66795	2.57876	N/A	conserved Plasmodium protein, unknown function
5	PF3D7_0531400	6.92941	6.95094	5.62326	5.64002	N/A	G-patch domain-containing protein, putative
5	PF3D7_0600200	0.406236	0.591777	0.259134	0.471949	VAR	erythrocyte membrane protein 1, PfEMP1
5	PF3D7_0601100	6.48948	5.56632	4.54813	2.43343	EPF3	exported protein family 3
5	PF3D7_0602600	20.8184	19.5144	14.3574	12.5749	N/A	SAC3 domain-containing protein, putative
5	PF3D7_0602700	3.5185	4.29822	2.84681	3.00485	N/A	conserved Plasmodium protein, unknown function
5	PF3D7_0602800	5.51324	5.71456	3.14665	3.71142	JmjC2	JmjC domain-containing protein 2, putative
5	PF3D7_0602900	13.2053	12.8525	8.38127	7.673	N/A	conserved Plasmodium protein, unknown function
5	PF3D7_0604100	16.2554	16.3269	5.17433	11.26	SIP2	AP2 domain transcription factor
5	PF3D7_0604500	137.242	135.913	118.488	105.986	N/A	GYF domain-containing protein, putative
5	PF3D7_0605700	5.77809	6.19543	3.30105	5.57631	N/A	conserved Plasmodium protein, unknown function
5	PF3D7_0605800	14.7366	14.5754	7.13892	8.74888	RAD50	DNA repair protein RAD50, putative
5	PF3D7_0605900	26.9096	25.0996	4.70673	5.45069	N/A	elongation of fatty acids protein, putative
5	PF3D7_0606000	68.4663	64.3943	40.4226	37.741	KIC1	protein KIC1
5	PF3D7_0606100	61.0613	60.0209	52.9896	49.6435	N/A	RNA-binding protein, putative
5	PF3D7_0606500	34.452	33.8166	26.4772	25.4644	PTB	polypyrimidine tract-binding protein, putative
5	PF3D7_0606600	62.3703	56.571	45.5898	42.2437	N/A	conserved Plasmodium protein, unknown function
5	PF3D7_0607600	3.8254	4.02668	1.99399	3.93491	SAS6	spindle assembly abnormal protein 6, putative
5	PF3D7_0609700	82.8984	80.0515	47.1566	46.9441	KIC6	protein KIC6
5	PF3D7_0609800	9.71205	10.2924	4.28792	6.50032	DHHC2	palmitoyltransferase DHHC2, putative
5	PF3D7_0609900	8.67767	8.62622	3.64163	4.36107	N/A	conserved Plasmodium protein, unknown function
5	PF3D7_0610700	27.95	29.2233	24.6955	23.9916	N/A	conserved Plasmodium protein, unknown function
5	PF3D7_0610800	107.558	102.511	94.5424	85.2087	TK	transketolase
5	PF3D7_0611400	17.1803	16.8779	13.3714	15.4165	SWIB	SWI/SNF-related matrix-associated actin-dependent regulator of chromatin
5	PF3D7_0612700	19.4583	17.0843	6.89459	10.3174	P12	6-cysteine protein P12
5	PF3D7_0613300	14.1669	13.6044	3.40238	5.58616	ROP14	rhoptry protein ROP14
5	PF3D7_0613600	6.09882	5.28452	2.97532	4.11823	N/A	conserved Plasmodium protein, unknown function
5	PF3D7_0613900	109.549	102.492	13.7784	28.3981	MyoE	myosin E, putative
5	PF3D7_0614000	19.3953	16.3609	7.96402	12.4933	N/A	thiamine-phosphate synthase, putative
5	PF3D7_0615400	51.4345	54.2747	41.6551	44.9729	N/A	ribonuclease, putative
5	PF3D7_0617100	24.2505	23.6836	18.3986	17.1025	N/A	AP-2 complex subunit alpha, putative
5	PF3D7_0617800	537.512	517.842	211.581	322.737	H2A	histone H2A
5	PF3D7_0617900	84.0021	77.8625	57.4696	66.068	H3.3	histone H3 variant
5	PF3D7_0618000	18.3905	16.4827	3.50733	4.87997	N/A	conserved Plasmodium membrane protein, unknown function
5	PF3D7_0618100	3.90733	3.9821	2.70701	3.62899	N/A	conserved Plasmodium protein, unknown function
5	PF3D7_0619200	43.5579	45.2504	32.2859	31.0646	N/A	conserved Plasmodium protein, unknown function
5	PF3D7_0620300	2.59781	2.39103	1.00105	1.36072	N/A	conserved Plasmodium protein, unknown function
5	PF3D7_0620400	7.6716	6.5026	1.77718	2.40263	MSP10	merozoite surface protein 10
5	PF3D7_0620500	16.6201	15.1973	12.6737	14.3562	N/A	cleavage stimulation factor subunit 1, putative
5	PF3D7_0621100	12.1844	11.6785	7.471	10.5208	N/A	conserved Plasmodium protein, unknown function
5	PF3D7_0621400	14.9375	15.0407	13.4391	11.6693	ALV7	Pf77 protein
5	PF3D7_0621900	44.1581	42.5195	37.6129	31.9974	SRP68	signal recognition particle subunit SRP68, putative
5	PF3D7_0623700	7.21156	8.52562	6.82108	6.94208	SUV3	ATP-dependent RNA helicase SUV3, putative
5	PF3D7_0623800	128.335	118.756	82.7131	60.539	TKL4	tyrosine kinase-like protein, putative
5	PF3D7_0625000	5.30307	4.85727	2.25918	3.06123	SMS1	sphingomyelin synthase 1, putative
5	PF3D7_0626600	4.56606	4.42725	2.27422	3.20644	N/A	conserved Plasmodium protein, unknown function
5	PF3D7_0626700	61.7188	62.8558	29.4595	30.6225	N/A	ATPase
5	PF3D7_0627100	79.5208	73.0348	45.7965	39.7381	N/A	ankyrin-repeat protein, putative
5	PF3D7_0627700	39.8324	38.9738	35.6637	33.2528	N/A	transportin
5	PF3D7_0627800	24.0519	22.8952	17.858	18.7201	ACAS	acetyl-CoA synthetase
5	PF3D7_0627900	13.5123	13.1705	12.3935	11.3307	POP4	ribonuclease P protein subunit p29, putative
5	PF3D7_0628000	3.98085	3.65374	2.66467	3.28747	PTPS	6-pyruvoyltetrahydropterin synthase
5	PF3D7_0628100	17.2724	16.7352	5.22872	8.32126	HECT1	HECT domain-containing protein 1, putative
5	PF3D7_0628300	50.9354	41.6635	10.7648	16.6795	CEPT	choline/ethanolaminephosphotransferase, putative
5	PF3D7_0629100	16.8982	17.2556	9.04181	12.2286	NAPRT	nicotinate phosphoribosyltransferase, putative
5	PF3D7_0629300	10.3382	9.32096	2.06885	2.67374	PL	phospholipase, putative
5	PF3D7_0629500	22.0063	20.3549	17.0837	14.8758	AAT1	amino acid transporter AAT1
5	PF3D7_0629600	7.64079	7.69267	7.11073	6.2857	N/A	ribosomal RNA-processing protein 7, putative
5	PF3D7_0629700	36.7449	38.1419	34.4914	32.9354	SET1	SET domain protein, putative
5	PF3D7_0629800	33.5756	34.9372	26.2958	22.4849	N/A	cullin-2, putative
5	PF3D7_0629900	25.8315	25.6932	19.1359	16.6566	N/A	CRAL/TRIO domain-containing protein, putative
5	PF3D7_0631500	13.1534	13.6974	10.0052	8.36828	EPF3	exported protein family 3
5	PF3D7_0701100	4.7821	4.51758	1.53982	2.72353	RIF	rifin
5	PF3D7_0701900	134.155	121.102	24.0776	23.5306	N/A	Plasmodium exported protein, unknown function
5	PF3D7_0702000	132.014	128.917	26.4021	20.951	N/A	Plasmodium exported protein (hyp12), unknown function
5	PF3D7_0702200	27.2596	23.2969	22.5089	18.9336	LPL20	lysophospholipase LPL20
5	PF3D7_0702300	111.504	105.046	36.4597	25.9517	STARP	sporozoite threonine and asparagine-rich protein
5	PF3D7_0702600	18.6395	17.8058	10.5324	10.8924	N/A	chitinase, fragment
5	PF3D7_0703100	4.70623	5.42097	3.96178	4.05645	CIA2	cytosolic iron-sulfur assembly component 2, putative
5	PF3D7_0703600	10.1299	10.7467	6.30968	8.2395	N/A	conserved protein, unknown function
5	PF3D7_0703700	36.9661	37.2866	28.9855	27.0623	N/A	conserved protein, unknown function
5	PF3D7_0704300	13.9835	14.9369	9.34643	14.2649	N/A	conserved Plasmodium membrane protein, unknown function
5	PF3D7_0704500	8.52033	8.95603	5.78751	7.53593	N/A	serine/threonine protein kinase, putative
5	PF3D7_0704800	3.20634	3.04131	1.57564	2.00738	PPM12	protein phosphatase PPM12, putative
5	PF3D7_0705500	90.0343	86.1473	67.3807	61.2182	N/A	inositol-phosphate phosphatase, putative
5	PF3D7_0706000	34.296	34.9324	28.8241	28.5235	N/A	importin-7, putative
5	PF3D7_0706300	14.3798	15.531	9.10813	7.4131	N/A	conserved Plasmodium protein, unknown function
5	PF3D7_0706500	94.6182	92.481	83.1681	68.2838	N/A	conserved Plasmodium protein, unknown function
5	PF3D7_0707300	133.807	131.343	27.7737	56.9336	RAMA	rhoptry-associated membrane antigen
5	PF3D7_0707500	18.1532	17.0352	4.56128	4.44509	N/A	conserved Plasmodium protein, unknown function
5	PF3D7_0707600	18.193	18.3081	13.5998	13.0289	MED10	mediator of RNA polymerase II transcription subunit 10, putative
5	PF3D7_0710100	20.1388	20.0964	11.9135	10.4467	N/A	conserved protein, unknown function
5	PF3D7_0711100	12.9815	12.0772	8.46815	7.11605	N/A	conserved protein, unknown function
5	PF3D7_0713200	2.75886	3.12684	1.97354	2.00141	EPF1	exported protein family 1
5	PF3D7_0713400	20.2185	20.9304	17.8732	16.704	SR25	GPCR-like receptor SR25
5	PF3D7_0713500	9.93312	9.51895	7.29886	6.23501	N/A	conserved Plasmodium protein, unknown function
5	PF3D7_0713600	7.39001	7.38962	5.90856	5.05114	N/A	ribosomal protein S5, mitochondrial, putative
5	PF3D7_0713800	9.81633	11.0417	6.3111	7.16764	NELFA	negative elongation factor A, putative
5	PF3D7_0714000	100.766	97.0153	67.8533	82.2985	H2B.Z	histone H2B variant
5	PF3D7_0714200	34.5442	32.2715	22.2224	23.5207	N/A	conserved Plasmodium protein, unknown function
5	PF3D7_0714600	31.846	32.6833	25.1693	27.588	N/A	conserved protein, unknown function
5	PF3D7_0716200	93.3717	86.9829	73.8074	64.2768	N/A	PDCD2 domain-containing protein, putative
5	PF3D7_0717500	33.7278	32.2232	27.6949	29.3648	CDPK4	calcium-dependent protein kinase 4
5	PF3D7_0718600	3.33922	3.89785	2.68042	3.32472	N/A	conserved Plasmodium protein, unknown function
5	PF3D7_0722200	62.1594	60.768	12.7958	24.9019	RALP1	rhoptry-associated leucine zipper-like protein 1
5	PF3D7_0722600	45.4387	43.3807	39.9383	36.4057	UTP7	U3 small nucleolar RNA-associated protein 7, putative
5	PF3D7_0723300	9.62768	9.75335	4.5257	7.25687	N/A	conserved protein, unknown function
5	PF3D7_0723400	88.4776	85.9882	72.6809	67.9212	N/A	conserved Plasmodium protein, unknown function
5	PF3D7_0724400	21.0182	20.798	16.9914	19.6118	PAM18	mitochondrial import inner membrane translocase subunit TIM14, putative
5	PF3D7_0724800	6.7872	6.72219	3.63082	5.66957	N/A	kelch domain-containing protein, putative
5	PF3D7_0724900	16.7149	14.968	6.17526	9.32955	N/A	kinesin-20, putative
5	PF3D7_0725400	89.1572	82.9012	11.843	27.7185	N/A	conserved Plasmodium protein, unknown function
5	PF3D7_0726050	80.9035	81.4453	69.1204	60.5435	N/A	conserved Plasmodium protein, unknown function
5	PF3D7_0726100	134.319	132.871	51.0199	42.6938	N/A	Plasmodium exported protein, unknown function
5	PF3D7_0726300	5.12349	5.33027	3.47069	3.54153	PMS1	DNA mismatch repair protein PMS1, putative
5	PF3D7_0727200	23.7921	22.7077	17.5949	19.8457	NFS1	cysteine desulfurase IscS
5	PF3D7_0729300	41.9306	41.5195	29.1372	25.8584	NMD3	60S ribosomal export protein NMD3, putative
5	PF3D7_0729400	38.8872	37.1555	33.0594	30.7227	N/A	ribosome biogenesis protein BRX1, putative
5	PF3D7_0730200	5.87639	5.57024	4.69678	5.71911	N/A	AP-4 complex subunit beta, putative
5	PF3D7_0730300	218.997	233.211	169.791	140.313	ApiAP2	AP2 domain transcription factor AP2-L, putative
5	PF3D7_0730400	40.6102	35.1252	8.44741	10.6765	IMP2	IMP1-like protein, putative
5	PF3D7_0730500	7.66383	8.36059	5.11919	7.28255	N/A	conserved Plasmodium protein, unknown function
5	PF3D7_0730800	408.508	380.565	166.616	128.79	N/A	Plasmodium exported protein, unknown function
5	PF3D7_0731100	234.215	211.808	112.681	92.0976	PTP2	EMP1-trafficking protein
5	PF3D7_0731200	34.6049	31.4116	13.2894	9.82504	N/A	Plasmodium exported protein, unknown function
5	PF3D7_0731500	237.211	162.889	33.2364	62.052	EBA175	erythrocyte binding antigen-175
5	PF3D7_0731800	10.5246	10.4446	8.07355	7.58676	GEXP08	alpha/beta hydrolase, putative
5	PF3D7_0800800	2.65463	3.22043	1.922	2.64224	N/A	Plasmodium exported protein (hyp7), unknown function
5	PF3D7_0801000	176.682	164.068	97.3512	79.7888	N/A	Plasmodium exported protein (PHISTc)
5	PF3D7_0801900	36.7804	38.6215	32.1679	32.2294	LSD2	lysine-specific histone demethylase, putative
5	PF3D7_0802600	14.6724	13.9854	4.78371	8.14388	ACbeta	adenylyl cyclase beta
5	PF3D7_0802800	17.1145	17.8249	8.53101	14.2884	CNA	serine/threonine protein phosphatase 2B catalytic subunit A
5	PF3D7_0803100	54.1588	54.4693	41.5091	40.7597	UTP14	U3 small nucleolar RNA-associated protein 14, putative
5	PF3D7_0803200	11.8125	12.7856	6.5391	10.9342	N/A	filament assembling protein, putative
5	PF3D7_0803500	11.3111	10.5511	6.33259	7.91365	N/A	AAA family ATPase, putative
5	PF3D7_0804300	31.414	28.3568	18.6965	18.1839	N/A	zinc finger protein, putative
5	PF3D7_0804600	24.4902	23.898	18.7113	20.3635	N/A	tRNA pseudouridine synthase, putative
5	PF3D7_0804800	43.048	45.3584	35.4303	35.1405	CYP24	peptidyl-prolyl cis-trans isomerase
5	PF3D7_0805200	57.5301	42.3122	7.2069	13.8094	GAMER	gamete release protein, putative
5	PF3D7_0805300	24.9736	23.8523	3.50185	5.2984	N/A	zinc finger protein, putative
5	PF3D7_0805500	12.5189	12.4679	5.76227	5.07398	N/A	conserved Plasmodium protein, unknown function
5	PF3D7_0805600	42.4432	36.4828	19.3665	16.6272	PAP2	phosphatidic acid phosphatase 2
5	PF3D7_0806200	2.75846	2.88994	1.45375	2.46252	DPY19	Dpy-19-like C-mannosyltransferase
5	PF3D7_0806500	27.7089	24.0722	16.7707	20.7668	N/A	DnaJ protein, putative
5	PF3D7_0806800	106.237	100.583	85.5042	81.3085	N/A	V-type proton ATPase subunit a, putative
5	PF3D7_0808200	39.0147	31.5913	4.8176	11.2088	PMX	plasmepsin X
5	PF3D7_0808300	49.1502	47.5445	19.8576	28.2018	N/A	ubiquitin regulatory protein, putative
5	PF3D7_0808400	8.6573	10.0104	7.09055	7.01012	SEC28	coatomer subunit epsilon, putative
5	PF3D7_0808700	24.8411	29.2764	19.1085	19.3891	VAR	erythrocyte membrane protein 1, PfEMP1
5	PF3D7_0809900	7.7482	7.23494	5.70866	6.83428	JmjC1	JmjC domain-containing protein 1, putative
5	PF3D7_0810300	33.2749	31.9743	12.7974	18.2148	PPM5	protein phosphatase PPM5, putative
5	PF3D7_0810900	4.99208	4.704	2.78277	4.13069	N/A	conserved Plasmodium protein, unknown function
5	PF3D7_0811000	3.48868	3.48264	1.99783	3.14729	CUL1	cullin-1, putative
5	PF3D7_0811100	1.39397	1.36474	1.07432	1.25004	N/A	mitochondrial carrier protein, putative
5	PF3D7_0811300	205.977	204.763	142.174	133.941	CAF1	CCR4-associated factor 1
5	PF3D7_0811500	16.3376	15.8003	12.9391	11.0972	CARM1	histone-arginine methyltransferase CARM1, putative
5	PF3D7_0811700	0.470346	0.47823	0.241134	0.316736	N/A	conserved Plasmodium protein, unknown function
5	PF3D7_0812500	74.1129	69.7393	55.7067	46.2849	N/A	RNA-binding protein, putative
5	PF3D7_0813000	62.8491	63.9137	46.206	45.9679	KIC7	protein KIC7
5	PF3D7_0813100	8.37309	8.82766	4.03564	5.98531	N/A	conserved Plasmodium protein, unknown function
5	PF3D7_0813300	147.821	146.432	107.693	105.639	N/A	NPL domain-containing protein, putative
5	PF3D7_0814200	288.151	287.784	248.735	228.646	ALBA1	DNA/RNA-binding protein Alba 1
5	PF3D7_0814300	24.3824	23.2801	15.6906	14.1591	N/A	AAA family ATPase, putative
5	PF3D7_0814400	3.78462	4.3466	2.58828	3.54356	N/A	phospholipase DDHD1, putative
5	PF3D7_0814500	23.6257	20.3117	7.6084	6.63648	N/A	conserved protein, unknown function
5	PF3D7_0814600	7.29141	6.65557	2.26136	2.94645	PIMMS22	PIMMS22 protein, putative
5	PF3D7_0814700	3.89156	4.31943	2.95649	2.66297	N/A	conserved Plasmodium protein, unknown function
5	PF3D7_0816100	15.7828	15.65	12.1086	12.4082	PPCDC	phosphopantothenoylcysteine decarboxylase, putative
5	PF3D7_0817200	19.4158	19.7505	10.3516	10.6206	N/A	conserved protein, unknown function
5	PF3D7_0817600	26.2982	25.2984	6.33057	10.8956	N/A	conserved protein, unknown function
5	PF3D7_0817700	11.7557	11.3273	4.29353	7.6864	RON5	rhoptry neck protein 5
5	PF3D7_0817900	40.6099	41.5422	32.7709	35.1553	HMGB2	high mobility group protein B2
5	PF3D7_0818100	29.6516	27.642	4.68463	12.2915	N/A	zinc finger protein, putative
5	PF3D7_0818300	2.6407	2.27956	1.49531	1.86693	N/A	dynactin subunit 6, putative
5	PF3D7_0818600	10.8739	10.3959	7.77398	6.64187	PBLP	BEM46-like protein, putative
5	PF3D7_0819000	43.8565	42.1908	38.623	33.817	N/A	ribonuclease, putative
5	PF3D7_0819100	15.1646	15.4577	13.6448	12.0351	N/A	BRIX domain, putative
5	PF3D7_0820300	41.8428	38.5115	30.1597	23.9741	N/A	conserved Plasmodium protein, unknown function
5	PF3D7_0821100	65.5378	61.7756	37.4904	31.3148	PK1	protein kinase 1
5	PF3D7_0821400	16.8948	16.4058	14.0847	12.498	N/A	conserved Plasmodium protein, unknown function
5	PF3D7_0821500	29.7878	29.7382	21.1608	16.4267	NEP1	ribosomal RNA small subunit methyltransferase NEP1, putative
5	PF3D7_0822500	6.1986	5.9186	3.5007	4.5965	DLC1	dynein light chain 1
5	PF3D7_0822600	39.3348	38.0741	29.824	29.7177	SEC23	protein transport protein SEC23
5	PF3D7_0822700	2.2353	2.5105	1.88965	2.0796	TRP1	thrombospondin-related protein 1, putative
5	PF3D7_0822900	67.4013	64.5132	8.58493	16.2365	PIC2	PhIL1-interacting candidate PIC2
5	PF3D7_0827300	31.4838	31.542	25.8451	26.5898	N/A	conserved Plasmodium protein, unknown function
5	PF3D7_0827400	6.76493	8.5778	6.50203	6.88225	N/A	conserved protein, unknown function
5	PF3D7_0828700	3.79611	4.66881	2.8791	4.27459	N/A	conserved protein, unknown function
5	PF3D7_0828800	25.658	19.6685	4.34393	9.41325	GAMA	GPI-anchored micronemal antigen
5	PF3D7_0828900	8.70437	9.20198	3.0348	5.72049	N/A	conserved protein, unknown function
5	PF3D7_0830300	6.86141	7.60865	4.67141	3.84992	SIAP2	sporozoite invasion-associated protein 2
5	PF3D7_0830400	98.3453	91.1536	54.5583	48.5073	N/A	CRA domain-containing protein, putative
5	PF3D7_0830500	382.805	345.125	71.3379	56.694	TryThrA	sporozoite and liver stage tryptophan-rich protein, putative
5	PF3D7_0830600	149.071	143.412	57.5942	49.0323	N/A	Plasmodium exported protein (PHISTc), unknown function
5	PF3D7_0831200	55.291	49.5895	28.4066	27.4586	N/A	DnaJ protein, putative
5	PF3D7_0831500	91.8266	86.0656	35.726	31.3778	N/A	Plasmodium exported protein (PHIST), unknown function
5	PF3D7_0831600	10.3984	9.96999	3.76043	6.6112	CLAG8	cytoadherence linked asexual protein 8
5	PF3D7_0900200	2.98443	2.8993	1.75818	2.26429	RIF	rifin
5	PF3D7_0900500	2.78722	2.62017	0.633121	0.928106	RIF	rifin
5	PF3D7_0901900	5.81639	6.36719	1.75689	2.08049	N/A	probable protein, unknown function
5	PF3D7_0902000	22.1205	22.7875	8.17086	5.89348	FIKK9.1	serine/threonine protein kinase, FIKK family
5	PF3D7_0902100	6.15599	5.51977	1.15604	1.69689	FIKK9.2	serine/threonine protein kinase, FIKK family
5	PF3D7_0902200	22.841	21.699	16.153	16.1453	FIKK9.3	serine/threonine protein kinase, FIKK family
5	PF3D7_0902400	7.98254	8.19651	1.8708	2.17947	FIKK9.5	serine/threonine protein kinase, FIKK family
5	PF3D7_0902500	124.328	118.304	35.0094	29.5947	FIKK9.6	serine/threonine protein kinase, FIKK family
5	PF3D7_0903400	70.4243	66.4552	63.0298	51.5409	DDX60	ATP-dependent RNA helicase DDX60, putative
5	PF3D7_0903500	39.9436	38.8251	26.7356	24.5076	NUP138	nucleoporin NUP138, putative
5	PF3D7_0903600	40.2549	42.0516	7.99932	13.525	N/A	conserved protein, unknown function
5	PF3D7_0905200	13.9165	13.5742	9.5621	9.64072	N/A	mitochondrial carrier protein, putative
5	PF3D7_0905400	96.6773	91.0538	22.2873	48.5319	RhopH3	high molecular weight rhoptry protein 3
5	PF3D7_0905500	3.65536	3.52209	1.47676	1.96111	N/A	conserved protein, unknown function
5	PF3D7_0907000	37.2125	39.0215	26.1822	24.6801	N/A	conserved Plasmodium protein, unknown function
5	PF3D7_0907200	29.8462	27.6394	19.5868	17.571	N/A	GTPase-activating protein, putative
5	PF3D7_0907700	100.647	91.5779	73.6407	63.0693	PA28	proteasome activator 28
5	PF3D7_0908500	4.36137	4.81376	2.23558	2.87758	N/A	conserved Plasmodium protein, unknown function
5	PF3D7_0908600	14.1984	14.226	11.1958	12.0687	N/A	ribosomal RNA methyltransferase, putative
5	PF3D7_0909500	2.54452	2.51485	1.53491	2.04072	SPM1	subpellicular microtubule protein 1, putative
5	PF3D7_0909700	26.8567	24.3697	19.6918	19.4747	N/A	FHA domain protein, putative
5	PF3D7_0909800	22.2299	22.303	18.8346	18.3358	SNRPD3	small nuclear ribonucleoprotein Sm D3, putative
5	PF3D7_0909900	20.9671	20.718	13.8294	14.1129	N/A	helicase SKI2W, putative
5	PF3D7_0910000	1.85276	2.22226	0.983415	1.15366	SET4	histone-lysine N-methyltransferase SET4
5	PF3D7_0910200	26.8683	28.5291	22.0767	21.1807	N/A	conserved Plasmodium protein, unknown function
5	PF3D7_0911100	53.1337	43.8053	8.01125	15.7367	N/A	START domain-containing protein, putative
5	PF3D7_0911800	17.0736	19.101	9.46123	8.50649	N/A	conserved Plasmodium protein, unknown function
5	PF3D7_0911900	132.631	132.363	84.8248	84.9498	ICP	falstatin
5	PF3D7_0912100	19.1377	18.9539	14.0796	17.9608	N/A	zinc finger protein, putative
5	PF3D7_0912200	8.48162	9.34886	6.31394	6.38962	N/A	conserved protein, unknown function
5	PF3D7_0913800	31.5118	29.9736	5.58116	10.83	N/A	conserved Plasmodium protein, unknown function
5	PF3D7_0914100	21.7353	22.5954	8.46573	10.1462	N/A	conserved Plasmodium protein, unknown function
5	PF3D7_0914200	11.6552	10.8604	9.41529	10.7529	N/A	phospholipid or glycerol acyltransferase, putative
5	PF3D7_0914700	42.0721	39.1466	35.4813	32.6191	MFR4	major facilitator superfamily-related transporter, putative
5	PF3D7_0915600	29.1627	30.1396	23.3027	19.7981	N/A	conserved Plasmodium protein, unknown function
5	PF3D7_0916000	11.7622	12.2711	6.64527	10.5524	MFS2	major facilitator superfamily domain-containing protein, putative
5	PF3D7_0916600	12.775	11.3029	6.65755	6.74595	N/A	methyltransferase, putative
5	PF3D7_0916900	13.3794	14.4459	8.29583	6.6411	N/A	zinc finger protein, putative
5	PF3D7_0917300	3.20431	3.21526	0.594012	1.26959	N/A	conserved protein, unknown function
5	PF3D7_0917400	3.0499	3.343	1.59963	2.47562	N/A	conserved Plasmodium protein, unknown function
5	PF3D7_0917600	42.908	41.4697	36.263	32.4804	PRP43	pre-mRNA-splicing factor ATP-dependent RNA helicase PRP43, putative
5	PF3D7_0918100	15.8788	17.3201	14.167	11.3309	N/A	cytochrome b5-like heme/steroid binding protein, putative
5	PF3D7_0918300	33.5449	33.2569	28.8767	27.5128	EIF3F	eukaryotic translation initiation factor 3 subunit F, putative
5	PF3D7_0918700	62.9549	51.3806	10.0241	10.9589	N/A	conserved Plasmodium protein, unknown function
5	PF3D7_0918800	17.6982	16.8695	15.0239	14.3117	N/A	dihydrouridine synthase, putative
5	PF3D7_0919000	158.394	149.808	116.353	105.738	NAPS	nucleosome assembly protein
5	PF3D7_0919200	15.6047	14.1561	3.28656	5.04214	N/A	PPPDE peptidase, putative
5	PF3D7_0919300	11.4451	9.70417	2.72825	6.31444	TrxL1	thioredoxin-like protein 1, putative
5	PF3D7_0919800	25.7745	25.4291	14.7536	18.9526	N/A	TLD domain-containing protein
5	PF3D7_0920500	14.027	12.7918	4.24589	6.17953	N/A	ADP-ribosylation factor, putative
5	PF3D7_0920600	5.94825	5.92033	3.14117	4.78411	N/A	conserved Plasmodium protein, unknown function
5	PF3D7_0920700	14.8804	12.3987	6.09709	8.48715	N/A	CRAL/TRIO domain-containing protein, putative
5	PF3D7_0921600	12.4228	12.466	10.4583	9.01358	N/A	tetratricopeptide repeat protein, putative
5	PF3D7_0921800	22.802	21.5599	21.0872	17.8579	RPF1	ribosome production factor 1, putative
5	PF3D7_0922100	102.7	98.4444	81.7699	69.0974	N/A	ubiquitin-like protein, putative
5	PF3D7_0925900	182.187	178.182	135.023	135.215	LCN	lipocalin
5	PF3D7_0926100	95.1036	92.2919	65.5284	53.5571	N/A	protein kinase, putative
5	PF3D7_0926200	7.59192	8.48509	6.06499	5.58699	N/A	conserved Plasmodium protein, unknown function
5	PF3D7_0927600	12.8989	12.5652	7.37141	11.4162	N/A	RNA-binding protein, putative
5	PF3D7_0929000	18.2314	17.4475	15.3357	14.8178	TAF7	transcription initiation factor TFIID subunit 7, putative
5	PF3D7_0929400	40.2946	37.211	12.0744	23.9287	RhopH2	high molecular weight rhoptry protein 2
5	PF3D7_0929600	6.13764	6.16073	2.30568	4.86966	N/A	G2 protein, putative
5	PF3D7_0930100	7.35528	6.73015	3.94535	6.27004	N/A	heptatricopeptide repeat-containing protein, putative
5	PF3D7_0930200	13.918	12.801	2.90405	4.9311	LRR8	leucine-rich repeat protein
5	PF3D7_0930300	433.776	395.207	78.6241	161.703	MSP1	merozoite surface protein 1
5	PF3D7_0930400	38.1366	38.5838	30.4619	30.4037	N/A	zinc finger protein, putative
5	PF3D7_0930500	18.5386	18.4731	15.0408	15.4739	DGK1	diacylglycerol kinase, putative
5	PF3D7_0931900	2.55052	2.33523	1.21136	1.53029	AKLP2	adenylate kinase-like protein 2
5	PF3D7_0932100	17.6311	17.7762	7.13571	10.5577	N/A	protein MAM3, putative
5	PF3D7_0932200	24.9209	23.6302	8.9534	13.3484	PFN	profilin
5	PF3D7_0933000	31.7381	29.5965	23.8227	23.8971	N/A	CSTF domain-containing protein, putative
5	PF3D7_0934600	9.87902	9.05181	5.69887	6.56684	N/A	conserved Plasmodium protein, unknown function
5	PF3D7_0934800	19.9351	19.7402	9.05718	14.3349	PKAc	cAMP-dependent protein kinase catalytic subunit
5	PF3D7_0934900	11.028	11.632	7.08882	6.2825	N/A	conserved Plasmodium protein, unknown function
5	PF3D7_0935000	60.7381	58.4694	43.119	43.1252	SNRPB2	U2 small nuclear ribonucleoprotein B'', putative
5	PF3D7_0935100	35.8647	35.958	25.4433	29.0694	KSH1	protein kish, putative
5	PF3D7_0935500	18.6218	18.5164	15.2166	16.1961	GEXP22	Plasmodium exported protein, unknown function
5	PF3D7_0935600	545.76	482.12	78.6297	68.1322	GIG	gametocytogenesis-implicated protein
5	PF3D7_0935700	48.3234	47.5701	17.3151	13.4397	N/A	Plasmodium exported protein, unknown function
5	PF3D7_0935800	16.219	15.961	5.85662	12.3102	CLAG9	cytoadherence linked asexual protein 9
5	PF3D7_0935900	829.325	829.685	646.237	460.693	REX1	ring-exported protein 1
5	PF3D7_0936300	245.256	237.341	188.668	123.874	REX3	ring-exported protein 3
5	PF3D7_0936400	32.4981	32.849	26.8837	20.2186	REX4	ring-exported protein 4
5	PF3D7_0936500	5.24044	6.28483	3.8172	4.53992	VAP1	virulence-associated protein 1
5	PF3D7_0936600	193.648	200.344	146.85	140.366	GEXP5	gametocyte exported protein 5
5	PF3D7_0936700	4.68933	3.97133	1.66231	2.65027	N/A	lysophospholipase, putative
5	PF3D7_1001100	120.381	107.044	7.1915	8.23326	ACBP1	acyl-CoA binding protein, isoform 1, ACBP1
5	PF3D7_1001600	14.5187	13.9706	5.86509	10.8397	XL2	exported lipase 2
5	PF3D7_1001700	90.5794	83.1426	54.6859	46.3573	N/A	Plasmodium exported protein (PHISTc), unknown function
5	PF3D7_1001800	48.3307	46.5991	14.2902	13.1987	N/A	Plasmodium exported protein (PHISTc), unknown function
5	PF3D7_1001900	84.86	79.598	35.4233	27.0739	PfJ23	Plasmodium exported protein (hyp16), unknown function
5	PF3D7_1002000	55.7708	54.7483	4.9136	4.54512	N/A	Plasmodium exported protein (hyp2), unknown function
5	PF3D7_1002100	355.974	341.938	98.2037	80.011	PTP5	EMP1-trafficking protein
5	PF3D7_1002200	41.3118	39.9732	18.4559	20.602	PArt	tryptophan-rich antigen 3
5	PF3D7_1002400	68.6854	65.9693	38.4366	36.2978	TRA2B	transformer-2 protein homolog beta, putative
5	PF3D7_1003000	3.62649	4.03097	2.08767	3.2124	N/A	guanylate cyclase organizer UGO, putative
5	PF3D7_1003400	8.14727	8.23973	5.13636	7.07654	N/A	conserved Plasmodium protein, unknown function
5	PF3D7_1003600	88.4018	71.4792	13.7836	18.6096	IMC1c	inner membrane complex protein 1c, putative
5	PF3D7_1005000	10.7532	10.0631	6.22662	7.31768	MRSapi	methionine--tRNA ligase, putative
5	PF3D7_1005100	23.6084	23.5599	16.4084	15.9625	UTP25	U3 small nucleolar RNA-associated protein 25, putative
5	PF3D7_1005800	2.39637	2.10076	1.77829	1.74188	N/A	conserved Plasmodium membrane protein, unknown function
5	PF3D7_1006200	73.9177	75.9409	65.7923	63.7612	ALBA3	DNA/RNA-binding protein Alba 3
5	PF3D7_1006800	102.777	99.3232	88.1007	83.7689	GBP2	G-strand-binding protein 2
5	PF3D7_1007200	8.01855	7.11805	3.05913	5.12867	N/A	rho GTPase-activating protein, putative
5	PF3D7_1007300	4.71978	4.82588	1.57728	2.50841	N/A	RING zinc finger protein, putative
5	PF3D7_1008100	52.3457	51.5437	44.5982	39.5318	PHD1	PHD finger protein PHD1
5	PF3D7_1009700	11.9006	12.0172	4.84772	6.40555	N/A	tubulin--tyrosine ligase, putative
5	PF3D7_1009800	13.8404	13.3962	10.1189	9.3642	N/A	conserved Plasmodium membrane protein, unknown function
5	PF3D7_1010300	77.7804	71.0618	17.4017	19.8903	SDH4	succinate dehydrogenase subunit 4, putative
5	PF3D7_1012200	28.8556	29.0425	7.99019	12.9713	RA	rhoptry associated adhesin
5	PF3D7_1012600	53.1753	50.7053	41.3585	35.7974	GMPS	GMP synthase [glutamine-hydrolyzing]
5	PF3D7_1012700	12.8327	12.8885	10.208	10.1253	NIF4	NLI interacting factor-like phosphatase, putative
5	PF3D7_1013100	21.9303	21.8591	19.2112	16.994	UTP13	U3 small nucleolar RNA-associated protein 13, putative
5	PF3D7_1013800	16.9414	17.8705	5.09966	7.95703	N/A	conserved Plasmodium protein, unknown function
5	PF3D7_1013900	18.9405	18.8128	13.6549	13.3848	N/A	translation initiation factor eIF-2B subunit delta, putative
5	PF3D7_1014100	23.1686	19.9316	3.07467	3.42266	MSA180	merozoite surface protein MSA180
5	PF3D7_1014500	4.02942	4.50865	2.33367	2.49221	N/A	conserved Plasmodium protein, unknown function
5	PF3D7_1014600	79.2325	77.1905	63.3904	64.3579	ADA2	transcriptional coactivator ADA2
5	PF3D7_1014900	17.8377	17.4677	6.28567	10.4582	KIC8	protein KIC8
5	PF3D7_1016000	7.683	7.52184	2.87365	4.13999	N/A	conserved Plasmodium protein, unknown function
5	PF3D7_1016200	10.2743	11.4654	6.22209	6.30637	N/A	Rab3 GTPase-activating protein non-catalytic subunit, putative
5	PF3D7_1016600	13.7845	13.2686	8.54277	10.2032	N/A	Plasmodium exported protein (PHISTc), unknown function
5	PF3D7_1016700	49.2411	45.8944	18.7045	17.355	N/A	Plasmodium exported protein (PHISTc), unknown function
5	PF3D7_1016800	62.0366	58.8625	18.1151	18.3089	N/A	Plasmodium exported protein (PHISTc), unknown function
5	PF3D7_1017100	10.2002	9.71171	2.83653	4.48636	RON12	rhoptry neck protein 12
5	PF3D7_1017500	32.612	26.3589	7.47648	10.768	ELC	myosin essential light chain ELC
5	PF3D7_1018200	12.7623	12.6352	4.62788	7.70224	PPP8	serine/threonine protein phosphatase 8, putative
5	PF3D7_1018300	36.7537	34.7804	25.9512	26.5108	N/A	peptidase, putative
5	PF3D7_1018500	17.8265	18.8688	13.7195	16.6328	RDS3	pre-mRNA-splicing factor RDS3, putative
5	PF3D7_1018600	37.136	37.797	24.9023	23.0239	N/A	tRNA wybutosine-synthesizing protein, putative
5	PF3D7_1019600	5.96321	6.01937	3.38569	5.66423	N/A	conserved Plasmodium protein, unknown function
5	PF3D7_1019900	5.03163	4.18866	1.85582	3.16194	ATG8	autophagy-related protein 8
5	PF3D7_1020700	32.0103	30.7525	27.8662	22.4423	N/A	N-acetyltransferase, GNAT family, putative
5	PF3D7_1021100	6.96602	7.0782	4.063	3.91464	N/A	conserved Plasmodium protein, unknown function
5	PF3D7_1022100	33.7571	32.5405	28.6744	27.7855	N/A	methyltransferase, putative
5	PF3D7_1022500	10.0675	8.6868	5.30299	6.80297	CS	citrate synthase, mitochondrial, putative
5	PF3D7_1022700	1.2206	0.944079	0.757789	0.982744	PLSCR	phospholipid scramblase
5	PF3D7_1023000	11.1987	8.71599	3.04782	4.42002	N/A	conserved Plasmodium protein, unknown function
5	PF3D7_1023800	3.47607	3.48937	1.5156	2.29037	N/A	conserved Plasmodium protein, unknown function
5	PF3D7_1023900	203.297	206.196	142.807	143.835	CHD1	chromodomain-helicase-DNA-binding protein 1 homolog, putative
5	PF3D7_1024000	8.25181	7.80063	5.08822	7.00848	N/A	conserved Plasmodium protein, unknown function
5	PF3D7_1025000	36.9749	37.6953	24.4516	26.2244	EPS15	Eps15-like protein
5	PF3D7_1025100	20.487	19.765	11.3326	12.6818	GFPT	glutamine--fructose-6-phosphate aminotransferase [isomerizing], putative
5	PF3D7_1025400	5.36094	5.48875	2.27059	3.50251	N/A	conserved Plasmodium membrane protein, unknown function
5	PF3D7_1025900	12.141	12.9397	8.92643	12.4041	N/A	conserved protein, unknown function
5	PF3D7_1026500	6.61014	6.05444	2.22803	3.6987	N/A	conserved Plasmodium protein, unknown function
5	PF3D7_1026600	220.485	184.84	41.1085	72.1753	N/A	conserved Plasmodium protein, unknown function
5	PF3D7_1027100	56.2573	55.401	49.5633	39.9941	MPP10	U3 small nucleolar ribonucleoprotein protein MPP10, putative
5	PF3D7_1027300	156.432	154.804	57.777	66.3705	nPrx	peroxiredoxin
[truncated: 527 more rows]

## Sheet: cluster I-V L-Glu
Table S4B. Expression patterns among -aTc and +aTc TetR-PfGCN5::GFP parasites under L-Glu treatment
Cluster	Gene ID	+aTc	-aTc	+aTc L-Glu	-aTc L-Glu	Gene Name or Symbol	Product Description
1	PF3D7_0107500	95.8352	85.7562	69.4981	58.8845	NCR1	Niemann-Pick type C1-related protein
1	PF3D7_0109700	21.6113	21.8523	19.8505	18.6303	RRP36	rRNA biogenesis protein RRP36, putative
1	PF3D7_0113700	38.655	37.1402	30.754	23.4194	HSP40	heat shock protein 40, type II
1	PF3D7_0201700	109.048	107.607	51.9137	28.3355	N/A	DnaJ protein, putative
1	PF3D7_0202500	526.234	476.409	373.574	252.56	ETRAMP2	early transcribed membrane protein 2
1	PF3D7_0205500	18.2197	18.7578	17.0777	15.5481	N/A	DNA-directed RNA polymerase II 16 kDa subunit, putative
1	PF3D7_0209700	67.3285	67.963	56.9345	48.842	N/A	RING zinc finger protein, putative
1	PF3D7_0215300	21.3782	21.0095	12.611	8.26881	ACS8	acyl-CoA synthetase
1	PF3D7_0219900	16.6865	14.4227	9.73348	7.28223	N/A	Plasmodium exported protein, unknown function
1	PF3D7_0220100	41.8091	40.5608	36.9575	33.9011	N/A	DnaJ protein, putative
1	PF3D7_0221700	23.1326	22.9893	17.0261	13.0883	N/A	Plasmodium exported protein, unknown function
1	PF3D7_0301500	10.2658	10.0732	7.70378	6.7048	N/A	Plasmodium exported protein, unknown function
1	PF3D7_0301600	86.4023	86.3539	62.8696	50.2213	GEXP21	Plasmodium exported protein (hyp1), unknown function
1	PF3D7_0309500	74.8248	73.4436	67.7124	54.1655	AS	asparagine synthetase [glutamine-hydrolyzing], putative
1	PF3D7_0315100	33.9955	32.2626	27.9073	24.7182	eIF4E	eukaryotic translation initiation factor 4E
1	PF3D7_0322700	11.1413	11.3564	10.4185	9.77327	N/A	conserved Plasmodium protein, unknown function
1	PF3D7_0403200	43.0259	44.6421	42.6209	37.5508	N/A	pre-mRNA splicing factor, putative
1	PF3D7_0418200	36.2639	37.5438	36.0171	31.2495	EIF3M	eukaryotic translation initiation factor 3 subunit M, putative
1	PF3D7_0419600	93.3893	95.7052	93.7171	79.2632	RANBP1	ran-specific GTPase-activating protein 1, putative
1	PF3D7_0419800	8.67915	8.22097	8.06772	6.94864	N/A	60S ribosomal protein L7ae/L30e, putative
1	PF3D7_0424900	269.669	266.353	184.51	120.171	N/A	Plasmodium exported protein (PHISTa), unknown function
1	PF3D7_0501300	471.501	465.809	344.182	240.983	SBP1	skeleton-binding protein 1
1	PF3D7_0509400	53.9547	51.4326	46.9717	39.0657	RNAPI	RNA polymerase I
1	PF3D7_0511500	99.5452	105.853	88.4598	65.6696	N/A	RNA pseudouridylate synthase, putative
1	PF3D7_0514900	13.7109	14.6217	13.2349	12.8155	N/A	conserved Plasmodium protein, unknown function
1	PF3D7_0517300	74.336	73.3658	67.7204	51.8144	SR1	serine/arginine-rich splicing factor 1
1	PF3D7_0520600	32.1267	33.2755	31.1256	26.2397	Ap4AH	bis(5'-nucleosyl)-tetraphosphatase [asymmetrical]
1	PF3D7_0524000	169.162	166.913	155.699	124.656	KASbeta	karyopherin beta
1	PF3D7_0524500	6.48334	6.5581	5.99574	4.43106	N/A	conserved Plasmodium protein, unknown function
1	PF3D7_0601100	6.48948	5.56632	4.31379	2.23757	EPF3	exported protein family 3
1	PF3D7_0604500	137.242	135.913	110.881	98.0468	N/A	GYF domain-containing protein, putative
1	PF3D7_0605100	27.458	27.0549	24.9814	23.9905	KH1	KH domain-containing protein, putative
1	PF3D7_0606100	61.0613	60.0209	55.5129	50.0623	N/A	RNA-binding protein, putative
1	PF3D7_0610700	27.95	29.2233	25.0032	21.7971	N/A	conserved Plasmodium protein, unknown function
1	PF3D7_0610800	107.558	102.511	94.3136	78.7324	TK	transketolase
1	PF3D7_0615600	14.9523	15.3504	15.3058	13.3444	N/A	zinc finger protein, putative
1	PF3D7_0623200	8.02423	7.73785	7.03098	6.70024	FNR	ferredoxin--NADP reductase
1	PF3D7_0623800	128.335	118.756	81.1063	57.1214	TKL4	tyrosine kinase-like protein, putative
1	PF3D7_0624600	108.152	102.985	98.8819	90.4506	ISWI	ISWI chromatin-remodeling complex ATPase
1	PF3D7_0629500	22.0063	20.3549	16.8003	14.7775	AAT1	amino acid transporter AAT1
1	PF3D7_0629800	33.5756	34.9372	26.0272	22.6674	N/A	cullin-2, putative
1	PF3D7_0629900	25.8315	25.6932	17.5261	14.5101	N/A	CRAL/TRIO domain-containing protein, putative
1	PF3D7_0630900	29.7932	29.7014	28.6506	25.9046	HAS1	ATP-dependent RNA helicase HAS1
1	PF3D7_0631500	13.1534	13.6974	8.77151	5.80648	EPF3	exported protein family 3
1	PF3D7_0702200	27.2596	23.2969	24.826	18.0991	LPL20	lysophospholipase LPL20
1	PF3D7_0703700	36.9661	37.2866	29.6369	25.1797	N/A	conserved protein, unknown function
1	PF3D7_0706500	94.6182	92.481	75.6801	66.9395	N/A	conserved Plasmodium protein, unknown function
1	PF3D7_0708100	13.9231	14.1809	14.5609	12.5926	RPB10	DNA-directed RNA polymerases I, II, and III subunit RPABC5, putative
1	PF3D7_0708800	121.426	119.585	123.501	104.691	HSP110c	heat shock protein 110
1	PF3D7_0709000	20.0596	19.3592	21.2762	17.3159	CRT	chloroquine resistance transporter
1	PF3D7_0710700	44.139	44.4649	40.9176	34.3935	N/A	conserved Plasmodium protein, unknown function
1	PF3D7_0712400	0.393166	0.520144	0.467732	0.444168	VAR	erythrocyte membrane protein 1, PfEMP1
1	PF3D7_0716100	34.7106	35.7781	30.5185	27.4836	SDA1	protein SDA1, putative
1	PF3D7_0716200	93.3717	86.9829	68.6921	56.55	N/A	PDCD2 domain-containing protein, putative
1	PF3D7_0722300	13.0345	12.6592	12.1238	11.0431	N/A	ubiquitin carboxyl-terminal hydrolase, putative
1	PF3D7_0724500	4.84502	5.11619	4.70831	4.43721	N/A	conserved Plasmodium protein, unknown function
1	PF3D7_0726050	80.9035	81.4453	76.5158	60.1444	N/A	conserved Plasmodium protein, unknown function
1	PF3D7_0729400	38.8872	37.1555	34.0797	31.2599	N/A	ribosome biogenesis protein BRX1, putative
1	PF3D7_0730300	218.997	233.211	151.939	120.843	ApiAP2	AP2 domain transcription factor AP2-L, putative
1	PF3D7_0800800	2.65463	3.22043	2.35288	1.8207	N/A	Plasmodium exported protein (hyp7), unknown function
1	PF3D7_0804800	43.048	45.3584	37.6431	34.2843	CYP24	peptidyl-prolyl cis-trans isomerase
1	PF3D7_0806600	18.5429	18.2411	15.353	13.5089	N/A	kinesin-like protein, putative
1	PF3D7_0807600	47.2192	46.5861	44.8921	38.6595	N/A	conserved Plasmodium protein, unknown function
1	PF3D7_0812500	74.1129	69.7393	50.9605	42.8939	N/A	RNA-binding protein, putative
1	PF3D7_0814200	288.151	287.784	256.567	225.887	ALBA1	DNA/RNA-binding protein Alba 1
1	PF3D7_0816000	39.9546	40.1058	38.8827	36.0529	RRB1	ribosome assembly protein RRB1, putative
1	PF3D7_0818500	52.1773	55.6488	53.5693	48.9435	N/A	zinc finger protein, putative
1	PF3D7_0818700	39.4718	38.5564	35.6207	32.2583	N/A	DNA helicase, putative
1	PF3D7_0819000	43.8565	42.1908	34.9772	31.3731	N/A	ribonuclease, putative
1	PF3D7_0819100	15.1646	15.4577	12.8965	11.8706	N/A	BRIX domain, putative
1	PF3D7_0820500	24.466	25.5942	24.5501	23.033	YIF1	protein transport protein YIF1, putative
1	PF3D7_0823300	69.0402	41.1288	61.3621	37.1285	GCN5	histone acetyltransferase GCN5
1	PF3D7_0824800	21.3357	22.159	19.2659	18.3867	N/A	conserved Plasmodium membrane protein, unknown function
1	PF3D7_0824900	10.6293	10.3361	9.79829	8.31198	N/A	conserved Plasmodium protein, unknown function
1	PF3D7_0825500	45.7206	47.0132	44.7817	42.1759	KRI1	protein KRI1, putative
1	PF3D7_0827400	6.76493	8.5778	7.6462	7.15217	N/A	conserved protein, unknown function
1	PF3D7_0831700	289.689	306.261	391.578	224.941	HSP70x	heat shock protein 70
1	PF3D7_0902300	55.2975	50.5968	47.4033	27.672	FIKK9.4	serine/threonine protein kinase, FIKK family
1	PF3D7_0903400	70.4243	66.4552	62.4274	53.4304	DDX60	ATP-dependent RNA helicase DDX60, putative
1	PF3D7_0907700	100.647	91.5779	66.8484	55.5988	PA28	proteasome activator 28
1	PF3D7_0909400	33.888	32.1736	31.259	28.9096	N/A	exoribonuclease, putative
1	PF3D7_0915400	96.9263	95.9858	104.206	77.3636	PFK9	ATP-dependent 6-phosphofructokinase
1	PF3D7_0916700	43.4375	46.8442	40.074	32.5856	HoMu	RNA-binding protein musashi, putative
1	PF3D7_0918100	15.8788	17.3201	12.5372	10.4227	N/A	cytochrome b5-like heme/steroid binding protein, putative
1	PF3D7_0918300	33.5449	33.2569	30.8544	28.9155	EIF3F	eukaryotic translation initiation factor 3 subunit F, putative
1	PF3D7_0919000	158.394	149.808	117.638	101.321	NAPS	nucleosome assembly protein
1	PF3D7_0921900	55.2535	56.0451	52.741	45.626	N/A	conserved Plasmodium protein, unknown function
1	PF3D7_0922100	102.7	98.4444	76.6791	66.3666	N/A	ubiquitin-like protein, putative
1	PF3D7_0922200	119.607	122.328	109.03	94.6605	SAMS	S-adenosylmethionine synthetase
1	PF3D7_0922600	50.8244	51.236	54.4449	43.5955	N/A	glutamine synthetase, putative
1	PF3D7_0923900	28.7091	29.3937	26.6203	25.0226	PABP2	polyadenylate-binding protein 2, putative
1	PF3D7_0931100	58.0297	58.7077	54.5893	48.9599	N/A	nucleolar protein Nop52, putative
1	PF3D7_0931500	1.67799	1.88355	1.72333	1.46165	N/A	conserved Plasmodium protein, unknown function
1	PF3D7_0935100	35.8647	35.958	29.4691	26.9476	KSH1	protein kish, putative
1	PF3D7_0935900	829.325	829.685	604.832	395.612	REX1	ring-exported protein 1
1	PF3D7_0936000	257.021	269.124	289.312	187.303	REX2	ring-exported protein 2
1	PF3D7_0936300	245.256	237.341	180.041	107.97	REX3	ring-exported protein 3
1	PF3D7_0936400	32.4981	32.849	27.2021	20.5664	REX4	ring-exported protein 4
1	PF3D7_0936600	193.648	200.344	185.101	162.751	GEXP5	gametocyte exported protein 5
1	PF3D7_1001500	452.539	464.183	552.936	383.902	ETRAMP10	early transcribed membrane protein 10.1
1	PF3D7_1004300	59.0993	57.9074	51.1887	45.8186	N/A	E3 ubiquitin-protein ligase, putative
1	PF3D7_1006200	73.9177	75.9409	66.6245	56.2554	ALBA3	DNA/RNA-binding protein Alba 3
1	PF3D7_1006800	102.777	99.3232	88.4931	79.3367	GBP2	G-strand-binding protein 2
1	PF3D7_1008100	52.3457	51.5437	45.0975	42.4598	PHD1	PHD finger protein PHD1
1	PF3D7_1009000	20.7596	19.8287	21.6512	17.7619	DPH5	diphthine methyl ester synthase, putative
1	PF3D7_1012600	53.1753	50.7053	40.5902	34.4307	GMPS	GMP synthase [glutamine-hydrolyzing]
1	PF3D7_1018700	29.4902	29.4266	29.818	24.8938	N/A	conserved Plasmodium protein, unknown function
1	PF3D7_1020700	32.0103	30.7525	27.234	24.4997	N/A	N-acetyltransferase, GNAT family, putative
1	PF3D7_1022100	33.7571	32.5405	28.6315	26.1034	N/A	methyltransferase, putative
1	PF3D7_1022600	41.9483	39.7837	40.5464	34.9095	Kelch10	kelch protein K10
1	PF3D7_1027100	56.2573	55.401	45.3378	40.7422	MPP10	U3 small nucleolar ribonucleoprotein protein MPP10, putative
1	PF3D7_1028400	28.7808	28.0532	26.2035	25.2225	N/A	ribosome biogenesis protein RPF2, putative
1	PF3D7_1029600	65.1147	66.9596	67.0263	56.073	ADA	adenosine deaminase
1	PF3D7_1030700	11.3637	12.3644	11.2983	10.8429	N/A	RNA methyltransferase, putative
1	PF3D7_1036900	158.805	149.967	120.031	103.467	N/A	conserved Plasmodium protein, unknown function
1	PF3D7_1038800	19.9126	20.2859	18.8161	15.9634	N/A	RESA-like protein with PHIST and DnaJ domains
1	PF3D7_1100200	0.861849	0.850459	0.776922	0.70771	VAR	erythrocyte membrane protein 1, PfEMP1
1	PF3D7_1102700	299.976	287.663	184.26	127.668	ETRAMP11.1	early transcribed membrane protein 11.1
1	PF3D7_1105600	51.5703	42.5353	37.62	31.936	PTEX88	translocon component PTEX88
1	PF3D7_1107300	111.717	114.008	101.728	94.6422	PAIP1	polyadenylate-binding protein-interacting protein 1, putative
1	PF3D7_1107700	35.7887	35.5815	33.1794	31.9137	PES	pescadillo homolog
1	PF3D7_1108400	61.5581	62.1369	55.0756	49.1814	CK2alpha	casein kinase 2, alpha subunit
1	PF3D7_1109400	44.0095	43.2016	41.4457	37.6131	ENP1	essential nuclear protein 1, putative
1	PF3D7_1110400	148.438	142.082	122.142	107.674	N/A	RNA-binding protein, putative
1	PF3D7_1113600	30.4044	27.9131	25.1186	23.5033	N/A	conserved Plasmodium protein, unknown function
1	PF3D7_1116800	119.745	105.064	115.355	93.0674	HSP101	heat shock protein 101
1	PF3D7_1118300	71.7845	68.8205	57.18	51.293	N/A	insulinase, putative
1	PF3D7_1118500	60.53	60.2914	56.4879	48.338	NOP56	nucleolar protein 56, putative
1	PF3D7_1119800	14.4274	15.381	14.7021	13.3763	ASF1	alternative splicing factor ASF-1, putative
1	PF3D7_1122800	13.1173	12.2869	11.5362	10.3873	CDPK6	calcium-dependent protein kinase 6
1	PF3D7_1123900	49.925	50.0299	48.0939	43.4576	SNU13	13 kDa ribonucleoprotein-associated protein, putative
1	PF3D7_1126500	24.4833	22.4893	19.2841	17.2435	N/A	WD repeat-containing protein, putative
1	PF3D7_1127000	5.59033	6.03625	6.27434	5.09862	N/A	protein phosphatase, putative
1	PF3D7_1133700	183.972	180.641	109.803	80.7735	N/A	FHA domain-containing protein, putative
1	PF3D7_1134700	35.1838	34.1082	34.6006	30.1137	RPA2	DNA-directed RNA polymerase I subunit RPA2, putative
1	PF3D7_1135100	14.0398	15.62	17.0814	12.5869	PPM8	protein phosphatase PPM8, putative
1	PF3D7_1148900	43.6389	41.6707	30.4374	21.8162	N/A	Plasmodium exported protein, unknown function
1	PF3D7_1202900	59.3957	59.1861	51.1313	44.9764	HMGB1	high mobility group protein B1
1	PF3D7_1206700	39.1626	37.0368	36.2664	32.3899	EIF5	eukaryotic translation initiation factor 5, putative
1	PF3D7_1207100	55.4202	55.1158	52.4276	49.4187	N/A	pre-rRNA-processing protein ESF1, putative
1	PF3D7_1212700	211.997	202.368	204.534	168.778	EIF3A	eukaryotic translation initiation factor 3 subunit A, putative
1	PF3D7_1213800	33.8876	34.4375	34.3532	30.9866	PRS	proline--tRNA ligase
1	PF3D7_1213900	40.4912	37.8824	34.5212	28.6635	N/A	W2 domain-containing protein, putative
1	PF3D7_1216300	31.6259	34.583	32.982	28.8701	SRP19	signal recognition particle subunit SRP19
1	PF3D7_1216400	29.9578	29.8503	22.4786	19.6881	N/A	conserved Plasmodium membrane protein, unknown function
1	PF3D7_1218400	31.1358	30.3483	27.461	24.2302	N/A	triose or hexose phosphate/phosphate translocator, putative
1	PF3D7_1221900	72.3083	68.2168	58.0779	45.0492	N/A	conserved Plasmodium membrane protein, unknown function
1	PF3D7_1225500	16.2578	17.716	14.9463	14.2019	N/A	small subunit rRNA processing factor, putative
1	PF3D7_1225700	23.9454	24.5265	20.8282	17.3915	N/A	VAC14 domain-containing protein, putative
1	PF3D7_1227800	47.0888	44.0815	40.5127	37.8473	ELP3	elongator complex protein 3, putative
1	PF3D7_1229100	130.201	126.518	129.561	106.445	MRP2	multidrug resistance-associated protein 2
1	PF3D7_1230700	51.164	49.1151	48.1886	43.3554	SEC13	protein transport protein SEC13
1	PF3D7_1236400	23.7303	24.5539	18.0937	15.8207	N/A	conserved Plasmodium protein, unknown function
1	PF3D7_1246300	34.647	33.9267	27.4064	19.2602	KIC4	protein KIC4
1	PF3D7_1247900	30.4688	31.5216	27.5505	22.9947	UTP11	U3 small nucleolar RNA-associated protein 11, putative
1	PF3D7_1253100	28.8386	28.489	23.4879	20.367	N/A	Plasmodium exported protein (PHISTa), unknown function
1	PF3D7_1302000	74.1938	76.0868	60.3814	47.0604	PTP6	EMP1-trafficking protein
1	PF3D7_1302700	34.1425	33.1746	33.4908	29.5219	N/A	ATP-dependent RNA helicase DHR1, putative
1	PF3D7_1304900	8.57749	9.04873	8.93419	7.89226	RPB11	DNA-directed RNA polymerase II subunit RPB11, putative
1	PF3D7_1308200	77.7428	75.2177	76.4552	64.037	cpsSII	carbamoyl phosphate synthetase
1	PF3D7_1314900	21.0172	21.2846	18.5936	16.9139	P44	general transcription factor IIH subunit 2
1	PF3D7_1315900	22.6884	22.6677	20.9041	19.0698	N/A	exportin-T, putative
1	PF3D7_1319300	41.413	41.1955	33.221	29.5538	TRM1	tRNA (guanine(26)-N(2))-dimethyltransferase, putative
1	PF3D7_1320000	42.2902	43.4743	46.5155	34.8721	GP1	golgi protein 1
1	PF3D7_1321800	24.5921	23.9935	18.0662	15.6446	N/A	protein transport protein SFT2, putative
1	PF3D7_1323900	34.9914	36.1757	35.4483	31.7119	N/A	protein BCP1, putative
1	PF3D7_1324400	28.4358	27.7984	23.9043	20.8226	PRELID	PRELI domain-containing protein, putative
1	PF3D7_1324700	11.9988	12.4232	13.5054	10.6837	YKT6.2	SNARE protein, putative
1	PF3D7_1329500	88.5903	96.9857	87.0568	69.4819	N/A	conserved protein, unknown function
1	PF3D7_1330400	21.8634	20.8483	20.3613	18.0327	N/A	ER lumen protein retaining receptor 1, putative
1	PF3D7_1330800	99.3784	98.0504	79.8909	72.1157	N/A	RNA-binding protein, putative
1	PF3D7_1333600	29.8877	29.5036	25.9739	23.5005	UTP4	U3 small nucleolar RNA-associated protein 4, putative
1	PF3D7_1340300	53.5348	52.9724	51.7199	45.8586	N/A	nucleolar complex protein 2, putative
1	PF3D7_1343000	171.902	174.504	142.003	121.902	PMT	phosphoethanolamine N-methyltransferase
1	PF3D7_1346300	142.214	139.467	108.591	80.2957	ALBA2	DNA/RNA-binding protein Alba 2
1	PF3D7_1347500	153.134	148.736	116.578	99.7334	ALBA4	DNA/RNA-binding protein Alba 4
1	PF3D7_1350500	25.6303	24.3833	22.4488	20.2074	N/A	conserved Plasmodium protein, unknown function
1	PF3D7_1352200	26.4673	25.3098	22.0114	18.3084	UTP15	U3 small nucleolar RNA-associated protein 15, putative
1	PF3D7_1353200	150.373	157.038	134.631	90.3315	MAHRP2	membrane associated histidine-rich protein 2
1	PF3D7_1353400	21.2429	20.0722	17.437	16.0801	N/A	Ran-binding protein, putative
1	PF3D7_1354300	66.2962	64.3382	59.6164	54.6854	N/A	large subunit rRNA methyltransferase, putative
1	PF3D7_1355800	8.3773	7.9914	6.94457	5.90573	SF3B5	splicing factor 3B subunit 5, putative
1	PF3D7_1358100	78.636	76.3176	68.883	59.6742	N/A	Sas10 domain-containing protein, putative
1	PF3D7_1366300	31.926	31.4097	30.8598	28.244	N/A	conserved Plasmodium protein, unknown function
1	PF3D7_1366700	3.14328	3.62268	3.07309	2.86805	N/A	conserved Plasmodium protein, unknown function
1	PF3D7_1367800	0.56302	1.2964	1.15036	0.741007	PSOP2	secreted ookinete protein, putative
1	PF3D7_1372300	21.8462	22.2863	16.6451	11.6962	N/A	Plasmodium exported protein (PHIST), unknown function
1	PF3D7_1373400	4.29043	4.34332	2.88841	2.35523	RIF	rifin
1	PF3D7_1401600	48.4155	46.8791	45.383	36.5574	N/A	Plasmodium exported protein (PHISTb), unknown function
1	PF3D7_1405800	86.4568	81.575	62.7459	53.4873	BOP1	ribosome biogenesis protein BOP1, putative
1	PF3D7_1405900	30.6392	31.1878	27.9886	26.5737	N/A	RNA-binding protein, putative
1	PF3D7_1410600	98.7325	97.5879	89.8223	76.3099	eIF2gamma	eukaryotic translation initiation factor 2 subunit gamma, putative
1	PF3D7_1411200	46.1642	45.6334	41.9122	38.9619	ROM8	rhomboid protease ROM8
1	PF3D7_1412800	23.8712	23.3521	17.337	13.3035	NMT	glycylpeptide N-tetradecanoyltransferase
1	PF3D7_1414100	22.3684	21.6789	16.7608	14.6059	N/A	zinc finger protein, putative
1	PF3D7_1419700	77.5648	78.6717	68.9605	58.3909	EIF3H	eukaryotic translation initiation factor 3 subunit H, putative
1	PF3D7_1420700	235.956	210.736	215.681	182.648	P113	surface protein P113
1	PF3D7_1422400	15.8617	14.7458	14.1548	13.148	N/A	nucleolar RNA-associated protein, putative
1	PF3D7_1428200	31.5599	30.1723	22.2704	18.9165	MFS5	major facilitator superfamily domain-containing protein, putative
1	PF3D7_1433000	19.4417	20.5315	18.0268	16.2089	NOP10	H/ACA ribonucleoprotein complex subunit 3, putative
1	PF3D7_1436300	104.255	85.7729	82.4643	74.5667	PTEX150	translocon component PTEX150
1	PF3D7_1437800	10.5414	10.1449	9.51067	8.8995	TRAPPC5	trafficking protein particle complex subunit 5, putative
1	PF3D7_1438000	56.8893	55.8965	53.9564	46.0634	N/A	eukaryotic translation initiation factor eIF2A, putative
1	PF3D7_1442300	48.0185	47.3216	42.8707	40.1597	tRIP	tRNA import protein tRIP
1	PF3D7_1447100	28.9997	29.3742	29.5286	25.5234	N/A	conserved Plasmodium protein, unknown function
1	PF3D7_1448000	25.2001	25.0902	24.568	21.6598	UTP12	U3 small nucleolar RNA-associated protein 12, putative
1	PF3D7_1450000	10.2045	10.4626	9.14643	8.51541	N/A	serine/threonine protein kinase, putative
1	PF3D7_1450300	12.0434	12.8725	11.2121	10.1807	CPR	NADPH--cytochrome P450 reductase, putative
1	PF3D7_1457300	53.4049	52.9928	48.256	38.8087	N/A	MA3 domain-containing protein, putative
1	PF3D7_1457700	34.6505	33.9651	29.3314	26.0682	N/A	large ribosomal subunit nuclear export factor, putative
1	PF3D7_1459400	19.9085	19.647	22.0179	17.0194	N/A	conserved protein, unknown function
1	PF3D7_1464100	1.22291	1.72497	1.33745	1.34263	N/A	conserved Plasmodium protein, unknown function
1	PF3D7_1465400	37.3087	36.2122	24.1634	18.7068	N/A	conserved protein, unknown function
1	PF3D7_1470200	5.20256	5.49383	4.54424	4.01952	N/A	conserved Plasmodium protein, unknown function
1	PF3D7_1472100	15.9969	16.2668	13.6224	12.2313	YIP1	protein transport protein YIP1, putative
1	PF3D7_1476000	22.0958	23.5073	21.378	17.0874	N/A	conserved Plasmodium protein, unknown function
1	PF3D7_1478800	10.6701	10.8781	7.51817	6.26788	N/A	Plasmodium exported protein, unknown function
2	PF3D7_0102600	5.38161	4.61592	10.7865	9.57514	FIKK1	serine/threonine protein kinase, FIKK family
2	PF3D7_0104500	11.806	13.2563	24.7045	22.5722	N/A	conserved protein, unknown function
2	PF3D7_0109500	4.86557	6.64027	12.652	11.832	N/A	N-acetyltransferase, GNAT family, putative
2	PF3D7_0113000	30.5317	37.3022	318.13	194.919	GARP	glutamic acid-rich protein GARP
2	PF3D7_0201600	31.4547	31.9914	72.7108	48.3938	RLP1	PHISTb domain-containing RESA-like protein 1
2	PF3D7_0201800	46.2624	47.083	78.6077	50.4318	KAHsp40	knob associated heat shock protein 40
2	PF3D7_0201900	17.2429	15.567	232.532	165.481	EMP3	erythrocyte membrane protein 3
2	PF3D7_0202000	998.209	1041.41	2376.32	1733.43	KAHRP	knob-associated histidine-rich protein
2	PF3D7_0208700	4.6493	6.27539	17.2793	16.998	N/A	SHS2 domain-containing protein, putative
2	PF3D7_0210000	45.4144	47.1315	117.828	97.4175	Sec61-gamma	secretory complex protein 61 gamma subunit
2	PF3D7_0211800	26.5783	27.4844	66.5478	57.9418	AsnRS	asparagine--tRNA ligase
2	PF3D7_0217700	8.01996	8.41152	16.7031	16.061	N/A	E2F-associated phosphoprotein, putative
2	PF3D7_0217800	55.2452	56.8187	139.66	113.384	RPS26	40S ribosomal protein S26
2	PF3D7_0304700	0.5509	1.16116	1.66355	1.6005	N/A	conserved Plasmodium protein, unknown function
2	PF3D7_0306800	24.9	27.6973	65.0261	61.502	CCT2	T-complex protein 1 subunit beta
2	PF3D7_0307100	74.222	79.5441	138.465	116.713	RPS12	40S ribosomal protein S12, putative
2	PF3D7_0314400	3.88212	4.59993	12.9635	12.5475	PPP6	serine/threonine protein phosphatase 6, putative
2	PF3D7_0316600	23.8829	25.8794	79.9349	58.2031	FNT	formate-nitrite transporter
2	PF3D7_0317800	6.64563	7.45299	15.4038	14.5963	N/A	26S proteasome non-ATPase regulatory subunit 9, putative
2	PF3D7_0322900	87.9928	94.1589	175.326	147.611	RPS3A	40S ribosomal protein S3A, putative
2	PF3D7_0323000	4.2893	5.24817	18.5438	17.4404	TMA7	translation machinery-associated protein 7, putative
2	PF3D7_0404600	2.36076	3.09178	19.1838	12.4245	N/A	conserved Plasmodium membrane protein, unknown function
2	PF3D7_0406100	34.0906	35.0772	66.1633	65.1232	N/A	V-type proton ATPase subunit B
2	PF3D7_0411000	9.88225	9.9231	58.352	48.6288	N/A	conserved Plasmodium protein, unknown function
2	PF3D7_0414300	5.10286	6.38516	11.4873	10.6331	N/A	Rab5-interacting protein, putative
2	PF3D7_0415900	77.4359	83.5135	158.906	136.699	N/A	60S ribosomal protein L15, putative
2	PF3D7_0417300	11.902	13.2753	26.7707	26.1494	N/A	LETM1-like protein, putative
2	PF3D7_0418400	5.24943	5.99737	12.691	12.4169	N/A	LSM domain-containing protein, putative
2	PF3D7_0419900	29.2974	30.1838	36.2124	27.8363	N/A	phosphatidylinositol 4-kinase, putative
2	PF3D7_0424700	56.2271	49.8731	94.7966	73.6261	FIKK4.2	serine/threonine protein kinase, FIKK family
2	PF3D7_0501000	18.8092	21.4727	97.8931	85.47	N/A	Plasmodium exported protein, unknown function
2	PF3D7_0503800	42.0275	46.2663	90.8465	76.657	RPL31	60S ribosomal protein L31
2	PF3D7_0507100	130.178	135.81	244.257	209.355	RPL4	60S ribosomal protein L4
2	PF3D7_0511000	40.8095	43.2407	93.0948	71.0976	TCTP	translationally-controlled tumor protein homolog
2	PF3D7_0511800	28.903	31.2733	68.9304	61.1963	INO1	inositol-3-phosphate synthase
2	PF3D7_0511900	0.984316	1.16662	3.11244	2.42781	N/A	conserved Plasmodium protein, unknown function
2	PF3D7_0512700	4.69302	5.43549	23.0708	20.9975	OPRT	orotate phosphoribosyltransferase
2	PF3D7_0516200	50.2465	52.7293	94.8254	80.6083	RPS11	40S ribosomal protein S11
2	PF3D7_0516300	11.3582	12.3469	23.561	18.9321	N/A	tRNA pseudouridine synthase, putative
2	PF3D7_0516900	93.046	103.289	180.425	153.181	RPL2	60S ribosomal protein L2
2	PF3D7_0517200	31.2441	36.1882	38.3742	31.8069	N/A	conserved Plasmodium protein, unknown function
2	PF3D7_0520300	6.29436	7.99538	12.1031	11.2133	LSM2	U6 snRNA-associated Sm-like protein LSm2, putative
2	PF3D7_0526800	21.2944	21.9484	41.1941	35.8364	N/A	conserved Plasmodium protein, unknown function
2	PF3D7_0532300	43.4542	47.1087	319.936	213.267	N/A	Plasmodium exported protein (PHISTb), unknown function
2	PF3D7_0532400	9.12972	10.3296	111.381	74.8652	LyMP	lysine-rich membrane-associated PHISTb protein
2	PF3D7_0601900	28.9041	29.0898	59.31	48.5478	N/A	conserved Plasmodium protein, unknown function
2	PF3D7_0610500	2.87853	3.05879	5.50479	4.80296	N/A	peptidyl-tRNA hydrolase PTRHD1, putative
2	PF3D7_0614300	15.1761	15.1697	48.7747	38.1336	MFR1	major facilitator superfamily-related transporter, putative
2	PF3D7_0614400	7.78147	8.00634	17.8213	14.7261	CWF7	pre-mRNA-splicing factor CWF7, putative
2	PF3D7_0617000	3.75484	3.64209	8.05338	7.87229	TOM40	mitochondrial import receptor subunit TOM40, putative
2	PF3D7_0618200	15.1576	17.0473	37.8788	35.142	N/A	conserved protein, unknown function
2	PF3D7_0621200	26.7969	28.9708	124.732	120.038	PDX1	pyridoxine biosynthesis protein PDX1
2	PF3D7_0627500	23.0494	24.848	49.9751	48.9655	DJ1	protein DJ-1
2	PF3D7_0629200	16.8173	17.3938	33.1942	31.9129	N/A	DnaJ protein, putative
2	PF3D7_0702400	69.8189	64.7904	117.395	89.2327	SEMP1	small exported membrane protein 1
2	PF3D7_0702500	42.6039	41.4003	118.516	82.37	N/A	Plasmodium exported protein, unknown function
2	PF3D7_0705700	72.7782	73.0473	124.813	97.9561	N/A	40S ribosomal protein S29, putative
2	PF3D7_0710600	82.9991	86.0923	155.499	126.157	RPL34	60S ribosomal protein L34
2	PF3D7_0712600	198.25	195.905	387.621	325.886	VAR	erythrocyte membrane protein 1, PfEMP1
2	PF3D7_0717400	20.7362	22.3905	43.5046	37.6532	N/A	queuine tRNA-ribosyltransferase, putative
2	PF3D7_0717700	41.5706	46.578	90.4748	78.5621	N/A	serine--tRNA ligase, putative
2	PF3D7_0719600	40.8195	44.0209	79.3358	66.1696	N/A	60S ribosomal protein L11a, putative
2	PF3D7_0721600	118.429	123.175	225.153	180.001	N/A	40S ribosomal protein S5, putative
2	PF3D7_0723900	12.7159	14.0331	24.4472	21.0244	N/A	RNA-binding protein, putative
2	PF3D7_0726200	3.75787	3.814	25.1527	24.4247	FIKK7.1	serine/threonine protein kinase, FIKK family
2	PF3D7_0807200	8.31455	8.76769	20.0515	16.372	N/A	conserved Plasmodium membrane protein, unknown function
2	PF3D7_0810700	1.61013	2.22246	5.05559	4.40917	N/A	conserved Plasmodium protein, unknown function
2	PF3D7_0810800	2.40153	2.90474	26.0975	20.8567	PPPK-DHPS	hydroxymethyldihydropterin pyrophosphokinase-dihydropteroate synthase
2	PF3D7_0811400	32.3939	33.2652	56.87	44.593	N/A	conserved protein, unknown function
2	PF3D7_0813900	89.9677	90.1812	133.181	103.114	RPS16	40S ribosomal protein S16, putative
2	PF3D7_0817500	28.6954	31.8585	57.5319	55.1235	HINT1	histidine triad nucleotide-binding protein 1
2	PF3D7_0821800	22.4179	22.4342	44.6274	39.3883	SEC61B	protein transport protein SEC61 subunit beta, putative
2	PF3D7_0823600	2.35407	3.01223	6.22569	5.72096	LipB	lipoate-protein ligase B
2	PF3D7_0823700	4.06362	4.08244	10.384	9.91348	TOM7	mitochondrial import receptor subunit TOM7, putative
2	PF3D7_0826700	76.7897	79.3639	154.3	127.801	RACK1	receptor for activated c kinase
2	PF3D7_0827900	67.9542	75.3404	154.073	152.17	PDI8	protein disulfide-isomerase
2	PF3D7_0908800	2.88444	3.32347	6.08895	5.97076	N/A	mitochondrial carrier protein, putative
2	PF3D7_0919700	1.21561	1.53373	5.72594	5.47814	N/A	pyridoxal phosphate homeostasis protein, putative
2	PF3D7_0920800	36.2952	36.8085	60.2513	46.1859	IMPDH	inosine-5'-monophosphate dehydrogenase
2	PF3D7_0922500	49.6229	51.7474	105.783	81.7321	PGK	phosphoglycerate kinase
2	PF3D7_0923700	0.999093	1.64538	2.99047	2.66496	N/A	CFAP298 domain-containing protein, putative
2	PF3D7_0931300	10.06	9.14019	22.0739	13.2032	N/A	conserved Plasmodium protein, unknown function
2	PF3D7_0936200	1.52508	1.98639	10.1282	9.93135	N/A	Plasmodium exported protein (hyp11), unknown function
2	PF3D7_0936800	183.187	181.795	608.992	513.84	N/A	Plasmodium exported protein (PHISTc), unknown function
2	PF3D7_1001000	1.00287	1.01989	17.8191	16.8205	CSA-L	chondroitin sulfate A ligand
2	PF3D7_1001400	56.6099	52.1133	76.7773	49.4771	XL1	exported lipase 1
2	PF3D7_1004000	92.1812	96.4943	199.898	169.222	N/A	60S ribosomal protein L13, putative
2	PF3D7_1007000	2.7305	3.04004	8.03492	7.27575	TMEM147	transmembrane protein 147, putative
2	PF3D7_1010700	13.8926	15.6678	46.9234	43.7881	N/A	dolichyl-phosphate-mannose--protein mannosyltransferase, putative
2	PF3D7_1015900	140.972	157.024	404.283	318.256	ENO	enolase
2	PF3D7_1016300	67.1661	75.6737	203.903	147.364	GBP130	GBP130 protein
2	PF3D7_1016400	27.4698	27.8835	51.2782	46.775	FIKK10.1	serine/threonine protein kinase, FIKK family
2	PF3D7_1017400	14.5883	14.4428	41.0869	39.4175	HAD5	phosphomannomutase
2	PF3D7_1026000	33.5341	37.3124	82.0358	73.4849	N/A	conserved Plasmodium protein, unknown function
2	PF3D7_1027800	135.452	141.675	285.932	238.173	RPL3	60S ribosomal protein L3
2	PF3D7_1028000	5.89176	7.12161	20.2738	16.1273	N/A	methyltransferase, putative
2	PF3D7_1033400	38.3459	41.8101	106.742	93.5382	HAD1	haloacid dehalogenase-like hydrolase
2	PF3D7_1035800	2.95112	2.764	32.6294	18.8876	M712	probable protein, unknown function
2	PF3D7_1037300	29.9959	31.932	60.1577	51.2217	AAC1	ADP,ATP carrier protein 1
2	PF3D7_1037900	2.17669	3.19184	2.96081	2.75201	N/A	conserved Plasmodium protein, unknown function
2	PF3D7_1038100	4.5295	4.94973	9.84744	9.7662	N/A	GDP dissociation inhibitor, putative
2	PF3D7_1039000	23.2561	23.0838	53.7503	44.5907	FIKK10.2	serine/threonine protein kinase, FIKK family
2	PF3D7_1103100	118.7	129.949	291.748	242.17	RPP1	60S acidic ribosomal protein P1, putative
2	PF3D7_1104400	18.1093	19.0339	36.3921	34.4206	Trx-mero	thioredoxin-like mero protein
2	PF3D7_1104700	4.07589	4.90647	19.9829	19.4282	RPC25	DNA-directed RNA polymerase III subunit RPC8, putative
2	PF3D7_1104800	2.12585	2.84486	11.5523	10.6956	N/A	metabolite/drug transporter, putative
2	PF3D7_1107800	18.6159	18.1116	57.1542	56.4258	ApiAP2	AP2 domain transcription factor, putative
2	PF3D7_1108600	43.7902	46.251	104.117	93.8573	ERC	endoplasmic reticulum-resident calcium binding protein
2	PF3D7_1108900	2.61625	3.58442	8.91133	8.73169	N/A	tetratricopeptide repeat protein, putative
2	PF3D7_1115300	7.76034	8.62839	15.3467	11.6739	FP2B	cysteine proteinase falcipain 2b
2	PF3D7_1120100	70.2761	76.326	179.597	129.551	PGM1	phosphoglycerate mutase, putative
2	PF3D7_1130100	81.4573	88.4003	152.087	130.51	RPL38	60S ribosomal protein L38
2	PF3D7_1130600	6.55553	7.01609	12.5932	11.9736	N/A	methyltransferase, putative
2	PF3D7_1135400	15.7177	16.7632	25.5973	18.3468	N/A	HotDog domain-containing protein, putative
2	PF3D7_1139300	24.9768	23.6447	83.1857	73.6791	AP2-G5	AP2 domain transcription factor AP2-G5
2	PF3D7_1142500	36.1077	37.9322	74.385	63.9349	RPL28	60S ribosomal protein L28
2	PF3D7_1144300	35.4458	38.0624	106.465	91.1275	RPL41	60S ribosomal protein L41
2	PF3D7_1148700	39.6779	40.9985	139.214	96.5036	GEXP12	Plasmodium exported protein (PHISTc), unknown function
2	PF3D7_1201100	1.41668	1.53817	16.3959	13.447	N/A	RESA-like protein with PHIST and DnaJ domains
2	PF3D7_1205900	13.6689	13.6184	26.9123	25.629	N/A	conserved protein, unknown function
2	PF3D7_1215700	0.337695	0.542411	1.02062	0.998813	N/A	conserved Plasmodium protein, unknown function
2	PF3D7_1232300	0.756423	1.13221	1.61826	1.53389	N/A	cytochrome b5, putative
2	PF3D7_1236100	18.3055	22.188	92.4835	73.2756	CARP	clustered-asparagine-rich protein
2	PF3D7_1252300	78.6999	78.2027	123.7	97.4584	N/A	conserved Plasmodium protein, unknown function
2	PF3D7_1301400	55.0957	53.924	260.025	169.467	HYP12	Plasmodium exported protein (hyp12), unknown function
2	PF3D7_1301700	149.216	156.858	202.544	137.055	CBP2	CX3CL1-binding protein 2
2	PF3D7_1308900	14.4117	16.0418	49.9258	46.5791	DCP2	mRNA-decapping enzyme 2, putative
2	PF3D7_1309100	67.1584	71.5296	135.528	116.387	N/A	60S ribosomal protein L24, putative
2	PF3D7_1317300	6.30766	7.15884	18.195	17.7562	N/A	RNA-binding protein, putative
2	PF3D7_1323100	58.5094	62.4625	117.78	100.485	N/A	60S ribosomal protein L6, putative
2	PF3D7_1323200	12.2142	13.9399	34.3977	32.6415	N/A	V-type proton ATPase subunit G, putative
2	PF3D7_1323500	8.41683	8.4201	17.1743	15.2821	PMV	plasmepsin V
2	PF3D7_1324900	224.366	235.512	328.204	258.8	LDH	L-lactate dehydrogenase
2	PF3D7_1331700	15.9696	16.9629	34.1289	33.704	N/A	glutamine--tRNA ligase, putative
2	PF3D7_1333000	3.71099	4.28093	13.3322	13.0548	CPN20	20 kDa chaperonin
2	PF3D7_1333400	34.5531	35.6277	42.2157	32.7648	N/A	AMMECR1 domain-containing protein, putative
2	PF3D7_1336900	8.88903	10.0654	17.3973	16.3256	cTrpRS	tryptophan--tRNA ligase
2	PF3D7_1338300	68.0232	68.4992	103.92	80.8204	EF-1gamma	elongation factor 1-gamma, putative
2	PF3D7_1340600	18.5869	18.4444	39.2945	38.3171	DBR1	RNA lariat debranching enzyme, putative
2	PF3D7_1341200	63.1822	70.9078	126.851	99.7925	N/A	60S ribosomal protein L18, putative
2	PF3D7_1341300	40.6973	45.6671	93.9849	76.8536	N/A	60S ribosomal protein L18-2, putative
2	PF3D7_1342000	110.968	119.657	240.887	202.892	N/A	40S ribosomal protein S6
2	PF3D7_1344800	5.90938	6.48476	16.9331	15.6269	ATCase	aspartate carbamoyltransferase
2	PF3D7_1346100	33.0717	35.8834	71.8265	65.1342	SEC61A	protein transport protein SEC61 subunit alpha
2	PF3D7_1353100	111.688	103.537	148.939	104.581	N/A	Plasmodium exported protein, unknown function
2	PF3D7_1354500	13.2611	15.1793	37.6414	33.7666	ADSS	adenylosuccinate synthetase
2	PF3D7_1356700	1.91604	2.39176	4.7118	3.88556	N/A	DnaJ protein, putative
2	PF3D7_1357100	38.3977	40.0429	75.8561	62.963	N/A	elongation factor 1-alpha
2	PF3D7_1357900	5.2366	6.60376	26.3418	23.7147	N/A	pyrroline-5-carboxylate reductase, putative
2	PF3D7_1358800	62.0348	67.5826	132.056	111.311	RPS15	40S ribosomal protein S15
2	PF3D7_1358900	6.19934	6.46088	15.0484	12.4286	N/A	GTP-binding protein, putative
2	PF3D7_1359500	2.74073	4.52133	5.60785	5.26204	N/A	conserved Plasmodium protein, unknown function
2	PF3D7_1360300	0.69353	0.921223	1.49354	1.33974	N/A	conserved Plasmodium protein, unknown function
2	PF3D7_1365200	5.64203	5.21315	17.7004	17.3935	N/A	conserved protein, unknown function
2	PF3D7_1367200	1.00164	1.61022	2.8823	2.74734	N/A	CLAMP domain-containing protein, putative
2	PF3D7_1368200	12.4229	13.6259	29.8134	26.5331	ABCE1	ABC transporter E family member 1, putative
2	PF3D7_1370300	164.109	164.516	273.612	189.496	MAHRP1	membrane associated histidine-rich protein 1
2	PF3D7_1372000	5.46598	4.4033	27.086	20.2911	N/A	Plasmodium exported protein (PHISTa), unknown function
2	PF3D7_1372200	118.901	140.847	393.988	299.916	HRPIII	histidine-rich protein III
2	PF3D7_1402500	34.0199	36.6968	73.7044	67.8628	N/A	ribosomal protein S27a, putative
2	PF3D7_1402700	9.38736	9.84736	22.0184	20.7428	SR140	U2 snRNP-associated SURP motif-containing protein, putative
2	PF3D7_1402800	17.3548	17.5954	36.6751	35.5146	N/A	conserved Plasmodium protein, unknown function
2	PF3D7_1408200	44.5239	49.3182	73.3341	57.9814	AP2-G2	AP2 domain transcription factor AP2-G2
2	PF3D7_1408600	90.5684	99.5732	199.83	158.158	N/A	40S ribosomal protein S8e, putative
2	PF3D7_1412500	13.7051	14.3237	30.7456	29.8711	ACT2	actin II
2	PF3D7_1421200	58.3818	65.5179	146.62	124.888	RPS25	40S ribosomal protein S25
2	PF3D7_1421400	6.47797	7.05677	15.5776	14.8572	RPC34	DNA-directed RNA polymerase III subunit RPC6, putative
2	PF3D7_1421600	5.42961	6.45931	11.4108	11.2784	N/A	conserved Plasmodium protein, unknown function
2	PF3D7_1424100	61.0786	63.7687	127.987	105.522	RPL5	60S ribosomal protein L5, putative
2	PF3D7_1424400	59.3788	63.6155	137.03	109.986	N/A	60S ribosomal protein L7-3, putative
2	PF3D7_1425900	10.284	11.1915	24.7555	21.2221	N/A	protein HGH1, putative
2	PF3D7_1426100	46.4973	50.5953	94.3079	78.0013	BTF3	transcription factor BTF3, putative
2	PF3D7_1426200	16.6396	18.9819	49.7702	44.4547	PRMT1	protein arginine N-methyltransferase 1
2	PF3D7_1429400	4.33469	4.86324	11.9059	8.97013	N/A	rRNA (adenosine-2'-O-)-methyltransferase, putative
2	PF3D7_1434700	2.5753	2.80974	6.88844	6.60871	TIM17	mitochondrial import inner membrane translocase subunit TIM17, putative
2	PF3D7_1436000	12.869	13.9595	64.5215	47.344	GPI	glucose-6-phosphate isomerase
2	PF3D7_1438900	55.8387	65.2215	110.943	98.9323	Trx-Px1	thioredoxin peroxidase 1
2	PF3D7_1439800	14.2677	16.1076	34.6998	32.7902	N/A	vesicle-associated membrane protein, putative
2	PF3D7_1439900	35.6383	36.5327	74.8926	66.3181	TIM	triosephosphate isomerase
2	PF3D7_1441200	24.9148	26.6211	52.7312	41.4538	N/A	60S ribosomal protein L1, putative
2	PF3D7_1445100	12.6684	12.3012	32.316	24.0773	N/A	histidine--tRNA ligase, putative
2	PF3D7_1446200	30.8114	33.9834	109.748	84.5734	LAP	M17 leucyl aminopeptidase
2	PF3D7_1446900	6.14585	6.70175	12.4959	11.5305	N/A	glutaminyl-peptide cyclotransferase, putative
2	PF3D7_1447000	75.7543	82.8634	181.135	152.592	N/A	40S ribosomal protein S5
2	PF3D7_1447400	2.61694	2.88908	12.2555	11.2253	N/A	conserved Plasmodium protein, unknown function
2	PF3D7_1451100	173.928	177.095	302.916	236.319	eEF2	elongation factor 2
2	PF3D7_1454700	18.2564	19.1641	35.1974	33.7281	6PGD	6-phosphogluconate dehydrogenase, decarboxylating
2	PF3D7_1456900	7.50194	7.1196	9.54271	7.06013	N/A	conserved protein, unknown function
2	PF3D7_1457000	24.0637	24.5719	50.2177	45.4683	SPP	signal peptide peptidase
2	PF3D7_1457100	4.25366	4.75304	19.7484	17.1469	N/A	conserved Plasmodium protein, unknown function
2	PF3D7_1460300	46.9942	52.3161	102.298	89.4954	RPL29	60S ribosomal protein L29, putative
2	PF3D7_1465900	97.2942	99.3589	183.958	146.344	N/A	40S ribosomal protein S3
2	PF3D7_1469100	7.05687	7.86701	13.3768	12.1777	N/A	Golgi SNAP receptor complex member 1, putative
2	PF3D7_1469500	1.2706	1.74545	1.66786	1.50051	N/A	conserved Plasmodium protein, unknown function
2	PF3D7_1476200	1.2109	1.79529	23.4657	18.6457	N/A	Plasmodium exported protein (PHISTb), unknown function
2	PF3D7_1477500	11.4841	10.7707	67.9773	44.817	N/A	Plasmodium exported protein (PHISTb), unknown function
2	PF3D7_1478600	11.6707	11.4514	44.6863	33.6539	PTP3	EMP1-trafficking protein
3	PF3D7_0103400	23.9119	23.4773	16.5337	23.1515	N/A	zinc-carboxypeptidase, putative
3	PF3D7_0104800	5.82482	5.01007	2.90839	4.9031	NPT1	novel putative transporter 1, putative
3	PF3D7_0105300	16.8855	17.3425	7.72585	14.3756	CAP	cyclase-associated protein
3	PF3D7_0105800	9.0852	9.11636	6.6474	11.3292	N/A	cyclin-dependent kinases regulatory subunit, putative
3	PF3D7_0106000	6.98335	7.78884	4.63333	7.57612	N/A	conserved protein, unknown function
3	PF3D7_0109100	6.3341	5.41713	2.68579	4.88766	CCp5	LCCL domain-containing protein
3	PF3D7_0115700	1.11034	1.31017	1.10762	1.15586	VAR	erythrocyte membrane protein 1, PfEMP1
3	PF3D7_0204100	9.03251	9.21321	6.79789	11.8723	N/A	Sel1 repeat-containing protein, putative
3	PF3D7_0207400	11.0797	10.748	4.25624	9.29852	SERA7	serine repeat antigen 7
3	PF3D7_0207600	101.498	99.4991	38.0065	89.7742	SERA5	serine repeat antigen 5
3	PF3D7_0207700	10.7427	10.0632	3.82961	8.6207	SERA4	serine repeat antigen 4
3	PF3D7_0207900	1.47574	1.75978	1.14249	2.10324	SERA2	serine repeat antigen 2
3	PF3D7_0208000	6.63351	7.12532	4.19003	8.05893	SERA1	serine repeat antigen 1
3	PF3D7_0212900	10.6827	10.3182	5.31118	8.97399	ATEL1	arginyl-tRNA--protein transferase
3	PF3D7_0214500	1.25428	1.76065	0.997964	1.49338	N/A	conserved Plasmodium protein, unknown function
3	PF3D7_0303200	20.4087	20.4334	13.0232	18.423	N/A	lipin, putative
3	PF3D7_0304000	1.10568	0.990496	0.869135	1.14253	IMC1a	inner membrane complex protein 1a, putative
3	PF3D7_0304100	9.51016	8.06868	5.01151	7.91553	IMC1e	inner membrane complex protein 1e, putative
3	PF3D7_0310400	14.1224	14.9208	11.0181	20.4978	PIESP1	parasite-infected erythrocyte surface protein
3	PF3D7_0314900	4.54199	4.95613	3.36659	5.77456	N/A	conserved Plasmodium membrane protein, unknown function
3	PF3D7_0315200	3.93394	2.94605	1.92686	3.96091	CTRP	circumsporozoite- and TRAP-related protein
3	PF3D7_0317200	18.1652	19.1881	11.5448	20.1739	CRK4	cdc2-related protein kinase 4
3	PF3D7_0319000	7.26585	7.45701	5.49856	8.39899	ATPase7	P4-type ATPase ATP7, putative
3	PF3D7_0403600	3.6952	3.9685	2.53548	4.15849	N/A	conserved Plasmodium protein, unknown function
3	PF3D7_0404800	5.91097	6.20047	4.64624	5.74889	N/A	sporozoite-specific protein S10, putative
3	PF3D7_0406900	4.6446	5.41506	3.33791	4.7851	N/A	conserved Plasmodium protein, unknown function
3	PF3D7_0410700	15.0865	15.1883	9.54576	14.4343	RbgA	ribosome biogenesis GTPase A, putative
3	PF3D7_0413500	8.98767	9.44111	5.8356	10.3575	PGM2	phosphoglucomutase-2
3	PF3D7_0414600	10.0772	9.97292	5.66983	8.73037	APH	acylated pleckstrin-homology domain-containing protein, putative
3	PF3D7_0414700	8.21715	7.90712	4.99836	8.13601	N/A	GTP-binding protein, putative
3	PF3D7_0419400	3.22681	3.29417	1.62585	2.81921	N/A	conserved Plasmodium protein, unknown function
3	PF3D7_0422800	3.51048	2.97335	1.87475	3.21905	SR12	serpentine receptor 12, putative
3	PF3D7_0504200	3.27185	3.14443	1.9568	4.12448	DDX27	ATP-dependent RNA helicase DDX27, putative
3	PF3D7_0505200	4.0987	3.57665	3.22713	5.13307	ALP2b	actin-like protein, putative
3	PF3D7_0505400	5.60654	6.17825	3.5538	6.70731	N/A	conserved protein, unknown function
3	PF3D7_0506400	2.81803	2.90095	1.87985	2.91798	N/A	conserved Plasmodium protein, unknown function
3	PF3D7_0508100	8.99987	9.14416	6.32411	11.5726	SET9	SET domain protein, putative
3	PF3D7_0511200	4.83199	4.8228	3.02608	5.50453	SCD	stearoyl-CoA desaturase
3	PF3D7_0515700	38.8389	38.3341	23.9972	40.3439	GAP40	glideosome-associated protein 40, putative
3	PF3D7_0516500	6.71482	6.71543	5.15126	7.22159	MFS1	major facilitator superfamily domain-containing protein, putative
3	PF3D7_0518200	7.40108	7.42554	5.25561	10.1376	MDM2	SWIB/MDM2 domain-containing protein
3	PF3D7_0522600	3.54554	3.45254	2.13748	3.13346	N/A	magnesium transporter NIPA, putative
3	PF3D7_0525400	4.09654	3.29341	2.71484	4.48186	N/A	7-helix-1 protein
3	PF3D7_0526200	5.94513	6.34789	4.65783	7.26703	ARFGAP2	ADP-ribosylation factor GTPase-activating protein 2
3	PF3D7_0529400	16.1551	16.8318	13.061	20.3293	N/A	conserved Plasmodium protein, unknown function
3	PF3D7_0530900	3.71969	3.92034	2.82799	4.52589	FRM1	formin 1
3	PF3D7_0603800	6.05832	6.11622	3.53381	5.67069	CEP76	NdP2 protein, putative
3	PF3D7_0607600	3.8254	4.02668	2.43033	4.31158	SAS6	spindle assembly abnormal protein 6, putative
3	PF3D7_0607700	4.36932	5.26808	3.43546	6.08684	N/A	conserved Plasmodium protein, unknown function
3	PF3D7_0611600	12.6136	14.5285	7.41069	11.4827	BTP1	basal complex transmembrane protein 1
3	PF3D7_0613400	13.4415	12.5049	10.3444	17.0108	RPL18	50S ribosomal protein L18, apicoplast, putative
3	PF3D7_0614100	5.6055	6.68909	3.93956	5.95774	N/A	filamin domain-containing protein, putative
3	PF3D7_0618100	3.90733	3.9821	2.5762	4.61358	N/A	conserved Plasmodium protein, unknown function
3	PF3D7_0620500	16.6201	15.1973	12.265	15.0414	N/A	cleavage stimulation factor subunit 1, putative
3	PF3D7_0621100	12.1844	11.6785	7.5566	11.3844	N/A	conserved Plasmodium protein, unknown function
3	PF3D7_0623700	7.21156	8.52562	6.11656	7.67343	SUV3	ATP-dependent RNA helicase SUV3, putative
3	PF3D7_0626600	4.56606	4.42725	2.74385	4.36426	N/A	conserved Plasmodium protein, unknown function
3	PF3D7_0630100	1.80669	2.29154	1.26543	2.09851	N/A	alpha/beta hydrolase, putative
3	PF3D7_0630400	1.2077	1.78469	0.793147	1.87672	N/A	conserved Plasmodium protein, unknown function
3	PF3D7_0632500	3.5307	3.70633	2.81019	4.95909	VAR	erythrocyte membrane protein 1, PfEMP1
3	PF3D7_0704100	9.58446	10.7062	6.80889	11.3818	BTP2	basal complex transmembrane protein 2
3	PF3D7_0704300	13.9835	14.9369	8.83613	14.4861	N/A	conserved Plasmodium membrane protein, unknown function
3	PF3D7_0707200	3.57329	3.98081	2.35383	3.93148	N/A	conserved Plasmodium protein, unknown function
3	PF3D7_0709800	2.95909	2.36215	2.14079	2.71192	N/A	conserved protein, unknown function
3	PF3D7_0712800	0.670967	0.712615	0.525182	1.11795	VAR	erythrocyte membrane protein 1, PfEMP1
3	PF3D7_0717600	6.91954	8.25475	5.35971	10.4157	IMC32	inner membrane complex protein, putative
3	PF3D7_0718600	3.33922	3.89785	2.43189	3.50302	N/A	conserved Plasmodium protein, unknown function
3	PF3D7_0724800	6.7872	6.72219	3.65496	6.01213	N/A	kelch domain-containing protein, putative
3	PF3D7_0730500	7.66383	8.36059	5.09185	8.01964	N/A	conserved Plasmodium protein, unknown function
3	PF3D7_0804400	5.23025	5.53897	4.13748	6.22692	METAP1c	methionine aminopeptidase 1c, putative
3	PF3D7_0806200	2.75846	2.88994	1.6351	2.88574	DPY19	Dpy-19-like C-mannosyltransferase
3	PF3D7_0806300	3.92549	4.01577	2.5172	4.58836	FLP	ferlin-like protein, putative
3	PF3D7_0809900	7.7482	7.23494	5.51713	6.92665	JmjC1	JmjC domain-containing protein 1, putative
3	PF3D7_0811000	3.48868	3.48264	2.03034	3.29157	CUL1	cullin-1, putative
3	PF3D7_0811100	1.39397	1.36474	1.05334	1.33642	N/A	mitochondrial carrier protein, putative
3	PF3D7_0812300	2.00475	2.32202	1.45052	1.91221	SSP3	sporozoite surface protein 3, putative
3	PF3D7_0812900	1.75012	2.07223	1.35136	1.76216	N/A	conserved Plasmodium protein, unknown function
3	PF3D7_0813200	7.95246	7.80938	6.45388	9.06515	N/A	CS domain protein, putative
3	PF3D7_0815500	3.24455	3.44809	2.25771	4.3101	N/A	conserved Plasmodium protein, unknown function
3	PF3D7_0819600	11.2516	11.729	8.68535	12.559	N/A	ubiquitin-like protein, putative
3	PF3D7_0821000	5.50807	5.87239	4.09798	6.8072	N/A	conserved Plasmodium protein, unknown function
3	PF3D7_0826400	3.28953	3.17587	2.09232	3.53627	CPT	cis-prenyltransferase
3	PF3D7_0828600	4.30191	4.21513	3.42831	4.0844	FT1	folate transporter 1
3	PF3D7_0902800	3.15782	3.27471	2.51301	4.09988	SERA9	serine repeat antigen 9
3	PF3D7_0908200	4.04793	4.08906	3.14751	4.75309	N/A	conserved Plasmodium protein, unknown function
3	PF3D7_0909200	1.24658	1.75153	1.38569	1.45639	POFUT2	GDP-fucose protein O-fucosyltransferase 2
3	PF3D7_0914400	6.22394	6.38253	4.44029	6.57433	KIC3	protein KIC3
3	PF3D7_0916000	11.7622	12.2711	7.54154	11.6292	MFS2	major facilitator superfamily domain-containing protein, putative
3	PF3D7_0917800	2.96969	2.76012	2.01967	2.70361	N/A	conserved Plasmodium protein, unknown function
3	PF3D7_0918000	32.3396	31.0913	20.9541	33.4334	GAP50	glideosome-associated protein 50
3	PF3D7_0919900	12.3022	13.358	9.96682	18.3229	RCC-PIP	regulator of chromosome condensation-PP1-interacting protein
3	PF3D7_0924300	3.56464	3.37926	2.82701	4.93931	TPK	thiamine pyrophosphokinase
3	PF3D7_0924400	49.3614	46.7306	39.5877	47.8094	N/A	conserved Plasmodium protein, unknown function
3	PF3D7_0926200	7.59192	8.48509	5.24718	7.15286	N/A	conserved Plasmodium protein, unknown function
3	PF3D7_0927300	5.0034	5.10509	3.1838	5.96535	FH	fumarate hydratase
3	PF3D7_0927600	12.8989	12.5652	7.31132	11.8553	N/A	RNA-binding protein, putative
3	PF3D7_0929000	18.2314	17.4475	14.6261	16.8201	TAF7	transcription initiation factor TFIID subunit 7, putative
3	PF3D7_1000100	1.88125	2.03197	1.2971	2.17685	VAR	erythrocyte membrane protein 1, PfEMP1
3	PF3D7_1000200	1.87277	1.6739	1.41446	2.13939	RIF	rifin
3	PF3D7_1003400	8.14727	8.23973	4.93354	7.62641	N/A	conserved Plasmodium protein, unknown function
3	PF3D7_1008200	2.62451	2.70358	2.03827	2.77479	N/A	flap endonuclease, putative
3	PF3D7_1009200	11.2822	11.4163	8.94444	10.8092	N/A	ribonuclease, putative
3	PF3D7_1014000	1.61374	1.6476	1.18654	1.79033	FS	GDP-L-fucose synthase
3	PF3D7_1015100	14.0179	14.1882	10.3104	14.0855	N/A	CWC16 domain-containing protein, putative
3	PF3D7_1015400	3.98918	4.39547	3.28936	6.23362	N/A	RMI1 domain-containing protein, putative
3	PF3D7_1017200	1.58236	1.6393	1.13297	1.99713	N/A	enoyl-CoA hydratase-related protein, putative
3	PF3D7_1019100	5.48252	6.30899	3.72098	6.42233	N/A	conserved Plasmodium protein, unknown function
3	PF3D7_1019600	5.96321	6.01937	3.94088	6.85029	N/A	conserved Plasmodium protein, unknown function
3	PF3D7_1021800	24.3536	24.948	16.5355	28.031	SEA1	schizont egress antigen-1
3	PF3D7_1022800	3.81335	4.03113	2.63827	4.43049	ISPG	4-hydroxy-3-methylbut-2-en-1-yl diphosphate synthase (ferredoxin)
3	PF3D7_1024000	8.25181	7.80063	5.37512	7.31338	N/A	conserved Plasmodium protein, unknown function
3	PF3D7_1025900	12.141	12.9397	7.8542	11.7203	N/A	conserved protein, unknown function
3	PF3D7_1028200	3.51891	3.61535	2.47817	3.9857	N/A	RING zinc finger protein, putative
3	PF3D7_1029900	9.31137	9.84778	6.35527	10.3625	N/A	ORC3 domain-containing protein, putative
3	PF3D7_1030800	4.69635	5.20955	3.28685	5.50783	N/A	calmodulin, putative
3	PF3D7_1030900	5.75379	6.50051	3.78603	5.48392	P28	ookinete surface protein P28
3	PF3D7_1031400	5.40598	5.24714	3.61967	5.16975	OTU	OTU-like cysteine protease
3	PF3D7_1031800	3.30551	3.69716	2.53155	3.29786	N/A	conserved protein, unknown function
3	PF3D7_1034700	3.62991	3.3823	1.57299	3.10038	N/A	ADP-ribosylation factor, putative
3	PF3D7_1037400	1.6533	1.68351	1.06838	1.64058	N/A	conserved Plasmodium protein, unknown function
3	PF3D7_1037500	7.06407	5.98263	4.51084	6.35162	DYN2	dynamin-like protein
3	PF3D7_1038900	1.13325	1.5074	0.972806	1.32588	N/A	esterase, putative
3	PF3D7_1102600	3.91598	4.64164	3.04906	5.28378	GEXP14	Plasmodium exported protein, unknown function
3	PF3D7_1105100	249.735	270.645	160.43	227.19	H2B	histone H2B
3	PF3D7_1105300	4.95656	5.07475	3.84149	5.38682	N/A	conserved Plasmodium protein, unknown function
3	PF3D7_1107400	11.3417	10.9941	7.09641	9.98519	RAD51	DNA repair protein RAD51
3	PF3D7_1107600	0.930918	1.53389	1.16242	1.33926	N/A	conserved Plasmodium protein, unknown function
3	PF3D7_1110700	5.17009	4.75571	3.59185	5.42686	ALP1	actin-like protein, putative
3	PF3D7_1112100	13.085	13.2744	7.45329	12.1887	N/A	conserved Plasmodium protein, unknown function
3	PF3D7_1112900	2.52195	2.53232	1.85453	3.35004	N/A	conserved protein, unknown function
3	PF3D7_1113000	2.39596	2.66066	1.28828	2.20505	N/A	conserved Plasmodium protein, unknown function
3	PF3D7_1113300	6.539	6.86512	4.97493	8.0172	UGT	UDP-galactose transporter, putative
3	PF3D7_1116500	4.60561	4.6258	3.13681	4.52129	FT2	folate transporter 2
3	PF3D7_1121300	3.66033	3.7297	1.96759	3.22478	TKL2	tyrosine kinase-like protein
3	PF3D7_1121900	2.33402	2.97781	1.42238	2.18095	PDK1	3-phosphoinositide-dependent protein kinase 1
3	PF3D7_1122500	2.05241	2.3643	1.44767	2.70975	KIC10	protein KIC10
3	PF3D7_1122700	2.97108	2.77297	1.57084	2.80212	N/A	conserved Plasmodium protein, unknown function
3	PF3D7_1123200	4.98461	4.97857	2.78577	4.50045	LRR11	leucine-rich repeat protein
3	PF3D7_1123800	3.27722	3.92489	1.88723	3.45165	SMC5	structural maintenance of chromosomes protein 5, putative
3	PF3D7_1124600	14.8306	14.6662	9.49886	14.4083	EK	ethanolamine kinase
3	PF3D7_1138000	6.43105	6.78436	4.5897	8.49239	N/A	conserved Plasmodium protein, unknown function
3	PF3D7_1138400	4.68793	4.75145	3.30068	5.52614	GCalpha	guanylyl cyclase alpha
3	PF3D7_1141800	4.00152	4.23426	2.18397	3.95925	N/A	EELM2 domain-containing protein, putative
3	PF3D7_1143200	5.65188	5.3252	3.42673	6.41281	N/A	DnaJ protein, putative
3	PF3D7_1200100	10.4098	10.701	7.20874	11.772	VAR	erythrocyte membrane protein 1, PfEMP1
3	PF3D7_1203400	5.59485	5.79201	4.49538	6.65012	MFS4	major facilitator superfamily domain-containing protein, putative
3	PF3D7_1203600	4.66566	5.83772	4.34302	5.15733	CC1HL	cytochrome c1 heme lyase, putative
3	PF3D7_1204100	6.13362	8.02468	5.15974	6.7511	N/A	conserved Plasmodium protein, unknown function
3	PF3D7_1204500	9.51775	10.1004	7.40141	9.30101	N/A	conserved protein, unknown function
3	PF3D7_1205300	1.68935	2.23891	1.19673	1.91639	N/A	conserved Plasmodium protein, unknown function
3	PF3D7_1209300	15.4819	15.0103	9.98818	15.5425	TRZ	telomere repeat-binding zinc finger protein
3	PF3D7_1209600	3.30268	3.22523	2.27476	3.55146	PBGD	porphobilinogen deaminase
3	PF3D7_1210700	1.72241	1.64487	1.27373	2.28916	N/A	conserved Plasmodium protein, unknown function
3	PF3D7_1211700	9.21303	9.55008	5.62968	9.72186	MCM5	DNA replication licensing factor MCM5, putative
3	PF3D7_1214100	2.57969	2.5679	2.01814	3.14014	PIGO	GPI ethanolamine phosphate transferase 3, putative
3	PF3D7_1226600	4.88079	4.94331	3.93631	6.63717	PCNA2	proliferating cell nuclear antigen 2
3	PF3D7_1227000	2.76862	2.6964	1.96467	2.65184	N/A	conserved Plasmodium protein, unknown function
3	PF3D7_1228500	4.06679	4.37515	2.86096	4.40456	N/A	RNA pseudouridylate synthase, putative
3	PF3D7_1231000	8.85779	9.38109	7.08653	10.8577	N/A	conserved Plasmodium protein, unknown function
3	PF3D7_1231300	2.28329	2.45171	1.73436	2.82986	N/A	conserved Plasmodium protein, unknown function
3	PF3D7_1232600	6.63336	6.1885	3.40375	5.77161	N/A	conserved Plasmodium protein, unknown function
3	PF3D7_1234600	2.83932	3.31684	2.39832	4.77861	TOC75	protein TOC75, putative
3	PF3D7_1238000	4.93318	5.57039	3.84414	5.1487	N/A	COPI associated protein, putative
3	PF3D7_1247500	3.69288	3.56258	2.37119	4.32932	N/A	serine/threonine protein kinase, putative
3	PF3D7_1249400	2.79903	2.65206	2.12362	4.26623	N/A	conserved Plasmodium protein, unknown function
3	PF3D7_1250700	4.47989	5.00624	3.56249	4.92627	N/A	transcription initiation factor IIA subunit 2, putative
3	PF3D7_1255200	1.52701	1.75213	1.41783	1.55014	VAR	erythrocyte membrane protein 1, PfEMP1
3	PF3D7_1304100	3.01984	3.11718	2.25183	3.41749	LigI	DNA ligase I
3	PF3D7_1305000	7.09037	7.5227	5.60467	8.40414	N/A	MCL1 domain-containing protein, putative
3	PF3D7_1313600	2.40015	2.75002	1.79418	2.86608	N/A	Clu domain-containing protein, putative
3	PF3D7_1315300	2.76092	2.9665	1.59839	2.95122	N/A	conserved protein, unknown function
3	PF3D7_1317100	10.9069	10.8529	8.90211	15.806	MCM4	DNA replication licensing factor MCM4
3	PF3D7_1320700	7.62142	8.80017	5.93043	10.1087	N/A	conserved protein, unknown function
3	PF3D7_1321500	8.67906	8.69584	4.81277	8.30114	PDEbeta	3',5'-cyclic nucleotide phosphodiesterase beta
3	PF3D7_1322000	4.30494	4.19478	2.7866	4.62192	N/A	nucleoside-diphosphatase, putative
3	PF3D7_1324100	3.256	3.6154	2.15375	3.36785	N/A	conserved Plasmodium membrane protein, unknown function
3	PF3D7_1324300	5.90706	6.39221	4.86058	6.63939	N/A	conserved Plasmodium membrane protein, unknown function
3	PF3D7_1327300	69.0464	69.1743	40.6089	71.5979	N/A	conserved Plasmodium protein, unknown function
3	PF3D7_1331600	4.3413	4.52151	3.04392	4.81682	DEH	3-hydroxyacyl-CoA dehydratase DEH
3	PF3D7_1332600	7.10299	7.37035	5.62319	7.95838	APN1	DNA-(apurinic or apyrimidinic site) lyase 1
3	PF3D7_1335900	1.34579	2.02242	1.0255	1.7019	TRAP	thrombospondin-related anonymous protein
3	PF3D7_1339700	8.41571	8.66697	6.86688	12.9224	N/A	conserved Plasmodium protein, unknown function
3	PF3D7_1341500	5.43734	5.18838	3.53338	4.77767	ISC1	inner membrane complex suture component, putative
3	PF3D7_1341800	4.2634	4.12793	2.92276	4.43241	IMC1k	inner membrane complex protein 1k, putative
3	PF3D7_1342500	2.86185	2.57995	1.35627	2.4745	SPECT1	sporozoite protein essential for cell traversal
3	PF3D7_1343400	12.4663	11.9514	8.05051	11.2512	RAD5	DNA repair protein RAD5, putative
3	PF3D7_1346900	3.49941	3.39383	1.99427	3.94886	N/A	conserved Plasmodium protein, unknown function
3	PF3D7_1348000	1.65286	2.12247	1.27968	2.46448	N/A	conserved Plasmodium protein, unknown function
3	PF3D7_1348100	3.54127	3.84282	2.16175	4.04378	N/A	GTPase, putative
3	PF3D7_1349800	9.05523	9.65658	7.14325	9.24271	N/A	GPN-loop GTPase, putative
3	PF3D7_1351600	7.36493	6.34402	5.38763	7.40876	GK	glycerol kinase
3	PF3D7_1355100	11.2995	12.0495	8.77485	15.2669	MCM6	DNA replication licensing factor MCM6
3	PF3D7_1356100	10.1866	10.4416	7.6081	12.6382	N/A	conserved Plasmodium protein, unknown function
3	PF3D7_1356300	7.84825	7.22726	4.17449	7.24263	N/A	ubiquitin-conjugating enzyme E2, putative
3	PF3D7_1358000	4.13533	4.68665	3.33131	4.73909	N/A	patatin-like phospholipase, putative
3	PF3D7_1362800	2.09905	2.20292	1.53496	2.37843	N/A	conserved Plasmodium protein, unknown function
3	PF3D7_1364000	7.16114	6.95271	4.8088	6.54218	N/A	conserved protein, unknown function
3	PF3D7_1364100	12.507	12.7195	8.03741	14.7104	P92	6-cysteine protein P92
3	PF3D7_1369000	3.63287	4.43294	2.65378	3.97763	GPAA1	glycosylphosphatidylinositol anchor attachment 1 protein, putative
3	PF3D7_1372400	1.03283	1.12248	0.467105	1.04847	ACS4	acyl-CoA synthetase
3	PF3D7_1405700	10.8784	10.3629	7.41228	9.74604	N/A	RING zinc finger protein, putative
3	PF3D7_1412100	6.26182	6.02669	4.11047	6.99576	MCMBP	mini-chromosome maintenance complex-binding protein
3	PF3D7_1416200	7.02243	7.32964	4.97535	8.05797	MCA3	metacaspase-3
3	PF3D7_1421900	17.6645	17.6042	9.00309	15.5359	CTR2	copper transporter, putative
3	PF3D7_1422200	7.82944	7.87495	5.23215	7.80008	N/A	conserved Plasmodium protein, unknown function
3	PF3D7_1425400	4.69235	4.45964	2.91617	4.98677	N/A	DEAD/DEAH box helicase, putative
3	PF3D7_1426600	2.23621	3.01928	1.90103	2.52383	N/A	conserved Plasmodium protein, unknown function
3	PF3D7_1430200	12.0458	12.5132	7.07731	11.1645	PMIX	plasmepsin IX
3	PF3D7_1430500	2.60611	2.69452	1.31618	2.47312	N/A	conserved Plasmodium protein, unknown function
3	PF3D7_1435200	7.06209	8.48076	4.26383	6.45564	N/A	conserved protein, unknown function
3	PF3D7_1439000	8.16852	7.80835	3.82101	6.68045	CTR1	copper transporter
3	PF3D7_1443000	3.0345	3.01708	2.03139	3.67954	SRPK2	serine/threonine protein kinase
3	PF3D7_1443700	2.75869	2.95821	1.97425	3.35137	DPCK	dephospho-CoA kinase
3	PF3D7_1446600	12.2221	11.478	9.76095	14.3273	CEN2	centrin-2
3	PF3D7_1449100	8.91899	9.55931	6.15289	10.6428	N/A	CLASP domain-containing protein, putative
3	PF3D7_1451700	5.39486	6.51402	3.32534	5.55114	CNB	calcineurin subunit B
3	PF3D7_1458300	4.25338	4.09222	1.88467	3.66411	N/A	alpha/beta hydrolase, putative
3	PF3D7_1467300	4.33558	4.75131	3.2038	4.66537	DXR	1-deoxy-D-xylulose 5-phosphate reductoisomerase
3	PF3D7_1467900	36.804	36.147	24.7884	35.9602	N/A	rab GTPase activator, putative
3	PF3D7_1472600	5.38187	5.40841	3.51594	4.75395	PDI-14	protein disulfide-isomerase
3	PF3D7_1472700	5.13339	4.36007	3.24896	5.29094	N/A	DNA-directed RNA polymerase, alpha subunit, putative
3	PF3D7_1473200	161.704	159.725	105.222	146.59	N/A	DnaJ protein, putative
3	PF3D7_API01500	3.69413	3.7068	2.83096	4.38444	RPL2	apicoplast ribosomal protein L2
3	PF3D7_MIT02100	69.0524	84.4648	56.8605	75.2338	COX1	cytochrome c oxidase subunit 1
4	PF3D7_0103200	8.61914	9.61287	18.5428	22.0956	NT4	nucleoside transporter 4
4	PF3D7_0103500	1.26815	1.23519	1.88442	2.6804	N/A	conserved Plasmodium protein, unknown function
4	PF3D7_0103600	2.77996	3.94789	6.54201	9.83188	PSH1	ATP-dependent DNA/RNA helicase PSH1
4	PF3D7_0103900	2.77892	3.19476	5.55177	8.89036	PIESP15	parasite-infected erythrocyte surface protein
4	PF3D7_0105200	3.82895	4.62965	11.6751	16.098	N/A	heptatricopeptide repeat and RAP domain-containing protein, putative
4	PF3D7_0105600	3.75572	4.04187	7.49917	8.39305	N/A	FtsJ-like methyltransferase, putative
4	PF3D7_0105700	5.14206	6.20583	11.7888	19.0384	N/A	asparagine-rich antigen Pfa35-2
4	PF3D7_0106100	8.32389	9.16526	18.2812	21.6874	N/A	V-type proton ATPase subunit C, putative
4	PF3D7_0107000	5.5195	6.59413	9.28239	14.4776	CEN1	centrin-1
4	PF3D7_0107100	0.823115	1.04198	1.89477	3.28284	N/A	conserved protein, unknown function
4	PF3D7_0107200	0.616475	0.775739	1.77329	2.686	CCR4-3	CCR4 domain-containing protein 3, putative
4	PF3D7_0107300	0.710255	1.16529	1.88119	3.05769	N/A	conserved Plasmodium protein, unknown function
4	PF3D7_0107700	0.96182	1.38948	2.29276	4.50232	N/A	dolichyl-diphosphooligosaccharide--protein glycosyltransferase subunit OST3/OST6, putative
4	PF3D7_0107800	2.20392	2.79965	6.02678	8.24859	MRE11	double-strand break repair protein MRE11
4	PF3D7_0107900	3.95574	4.21348	14.493	18.4902	N/A	conserved Plasmodium protein, unknown function
4	PF3D7_0108100	0.937797	1.48197	2.08612	2.79981	N/A	conserved protein, unknown function
4	PF3D7_0108800	2.40882	2.89148	4.95537	5.42043	N/A	mitochondrial carrier protein, putative
4	PF3D7_0109200	2.67127	2.49574	3.86049	5.82865	CFIM25	cleavage and polyadenylation specificity factor subunit 5, putative
4	PF3D7_0109300	1.39131	1.79852	2.53915	4.4001	N/A	elongation of fatty acids protein, putative
4	PF3D7_0109400	5.57492	6.33631	21.2789	31.3913	N/A	tubulin-specific chaperone a, putative
4	PF3D7_0109850	1.85579	2.39295	3.73747	4.71467	N/A	phosphatidate cytidylyltransferase, putative
4	PF3D7_0109950	2.73434	3.63799	8.72701	12.8241	C2AP3	respiratory chain complex 2 associated protein 3
4	PF3D7_0110000	7.12505	7.97564	41.3533	63.9	N/A	conserved Plasmodium protein, unknown function
4	PF3D7_0110200	6.77237	7.61427	14.4193	15.9899	ERV1	FAD-linked sulfhydryl oxidase ERV1, putative
4	PF3D7_0110500	8.4963	9.11581	19.8215	24.3354	BDP3	bromodomain protein 3, putative
4	PF3D7_0110700	6.73537	7.15978	11.5773	18.62	CAF1C	chromatin assembly factor 1 subunit C, putative
4	PF3D7_0110900	1.75795	2.49913	7.9484	8.75486	AKLP1	adenylate kinase-like protein 1
4	PF3D7_0111400	2.97018	3.45204	5.18965	8.02866	GEXP19	conserved Plasmodium protein, unknown function
4	PF3D7_0111600	1.0094	1.45356	3.32413	3.42406	N/A	conserved Plasmodium protein, unknown function
4	PF3D7_0111800	3.31463	4.23453	11.7108	13.3086	N/A	eukaryotic translation initiation factor 4E, putative
4	PF3D7_0111900	10.1899	10.2983	16.7808	24.2674	N/A	mitochondrial distribution and morphology protein, putative
4	PF3D7_0112200	1.65299	2.02011	3.17344	3.63897	MRP1	multidrug resistance-associated protein 1
4	PF3D7_0113100	0.840667	1.4448	1.7284	2.4587	SURF1.1	surface-associated interspersed protein 1.1 (SURFIN 1.1)
4	PF3D7_0113200	5.43068	6.0922	11.3488	12.6013	N/A	Plasmodium exported protein, unknown function
4	PF3D7_0113800	5.03766	5.63361	4.72443	8.559	N/A	DBL containing protein, unknown function
4	PF3D7_0114000	10.105	11.9163	44.8561	59.768	EPF1	exported protein family 1
4	PF3D7_0115000	0.201547	0.259639	0.48924	0.62369	SURF1.3	surface-associated interspersed protein 1.3 (SURFIN 1.3)
4	PF3D7_0115600	2.65267	2.94519	15.7262	23.0063	RIF	rifin
4	PF3D7_0202400	5.68409	7.20341	52.596	67.396	PTEF	translation-enhancing factor
4	PF3D7_0202600	6.49754	7.2957	14.1484	16.6044	N/A	nucleic acid-binding protein, putative
4	PF3D7_0203300	4.00044	5.15275	7.38334	11.4264	ERCC1	ERCC1 nucleotide excision repair protein, putative
4	PF3D7_0203400	2.77409	3.57746	4.64796	8.58797	N/A	conserved protein, unknown function
4	PF3D7_0203800	0.931894	1.23396	2.18636	3.18278	N/A	conserved Plasmodium protein, unknown function
4	PF3D7_0203900	1.56585	1.40984	3.16846	4.73309	N/A	5'-3' exonuclease, putative
4	PF3D7_0204000	0.533726	0.955608	2.29567	2.64428	CAPH2	condensin-2 complex subunit H2, putative
4	PF3D7_0204800	1.65833	2.2649	3.43156	5.22623	N/A	3'-5' exonuclease, putative
4	PF3D7_0204900	2.56109	2.95098	4.1595	6.68283	COQ5	2-methoxy-6-polyprenyl-1,4-benzoquinol methylase, mitochondrial, putative
4	PF3D7_0205000	2.62228	3.83085	7.89784	12.3264	N/A	conserved Plasmodium protein, unknown function
4	PF3D7_0205100	2.36002	3.16492	8.56148	13.3946	N/A	conserved Plasmodium protein, unknown function
4	PF3D7_0205300	1.01237	1.72303	2.06318	2.73873	N/A	conserved Plasmodium protein, unknown function
4	PF3D7_0208800	2.81024	3.10103	5.97258	6.10958	N/A	protein P22, putative
4	PF3D7_0209000	1.48759	1.63842	12.2995	19.8094	P230	6-cysteine protein P230
4	PF3D7_0209300	3.00166	3.0389	5.92503	7.72205	IspF	2C-methyl-D-erythritol 2,4-cyclodiphosphate synthase
4	PF3D7_0210300	2.56915	2.99694	3.0772	5.84531	N/A	monocarboxylate transporter, putative
4	PF3D7_0210400	1.54195	1.59667	2.92838	3.92992	N/A	50S ribosomal protein L33, putative
4	PF3D7_0210500	1.2069	1.53654	2.71618	4.07416	N/A	conserved Plasmodium protein, unknown function
4	PF3D7_0211200	1.93465	1.99935	1.98952	3.99752	RAB5a	ras-related protein Rab-5A
4	PF3D7_0211300	1.15013	1.5376	2.92906	4.00065	N/A	ubiquinol-cytochrome-c reductase complex assembly factor 1, putative
4	PF3D7_0211400	0.698037	1.03954	2.35952	3.57326	KASIII	beta-ketoacyl-ACP synthase III
4	PF3D7_0211900	2.60681	3.14357	4.2144	6.43738	N/A	pseudouridine synthase, putative
4	PF3D7_0212000	1.64015	2.00566	3.07634	4.73978	N/A	GDP-fructose:GMP antiporter, putative
4	PF3D7_0212700	2.83519	3.07104	6.13744	8.36363	N/A	SRR1-like protein
4	PF3D7_0212800	1.50375	1.80202	3.07015	4.94907	MATE	multidrug efflux pump, putative
4	PF3D7_0213400	1.14294	1.47941	2.05632	3.33475	PK7	protein kinase 7
4	PF3D7_0213500	2.62986	3.2949	5.78312	7.82827	N/A	tetratricopeptide repeat protein, putative
4	PF3D7_0213600	0.796344	1.25709	2.45727	3.5191	N/A	conserved Plasmodium protein, unknown function
4	PF3D7_0213700	4.4559	5.13091	17.7413	18.6687	N/A	conserved protein, unknown function
4	PF3D7_0213800	0.91533	1.68257	3.9578	5.41764	N/A	conserved protein, unknown function
4	PF3D7_0214200	4.80966	5.98387	11.5932	17.8233	mRPL13	ribosomal protein L13, mitochondrial
4	PF3D7_0214300	5.59909	6.31105	15.8134	25.1604	N/A	conserved Plasmodium protein, unknown function
4	PF3D7_0215000	11.2039	12.5585	38.9007	53.0158	ACS9	acyl-CoA synthetase
4	PF3D7_0216000	2.738	3.53609	7.43705	11.5964	N/A	DEAD/DEAH box helicase, putative
4	PF3D7_0216900	3.43917	4.01851	6.12517	9.16613	N/A	conserved Plasmodium protein, unknown function
4	PF3D7_0217000	0.944627	1.43842	2.26682	3.31367	N/A	conserved Plasmodium membrane protein, unknown function
4	PF3D7_0217100	5.86565	6.95324	10.4695	17.9667	N/A	ATP synthase subunit alpha, mitochondrial
4	PF3D7_0218200	3.45653	3.93284	6.98159	9.74279	N/A	SUZ domain-containing protein, putative
4	PF3D7_0218600	5.2743	6.87246	18.6168	21.4167	N/A	patatin-like phospholipase, putative
4	PF3D7_0219500	2.70979	3.49061	4.95429	7.34554	N/A	pseudouridine synthase, putative
4	PF3D7_0220300	1.93714	2.47889	7.47774	8.17832	N/A	Plasmodium exported protein, unknown function
4	PF3D7_0221200	0.989702	1.09116	4.73713	5.47467	N/A	Plasmodium exported protein (hyp15), unknown function
4	PF3D7_0301400	1.79064	2.46306	7.85343	8.02814	N/A	Plasmodium exported protein, unknown function
4	PF3D7_0303500	2.38162	3.24717	4.32604	7.77188	N/A	spindle pole body protein, putative
4	PF3D7_0303700	6.59343	6.89875	10.1237	17.794	BCKDH-E2	lipoamide acyltransferase component of branched-chain alpha-keto acid dehydrogenase complex
4	PF3D7_0303800	2.15037	2.67899	3.95704	5.52114	N/A	IBR domain protein, putative
4	PF3D7_0303900	1.5196	1.70302	3.53455	5.63485	N/A	phosphatidylethanolamine-binding protein, putative
4	PF3D7_0304500	1.23837	1.70163	3.23699	4.90805	GLP1	1-cys-glutaredoxin-like protein-1
4	PF3D7_0304600	1.22721	1.60541	2.45631	4.12029	CSP	circumsporozoite (CS) protein
4	PF3D7_0305000	5.8312	6.17797	11.5654	12.7737	EF-Ts	elongation factor Ts
4	PF3D7_0305100	2.67953	3.12503	5.9629	9.91732	N/A	conserved Plasmodium protein, unknown function
4	PF3D7_0305800	1.30137	1.69569	3.094	4.21232	N/A	P-loop containing nucleoside triphosphate hydrolase, putative
4	PF3D7_0306200	4.339	4.52197	9.09071	10.8745	AHA1	activator of Hsp90 ATPase
4	PF3D7_0306300	5.25627	6.40591	19.2373	20.8435	GRX1	glutaredoxin 1
4	PF3D7_0306600	5.35146	6.15236	8.46941	13.2158	ATPTG17	ATP synthase-associated protein, putative
4	PF3D7_0307300	1.01589	0.979687	1.9969	2.42042	EB1	microtubule-associated protein RP/EB family, putative
4	PF3D7_0307900	0.548392	0.855595	2.24869	3.3048	N/A	conserved Plasmodium protein, unknown function
4	PF3D7_0308000	1.76697	2.37486	3.47079	5.41738	N/A	DNA polymerase delta small subunit, putative
4	PF3D7_0308200	25.2461	26.7584	50.1812	52.1383	CCT7	T-complex protein 1 subunit eta
4	PF3D7_0309100	0.971597	1.61552	4.01693	5.13348	OMD	OMD protein, putative
4	PF3D7_0309200	5.54775	6.37534	15.4816	24.1577	ARK2	serine/threonine protein kinase ARK2, putative
4	PF3D7_0310000	2.48353	3.33823	4.89678	6.59075	N/A	50S ribosomal protein L9, apicoplast, putative
4	PF3D7_0310500	8.29944	8.63351	17.8749	19.1116	DHX57	ATP-dependent RNA helicase DHX57, putative
4	PF3D7_0311200	3.30745	4.16251	6.47242	8.0799	N/A	valine--tRNA ligase, putative
4	PF3D7_0311300	5.98124	6.89141	9.06335	14.2854	N/A	phosphatidylinositol 3- and 4-kinase, putative
4	PF3D7_0311400	2.00483	2.19177	3.2897	4.92802	PKRP	kinase-related protein PKRP, putative
4	PF3D7_0311600	2.78204	2.84074	4.09016	6.13386	OST1	dolichyl-diphosphooligosaccharide--protein glycosyltransferase subunit OST1, putative
4	PF3D7_0311700	1.58689	1.97127	8.2587	11.2573	PM6	plasmepsin VI
4	PF3D7_0311800	4.90999	5.67633	7.24471	11.9305	N/A	ATP synthase F0 subunit d-like protein, putative
4	PF3D7_0312000	0.968036	1.59506	2.75143	3.56893	N/A	conserved protein, unknown function
4	PF3D7_0312100	2.70125	3.04439	4.03163	7.01189	N/A	E3 ubiquitin-protein ligase
4	PF3D7_0312200	1.83804	2.37714	5.49282	8.04187	N/A	tetratricopeptide repeat protein, putative
4	PF3D7_0312400	8.86545	9.79187	14.9712	24.904	GSK3	glycogen synthase kinase 3
4	PF3D7_0313100	7.47606	8.33661	19.0102	21.3677	HRD3	ubiquitin-protein ligase, putative
4	PF3D7_0313200	4.32316	5.05904	7.81569	10.7392	N/A	conserved protein, unknown function
4	PF3D7_0313300	3.36625	4.58843	7.10794	8.48222	N/A	YGGT family protein, putative
4	PF3D7_0313600	3.48195	4.31564	8.49958	12.4299	N/A	conserved Plasmodium protein, unknown function
4	PF3D7_0313900	0.333808	0.459252	0.852685	1.41868	N/A	conserved Plasmodium protein, unknown function
4	PF3D7_0314700	5.05161	5.99998	26.6084	39.3971	RNF1	RING finger protein RNF1
4	PF3D7_0315400	2.72188	3.08208	3.56799	6.7064	N/A	conserved Plasmodium protein, unknown function
4	PF3D7_0315500	4.46966	5.02174	10.0794	14.5952	N/A	ribosomal protein L47, mitochondrial, putative
4	PF3D7_0315600	3.34533	4.12877	9.68648	16.212	N/A	zinc finger protein, putative
4	PF3D7_0316400	4.62954	5.56829	8.40662	13.6596	N/A	CS domain-containing protein, putative
4	PF3D7_0316500	4.40784	4.94363	4.68508	8.68454	NUF2	kinetochore protein NUF2, putative
4	PF3D7_0317000	14.1142	14.6346	30.6585	33.6772	N/A	proteasome subunit alpha type-3, putative
4	PF3D7_0317100	1.21605	1.43137	2.448	3.2528	B9	6-cysteine protein
4	PF3D7_0318100	3.91428	4.22223	9.90605	11.4513	STOML	stomatin-like protein, putative
4	PF3D7_0318400	0.80212	1.2894	2.24307	3.10806	N/A	coiled-coil domain-containing protein CCDC148/CCDC112, putative
4	PF3D7_0319400	3.37633	3.85927	5.52744	9.73065	N/A	kinesin-8X
4	PF3D7_0320000	5.5126	6.20336	10.0105	16.2972	I2	protein phosphatase inhibitor 2
4	PF3D7_0320200	1.28004	2.15459	4.31169	6.29441	N/A	CPW-WPC family protein
4	PF3D7_0320300	28.3628	31.5861	54.7437	59.5108	CCT5	T-complex protein 1 subunit epsilon
4	PF3D7_0320500	9.92205	9.5383	17.6703	21.0032	Nico	nicotinamidase, putative
4	PF3D7_0320800	6.18234	6.75773	13.1726	21.9668	DOZI	ATP-dependent RNA helicase DDX6
4	PF3D7_0321000	11.1942	12.9528	28.2891	28.3526	N/A	conserved protein, unknown function
4	PF3D7_0321600	7.27253	8.09144	15.0902	20.4358	DDX42	ATP-dependent RNA helicase DDX42, putative
4	PF3D7_0322200	0.891417	1.38725	2.05528	3.03824	N/A	conserved protein, unknown function
4	PF3D7_0322600	0.494964	0.774504	1.06251	1.31545	N/A	conserved Plasmodium protein, unknown function
4	PF3D7_0323100	3.37912	3.89543	11.9394	12.9634	N/A	conserved Plasmodium protein, unknown function
4	PF3D7_0323200	1.67232	2.36435	3.47432	4.31562	N/A	conserved Plasmodium protein, unknown function
4	PF3D7_0323600	4.17025	4.5568	9.64863	10.3763	N/A	BSD domain-containing protein, putative
4	PF3D7_0324900	1.24263	1.64983	1.92221	3.44829	VAR	erythrocyte membrane protein 1, PfEMP1
4	PF3D7_0400100	2.92031	3.11177	2.5633	4.67907	VAR	erythrocyte membrane protein 1, PfEMP1
4	PF3D7_0400400	0.337719	0.386862	0.477953	0.984401	VAR	erythrocyte membrane protein 1, PfEMP1
4	PF3D7_0401800	6.64303	6.16059	25.5184	30.4467	PfD80	Plasmodium exported protein (PHISTb), unknown function
4	PF3D7_0402000	6.79576	8.0639	41.7472	52.7558	N/A	Plasmodium exported protein (PHISTa), unknown function
4	PF3D7_0405500	7.68709	7.96242	14.6619	15.217	N/A	conserved Plasmodium protein, unknown function
4	PF3D7_0405600	4.03743	4.54286	8.36091	8.43346	N/A	TMEM33 domain-containing protein, putative
4	PF3D7_0405700	2.64079	3.04492	7.79059	12.1008	N/A	lysine decarboxylase, putative
4	PF3D7_0405800	2.21288	2.75194	5.44599	9.1847	N/A	conserved protein, unknown function
4	PF3D7_0406200	338.912	384.296	1134.03	1666.28	Pfs16	parasitophorous vacuole membrane protein S16
4	PF3D7_0407400	2.62922	2.69193	5.51567	7.78722	N/A	conserved Plasmodium protein, unknown function
4	PF3D7_0407600	0.46709	0.747863	1.01581	1.38192	N/A	conserved Plasmodium protein, unknown function
4	PF3D7_0408400	1.65854	1.79551	2.90484	4.58227	N/A	conserved protein, unknown function
4	PF3D7_0408600	1.87798	1.79452	2.63626	4.10426	SIAP1	sporozoite invasion-associated protein 1
4	PF3D7_0408700	0.669564	0.5732	1.28037	1.44889	PLP1	perforin-like protein 1
4	PF3D7_0409400	12.453	12.6951	25.4529	25.5354	DnaJ	chaperone protein DnaJ
4	PF3D7_0409500	2.86379	3.39554	5.26996	7.81359	N/A	NAD(P)-binding protein, putative
4	PF3D7_0410900	5.67242	6.26625	17.2526	20.4264	N/A	conserved Plasmodium protein, unknown function
4	PF3D7_0411100	2.38485	2.879	5.7964	8.78064	MED8	mediator of RNA polymerase II transcription subunit 8, putative
4	PF3D7_0411200	1.42117	1.71633	4.90868	7.62273	N/A	PP-loop family protein, putative
4	PF3D7_0411300	1.41046	1.35714	3.23932	4.43178	N/A	conserved Plasmodium protein, unknown function
4	PF3D7_0411400	2.47811	2.98982	6.03785	7.11477	N/A	DEAD box ATP-dependent RNA helicase, putative
4	PF3D7_0411900	3.66221	4.28309	6.06009	10.158	N/A	DNA polymerase alpha catalytic subunit A
4	PF3D7_0412000	4.12904	4.53385	5.65913	9.53954	N/A	LITAF-like zinc finger protein, putative
4	PF3D7_0414000	4.21021	5.08473	8.43616	14.2772	SMC3	structural maintenance of chromosomes protein 3
4	PF3D7_0414500	2.56355	3.01768	10.2736	15.9687	N/A	RNA-binding protein, putative
4	PF3D7_0415600	0.849573	1.34447	3.03658	3.39823	GAK	GTP:AMP phosphotransferase
4	PF3D7_0416000	8.21444	8.95052	16.6861	24.7467	N/A	RNA-binding protein, putative
4	PF3D7_0416500	3.86027	4.77131	8.0595	13.676	MAF1	repressor of RNA polymerase III transcription MAF1
4	PF3D7_0417100	0.328311	0.549428	1.26213	2.31266	PUF2	mRNA-binding protein PUF2
4	PF3D7_0417500	3.94663	4.64406	6.57966	11.8284	N/A	memo-like protein
4	PF3D7_0417600	1.7513	2.35895	3.22243	5.35873	N/A	conserved Plasmodium protein, unknown function
4	PF3D7_0417700	0.98	1.47095	2.73571	4.67593	N/A	conserved Plasmodium protein, unknown function
4	PF3D7_0417800	3.87061	4.78451	11.6179	16.7125	CRK1	cdc2-related protein kinase 1
4	PF3D7_0417900	1.20907	1.86932	3.8795	5.20317	N/A	conserved Plasmodium protein, unknown function
4	PF3D7_0418000	1.73675	2.09632	3.94234	6.04603	N/A	conserved Plasmodium protein, unknown function
4	PF3D7_0418900	2.12565	2.70739	5.39574	8.15248	N/A	conserved protein, unknown function
4	PF3D7_0419000	0.956291	1.30475	2.33126	3.38932	N/A	conserved Plasmodium protein, unknown function
4	PF3D7_0419100	0.58376	0.806969	1.52537	2.09686	N/A	conserved Plasmodium protein, unknown function
4	PF3D7_0420400	4.49519	4.91389	8.56869	10.5462	RRF2	ribosome-recycling factor
4	PF3D7_0420700	0.570094	0.634746	0.986989	1.40024	VAR	erythrocyte membrane protein 1, PfEMP1
4	PF3D7_0421300	1.70727	2.03852	3.48451	5.14592	VAR	erythrocyte membrane protein 1, PfEMP1
4	PF3D7_0421700	0.409606	0.842076	0.817347	1.13558	N/A	conserved Plasmodium protein, unknown function
4	PF3D7_0422000	4.56037	6.27594	19.9921	23.938	N/A	steroid dehydrogenase, putative
4	PF3D7_0422100	7.87238	8.70079	16.8707	18.5404	N/A	transmembrane emp24 domain-containing protein, putative
4	PF3D7_0422200	6.93164	8.31053	19.5372	21.1673	N/A	erythrocyte membrane-associated antigen
4	PF3D7_0422300	13.7093	15.3102	59.1517	91.4846	N/A	alpha tubulin 2
4	PF3D7_0423700	64.9508	73.3666	175.62	310.608	ETRAMP4	early transcribed membrane protein 4
4	PF3D7_0424000	1.80455	1.86474	6.03998	8.31839	N/A	Plasmodium exported protein (PHISTc), unknown function
4	PF3D7_0425900	1.70174	1.52336	4.23644	5.55457	RIF	rifin
4	PF3D7_0500800	23.4795	28.7361	126.301	147.981	MESA	mature parasite-infected erythrocyte surface antigen
4	PF3D7_0501200	8.27647	10.0349	59.0456	65.3323	PIESP2	parasite-infected erythrocyte surface protein
4	PF3D7_0502200	1.91018	2.87565	4.66525	5.67868	MPV17	protein Mpv17, putative
4	PF3D7_0502600	1.87627	2.54051	4.19399	5.39196	N/A	conserved Plasmodium protein, unknown function
4	PF3D7_0502700	1.75806	2.74527	5.20767	5.8929	N/A	conserved protein, unknown function
4	PF3D7_0502900	3.27193	3.59558	7.27547	10.3387	N/A	Tim10/DDP family zinc finger protein, putative
4	PF3D7_0503100	1.26294	1.73963	2.50574	3.0067	IspE	4-diphosphocytidyl-2-C-methyl-D-erythritol kinase, putative
4	PF3D7_0503500	2.56926	2.9545	4.81703	6.1683	N/A	protein kinase, putative
4	PF3D7_0503900	0.46984	0.790648	1.28117	1.82958	N/A	conserved Plasmodium protein, unknown function
4	PF3D7_0504000	2.38049	2.58713	5.03921	7.08234	ATPase3	cation transporting P-ATPase
4	PF3D7_0504400	4.94463	5.77232	9.7923	15.4115	N/A	ATP-dependent helicase, putative
4	PF3D7_0504500	0.875484	1.00857	2.59889	3.20478	N/A	MOLO1 domain-containing protein, putative
4	PF3D7_0504600	5.96839	6.02956	10.8104	15.1852	BCKDHB	2-oxoisovalerate dehydrogenase subunit beta, mitochondrial, putative
4	PF3D7_0504700	2.42301	3.2102	9.3239	13.6045	CEP120	centrosomal protein CEP120, putative
4	PF3D7_0504900	3.68378	4.90131	7.73846	8.94839	N/A	transmembrane protein TMEM222, putative
4	PF3D7_0505600	3.14488	3.98249	6.28624	7.28256	N/A	BCNT domain-containing protein, putative
4	PF3D7_0505800	15.6918	16.7556	30.8043	32.9473	SUMO	small ubiquitin-related modifier
4	PF3D7_0505900	6.59693	7.05589	14.2307	15.1049	MED11	mediator of RNA polymerase II transcription subunit 11, putative
4	PF3D7_0506500	8.58223	9.35789	21.3146	25.8658	N/A	conserved Plasmodium protein, unknown function
4	PF3D7_0506700	5.85112	6.23867	10.5482	13.1203	N/A	GTPase-activating protein, putative
4	PF3D7_0507000	1.22077	1.79939	2.50207	3.28719	N/A	conserved protein, unknown function
4	PF3D7_0508200	2.07409	2.53913	4.62757	7.6627	N/A	longevity-assurance (LAG1) protein, putative
4	PF3D7_0508300	3.01114	3.45399	9.71957	10.7077	TPT	triose phosphate transporter
4	PF3D7_0508400	2.12553	2.67035	4.77841	5.73319	N/A	conserved protein, unknown function
4	PF3D7_0509000	5.10823	5.52445	9.93538	13.6341	alphaSNAP	alpha-soluble NSF attachment protein, putative
4	PF3D7_0509600	7.00567	7.67496	15.1344	20.0284	AsnRS	asparagine--tRNA ligase
4	PF3D7_0509700	0.96871	1.17166	2.35654	2.98457	N/A	conserved Plasmodium protein, unknown function
4	PF3D7_0510300	1.8256	2.32385	7.88503	10.7263	SIP	stripes inner membrane complex protein, putative
4	PF3D7_0510500	13.3778	14.8315	27.2464	32.6606	TopoI	topoisomerase I
4	PF3D7_0510800	1.02235	1.46596	3.93205	6.40666	N/A	WD repeat-containing protein, putative
4	PF3D7_0511100	0.999986	1.37126	3.4246	4.02858	N/A	conserved Plasmodium protein, unknown function
4	PF3D7_0511300	1.26942	1.67662	3.38041	4.90621	N/A	MORN repeat protein, putative
4	PF3D7_0511700	1.95327	2.2032	3.21744	4.55801	CGI121	EKC/KEOPS complex subunit CGI121
4	PF3D7_0512000	6.02216	7.31535	25.3732	26.6453	PFD6	prefoldin subunit 6
4	PF3D7_0512200	2.49236	3.33759	7.39551	9.26854	GS	glutathione synthetase
4	PF3D7_0512800	1.15948	1.66073	4.80094	6.83908	N/A	conserved Plasmodium protein, unknown function
4	PF3D7_0513000	3.63174	4.53284	12.6952	17.1545	N/A	conserved protein, unknown function
4	PF3D7_0513400	1.469	1.80259	3.74563	5.00514	YihA1	GTP-binding protein YihA1
4	PF3D7_0513500	3.0243	4.01851	8.5152	8.408	PAM16	mitochondrial import inner membrane translocase subunit TIM16, putative
4	PF3D7_0513600	10.5438	12.3676	31.3556	50.3839	N/A	deoxyribodipyrimidine photo-lyase, putative
4	PF3D7_0513700	0.80738	0.891853	2.25907	4.57805	PSOP12	secreted ookinete protein, putative
4	PF3D7_0514000	1.748	2.13144	3.42092	4.84069	TTL	tubulin--tyrosine ligase, putative
4	PF3D7_0514100	3.09786	3.47808	5.31259	8.7563	UvrD	ATP-dependent DNA helicase UvrD
4	PF3D7_0514300	3.03569	3.35425	6.77334	10.623	N/A	aspartate--tRNA ligase, putative
4	PF3D7_0514500	1.01393	1.24589	3.79622	4.93645	N/A	conserved Plasmodium membrane protein, unknown function
4	PF3D7_0515200	2.74435	3.53625	5.90763	7.84597	N/A	conserved Plasmodium protein, unknown function
4	PF3D7_0515600	1.17805	1.67072	4.6413	7.30421	GEP	gamete egress protein GEP, putative
4	PF3D7_0516000	1.2123	1.63235	2.86441	3.85875	N/A	RAP protein, putative
4	PF3D7_0516100	1.93063	2.37523	3.70291	4.85042	ATPase1	cation-transporting ATPase 1
4	PF3D7_0516800	8.35817	9.44826	15.0181	25.6956	ApiAP2	AP2 domain transcription factor AP2-O2, putative
4	PF3D7_0517400	12.0947	13.6286	27.829	36.1962	FACT-L	FACT complex subunit SPT16, putative
4	PF3D7_0517500	2.02151	2.48291	5.60362	6.64627	N/A	UTP--glucose-1-phosphate uridylyltransferase, putative
4	PF3D7_0517600	2.75327	3.4007	5.52256	6.48998	CPbeta	F-actin-capping protein subunit beta, putative
4	PF3D7_0517800	1.5765	2.88337	3.22838	3.87383	DCX	apicortin
4	PF3D7_0518100	3.27455	4.08061	6.86134	9.53255	AMR2	protein AMR2
4	PF3D7_0518600	5.586	5.96489	8.43434	12.4339	WDR26	WD repeat-containing protein 26, putative
4	PF3D7_0518700	4.56592	5.21915	9.69924	12.3317	PUF1	mRNA-binding protein PUF1
4	PF3D7_0518800	0.487272	1.00895	3.32146	4.11249	PSOP13	secreted ookinete protein, putative
4	PF3D7_0519000	1.66026	1.64356	2.62287	5.50178	SLBP	histone RNA hairpin-binding protein, putative
4	PF3D7_0519300	1.82491	2.12919	3.60864	5.23421	COX10	protoheme IX farnesyltransferase
4	PF3D7_0519500	4.4935	5.53769	19.6316	23.4275	CCR4-1	CCR4 domain-containing protein 1, putative
4	PF3D7_0520800	5.52534	6.03947	11.1682	12.953	N/A	conserved protein, unknown function
4	PF3D7_0521400	1.885	2.25521	4.11285	6.09231	N/A	conserved protein, unknown function
4	PF3D7_0521500	2.17149	2.1906	3.36243	4.82489	N/A	ribosomal large subunit pseudouridylate synthase, putative
4	PF3D7_0521900	1.8198	2.60261	4.53357	6.54055	N/A	conserved Plasmodium protein, unknown function
4	PF3D7_0522900	2.33423	2.50574	5.06609	8.07938	N/A	zinc finger protein, putative
4	PF3D7_0523100	6.40139	7.26438	12.5503	15.4007	QCR2	mitochondrial-processing peptidase subunit alpha, putative
4	PF3D7_0523300	1.96557	2.44953	3.57671	5.19452	ApiCOX18	cytochrome c oxidase subunit ApiCOX18, putative
4	PF3D7_0523500	0.884254	1.03834	1.83338	2.69512	N/A	dynein light chain Tctex-type, putative
4	PF3D7_0523600	1.20771	1.6269	2.88611	4.36665	N/A	conserved protein, unknown function
4	PF3D7_0524700	5.09781	5.88848	12.8241	13.8258	TOM22	mitochondrial import receptor subunit TOM22, putative
4	PF3D7_0525000	2.81449	3.81999	6.2694	8.30341	N/A	zinc finger protein, putative
4	PF3D7_0525900	1.41634	1.8718	3.49118	4.38278	NEK2	NIMA related kinase 2
4	PF3D7_0526000	1.64058	2.11482	3.17808	4.24603	N/A	RAP protein, putative
4	PF3D7_0526600	3.038	3.13658	4.59497	6.96399	N/A	conserved Plasmodium protein, unknown function
4	PF3D7_0526700	5.02257	5.63692	10.799	15.0461	N/A	conserved protein, unknown function
4	PF3D7_0528500	1.78561	2.05171	2.98658	4.81033	CPalpha	F-actin-capping protein subunit alpha, putative
4	PF3D7_0529100	2.18301	3.04253	4.93004	7.65574	ATrx2	thioredoxin-like protein, putative
4	PF3D7_0529200	1.0727	1.27825	1.65606	2.72895	N/A	sugar transporter, putative
4	PF3D7_0529300	1.5982	1.82034	2.20644	3.96015	TIC22	apicoplast TIC22 protein
4	PF3D7_0529500	5.03056	5.14522	9.70998	9.88276	N/A	cell cycle regulator protein, putative
4	PF3D7_0530800	2.39599	2.78372	5.54506	7.56168	N/A	CPW-WPC family protein
4	PF3D7_0531200	1.08155	1.68184	2.32557	3.54328	N/A	ribosomal protein S16, mitochondrial, putative
4	PF3D7_0532500	1.07927	1.46448	9.04633	10.1449	N/A	Plasmodium exported protein, unknown function
4	PF3D7_0532600	1.06364	1.35612	9.44465	12.3725	N/A	Plasmodium exported protein, unknown function
4	PF3D7_0601200	2.20729	2.75204	24.1192	32.1939	MC-2TM	Pfmc-2TM Maurer's cleft two transmembrane protein
4	PF3D7_0601500	1.42235	1.66502	4.89403	6.15581	N/A	Plasmodium exported protein (PHISTb), unknown function
4	PF3D7_0601600	1.5654	2.00198	4.09672	4.99158	N/A	tetratricopeptide repeat protein, putative
4	PF3D7_0602000	2.28545	3.11772	9.28488	14.4023	N/A	zinc finger protein, putative
4	PF3D7_0602200	5.22068	6.19822	12.5836	13.3962	N/A	MYND-type zinc finger protein, putative
4	PF3D7_0602400	3.65906	3.7884	12.365	14.7851	EF-G	elongation factor G
4	PF3D7_0602500	1.3289	1.48637	3.04008	3.06809	N/A	geranylgeranyl transferase type-2 subunit beta, putative
4	PF3D7_0603100	1.5188	2.28412	4.1763	6.14494	N/A	RNA-binding protein, putative
4	PF3D7_0603300	4.595	5.06484	10.0581	11.2591	DHODH	dihydroorotate dehydrogenase
4	PF3D7_0603600	4.49276	5.49794	11.5001	15.8906	N/A	AT-rich interactive domain-containing protein, putative
4	PF3D7_0603700	0.846765	1.13971	3.01796	5.00118	mFRS	phenylalanine--tRNA ligase
4	PF3D7_0603900	1.18205	2.28942	3.68033	5.40477	N/A	conserved Plasmodium protein, unknown function
4	PF3D7_0604000	0.705465	0.934314	1.98661	3.26526	N/A	conserved Plasmodium protein, unknown function
4	PF3D7_0604700	3.16956	3.50119	5.00796	7.41181	GILP	glyoxalase I-like protein GILP
4	PF3D7_0604800	0.799967	0.978295	1.74625	2.86644	N/A	RAP protein, putative
4	PF3D7_0604900	1.29664	1.65183	2.96528	4.17816	N/A	conserved Plasmodium protein, unknown function
4	PF3D7_0605000	1.57236	2.66194	3.34515	4.96407	N/A	50S ribosomal protein L24, putative
4	PF3D7_0605300	3.99256	4.60559	8.4266	12.703	ARK1	serine/threonine protein kinase ARK1
4	PF3D7_0605600	1.60289	1.81852	2.76542	4.09199	N/A	nucleoside diphosphate kinase, putative
4	PF3D7_0607100	1.25605	1.62614	2.46744	2.79721	N/A	MYND-type zinc finger protein, putative
4	PF3D7_0607200	3.3524	3.86669	7.60042	11.2262	N/A	RING zinc finger protein, putative
4	PF3D7_0607300	1.79231	2.40494	4.26599	5.40563	UROD	uroporphyrinogen III decarboxylase
4	PF3D7_0607400	2.6948	3.10956	5.18009	6.1663	N/A	G-protein associated signal transduction protein, putative
4	PF3D7_0607800	1.86296	1.61665	2.42965	3.92173	N/A	GTP-binding protein, putative
4	PF3D7_0607900	1.83487	2.1721	3.28382	5.34423	N/A	conserved Plasmodium protein, unknown function
4	PF3D7_0608000	1.09837	1.3907	2.84966	3.51582	DPH7	diphthine methyltransferase, putative
4	PF3D7_0608100	5.07515	5.93101	10.9645	14.661	N/A	conserved Plasmodium protein, unknown function
4	PF3D7_0608300	1.0877	1.39694	2.67431	4.17419	N/A	heptatricopeptide repeat-containing protein, putative
4	PF3D7_0608400	2.98029	4.01069	8.68625	14.1597	C4AP4	respiratory chain complex 4 associated protein 4
4	PF3D7_0608500	10.246	10.9418	21.9877	22.042	N/A	proteasome subunit alpha type-2, putative
4	PF3D7_0608600	2.53598	2.72355	6.96612	10.2783	N/A	conserved Plasmodium protein, unknown function
4	PF3D7_0608800	11.8495	12.6391	71.9158	93.6749	OAT	ornithine aminotransferase
4	PF3D7_0608900	1.88669	2.17442	4.17159	6.13112	N/A	conserved Plasmodium protein, unknown function
4	PF3D7_0609300	1.68201	2.37462	3.54963	6.13463	N/A	conserved Plasmodium protein, unknown function
4	PF3D7_0609400	3.88164	5.60161	12.0467	16.8469	CLS	mitochondrial cardiolipin synthase, putative
4	PF3D7_0609500	0.719809	0.997486	1.99774	3.00569	N/A	conserved Plasmodium protein, unknown function
4	PF3D7_0609600	0.613714	0.780211	1.22153	1.87847	N/A	conserved Plasmodium protein, unknown function
4	PF3D7_0610600	3.0202	3.24879	5.18279	7.39098	CDPK2	calcium-dependent protein kinase 2
4	PF3D7_0611200	1.81688	2.05824	3.37481	5.59728	AP2-EXP2	AP2 domain transcription factor AP2-EXP2
4	PF3D7_0611300	2.47892	3.51137	6.63721	9.36711	ATPTG2	ATP synthase-associated protein, putative
4	PF3D7_0611500	1.58372	1.96488	2.90566	4.47534	N/A	conserved protein, unknown function
4	PF3D7_0612500	7.29883	8.71763	17.1498	21.9757	N/A	conserved Plasmodium protein, unknown function
4	PF3D7_0613000	2.78658	2.52343	3.69359	5.97473	N/A	conserved Plasmodium protein, unknown function
4	PF3D7_0613500	2.73855	2.86421	5.68764	8.62677	N/A	AP-3 complex subunit beta, putative
4	PF3D7_0615100	1.74534	2.27648	5.13443	6.84657	ENR	enoyl-acyl carrier reductase
4	PF3D7_0615200	1.58032	2.27857	3.52061	4.41739	N/A	conserved protein, unknown function
4	PF3D7_0615800	1.94605	2.5602	3.75878	5.29741	COG4	conserved oligomeric Golgi complex subunit 4, putative
4	PF3D7_0615900	2.84311	3.78753	8.22153	10.7152	N/A	protein phosphatase, putative
4	PF3D7_0616000	2.48955	2.80259	7.55812	9.69893	PDXK	pyridoxal kinase
4	PF3D7_0616700	1.97051	2.19258	6.15745	8.76939	N/A	ras GTPAse, putative
4	PF3D7_0616800	3.03353	3.17083	8.25205	10.0224	MQO	malate:quinone oxidoreductase
4	PF3D7_0618500	3.74587	5.02228	9.98024	14.4753	MDH	malate dehydrogenase
4	PF3D7_0618600	0.86097	1.20302	2.06868	3.08079	ROM10	rhomboid protease ROM10
4	PF3D7_0618700	3.51173	4.68123	7.6499	8.94027	N/A	trafficking protein particle complex subunit 6A, putative
4	PF3D7_0619000	9.51753	10.9958	21.31	23.9571	N/A	FPL domain-containing protein, putative
4	PF3D7_0619100	1.97012	2.46375	4.55065	5.73377	N/A	conserved Plasmodium protein, unknown function
4	PF3D7_0619300	1.64265	2.34841	3.42671	5.424	N/A	conserved Plasmodium protein, unknown function
4	PF3D7_0619400	25.3141	26.7565	50.1198	63.7175	N/A	cell division cycle protein 48 homologue, putative
4	PF3D7_0619500	2.49814	3.36176	7.64851	8.25885	ACS12	acyl-CoA synthetase
4	PF3D7_0619600	0.630589	1.35658	2.05368	2.89127	N/A	conserved Plasmodium protein, unknown function
4	PF3D7_0620000	1.39691	1.4967	1.6721	3.23042	PIMMS43	PIMMS43 protein
4	PF3D7_0620100	1.92685	2.23487	5.30209	10.0103	ATPTG12	ATP synthase-associated protein, putative
4	PF3D7_0621000	2.59564	3.05498	6.88144	10.343	N/A	conserved Plasmodium protein, unknown function
4	PF3D7_0621700	1.46328	1.98689	3.44707	5.1148	N/A	RAP protein, putative
4	PF3D7_0622300	1.48018	1.95829	2.84491	4.05603	N/A	vacuolar transporter chaperone, putative
4	PF3D7_0622400	2.20897	2.7631	3.63257	6.41912	N/A	conserved protein, unknown function
4	PF3D7_0622500	1.61527	2.0571	5.34193	6.28514	N/A	RNA methyltransferase, putative
4	PF3D7_0623400	1.79287	1.78033	2.90249	4.70989	Mei2	MEI2-like RNA-binding protein
4	PF3D7_0624200	3.21641	3.75501	6.48106	8.69557	N/A	SURP domain-containing protein, putative
4	PF3D7_0624300	1.43509	1.86728	4.40709	6.55115	N/A	CPW-WPC family protein
4	PF3D7_0624400	5.23826	6.25213	11.5222	14.6134	N/A	conserved protein, unknown function
4	PF3D7_0624800	0.624867	0.739412	0.983441	1.54977	N/A	conserved Plasmodium protein, unknown function
4	PF3D7_0624900	1.13245	1.63742	3.32813	5.30475	N/A	GAS8-like protein, putative
4	PF3D7_0625700	2.39681	2.99761	4.94902	5.82775	N/A	conserved protein, unknown function
4	PF3D7_0626100	1.98	2.24006	4.80369	5.6129	N/A	oxidoreductase, short-chain dehydrogenase family, putative
4	PF3D7_0627600	3.20873	3.893	7.29605	11.0007	N/A	conserved Plasmodium protein, unknown function
4	PF3D7_0628600	10.0904	11.0754	19.9853	21.9594	N/A	DNA methyltransferase 1-associated protein 1, putative
4	PF3D7_0628800	1.28111	1.57188	2.52829	4.57734	GATB	glutamyl-tRNA(Gln) amidotransferase subunit B
4	PF3D7_0628900	1.19692	1.53196	3.28621	4.6334	N/A	RAP protein, putative
4	PF3D7_0629400	2.82415	3.1991	6.44575	10.4415	PABP3	polyadenylate-binding protein 3, putative
4	PF3D7_0630300	1.79503	2.06181	3.07734	4.88198	N/A	DNA polymerase epsilon catalytic subunit A, putative
4	PF3D7_0630600	6.81513	7.21057	9.51833	14.98	N/A	deubiquitinating enzyme MINDY, putative
4	PF3D7_0631100	1.11777	1.65785	4.25593	5.15308	N/A	Plasmodium exported protein (PHISTb), unknown function
4	PF3D7_0631400	1.47744	1.92027	17.4186	22.4606	MC-2TM	Pfmc-2TM Maurer's cleft two transmembrane protein
4	PF3D7_0700800	1.35192	1.89173	16.0734	22.4008	MC-2TM	Pfmc-2TM Maurer's cleft two transmembrane protein
4	PF3D7_0701600	0.590372	0.869665	2.61256	2.83702	MC-2TM	Pfmc-2TM Maurer's cleft two transmembrane protein
4	PF3D7_0703200	4.88313	5.36344	7.63628	12.3631	N/A	conserved Plasmodium protein, unknown function
4	PF3D7_0705800	0.849727	1.62752	3.13437	4.13978	CRISP	cysteine-rich secretory protein
4	PF3D7_0705900	5.40069	6.21776	12.4084	14.6891	N/A	ATP synthase subunit C, putative
4	PF3D7_0707400	6.26838	7.10963	17.4664	19.5772	N/A	AAA family ATPase, putative
4	PF3D7_0708000	4.01828	4.97124	8.00729	10.6199	N/A	cytoskeleton associated protein, putative
4	PF3D7_0710300	2.27862	2.58894	5.13296	5.75167	N/A	conserved protein, unknown function
4	PF3D7_0710400	2.0201	2.60952	5.60574	6.53743	RAD14	DNA repair protein RAD14, putative
4	PF3D7_0710500	2.28372	2.74187	4.92136	6.85526	N/A	conserved protein, unknown function
4	PF3D7_0711400	3.85758	4.87941	11.2403	14.7258	SAP18	histone deacetylase complex subunit SAP18, putative
4	PF3D7_0711500	14.1767	15.5435	35.3882	37.3135	N/A	regulator of chromosome condensation, putative
4	PF3D7_0712000	1.23378	1.4802	2.26395	3.95314	VAR	erythrocyte membrane protein 1, PfEMP1
4	PF3D7_0713700	4.85845	5.89183	11.5834	11.9042	N/A	conserved Plasmodium protein, unknown function
4	PF3D7_0715200	6.68458	7.38971	14.9608	24.4482	N/A	conserved Plasmodium protein, unknown function
4	PF3D7_0715400	1.77186	2.464	3.51144	4.6992	PSOP20	secreted ookinete protein, putative
4	PF3D7_0715500	1.87898	2.37228	5.51073	8.03828	N/A	ATP synthase subunit epsilon, mitochondrial, putative
4	PF3D7_0715800	2.26952	2.59325	4.68716	6.73143	DMT1	drug/metabolite transporter DMT1, putative
4	PF3D7_0716400	6.76463	7.45347	12.3638	16.8955	N/A	transcription initiation factor IIA subunit 1, putative
4	PF3D7_0716600	1.2293	2.01596	3.64938	6.44798	SufS	cysteine desulfurase
4	PF3D7_0716700	1.42009	1.58159	3.59135	5.34334	N/A	conserved Plasmodium protein, unknown function
4	PF3D7_0717000	1.80215	2.76284	3.5991	5.33972	N/A	conserved Plasmodium membrane protein, unknown function
4	PF3D7_0717100	3.78944	3.77314	6.11309	8.97779	N/A	CRAL/TRIO domain-containing protein, putative
4	PF3D7_0717300	8.20132	9.49129	21.0437	21.5405	N/A	transcription initiation factor IIE subunit alpha, putative
4	PF3D7_0717900	2.92786	3.43606	7.75479	9.11944	N/A	thioredoxin-like protein
4	PF3D7_0718000	0.585225	0.846668	1.47973	1.97792	N/A	dynein heavy chain, putative
4	PF3D7_0718100	3.02915	3.53743	5.9977	9.96309	EST	exported serine/threonine protein kinase
4	PF3D7_0718500	7.69233	8.98942	18.0127	24.8201	N/A	prefoldin subunit 3, putative
4	PF3D7_0718700	0.860317	1.31749	2.14225	2.86056	N/A	conserved Plasmodium membrane protein, unknown function
4	PF3D7_0719000	5.24705	6.4333	18.2002	18.3172	N/A	conserved protein, unknown function
4	PF3D7_0719100	2.29588	2.65253	6.73337	8.35173	N/A	ATP synthase F0 subunit a-like protein, putative
4	PF3D7_0719200	0.921542	1.27805	3.5387	4.66187	NEK4	NIMA related kinase 4
4	PF3D7_0719400	6.79125	7.85116	11.302	17.8846	N/A	conserved Plasmodium protein, unknown function
4	PF3D7_0720400	5.05508	5.53144	10.1191	11.8229	AIF	apoptosis-inducing factor, putative
4	PF3D7_0720500	1.24458	1.64925	2.79913	4.72961	N/A	conserved Plasmodium protein, unknown function
4	PF3D7_0720900	3.38786	4.6156	7.08611	8.82054	N/A	tetratricopeptide repeat protein, putative
4	PF3D7_0721100	9.4402	11.336	20.3202	28.0378	N/A	conserved protein, unknown function
4	PF3D7_0721400	3.99729	4.40993	7.53191	9.05094	N/A	rhoptry protein, putative
4	PF3D7_0721700	6.03278	6.96413	12.1206	14.388	PSOP1	secreted ookinete protein, putative
4	PF3D7_0722800	1.17844	1.89607	3.61068	4.38162	N/A	conserved protein, unknown function
4	PF3D7_0723700	5.11422	5.91871	11.3303	15.9199	N/A	metallo-hydrolase/oxidoreductase, putative
4	PF3D7_0724200	4.49204	6.28632	9.43137	9.69021	TAP42	type 2A phosphatase-associated protein 42, putative
4	PF3D7_0724300	1.91331	2.11025	3.52225	4.79523	COQ3	ubiquinone biosynthesis O-methyltransferase, putative
4	PF3D7_0726600	2.02538	2.33086	2.84772	5.48706	N/A	conserved Plasmodium protein, unknown function
4	PF3D7_0726700	5.73217	6.65347	8.08699	14.4336	N/A	conserved Plasmodium protein, unknown function
4	PF3D7_0726900	3.37563	3.49996	8.17558	11.3847	TIM50	mitochondrial import inner membrane translocase subunit TIM50, putative
4	PF3D7_0727000	4.3438	4.62675	6.54408	9.69846	VPS53	vacuolar protein sorting-associated protein 53, putative
4	PF3D7_0727100	1.7132	2.10248	2.69737	4.835	N/A	conserved protein, unknown function
4	PF3D7_0727600	0.480661	0.627688	0.978389	1.43599	N/A	conserved Plasmodium protein, unknown function
4	PF3D7_0727700	1.33973	1.40113	3.03031	4.03907	N/A	conserved Plasmodium protein, unknown function
4	PF3D7_0727800	6.02177	6.63996	16.9395	18.7864	N/A	cation transporting ATPase, putative
4	PF3D7_0728100	1.57968	2.02683	2.62016	4.19355	N/A	anaphase-promoting complex subunit 1, putative
4	PF3D7_0728200	1.26682	1.39593	2.17081	3.31335	ALP3	actin-like protein, putative
4	PF3D7_0728300	2.11003	2.35177	4.84376	7.55479	N/A	conserved protein, unknown function
4	PF3D7_0728400	2.4896	2.98406	5.04518	7.6834	N/A	SDH5 domain-containing protein, putative
4	PF3D7_0728600	5.862	6.66144	9.18226	14.2695	N/A	RING zinc finger protein, putative
4	PF3D7_0728700	1.19761	1.82808	3.25325	4.79293	N/A	alpha/beta hydrolase, putative
4	PF3D7_0729100	4.68775	5.40225	11.1324	16.6031	N/A	allantoicase, putative
4	PF3D7_0730000	1.41999	2.13879	3.01252	4.57379	N/A	conserved protein, unknown function
4	PF3D7_0730100	1.24945	1.64048	2.40593	4.50314	N/A	tRNA pseudouridine synthase D, putative
4	PF3D7_0731600	9.21751	10.8689	18.7554	24.0149	ACS5	acyl-CoA synthetase
4	PF3D7_0800200	0.343842	0.525589	0.36648	0.765028	VAR	erythrocyte membrane protein 1, PfEMP1
4	PF3D7_0800300	0.235905	0.347291	0.324324	0.888534	VAR	erythrocyte membrane protein 1, PfEMP1
4	PF3D7_0800700	0.960869	1.1126	6.29019	7.6765	SURF8.3	surface-associated interspersed protein 8.3 (SURFIN 8.3)
4	PF3D7_0801400	1.47235	1.62561	7.46101	8.87095	N/A	conserved Plasmodium protein, unknown function
4	PF3D7_0801700	4.92523	5.85228	12.8127	18.074	SENP2	sentrin-specific protease 2, putative
4	PF3D7_0802000	14.9477	15.9327	76.8619	77.6332	GDH3	glutamate dehydrogenase, putative
4	PF3D7_0802200	7.08815	8.04267	15.6489	22.7199	1-CysPxn	1-cys peroxiredoxin
4	PF3D7_0802900	2.34872	2.83716	7.72349	10.1313	N/A	conserved Plasmodium protein, unknown function
4	PF3D7_0803400	5.93131	7.07886	9.57547	16.1434	RAD54	DNA repair and recombination protein RAD54, putative
4	PF3D7_0803700	3.19244	3.69577	5.86985	8.44923	g-tub	tubulin gamma chain
4	PF3D7_0803800	22.0905	23.9307	43.2315	43.4609	N/A	proteasome subunit beta type-4
4	PF3D7_0804500	9.22526	10.8655	18.5465	21.9639	N/A	conserved Plasmodium membrane protein, unknown function
4	PF3D7_0805100	2.12159	2.40513	4.74413	8.14198	N/A	conserved protein, unknown function
4	PF3D7_0807000	2.164	2.65823	4.71695	4.7647	N/A	YEATS domain-containing protein, putative
4	PF3D7_0807300	9.66464	11.2347	18.2956	18.2481	RAB18	ras-related protein Rab-18
4	PF3D7_0808000	0.842118	1.27202	1.57676	2.77893	N/A	conserved Plasmodium protein, unknown function
4	PF3D7_0809100	1.74363	1.89542	1.65775	3.04587	VAR	erythrocyte membrane protein 1, PfEMP1
4	PF3D7_0809400	4.51008	4.78712	4.4074	8.22041	N/A	conserved protein, unknown function
4	PF3D7_0809600	1.07112	1.30765	2.04439	3.45999	N/A	peptidase family C50, putative
4	PF3D7_0809700	1.18089	1.39841	4.14893	6.67331	RUVB1	RuvB-like helicase 1
4	PF3D7_0810400	2.15499	2.65635	5.97573	7.0286	AQP2	aquaporin, putative
4	PF3D7_0811800	0.92889	1.5863	2.22201	2.88399	N/A	conserved Plasmodium protein, unknown function
4	PF3D7_0812200	0.586997	0.776699	1.26671	1.71471	N/A	trypsin-like serine protease, putative
4	PF3D7_0812220	1.23154	1.50313	2.05587	3.22407	YihA3	GTP-binding protein YihA3
4	PF3D7_0813500	2.20361	3.46385	5.07279	8.091	N/A	PUB domain-containing protein, putative
4	PF3D7_0814900	20.0543	21.5628	38.3828	41.2801	FeSOD	superoxide dismutase [Fe]
4	PF3D7_0815000	0.861898	1.12212	1.80846	3.21326	Sel3	selenoprotein
4	PF3D7_0815100	1.1453	1.3627	1.88351	2.81882	N/A	heptatricopeptide repeat and RAP domain-containing protein, putative
4	PF3D7_0815400	2.56624	2.88854	5.89605	8.05286	ATPTG3	ATP synthase-associated protein, putative
4	PF3D7_0816300	1.02571	1.41433	2.70998	3.57248	N/A	HAP2-GCS1 domain-containing protein, putative
4	PF3D7_0816600	3.04875	3.57963	8.67375	13.7227	ClpB1	chaperone protein ClpB1
4	PF3D7_0816700	1.04437	1.39584	3.69197	4.54995	TRAPPC2L	trafficking protein particle complex subunit 2-like protein, putative
4	PF3D7_0816800	0.695419	0.849736	2.91707	4.60182	DMC1	meiotic recombination protein DMC1, putative
4	PF3D7_0817100	1.00119	1.73324	3.25625	5.60363	N/A	tRNA modification GTPase, putative
4	PF3D7_0817300	3.34969	3.97603	22.5127	27.6735	N/A	conserved Plasmodium protein, unknown function
4	PF3D7_0817400	0.886297	0.986017	1.44907	2.30888	N/A	phosphatase, putative
4	PF3D7_0819500	1.92537	2.45845	8.39159	11.956	N/A	conserved protein, unknown function
4	PF3D7_0820100	2.13683	2.87477	4.4867	7.62919	N/A	RNA-binding protein, putative
4	PF3D7_0821900	1.8506	2.11288	3.64261	6.26794	N/A	WPP motif-containing protein, putative
4	PF3D7_0822100	7.21773	8.21093	13.8907	15.0702	MED7	mediator of RNA polymerase II transcription subunit 7, putative
4	PF3D7_0822400	2.73325	3.27111	5.53243	6.79914	N/A	conserved Plasmodium protein, unknown function
4	PF3D7_0823400	0.484489	0.912755	1.41007	1.42537	N/A	alpha/beta hydrolase, putative
4	PF3D7_0823500	2.92561	3.64925	9.00736	11.6697	IMC1i	inner membrane complex protein 1i, putative
4	PF3D7_0823800	5.47424	6.17547	16.4821	16.6355	N/A	DnaJ protein, putative
4	PF3D7_0823900	3.17104	4.10913	7.82158	10.5532	DTC	dicarboxylate/tricarboxylate carrier
4	PF3D7_0824200	1.19992	1.52566	2.3446	3.63587	N/A	conserved Plasmodium protein, unknown function
4	PF3D7_0824400	3.58003	4.04293	8.4009	11.6944	NT2	nucleoside transporter 2
4	PF3D7_0824500	1.40924	2.17373	4.81689	6.57702	N/A	conserved protein, unknown function
4	PF3D7_0825300	1.88562	2.63523	4.5095	5.52023	N/A	SAYSvFN domain-containing protein, putative
4	PF3D7_0825400	2.67653	3.20505	5.32741	7.69995	ATPTG15	ATP synthase-associated protein, putative
4	PF3D7_0825700	0.927642	1.16706	3.59838	5.40084	CryPH	crystalloid-specific PH domain-containing protein, putative
4	PF3D7_0825800	1.44508	2.20986	5.80163	8.47735	N/A	PH-like domain-containing protein, putative
4	PF3D7_0825900	1.06104	1.59161	4.8925	6.82955	N/A	conserved Plasmodium protein, unknown function
4	PF3D7_0826000	0.996934	1.45153	3.42156	5.49388	N/A	conserved Plasmodium protein, unknown function
4	PF3D7_0827100	3.78745	4.34738	7.38717	8.67435	IF2c	translation initiation factor IF-2, putative
4	PF3D7_0827200	0.582624	1.07998	2.08328	2.39715	N/A	conserved Plasmodium protein, unknown function
4	PF3D7_0827600	3.7941	4.63536	5.90896	11.0622	N/A	conserved Plasmodium protein, unknown function
4	PF3D7_0828100	0.880043	1.3507	3.52779	5.16088	N/A	conserved Plasmodium protein, unknown function
4	PF3D7_0828200	2.95663	3.24317	6.93335	10.0762	N/A	leucine--tRNA ligase, putative
4	PF3D7_0829200	3.48443	3.85149	9.39036	14.4898	PHB1	prohibitin 1, putative
4	PF3D7_0829300	4.41941	4.71626	11.0271	12.5999	LSM8	U6 snRNA-associated Sm-like protein LSm8, putative
4	PF3D7_0829600	1.16672	2.11467	4.10372	4.36528	ETRAMP8	early transcribed membrane protein 8
4	PF3D7_0830800	5.67765	6.3636	29.3745	36.1661	SURF8.2	surface-associated interspersed protein 8.2 (SURFIN 8.2)
4	PF3D7_0830900	5.10442	4.83237	27.9966	29.1436	N/A	Plasmodium exported protein, unknown function
4	PF3D7_0831000	1.1587	1.22553	8.80551	9.63867	GEXP09	Plasmodium exported protein (PHISTb), unknown function
4	PF3D7_0831100	0.527439	0.765092	7.91688	8.25725	SURF8.1	surface-associated interspersed protein 8.1 (SURFIN 8.1)
4	PF3D7_0831300	6.81419	8.08443	33.1046	49.6926	GEXP13	Plasmodium exported protein, unknown function
4	PF3D7_0831400	1.34017	1.58724	9.09262	10.7555	N/A	Plasmodium exported protein, unknown function
4	PF3D7_0832000	2.87695	3.30919	13.1218	21.9417	N/A	stevor
4	PF3D7_0832200	2.84967	3.34476	68.1374	78.8673	N/A	Plasmodium exported protein (PHISTa-like), unknown function
4	PF3D7_0901800	1.20845	1.58502	2.14747	3.56154	N/A	Plasmodium exported protein, unknown function
4	PF3D7_0903000	2.49551	2.91459	6.97759	9.17752	N/A	conserved protein, unknown function
4	PF3D7_0903200	7.6235	9.0885	17.6531	23.8489	RAB7	ras-related protein RAB7
4	PF3D7_0903700	9.13687	10.0202	19.8694	30.8435	N/A	alpha tubulin 1
4	PF3D7_0903800	0.499973	0.707693	1.01199	1.33545	CCp4	LCCL domain-containing protein
4	PF3D7_0904200	2.02459	2.67732	13.8991	18.5818	PH	PH domain-containing protein, putative
4	PF3D7_0904400	3.2474	3.41464	3.4123	6.8462	SPC3	signal peptidase complex subunit 3, putative
4	PF3D7_0904500	1.56077	2.14487	4.58702	5.98739	N/A	prefoldin subunit 4, putative
4	PF3D7_0904800	6.30801	6.51295	8.6148	14.6203	RPA1	replication protein A1, small fragment
4	PF3D7_0905000	0.92093	1.04653	1.19627	2.84126	ATPTG4	ATP synthase-associated protein, putative
4	PF3D7_0905300	1.26387	1.51763	2.22507	3.56122	N/A	dynein heavy chain, putative
4	PF3D7_0905600	0.386086	0.690578	1.004	1.09085	WDR66	WD repeat-containing protein 66, putative
4	PF3D7_0906000	1.87852	2.3294	4.03709	5.80584	RNaseII	exoribonuclease II
4	PF3D7_0906100	2.58677	2.60676	4.96868	7.91312	VPS46	vacuolar protein sorting-associated protein 46, putative
4	PF3D7_0906800	1.96806	2.25123	3.89816	4.70426	N/A	conserved Plasmodium protein, unknown function
4	PF3D7_0906910	12.5137	14.1679	39.3009	43.351	N/A	tubulin-specific chaperone, putative
4	PF3D7_0907400	12.9125	13.0948	24.255	27.5271	ClpY	ATP-dependent protease ATPase subunit ClpY
4	PF3D7_0908300	1.97753	2.51337	4.00862	6.38606	N/A	conserved protein, unknown function
4	PF3D7_0908700	2.14301	2.03147	4.73053	5.02941	N/A	tRNA pseudouridine synthase, putative
4	PF3D7_0908900	1.28845	1.46901	2.72944	3.39864	N/A	conserved Plasmodium protein, unknown function
4	PF3D7_0909000	1.34588	2.1372	4.19962	5.50649	N/A	conserved Plasmodium protein, unknown function
4	PF3D7_0910400	2.72171	2.87636	4.66323	6.37716	N/A	selenide water dikinase, putative
4	PF3D7_0911500	0.718481	1.41116	3.179	4.17428	N/A	conserved Plasmodium protein, unknown function
4	PF3D7_0913100	0.700791	0.877506	1.27665	2.16197	N/A	heptatricopeptide repeat-containing protein, putative
4	PF3D7_0913400	2.29495	3.51127	5.26042	8.13545	N/A	elongation factor, putative
4	PF3D7_0913700	6.64659	7.02896	16.2974	21.5956	N/A	conserved protein, unknown function
4	PF3D7_0915700	3.12531	3.65435	6.84032	9.19502	ApiCOX30	cytochrome c oxidase subunit ApiCOX30, putative
4	PF3D7_0915800	1.41798	2.40566	4.61459	6.54766	GLTP	glycolipid transfer protein, putative
4	PF3D7_0916200	2.93864	3.49072	7.42662	10.4268	N/A	mitochondrial ribonuclease P catalytic subunit, putative
4	PF3D7_0916800	4.42662	4.70855	12.5612	16.2869	N/A	conserved Plasmodium protein, unknown function
4	PF3D7_0917100	3.77714	5.19119	8.68878	11.0322	OGG1	N-glycosylase/DNA lyase, putative
4	PF3D7_0918400	0.452122	0.626346	0.854265	1.48906	N/A	conserved Plasmodium protein, unknown function
4	PF3D7_0918600	2.01357	2.41591	3.88027	6.35131	RECQ1	ATP-dependent DNA helicase Q1
4	PF3D7_0919400	8.04853	8.06318	12.923	22.07	PDI-Trans	protein disulfide-isomerase PDI-Trans
4	PF3D7_0919600	1.02071	1.25526	1.91241	3.33353	WBP1	dolichyl-diphosphooligosaccharide--protein glycosyltransferase subunit WBP1, putative
4	PF3D7_0920000	2.15765	2.86114	12.06	19.0749	ELO3	elongation of fatty acids protein, putative
4	PF3D7_0920100	2.32075	3.11731	5.44371	6.45552	N/A	chaperone, putative
4	PF3D7_0920300	0.964465	1.12118	2.06196	2.59178	N/A	conserved Plasmodium protein, unknown function
4	PF3D7_0921000	3.56334	5.0976	11.2038	12.6697	N/A	ubiquitin-conjugating enzyme E2, putative
4	PF3D7_0921100	0.299739	0.620623	1.24399	2.20968	N/A	conserved Plasmodium protein, unknown function
4	PF3D7_0922300	1.61064	1.9122	3.88933	5.49676	N/A	conserved protein, unknown function
4	PF3D7_0922400	1.40975	1.61205	2.5344	4.04427	pBAS	para-aminobenzoic acid synthetase
4	PF3D7_0922900	1.29959	2.14643	3.57039	4.40338	FabG	3-oxoacyl-[acyl-carrier-protein] reductase
4	PF3D7_0923100	1.48571	2.01228	5.17601	6.39432	N/A	OTU domain-containing protein, putative
4	PF3D7_0925000	1.32498	2.03368	3.76341	4.61665	N/A	conserved Plasmodium protein, unknown function
4	PF3D7_0925400	1.64135	1.74995	3.69654	5.24381	N/A	protein phosphatase-beta
4	PF3D7_0925500	1.62314	2.35951	4.2565	5.77019	TLP2	thioredoxin-like protein 2
4	PF3D7_0925800	2.67274	3.02326	7.97314	9.72917	UPF2	regulator of nonsense transcripts 2, putative
4	PF3D7_0926500	6.78369	6.78682	9.76005	16.0518	N/A	tetratricopeptide repeat protein, putative
4	PF3D7_0926700	4.90643	5.59074	9.50623	11.2157	NADSYN	glutamine-dependent NAD(+) synthetase, putative
4	PF3D7_0927100	1.25755	1.89594	4.72086	7.16171	N/A	conserved protein, unknown function
4	PF3D7_0927200	3.99218	4.40947	11.3325	18.4227	N/A	zinc finger protein, putative
4	PF3D7_0928100	2.22795	3.12985	7.26243	10.2028	N/A	conserved Plasmodium protein, unknown function
4	PF3D7_0928300	2.41879	2.56375	4.73667	5.11855	N/A	conserved Plasmodium protein, unknown function
4	PF3D7_0928600	1.28388	1.90275	3.58405	6.63636	N/A	conserved Plasmodium protein, unknown function
4	PF3D7_0928700	1.17845	1.50067	2.44459	3.52966	N/A	conserved Plasmodium protein, unknown function
4	PF3D7_0928900	3.37903	4.28765	10.1704	10.8931	GK	guanylate kinase
4	PF3D7_0930800	3.24828	3.52699	4.83969	7.73139	N/A	conserved Plasmodium membrane protein, unknown function
4	PF3D7_0931400	5.98032	8.31083	14.6616	17.3578	N/A	PUB domain-containing protein, putative
4	PF3D7_0931700	1.44907	2.13058	3.1421	4.62164	N/A	PIH1 domain-containing protein, putative
4	PF3D7_0932300	4.3602	5.20493	16.7609	17.4038	M18AAP	M18 aspartyl aminopeptidase
4	PF3D7_0932700	1.29169	1.38055	2.09281	3.23686	N/A	conserved Plasmodium protein, unknown function
4	PF3D7_0933200	2.11892	2.66279	5.49859	8.1513	N/A	calcyclin-binding protein, putative
4	PF3D7_0933500	3.549	3.93017	5.86708	9.57053	N/A	gamma-tubulin complex component, putative
4	PF3D7_0933600	7.50148	8.60267	14.7239	20.2116	QCR1	mitochondrial-processing peptidase subunit beta, putative
4	PF3D7_0934000	2.81029	3.19203	5.76022	6.68624	N/A	histidine--tRNA ligase, putative
4	PF3D7_0934700	17.4405	19.4261	35.8598	44.337	N/A	UBX domain-containing protein, putative
4	PF3D7_0936100	6.8104	7.04886	17.7296	23.2761	ETRAMP9	early transcribed membrane protein
4	PF3D7_0937200	2.2119	2.48632	3.093	8.73128	N/A	lysophospholipase, putative
4	PF3D7_1000600	0.671772	0.841976	2.12493	3.24097	RIF	rifin
4	PF3D7_1001200	3.70181	4.51967	6.9994	13.4572	ACBP2	acyl-CoA binding protein, isoform 2, ACBP2
4	PF3D7_1002800	1.73022	2.23443	3.39547	5.69475	N/A	DnaJ protein, putative
4	PF3D7_1003100	1.98432	2.38987	3.95402	5.37045	C4AP3	respiratory chain complex 4 associated protein 3
4	PF3D7_1003200	2.19076	2.73562	5.16768	7.46266	N/A	ribosome-binding factor A, putative
4	PF3D7_1003700	4.16904	4.51088	7.68288	11.6538	N/A	MKT1 domain-containing protein, putative
4	PF3D7_1004400	7.22002	8.0054	36.8742	43.2906	N/A	RNA-binding protein, putative
4	PF3D7_1004800	2.35561	2.77681	6.39348	7.57942	AAC2	ADP,ATP carrier protein 2
4	PF3D7_1004900	4.34557	5.21979	8.20164	12.9575	N/A	conserved protein, unknown function
4	PF3D7_1005500	10.0576	11.6321	27.665	39.8058	UPF1	regulator of nonsense transcripts 1, putative
4	PF3D7_1006300	1.11243	1.52534	3.66662	3.70185	N/A	conserved Plasmodium protein, unknown function
4	PF3D7_1006400	0.806393	1.07601	2.12217	2.86374	N/A	heptatricopeptide repeat-containing protein, putative
4	PF3D7_1006500	1.37572	2.15779	3.47248	4.40275	N/A	conserved Plasmodium protein, unknown function
4	PF3D7_1006600	7.26785	8.55883	17.6197	18.9734	PhLP3	phosducin-like protein 3, putative
4	PF3D7_1007700	14.0501	14.1526	33.704	48.822	AP2-I	AP2 domain transcription factor AP2-I
4	PF3D7_1008700	19.4991	22.0821	62.2029	97.5846	N/A	tubulin beta chain
4	PF3D7_1009500	2.61271	3.23696	6.50155	11.0449	N/A	metalloprotease, putative
4	PF3D7_1009600	2.07333	2.37099	6.20039	9.89757	PPM10	protein phosphatase PPM10, putative
4	PF3D7_1010800	2.11244	2.4695	4.12294	6.37587	N/A	50S ribosomal protein L22, mitochondrial, putative
4	PF3D7_1011000	2.51787	3.37309	5.58456	8.4421	ISP1	inner membrane complex sub-compartment protein 1
4	PF3D7_1011400	11.5985	11.7028	19.7406	24.9551	N/A	proteasome subunit beta type-5
4	PF3D7_1011600	1.57364	1.92205	4.79072	5.23094	N/A	heptatricopeptide repeat-containing protein, putative
4	PF3D7_1012400	34.8443	44.9758	183.507	202.207	HGPRT	hypoxanthine-guanine phosphoribosyltransferase
4	PF3D7_1014300	4.3046	5.07069	6.96672	11.9673	N/A	SPRY domain-containing protein, putative
4	PF3D7_1014700	2.63431	2.95124	11.3097	16.5648	PHB2	prohibitin 2, putative
4	PF3D7_1014800	0.97216	1.20454	1.83394	2.72387	N/A	EF hand domain-containing protein, putative
4	PF3D7_1015500	1.24211	1.33311	1.69206	3.11856	N/A	nucleotidyltransferase, putative
4	PF3D7_1015600	4.84197	5.14403	14.6553	20.9891	HSP60	heat shock protein 60
4	PF3D7_1015800	5.33204	6.14504	8.82799	12.5908	N/A	ribonucleoside-diphosphate reductase small chain, putative
4	PF3D7_1016900	35.3224	41.1109	142.294	221.769	ETRAMP10.3	early transcribed membrane protein 10.3
4	PF3D7_1017000	2.82683	3.30183	2.80426	5.47323	N/A	DNA polymerase delta catalytic subunit
4	PF3D7_1019700	6.89685	7.90505	12.1784	19.8789	N/A	conserved Plasmodium protein, unknown function
4	PF3D7_1021600	6.90741	7.54693	16.9883	20.3956	DPA	deoxyribose-phosphate aldolase, putative
4	PF3D7_1021900	11.3925	13.6484	28.3703	45.7698	N/A	PHAX domain-containing protein, putative
4	PF3D7_1022000	8.48439	8.98316	17.8527	17.9918	N/A	RNA-binding protein UIS12, putative
4	PF3D7_1022200	1.78683	2.35321	3.63196	5.56836	N/A	conserved Plasmodium membrane protein, unknown function
4	PF3D7_1022300	0.67287	1.05224	1.897	3.26024	ZIPCO	ZIP domain-containing protein, putative
4	PF3D7_1023100	0.445443	0.560377	1.20144	1.86237	N/A	dynein heavy chain, putative
4	PF3D7_1023300	1.18302	1.3038	2.2644	3.69662	N/A	conserved protein, unknown function
4	PF3D7_1023400	1.53476	1.5173	2.19724	3.87003	N/A	HORMA domain protein, putative
4	PF3D7_1023600	0.892408	1.19563	1.83622	2.48498	N/A	conserved protein, unknown function
4	PF3D7_1023700	0.58467	0.739289	1.66477	3.28735	N/A	conserved Plasmodium protein, unknown function
4	PF3D7_1024200	1.08926	2.5899	2.86474	4.80843	N/A	RNA-binding protein, putative
4	PF3D7_1024300	3.31152	4.21418	6.36525	9.38725	ATPTG10	ATP synthase-associated protein, putative
4	PF3D7_1024400	2.18394	2.85745	4.14689	6.2334	N/A	conserved Plasmodium protein, unknown function
4	PF3D7_1025300	1.7433	2.31089	4.14422	6.36789	N/A	conserved protein, unknown function
4	PF3D7_1025500	0.947918	1.24126	2.30959	3.11233	N/A	conserved Plasmodium protein, unknown function
4	PF3D7_1025600	8.53427	10.6068	16.0032	23.6054	COX17	cytochrome c oxidase copper chaperone, putative
4	PF3D7_1025700	4.5075	5.24606	7.50983	11.0415	N/A	conserved protein, unknown function
4	PF3D7_1026200	0.826799	1.22105	2.18449	3.15623	N/A	conserved protein, unknown function
4	PF3D7_1026300	1.60962	2.01805	4.18246	6.54198	N/A	conserved Plasmodium protein, unknown function
4	PF3D7_1027900	1.5941	1.86261	4.0357	4.22059	DHHC10	palmitoyltransferase DHHC10, putative
4	PF3D7_1028100	1.03223	1.57419	2.30247	2.6338	PPO	protoporphyrinogen oxidase
4	PF3D7_1029300	2.0136	2.49305	4.69618	7.2449	N/A	conserved protein, unknown function
4	PF3D7_1031000	4.69967	4.233	16.1487	23.9551	P25	ookinete surface protein P25
4	PF3D7_1031100	1.35203	2.02998	3.23812	3.48966	N/A	conserved Plasmodium protein, unknown function
4	PF3D7_1031600	9.83625	10.631	21.5637	24.0223	GEXP15	protein GEXP15
4	PF3D7_1031900	0.767803	1.11369	2.47275	3.37074	N/A	conserved Plasmodium protein, unknown function
4	PF3D7_1032200	1.71658	2.19632	2.98347	4.78125	N/A	conserved Plasmodium protein, unknown function
4	PF3D7_1032500	4.06897	4.33548	8.20862	9.83348	Der1-2	DER1-like protein, putative
4	PF3D7_1033200	15.8102	17.2369	66.6287	81.2679	ETRAMP10.2	early transcribed membrane protein 10.2
4	PF3D7_1033300	5.04387	5.36286	9.56613	11.05	N/A	conserved protein, unknown function
4	PF3D7_1033800	0.587606	0.927451	1.22955	1.61095	N/A	plasmepsin VII
4	PF3D7_1033900	6.18064	7.76366	11.7439	17.6826	N/A	ubiquitin-conjugating enzyme E2, putative
4	PF3D7_1034800	1.71802	2.05493	3.35338	4.18104	N/A	conserved protein, unknown function
4	PF3D7_1036700	1.82799	2.34859	4.9509	7.26422	PhLP2	phosducin-like protein 2, putative
4	PF3D7_1037100	2.46298	2.79045	8.51782	10.474	PyKII	pyruvate kinase 2
4	PF3D7_1037200	0.923436	1.11538	1.63187	2.3913	N/A	conserved Plasmodium protein, unknown function
4	PF3D7_1037800	1.19931	1.65054	3.01424	3.59427	N/A	dynein intermediate chain, putative
4	PF3D7_1038200	2.80527	3.83547	5.69166	5.61195	N/A	conserved Plasmodium protein, unknown function
4	PF3D7_1038400	0.308434	0.459534	4.33375	6.01963	Pf11-1	gametocyte-specific protein
4	PF3D7_1038500	0.780037	0.890454	1.90228	3.44506	N/A	Plasmodium exported protein, unknown function
4	PF3D7_1038600	1.75465	2.68227	6.76383	8.58623	N/A	Plasmodium exported protein, unknown function
4	PF3D7_1038700	3.09236	3.1301	5.02872	8.04305	N/A	Plasmodium exported protein, unknown function
4	PF3D7_1100400	1.33395	1.57868	13.49	17.9235	RIF	rifin
4	PF3D7_1100500	0.648701	0.777139	7.69291	10.0714	RIF	rifin
4	PF3D7_1100800	3.23294	4.13703	36.5654	58.4029	MC-2TM	Pfmc-2TM Maurer's cleft two transmembrane protein
4	PF3D7_1103500	0.489679	0.787282	2.45388	3.29436	N/A	CPW-WPC family protein
4	PF3D7_1103800	7.23513	7.95963	13.6893	22.3384	NOT1-G	CCR4-NOT transcription complex subunit NOT1-G, putative
4	PF3D7_1104300	3.62569	4.12148	7.37269	10.9201	N/A	conserved Plasmodium protein, unknown function
4	PF3D7_1104600	0.821772	1.17115	1.91518	2.22004	N/A	radial spoke head protein, putative
4	PF3D7_1105200	1.08749	1.6706	2.34816	3.12388	WDR8	WD repeat-containing protein WRAP73, putative
4	PF3D7_1106100	3.34789	3.90436	6.98567	8.59348	N/A	ribosomal protein S15, apicoplast, putative
4	PF3D7_1106200	0.433498	0.752247	0.945699	1.55933	N/A	conserved Plasmodium protein, unknown function
4	PF3D7_1106300	5.22881	5.45725	8.60207	13.2303	XRN1	5'-3' exoribonuclease 1, putative
4	PF3D7_1106500	5.23725	5.42184	11.9642	14.7348	N/A	conserved Plasmodium protein, unknown function
4	PF3D7_1106600	1.21661	1.55049	3.40144	5.50642	N/A	DEAD/DEAH box helicase, putative
4	PF3D7_1106900	4.54952	6.058	9.53048	11.3364	N/A	conserved Plasmodium protein, unknown function
4	PF3D7_1107000	4.3527	4.72649	8.28356	9.1214	LSM4	U6 snRNA-associated Sm-like protein LSm4, putative
4	PF3D7_1107200	5.8729	7.24669	12.1173	13.6534	N/A	conserved protein, unknown function
4	PF3D7_1107500	5.23734	6.0375	10.2333	11.6242	N/A	prefoldin, putative
4	PF3D7_1110500	4.83841	5.294	7.6278	12.3407	VPS35	vacuolar protein sorting-associated protein 35, putative
4	PF3D7_1110800	1.91774	2.00814	3.13424	5.32961	N/A	conserved Plasmodium protein, unknown function
4	PF3D7_1111100	5.41923	5.94459	9.68381	15.6903	RFC5	replication factor C subunit 5, putative
4	PF3D7_1111200	5.68828	7.09808	11.483	16.613	N/A	conserved protein, unknown function
4	PF3D7_1112200	1.32037	1.48883	2.86915	3.60696	COQ4	ubiquinone biosynthesis protein COQ4, putative
4	PF3D7_1112300	0.633052	0.865473	1.68988	2.12504	N/A	conserved Plasmodium protein, unknown function
4	PF3D7_1113900	1.79323	2.00329	3.21012	4.97174	MAPK2	mitogen-activated protein kinase 2
4	PF3D7_1115100	1.55883	1.54721	3.20814	3.68105	N/A	conserved protein, unknown function
4	PF3D7_1115700	18.0645	15.6221	42.4211	44.1826	FP2A	cysteine proteinase falcipain 2a
4	PF3D7_1116600	4.51751	5.20005	7.33037	10.8832	STT3	dolichyl-diphosphooligosaccharide--protein glycosyltransferase subunit STT3, putative
4	PF3D7_1117100	3.74371	4.02582	6.34396	11.2238	UCH54	ubiquitin carboxyl-terminal hydrolase UCH54
4	PF3D7_1117200	0.696994	1.2931	1.74148	1.9536	N/A	conserved Plasmodium protein, unknown function
4	PF3D7_1118000	3.58489	3.95094	7.89538	9.007	N/A	conserved Plasmodium protein, unknown function
4	PF3D7_1118200	9.17135	8.75216	24.9103	32.0115	N/A	heat shock protein 90, putative
4	PF3D7_1118800	1.85525	1.67324	3.77052	5.56591	ARC40	actin-related protein 2/3 complex subunit 1, putative
4	PF3D7_1118900	0.628114	1.00565	2.85054	4.15628	N/A	conserved protein, unknown function
4	PF3D7_1119000	4.7508	5.16603	7.73608	10.7953	N/A	acyl-CoA-binding protein, putative
4	PF3D7_1119100	2.89053	3.58362	9.94929	12.167	N/A	tRNA m(1)G methyltransferase, putative
4	PF3D7_1120600	2.15106	2.81509	5.36416	9.94449	N/A	DDRGK domain-containing protein, putative
4	PF3D7_1120700	2.02041	2.91125	5.35341	7.56686	N/A	conserved Plasmodium protein, unknown function
4	PF3D7_1120900	2.95813	2.92123	4.28192	6.50906	HSBP	heat shock factor-binding protein 1
4	PF3D7_1121800	1.71973	1.90316	2.60207	4.23058	N/A	peptidase M16, putative
4	PF3D7_1122600	1.21604	1.56196	2.41524	3.38521	N/A	conserved Plasmodium protein, unknown function
4	PF3D7_1122900	0.529627	0.758193	1.44772	2.39354	N/A	dynein heavy chain, putative
4	PF3D7_1123700	2.31264	2.75486	4.74391	8.75694	N/A	ribosomal protein L37, mitochondrial, putative
4	PF3D7_1124500	3.03852	3.60637	7.65516	8.65046	pdhA	pyruvate dehydrogenase E1 component subunit alpha
4	PF3D7_1124700	5.80638	7.87679	23.093	23.7337	MGE1	GrpE protein homolog, mitochondrial, putative
4	PF3D7_1125000	4.77542	6.31397	9.02271	11.3692	N/A	conserved protein, unknown function
4	PF3D7_1125100	2.1736	3.01598	4.21764	7.49347	ICAP2	ATP synthase F0 subunit b-like protein, putative
4	PF3D7_1125200	4.20815	5.38299	13.8356	14.0367	N/A	ubiquitin-like domain-containing protein, putative
4	PF3D7_1125300	3.09177	3.93469	17.193	22.1494	mtRNAP	DNA-directed RNA polymerase
4	PF3D7_1125400	12.9057	14.7918	25.0283	25.4063	TIM44	mitochondrial import inner membrane translocase subunit TIM44, putative
4	PF3D7_1125600	2.89224	2.72962	2.25249	4.6917	C4AP1	respiratory chain complex 4 associated protein 1
4	PF3D7_1126300	5.94793	7.65601	13.0707	14.2687	N/A	DnaJ protein, putative
4	PF3D7_1126400	7.26101	7.59789	16.956	17.8831	MED21	mediator of RNA polymerase II transcription subunit 21, putative
4	PF3D7_1126600	4.12992	4.65817	7.75727	10.3144	N/A	steryl ester hydrolase, putative
4	PF3D7_1126800	3.05104	3.95237	13.1865	17.7714	SR-MG	alternative splicing factor SR-MG, putative
4	PF3D7_1127400	0.953834	1.57678	3.13548	3.87731	N/A	conserved Plasmodium protein, unknown function
4	PF3D7_1127500	3.69325	4.20427	6.13156	9.67007	N/A	protein disulfide-isomerase, putative
4	PF3D7_1128100	11.4839	12.5116	25.7279	26.5513	N/A	prefoldin subunit 5, putative
4	PF3D7_1128300	1.03564	1.58961	3.01213	3.87789	PFK11	ATP-dependent 6-phosphofructokinase
4	PF3D7_1128400	6.82437	7.95698	12.9535	16.0279	FPPS/GGPPS	bifunctional farnesyl/geranylgeranyl diphosphate synthase
4	PF3D7_1128600	2.09612	2.25884	7.38478	12.3529	NOT2	CCR4-NOT transcription complex subunit 2, putative
4	PF3D7_1129500	2.42658	2.90389	4.92431	6.58294	N/A	A/G-specific adenine glycosylase, putative
4	PF3D7_1129800	1.87464	2.41671	5.19549	5.6487	N/A	conserved Plasmodium protein, unknown function
4	PF3D7_1129900	7.92941	8.80721	15.7048	16.4917	MFR5	major facilitator superfamily-related transporter, putative
4	PF3D7_1130700	2.61559	3.17128	4.95544	7.84497	SMC1	structural maintenance of chromosomes protein 1, putative
4	PF3D7_1130800	0.480668	0.688481	1.54829	2.42361	N/A	armadillo repeat protein PF16, putative
4	PF3D7_1130900	0.655939	0.834288	1.69468	2.46688	N/A	conserved Plasmodium protein, unknown function
4	PF3D7_1131000	1.57923	1.70428	3.05887	4.53353	N/A	RNA-binding protein s1, putative
4	PF3D7_1131100	4.3661	4.59419	9.22223	11.3235	SR1	serpentine receptor 1, putative
4	PF3D7_1131200	1.89719	2.65575	5.06467	6.49093	N/A	conserved Plasmodium protein, unknown function
4	PF3D7_1131300	0.474676	0.89826	1.05384	1.68868	N/A	conserved Plasmodium protein, unknown function
4	PF3D7_1131400	0.743384	1.14179	1.86863	2.68945	N/A	conserved Plasmodium protein, unknown function
4	PF3D7_1131500	1.83752	2.18028	4.2947	5.87605	N/A	conserved Plasmodium protein, unknown function
4	PF3D7_1131600	0.472401	0.664062	1.95912	2.53089	N/A	kelch domain-containing protein, putative
4	PF3D7_1132300	4.74897	5.40625	9.66341	14.7139	N/A	nucleic acid binding protein, putative
4	PF3D7_1132400	3.70743	4.88615	11.7291	14.5892	N/A	conserved Plasmodium membrane protein, unknown function
4	PF3D7_1132700	2.83852	2.95609	5.6157	7.37992	mRPL2	50S ribosomal protein L2, putative
4	PF3D7_1132800	18.0541	17.8475	25.569	38.6129	AQP	aquaglyceroporin
4	PF3D7_1132900	1.69093	2.14939	3.1595	4.48463	GCVH	glycine cleavage system H protein
4	PF3D7_1134000	20.0575	21.1078	67.0519	71.6973	HSP70-3	heat shock protein 70
4	PF3D7_1134400	1.5525	2.35967	3.30017	4.40916	N/A	WPP motif-containing protein, putative
4	PF3D7_1134500	5.45458	6.62774	10.6287	10.522	N/A	alpha/beta hydrolase, putative
4	PF3D7_1134600	3.23119	4.35921	14.4567	18.7286	N/A	zinc finger protein, putative
4	PF3D7_1135000	1.03711	1.41347	1.82122	2.98261	N/A	PQ-loop repeat-containing protein
4	PF3D7_1135500	0.951095	1.03142	1.75617	2.50095	N/A	RNA-binding protein, putative
4	PF3D7_1135600	0.699894	0.999482	1.87643	3.038	CAPD3	condensin-2 complex subunit D3, putative
4	PF3D7_1137400	2.95671	3.58808	6.91116	10.5748	N/A	UVB-resistance protein UVR8 homologue
4	PF3D7_1137600	0.603041	1.07263	1.64284	1.68211	N/A	conserved Plasmodium protein, unknown function
4	PF3D7_1137900	0.527642	0.767324	1.20996	1.57629	N/A	conserved Plasmodium protein, unknown function
4	PF3D7_1139500	0.366186	0.646429	1.23444	1.33619	N/A	AAA family ATPase, putative
4	PF3D7_1140100	5.6224	6.75722	13.61	15.933	N/A	V-type proton ATPase subunit F, putative
4	PF3D7_1140500	1.47301	1.73687	3.23038	5.17136	MyoK	myosin K, putative
4	PF3D7_1141100	0.913064	1.2058	3.47184	4.78576	N/A	conserved Plasmodium protein, unknown function
4	PF3D7_1141200	2.65862	3.06244	4.57313	7.85751	N/A	ATP synthase-associated protein, putative
4	PF3D7_1141500	0.437003	0.9598	1.54881	2.02666	N/A	conserved Plasmodium protein, unknown function
4	PF3D7_1141600	2.26768	2.41316	5.26096	7.50455	DPM1	dolichol-phosphate mannosyltransferase
4	PF3D7_1141700	4.02823	4.83145	9.27991	12.7125	N/A	OTU domain-containing protein, putative
4	PF3D7_1141900	0.744275	1.38959	1.84971	2.11798	IMC1b	inner membrane complex protein 1b, putative
4	PF3D7_1142000	0.944977	1.17498	1.76941	2.64279	N/A	heptatricopeptide repeat-containing protein, putative
4	PF3D7_1142800	3.32178	3.83849	7.87515	9.85755	ATPTG6	ATP synthase-associated protein, putative
4	PF3D7_1143000	1.6149	1.69566	3.85876	6.5486	N/A	alpha/beta hydrolase, putative
4	PF3D7_1143500	2.95316	3.86586	4.83258	7.97079	N/A	conserved Plasmodium protein, unknown function
4	PF3D7_1143600	2.57628	3.41318	7.52545	11.8347	N/A	conserved Plasmodium protein, unknown function
4	PF3D7_1143700	0.923668	1.4208	2.43508	3.31408	N/A	conserved Plasmodium protein, unknown function
4	PF3D7_1144100	6.18926	7.04588	12.6058	14.0378	N/A	mitochondrial large subunit ribosomal protein, putative
4	PF3D7_1144200	9.02545	10.9107	20.2131	21.3518	N/A	conserved Plasmodium protein, unknown function
4	PF3D7_1145500	1.47011	2.07389	3.18882	4.29492	ABCB3	ABC transporter B family member 3, putative
4	PF3D7_1145600	1.84175	2.29124	3.83413	5.60442	N/A	TMEM65 domain-containing protein, putative
4	PF3D7_1145700	1.0989	1.36074	2.45298	3.77848	N/A	bicoid-interacting protein BIN3, putative
4	PF3D7_1145900	2.05011	2.34676	5.23812	7.01977	N/A	conserved Plasmodium protein, unknown function
4	PF3D7_1146800	1.9202	2.54553	9.69127	14.988	N/A	conserved Plasmodium protein, unknown function
4	PF3D7_1147200	1.64895	1.70451	3.27855	4.95746	N/A	tubulin--tyrosine ligase, putative
4	PF3D7_1147300	7.64473	8.3974	11.5371	19.2194	N/A	conserved Plasmodium protein, unknown function
4	PF3D7_1147500	2.76389	2.85091	4.47654	6.00286	FTB	protein farnesyltransferase subunit beta
4	PF3D7_1147600	1.46425	2.05186	3.25615	5.18363	N/A	conserved Plasmodium protein, unknown function
4	PF3D7_1147700	4.01666	5.17771	7.38032	12.4834	N/A	ATP synthase subunit delta, mitochondrial, putative
4	PF3D7_1148000	3.13207	3.51261	4.108	7.24031	N/A	serine/threonine protein kinase, putative
4	PF3D7_1149000	4.35645	5.16747	16.1588	21.4868	Pf332	antigen 332, DBL-like protein
4	PF3D7_1149100	9.47335	9.94331	34.8069	40.8474	N/A	Plasmodium exported protein, unknown function
4	PF3D7_1149400	1.20119	1.73899	12.937	17.8843	N/A	Plasmodium exported protein, unknown function
4	PF3D7_1150400	0.342552	0.376247	0.344463	0.741218	VAR	erythrocyte membrane protein 1, PfEMP1
4	PF3D7_1201000	4.65808	5.49712	53.5806	77.4091	N/A	Plasmodium exported protein (PHISTb), unknown function
4	PF3D7_1202000	2.09627	2.69055	7.00661	8.3486	PSH2	ATP-dependent DNA/RNA helicase PSH2
4	PF3D7_1202100	3.71369	5.23597	11.1701	12.6251	SRAP1	SRAP domain-containing protein, putative
4	PF3D7_1202300	0.928447	1.39881	1.9713	2.72824	N/A	dynein heavy chain, putative
4	PF3D7_1204400	1.60372	1.92816	3.74873	4.95768	G37	sexual stage-specific protein G37, putative
4	PF3D7_1204700	2.12486	2.36265	3.45308	5.26338	N/A	conserved protein, unknown function
4	PF3D7_1205100	4.44918	5.04653	9.22816	10.4733	SEPSECS	O-phosphoseryl-tRNA(Sec) selenium transferase, putative
4	PF3D7_1205600	5.83258	6.38511	13.8976	19.467	N/A	tetratricopeptide repeat protein, putative
4	PF3D7_1206500	2.99663	4.26129	11.4611	16.4268	N/A	Tat binding protein 1(TBP-1)-interacting protein, putative
4	PF3D7_1206800	5.21545	6.269	9.88275	12.1623	N/A	conserved Plasmodium protein, unknown function
4	PF3D7_1207200	0.763632	1.18214	1.4943	2.43512	N/A	zinc finger protein, putative
4	PF3D7_1207300	0.687331	1.10689	2.85563	5.00024	LIMP	LIMP protein, putative
4	PF3D7_1207700	1.3576	1.8877	3.22071	4.96473	N/A	41-3 protein
4	PF3D7_1207900	1.49463	1.57159	2.96726	3.87936	N/A	conserved Plasmodium protein, unknown function
4	PF3D7_1208300	2.83563	3.50499	5.88593	9.95227	mACP	acyl carrier protein, mitochondrial
4	PF3D7_1208500	0.712533	0.969722	1.86693	2.85193	N/A	conserved Plasmodium protein, unknown function
4	PF3D7_1208600	2.89719	3.7078	13.3943	16.6989	TIM10	mitochondrial import inner membrane translocase subunit TIM10, putative
4	PF3D7_1208700	1.922	2.77625	4.72273	6.68314	N/A	conserved protein, unknown function
4	PF3D7_1209700	1.24269	1.44744	2.73631	4.33561	N/A	conserved protein, unknown function
4	PF3D7_1210000	2.97864	3.69473	6.14256	9.01447	RPL1	50S ribosomal protein L1, apicoplast, putative
4	PF3D7_1210200	0.641736	1.15394	3.21071	5.0368	N/A	zinc finger protein, putative
4	PF3D7_1210300	4.35151	4.39363	7.29534	10.3525	N/A	conserved Plasmodium protein, unknown function
4	PF3D7_1210900	1.29281	1.32768	1.91725	2.96901	PIGM	GPI mannosyltransferase 1
4	PF3D7_1211100	2.92598	2.58468	3.80041	5.96707	N/A	HSP20-like chaperone, putative
4	PF3D7_1211600	7.13808	8.76315	15.5313	17.6572	LSD1	lysine-specific histone demethylase 1, putative
4	PF3D7_1212000	3.394	4.19293	7.54954	9.14638	TPx(Gl)	glutathione peroxidase-like thioredoxin peroxidase
4	PF3D7_1212100	4.2057	5.10002	8.18062	10.7837	PPP1	peripheral plastid protein 1, putative
4	PF3D7_1212200	0.610034	0.955966	1.11663	2.41572	N/A	conserved protein, unknown function
4	PF3D7_1212400	0.8929	1.60001	1.89917	3.1153	N/A	tetratricopeptide repeat protein, putative
4	PF3D7_1213200	1.60179	2.5171	4.0296	5.68318	MED18	mediator of RNA polymerase II transcription subunit 18, putative
4	PF3D7_1213600	1.8531	2.7306	4.9027	8.29826	DLC8	dynein light chain 1, putative
4	PF3D7_1214500	1.27687	1.89227	3.4318	3.74528	N/A	conserved Plasmodium protein, unknown function
4	PF3D7_1214600	3.16212	3.57063	6.28827	7.23281	N/A	adrenodoxin-type ferredoxin, putative
4	PF3D7_1214700	1.99298	2.86485	4.77247	5.64831	N/A	conserved protein, unknown function
4	PF3D7_1215000	4.0645	5.14811	8.27912	13.8538	Trx-Px2	thioredoxin peroxidase 2
4	PF3D7_1215100	5.62219	6.33239	16.0702	20.9578	N/A	SUN domain-containing protein, putative
4	PF3D7_1215300	2.79772	2.99003	10.3624	12.7969	CPN10	10 kDa chaperonin
4	PF3D7_1215400	5.51346	6.00037	9.03761	15.0471	N/A	conserved Plasmodium protein, unknown function
4	PF3D7_1215600	4.45287	4.85581	7.71575	11.9792	N/A	conserved protein, unknown function
4	PF3D7_1216000	5.93431	6.76909	13.8348	15.6429	N/A	serine--tRNA ligase, putative
4	PF3D7_1216200	13.6799	13.885	28.6449	29.5495	N/A	glycerol-3-phosphate dehydrogenase [NAD(+)], putative
4	PF3D7_1216500	16.5437	19.8468	114.996	160.54	MDV1	male development gene 1
4	PF3D7_1216700	2.9122	2.66231	4.59946	6.61662	PLP2	perforin-like protein 2
4	PF3D7_1217900	4.74362	6.23927	9.60561	15.4798	N/A	PPPDE peptidase domain-containing protein, putative
4	PF3D7_1218700	0.990642	1.4586	2.47347	3.07203	N/A	conserved Plasmodium protein, unknown function
4	PF3D7_1218800	1.04596	1.57197	4.501	6.35111	PSOP17	secreted ookinete protein, putative
4	PF3D7_1218900	1.95946	2.62731	7.33631	9.83386	N/A	WD repeat-containing protein, putative
4	PF3D7_1219900	2.30103	3.04146	7.56252	10.8542	N/A	ribulose-phosphate 3-epimerase, putative
4	PF3D7_1220700	0.260311	0.628889	0.609479	0.725517	N/A	conserved Plasmodium protein, unknown function
4	PF3D7_1221100	0.719825	1.23465	2.62748	4.13301	N/A	conserved Plasmodium protein, unknown function
4	PF3D7_1221200	4.05886	5.50685	9.8152	11.0769	N/A	conserved Plasmodium protein, unknown function
4	PF3D7_1221400	1.69321	1.82407	3.44678	6.3177	IMC1h	inner membrane complex protein 1h, putative
4	PF3D7_1221500	0.812532	1.14793	1.89923	3.12261	N/A	heptatricopeptide repeat-containing protein, putative
4	PF3D7_1221700	1.92743	2.77278	6.22272	8.63969	N/A	FbpA domain protein, putative
4	PF3D7_1222300	29.0528	34.4366	141.498	164.639	GRP94	endoplasmin, putative
4	PF3D7_1222400	3.62716	4.25237	8.31664	12.9646	ApiAP2	AP2 domain transcription factor
4	PF3D7_1222800	0.446791	0.823829	1.44292	2.45172	N/A	conserved Plasmodium protein, unknown function
4	PF3D7_1222900	1.00245	1.02084	2.13405	3.44569	N/A	conserved Plasmodium protein, unknown function
4	PF3D7_1223900	1.82319	2.26658	3.83645	5.8173	N/A	50S ribosomal protein L24, putative
4	PF3D7_1224600	4.04809	4.59079	11.5529	11.9097	CCHL	cytochrome c heme lyase, putative
4	PF3D7_1225000	0.494513	0.684106	1.56734	2.13174	N/A	conserved Plasmodium protein, unknown function
4	PF3D7_1225100	1.05896	1.43527	3.00229	4.16442	api-IRS	isoleucine--tRNA ligase, putative
4	PF3D7_1225900	1.86084	2.31436	2.71647	5.3111	N/A	conserved Plasmodium protein, unknown function
4	PF3D7_1226000	0.996883	1.18037	1.80176	2.44476	N/A	conserved protein, unknown function
4	PF3D7_1226500	1.32111	1.76087	3.45383	4.59564	N/A	heptatricopeptide repeat and RAP domain-containing protein, putative
4	PF3D7_1227100	5.39783	5.97478	12.5728	13.6734	DH60	DNA helicase 60
4	PF3D7_1228800	15.5557	17.5658	27.0454	37.5804	N/A	WD repeat-containing protein, putative
4	PF3D7_1229900	3.02202	3.41622	5.17645	7.59657	N/A	conserved Plasmodium protein, unknown function
4	PF3D7_1230000	4.80382	5.27918	9.52009	11.8153	N/A	TBC domain-containing protein, putative
4	PF3D7_1230100	2.71462	2.29588	5.6	7.04741	TLAP1	thioredoxin-like associated protein 1, putative
4	PF3D7_1230600	3.55747	3.89041	9.01836	9.59279	NSUN4	RNA cytosine C(5)-methyltransferase, putative
4	PF3D7_1232000	1.20444	1.43342	2.8472	4.27655	aFRS	phenylalanine--tRNA ligase
4	PF3D7_1232100	7.87281	8.06732	11.5839	18.4782	CPN60	60 kDa chaperonin
4	PF3D7_1232200	2.04929	2.26716	3.55693	5.79731	LPD1	dihydrolipoyl dehydrogenase, mitochondrial
4	PF3D7_1232900	1.46848	1.69876	3.99494	5.42947	N/A	nucleotidyltransferase, putative
4	PF3D7_1233200	2.76388	3.49779	14.6976	21.6474	N/A	conserved Plasmodium protein, unknown function
4	PF3D7_1233300	1.86973	2.37947	4.22631	7.12136	PPR2	pentatricopeptide repeat domain-containing protein 2, putative
4	PF3D7_1234000	3.17216	3.95786	6.72407	8.01201	N/A	conserved Plasmodium protein, unknown function
4	PF3D7_1234400	0.868082	1.32718	1.80076	2.0192	MiGS	microgamete surface protein MiGS, putative
4	PF3D7_1234700	1.46765	1.91071	5.11869	6.92763	ULG8	upregulated in late gametocytes ULG8
4	PF3D7_1235600	9.23741	10.2776	13.9153	22.2035	SHMT	serine hydroxymethyltransferase
4	PF3D7_1235700	4.35159	4.90659	7.82515	12.1974	N/A	ATP synthase subunit beta, mitochondrial
4	PF3D7_1235800	0.754928	1.02581	1.69113	2.10248	N/A	peptidase, putative
4	PF3D7_1236200	25.4276	29.0544	68.3581	116.161	N/A	conserved Plasmodium protein, unknown function
4	PF3D7_1236300	3.05865	3.73345	6.36773	9.49461	N/A	conserved protein, unknown function
4	PF3D7_1237000	3.07473	3.70925	7.49041	10.1781	UBA2	SUMO-activating enzyme subunit 2
4	PF3D7_1238100	13.2269	13.7261	32.2871	37.6048	N/A	calcyclin binding protein, putative
4	PF3D7_1238700	2.49839	3.19722	5.14949	8.02834	N/A	BTB/POZ domain-containing protein, putative
4	PF3D7_1239200	6.00219	7.83519	9.16749	16.7942	ApiAP2	AP2 domain transcription factor, putative
4	PF3D7_1239400	1.40494	1.91394	5.29098	9.12067	N/A	conserved protein, unknown function
4	PF3D7_1239500	2.44142	2.72003	2.38748	4.60807	GyrB	DNA gyrase subunit B
4	PF3D7_1239600	1.8736	2.00539	3.24239	5.14174	ThzK	hydroxyethylthiazole kinase
4	PF3D7_1239700	7.014	7.64791	10.615	16.6485	FTSH1	ATP-dependent zinc metalloprotease FTSH 1
4	PF3D7_1239800	4.34488	5.24804	6.82958	12.8717	N/A	conserved Plasmodium protein, unknown function
4	PF3D7_1240300	3.74902	4.13824	5.94472	8.95646	VAR	erythrocyte membrane protein 1, PfEMP1
4	PF3D7_1240900	2.73849	3.22648	3.79592	7.52036	VAR	erythrocyte membrane protein 1, PfEMP1
4	PF3D7_1241300	0.941116	1.03686	1.88117	3.26131	N/A	ribosome-binding factor A, putative
4	PF3D7_1241400	1.27495	1.52383	4.30116	7.11052	N/A	RNA-binding protein, putative
4	PF3D7_1241500	2.04323	2.26157	5.62761	8.56768	N/A	conserved Plasmodium protein, unknown function
4	PF3D7_1242200	9.32712	10.5215	17.4597	18.7304	TGT	queuine tRNA-ribosyltransferase, putative
4	PF3D7_1242300	1.2651	1.34542	2.39405	3.22054	N/A	conserved Plasmodium membrane protein, unknown function
4	PF3D7_1242400	1.08919	1.70188	3.66908	5.77968	N/A	GAS8-like protein, putative
4	PF3D7_1245000	0.655673	1.1796	3.22805	4.65872	N/A	5-formyltetrahydrofolate cyclo-ligase, putative
4	PF3D7_1245200	0.393015	0.565715	0.679224	1.50878	N/A	conserved Plasmodium membrane protein, unknown function
4	PF3D7_1245300	1.25856	1.82207	3.40843	4.26045	UBC12	NEDD8-conjugating enzyme UBC12, putative
4	PF3D7_1245400	3.08927	3.8744	5.50556	10.336	N/A	50S ribosomal protein L3, mitochondrial, putative
4	PF3D7_1245600	0.542704	0.954065	1.66324	2.38523	N/A	kinesin-15, putative
4	PF3D7_1246100	1.74311	2.12526	3.22799	5.81549	ALAS	delta-aminolevulinic acid synthetase
4	PF3D7_1246500	2.52678	3.27351	6.8069	8.81109	N/A	methyltransferase, putative
4	PF3D7_1246700	2.31646	2.94044	5.08964	7.36121	N/A	conserved Plasmodium protein, unknown function
4	PF3D7_1246800	6.48803	7.1047	15.3699	18.4607	SRPRB	signal recognition particle receptor subunit beta, putative
4	PF3D7_1246900	1.4832	2.04466	2.97294	4.80673	PKB	RAC-beta serine/threonine protein kinase
4	PF3D7_1247000	1.82387	2.79411	4.20682	4.98202	FBXO9	F-box only protein 9 homolog, putative
4	PF3D7_1247400	4.00402	4.62552	11.5685	14.6544	FKBP35	peptidyl-prolyl cis-trans isomerase FKBP35
4	PF3D7_1248400	2.32155	3.26816	9.40583	13.8089	N/A	conserved Plasmodium protein, unknown function
4	PF3D7_1249700	0.387709	0.568994	1.28569	1.88145	N/A	conserved Plasmodium protein, unknown function
4	PF3D7_1250300	8.30262	8.55494	15.4947	23.6551	VPS26	vacuolar protein sorting-associated protein 26, putative
4	PF3D7_1250400	2.01873	3.13619	4.90161	7.06844	N/A	conserved Plasmodium protein, unknown function
4	PF3D7_1250500	4.74106	5.20203	11.8536	12.915	N/A	AP-3 complex subunit sigma, putative
4	PF3D7_1250800	10.5907	12.3645	20.2601	23.5191	N/A	DNA repair protein rhp16, putative
4	PF3D7_1251700	3.22151	3.76383	6.07816	8.91042	aTrpRS	tryptophan--tRNA ligase
4	PF3D7_1300300	0.330364	0.468578	0.468075	1.02121	VAR	erythrocyte membrane protein 1, PfEMP1
4	PF3D7_1302100	137.616	164.587	268.492	456.638	G27/25	gamete antigen 27/25
4	PF3D7_1302900	2.06231	2.54905	4.25761	5.86693	N/A	conserved protein, unknown function
4	PF3D7_1303000	4.34931	4.58382	11.4898	15.0155	ATPTG13	ATP synthase-associated protein, putative
4	PF3D7_1303100	2.78063	3.49949	7.39961	9.12587	N/A	methyltransferase, putative
4	PF3D7_1303300	1.475	1.92504	4.26355	4.63375	N/A	conserved Plasmodium protein, unknown function
4	PF3D7_1303800	3.19987	3.73602	5.48495	8.07396	N/A	conserved Plasmodium protein, unknown function
4	PF3D7_1304500	5.32433	6.04309	15.8244	21.7571	N/A	small heat shock protein, putative
4	PF3D7_1304600	1.25766	1.57503	2.72124	4.1961	N/A	conserved Plasmodium protein, unknown function
4	PF3D7_1305500	1.12762	1.17822	1.77721	2.50514	MKP1	mitogen-activated protein kinase phosphatase 1, putative
4	PF3D7_1305600	2.79234	2.95493	3.81011	6.18814	S2P	site-2 protease S2P, putative
4	PF3D7_1305900	3.53506	3.74506	8.42387	11.6321	N/A	conserved Plasmodium protein, unknown function
4	PF3D7_1306300	0.711	0.917641	1.55617	2.59723	N/A	SAM dependent methyltransferase, putative
4	PF3D7_1306500	0.827382	1.18259	3.89334	6.13094	N/A	MORN repeat protein, putative
4	PF3D7_1306600	4.93697	5.01273	9.96583	10.7884	N/A	V-type proton ATPase subunit H, putative
4	PF3D7_1306700	1.43579	1.57885	2.35607	3.71635	N/A	conserved Plasmodium protein, unknown function
4	PF3D7_1307300	3.51407	4.29944	7.65066	10.4058	DBP6	ATP-dependent RNA helicase DBP6, putative
4	PF3D7_1308500	3.23208	3.38829	5.26104	8.46275	N/A	conserved Plasmodium protein, unknown function
4	PF3D7_1308600	0.468873	0.783571	1.1362	1.49251	N/A	conserved Plasmodium protein, unknown function
4	PF3D7_1309800	2.24806	2.71596	4.90712	5.4142	N/A	homeobox domain-containing protein, putative
4	PF3D7_1310000	1.14477	2.004	3.31777	4.97272	OSCP	ATP synthase subunit O, mitochondrial, putative
4	PF3D7_1310100	0.739651	0.94297	1.67104	3.09929	N/A	conserved Plasmodium protein, unknown function
4	PF3D7_1311200	4.02913	4.41626	8.65071	11.1582	N/A	transducin beta-like protein TBL1, putative
4	PF3D7_1312400	1.05828	1.36956	1.56379	2.97464	IF2a	translation initiation factor IF-2, putative
4	PF3D7_1312700	2.47963	2.63973	6.48089	11.1549	N/A	conserved Plasmodium protein, unknown function
4	PF3D7_1313000	2.63249	3.89084	5.69769	6.77041	NEDD8	ubiquitin-like protein Nedd8
4	PF3D7_1313200	0.499298	0.695414	1.24585	2.40712	MTFMT	methionyl-tRNA formyltransferase, putative
4	PF3D7_1313400	3.92765	4.17259	5.43222	9.26767	N/A	DEAD box helicase, putative
4	PF3D7_1313700	2.71415	2.50349	3.79262	5.53479	N/A	Maf-like protein, putative
4	PF3D7_1313900	2.66213	3.23921	5.77839	7.36721	N/A	ankyrin-repeat protein, putative
4	PF3D7_1314000	0.82548	0.959876	1.41627	2.09215	N/A	conserved protein, unknown function
4	PF3D7_1314300	2.40475	2.7614	5.31169	7.38412	N/A	MACRO domain-containing protein, putative
4	PF3D7_1314400	2.74484	3.57596	7.47231	11.3009	N/A	conserved protein, unknown function
4	PF3D7_1314500	3.9769	4.71701	9.23973	9.97047	N/A	transmembrane emp24 domain-containing protein, putative
4	PF3D7_1314700	4.48786	5.6552	9.33037	14.8621	N/A	pinin/SDK/MemA domain-containing protein, putative
4	PF3D7_1315500	6.56758	7.33831	12.4193	13.3374	N/A	conserved protein, unknown function
4	PF3D7_1315700	7.65779	8.72409	16.8513	16.7099	GCD14	tRNA (adenine(58)-N(1))-methyltransferase catalytic subunit TRM61, putative
4	PF3D7_1316000	1.25453	1.52098	4.58591	6.5621	N/A	protein kinase, putative
4	PF3D7_1316700	0.661386	0.879331	1.73738	2.01327	N/A	conserved protein, unknown function
4	PF3D7_1317200	2.49187	3.07871	20.1208	24.3593	ApiAP2	AP2 domain transcription factor AP2-FG, putative
4	PF3D7_1317400	3.35519	3.84958	17.3727	17.4418	N/A	zinc finger protein, putative
4	PF3D7_1317600	1.63345	1.95861	3.45632	4.66286	N/A	conserved Plasmodium protein, unknown function
4	PF3D7_1318100	2.16331	2.28211	4.64407	7.93915	FD	ferredoxin
4	PF3D7_1318300	2.68296	3.01277	10.4379	12.2106	N/A	conserved Plasmodium protein, unknown function
4	PF3D7_1318600	0.976193	1.24957	2.05841	3.60861	N/A	thioredoxin, putative
4	PF3D7_1319000	1.57886	1.94665	5.08155	8.52395	N/A	conserved Plasmodium protein, unknown function
4	PF3D7_1319600	2.0379	2.74685	5.88965	8.98293	N/A	ACDC domain-containing protein, putative
4	PF3D7_1319700	1.42469	1.41392	2.90907	4.55881	N/A	protein phosphatase PP2A regulatory subunit A, putative
4	PF3D7_1319800	2.11266	3.10425	21.6816	34.2171	Pfg17	conserved Plasmodium protein, unknown function
4	PF3D7_1320300	2.28408	2.63609	6.04397	7.98739	N/A	conserved protein, unknown function
4	PF3D7_1320400	2.83741	3.66705	6.90806	9.03251	SPB	type I signal peptidase
4	PF3D7_1320500	2.21638	2.96703	8.00843	9.9802	SNAP23	SNARE protein, putative
4	PF3D7_1320800	3.11403	3.20902	4.94115	8.02304	N/A	dihydrolipoyllysine-residue succinyltransferase component of 2-oxoglutarate dehydrogenase complex
4	PF3D7_1321600	0.986216	1.44318	2.03434	2.2892	PDEgamma	cGMP-specific 3',5'-cyclic phosphodiesterase gamma, putative
4	PF3D7_1322200	4.63236	5.22329	7.82427	11.6732	N/A	TOG domain-containing protein, putative
4	PF3D7_1322300	2.39634	2.87245	4.83006	7.38478	N/A	BRCT domain-containing protein, putative
4	PF3D7_1322400	1.33818	2.01809	5.32718	5.77519	N/A	conserved Plasmodium protein, unknown function
4	PF3D7_1322700	1.08534	1.92141	4.03978	4.96799	N/A	conserved Plasmodium protein, unknown function
4	PF3D7_1322800	0.909103	1.42531	2.66735	4.22077	C2AP2	respiratory chain complex 2 associated protein 2
4	PF3D7_1323300	1.93157	2.38851	3.40499	5.44083	N/A	N-acetyltransferase, GNAT family, putative
4	PF3D7_1323600	2.84691	3.2732	5.03186	7.56417	N/A	conserved protein, unknown function
4	PF3D7_1324000	8.69122	9.89081	17.751	18.2758	N/A	conserved Plasmodium protein, unknown function
4	PF3D7_1324600	1.2705	1.55465	3.24963	5.03483	N/A	conserved Plasmodium protein, unknown function
4	PF3D7_1325200	1.98812	2.48158	5.28774	7.10194	N/A	lactate dehydrogenase, putative
4	PF3D7_1325700	0.953498	1.00245	1.5441	2.4078	N/A	conserved Plasmodium protein, unknown function
4	PF3D7_1325800	1.38129	1.96698	7.59369	11.2517	N/A	conserved Plasmodium protein, unknown function
4	PF3D7_1326100	2.72141	3.1376	7.62305	8.11067	N/A	WD repeat-containing protein, putative
4	PF3D7_1326500	1.89441	2.33853	3.91724	6.11606	N/A	conserved Plasmodium protein, unknown function
4	PF3D7_1329100	8.20662	8.86917	20.9836	25.5003	MyoF	myosin F, putative
4	PF3D7_1329900	0.756084	1.2362	2.12899	3.45753	N/A	conserved Plasmodium protein, unknown function
4	PF3D7_1330500	5.39882	6.15845	9.25672	15.3803	N/A	CTLH domain-containing protein, putative
4	PF3D7_1330600	4.27054	4.39429	7.03796	10.1839	N/A	elongation factor Tu, putative
4	PF3D7_1330700	1.40989	1.95336	2.71786	3.39638	N/A	GPI transamidase subunit PIG-U, putative
4	PF3D7_1333100	0.765401	1.30722	2.06691	2.92042	N/A	conserved Plasmodium protein, unknown function
4	PF3D7_1333200	3.52357	3.8397	5.6525	7.85913	UBA1	ubiquitin-activating enzyme
4	PF3D7_1334200	17.2107	17.9203	42.4049	42.2278	N/A	chaperone binding protein, putative
4	PF3D7_1334300	3.2507	3.64608	7.09902	10.9333	MSRP5	MSP7-like protein
4	PF3D7_1334400	1.18279	2.18919	2.73204	2.9024	MSRP4	MSP7-like protein
4	PF3D7_1337000	0.996811	1.52266	3.34912	5.26196	OCT1	mitochondrial intermediate peptidase, putative
4	PF3D7_1337100	0.91744	1.16215	3.77005	4.61991	PK6	protein kinase 6
4	PF3D7_1337200	3.52855	3.65856	6.75978	9.23022	DXS	1-deoxy-D-xylulose 5-phosphate synthase
4	PF3D7_1338100	12.7878	13.4616	25.3243	27.2916	RPN3	26S proteasome regulatory subunit RPN3, putative
4	PF3D7_1338400	2.11941	2.88209	4.84434	5.95202	N/A	SprT-like domain-containing protein, putative
4	PF3D7_1338700	6.66289	6.88872	5.82901	10.6468	N/A	conserved protein, unknown function
4	PF3D7_1338800	0.914642	1.60018	4.05894	5.75846	N/A	CPW-WPC family protein
4	PF3D7_1339500	0.876092	1.12071	1.43967	2.72774	N/A	ribosomal protein L49, mitochondrial, putative
4	PF3D7_1339900	1.48248	1.97208	2.34115	4.24941	ABCB5	ABC transporter B family member 5, putative
4	PF3D7_1340700	2.93698	3.51364	5.45231	7.7082	RAB11b	ras-related protein Rab-11B
4	PF3D7_1341600	1.43922	1.46356	2.03603	3.20003	GPI10	GPI mannosyltransferase 3
4	PF3D7_1341900	5.28383	6.05233	15	16.8931	N/A	V-type proton ATPase subunit D, putative
4	PF3D7_1342200	0.343102	0.674988	0.916076	1.61068	N/A	conserved Plasmodium membrane protein, unknown function
4	PF3D7_1342800	5.19071	5.43235	17.386	17.8439	PEPCK	phosphoenolpyruvate carboxykinase
4	PF3D7_1343300	7.22878	8.26441	14.8725	22.425	N/A	CDT1-like protein, putative
4	PF3D7_1344400	1.04112	1.41352	3.32142	4.0292	N/A	conserved Plasmodium protein, unknown function
4	PF3D7_1345000	1.15302	1.4753	2.87182	3.62256	N/A	RING zinc finger protein, putative
4	PF3D7_1345200	2.91293	3.22358	4.65696	7.38404	ROM6	rhomboid protease ROM6, putative
4	PF3D7_1345300	3.38655	4.06393	5.21013	8.58714	ApiCOX16	cytochrome c oxidase subunit ApiCOX16, putative
4	PF3D7_1345400	5.3579	6.7173	9.32538	14.4609	N/A	conserved Plasmodium protein, unknown function
4	PF3D7_1345500	1.43543	1.68127	2.41454	3.50162	UBC	ubiquitin-conjugating enzyme E2
4	PF3D7_1345600	11.4149	10.6594	14.3913	23.9868	N/A	inner membrane complex protein
4	PF3D7_1345700	5.97791	7.06737	12.6894	15.1049	IDH	isocitrate dehydrogenase [NADP], mitochondrial
4	PF3D7_1345800	5.98406	6.56771	11.2743	11.5378	N/A	conserved Plasmodium protein, unknown function
4	PF3D7_1346000	1.51711	1.99839	3.093	3.97027	N/A	dynactin subunit 2, putative
4	PF3D7_1346400	20.0867	22.5424	38.5168	38.5056	N/A	VPS13 domain-containing protein, putative
4	PF3D7_1346700	3.4299	4.03132	23.6672	37.9662	P48/45	6-cysteine protein
4	PF3D7_1346800	1.05891	1.37807	2.60366	4.19152	P47	6-cysteine protein P47
4	PF3D7_1347000	0.862195	1.28489	1.76254	2.15748	WDR92	WD repeat-containing protein 92, putative
4	PF3D7_1347300	1.95986	3.09028	4.06396	4.57742	N/A	conserved Plasmodium membrane protein, unknown function
4	PF3D7_1347400	2.81422	3.64408	6.1875	6.99562	N/A	conserved Plasmodium protein, unknown function
4	PF3D7_1347600	1.14399	1.4567	2.59599	4.15358	N/A	conserved protein, unknown function
4	PF3D7_1347900	1.05088	0.985663	1.11938	2.07088	N/A	conserved Plasmodium protein, unknown function
4	PF3D7_1348400	2.05759	2.77537	6.88406	11.2198	N/A	conserved Plasmodium membrane protein, unknown function
4	PF3D7_1348500	3.79306	3.74233	5.19104	7.71807	N/A	TBC domain protein, putative
4	PF3D7_1348700	0.859054	1.30704	1.8306	2.243	WDR16	WD repeat-containing protein 16, putative
4	PF3D7_1348800	0.887732	1.05023	1.58463	2.37052	N/A	E1-E2 ATPase, putative
4	PF3D7_1348900	5.19407	4.89137	9.90656	12.8226	N/A	conserved Plasmodium protein, unknown function
4	PF3D7_1349000	0.453343	0.695737	1.50205	1.72563	N/A	conserved Plasmodium protein, unknown function
4	PF3D7_1349600	2.99368	3.53178	5.66264	7.90923	N/A	conserved Plasmodium protein, unknown function
4	PF3D7_1349900	2.00992	2.31966	3.83713	6.50529	N/A	conserved Plasmodium protein, unknown function
4	PF3D7_1350000	1.02601	1.9055	3.41178	3.61964	N/A	conserved Plasmodium protein, unknown function
4	PF3D7_1350700	1.60592	1.96226	2.88766	4.57835	N/A	N6-adenine-specific methylase, putative
4	PF3D7_1350800	1.76301	2.23124	3.74316	5.363	N/A	conserved Plasmodium protein, unknown function
4	PF3D7_1350900	3.20912	3.68724	11.9564	13.5068	ApiAP2	AP2 domain transcription factor AP2-O4, putative
4	PF3D7_1352000	2.3418	2.8967	5.08136	6.06005	N/A	GTP-binding protein, putative
4	PF3D7_1352600	0.492269	0.986753	1.42238	1.98813	N/A	protein kinase, putative
4	PF3D7_1353700	1.72994	1.66036	8.73076	10.3223	ROMO1	reactive oxygen species modulator 1, putative
4	PF3D7_1353800	8.81723	9.135	17.5994	19.774	N/A	proteasome subunit alpha type-4, putative
4	PF3D7_1353900	11.3123	12.53	21.8123	23.9958	N/A	proteasome subunit alpha type-7, putative
4	PF3D7_1354800	3.28706	3.49701	5.8835	7.95302	MCA1	metacaspase-1
4	PF3D7_1355600	1.75588	2.42807	5.08619	8.23942	PIP1	PhIL1 interacting protein PIP1
4	PF3D7_1356200	4.23257	4.94846	12.5174	14.5246	TIM23	mitochondrial import inner membrane translocase subunit TIM23, putative
4	PF3D7_1356600	2.12764	2.14996	3.40371	4.56865	N/A	regulator of chromosome condensation, putative
4	PF3D7_1358600	4.48343	5.24224	7.23095	10.846	N/A	zinc finger protein, putative
4	PF3D7_1359200	3.26811	3.85502	7.5016	10.5928	HMGB4	high mobility group protein B4, putative
4	PF3D7_1359600	5.4303	6.24795	7.07181	12.9877	N/A	conserved Plasmodium protein, unknown function
4	PF3D7_1360000	4.14928	5.38391	10.9086	13.4554	N/A	ATP synthase-associated protein, putative
4	PF3D7_1360200	9.0518	10.0399	18.1862	19.3199	EMC3	ER membrane protein complex subunit 3, putative
4	PF3D7_1360400	8.09567	10.8095	16.6327	20.1861	N/A	conserved Plasmodium protein, unknown function
4	PF3D7_1360500	0.835219	1.10945	3.10659	4.30518	GCbeta	guanylyl cyclase beta
4	PF3D7_1360900	6.33578	6.9263	9.88916	15.1911	N/A	RNA-binding protein, putative
4	PF3D7_1361300	0.852082	1.13703	1.9995	2.74243	N/A	conserved Plasmodium protein, unknown function
4	PF3D7_1361600	5.99552	4.54949	6.70942	10.1638	YfhJ	Fe-S assembly protein IscX, putative
4	PF3D7_1362600	2.35653	3.0902	7.83156	12.0197	N/A	conserved protein, unknown function
4	PF3D7_1362700	10.5283	12.8144	28.4365	45.4469	N/A	conserved Plasmodium protein, unknown function
4	PF3D7_1363300	1.48688	2.11276	3.30326	3.96164	N/A	50S ribosomal protein L9, mitochondrial, putative
4	PF3D7_1363500	2.22798	2.74681	4.28578	6.7207	CCR4-2	CCR4 domain-containing protein 2, putative
4	PF3D7_1363700	2.33429	2.87211	4.34161	6.05049	AMR1	protein AMR1
4	PF3D7_1363800	0.748775	1.18704	2.00514	3.59214	GEX1	nuclear fusion protein, putative
4	PF3D7_1365400	2.00496	2.10316	4.19051	4.80095	UBA4	adenylyltransferase and sulfurtransferase UBA4, putative
4	PF3D7_1365500	2.83144	3.68208	11.4218	12.6882	GCVT	aminomethyltransferase, mitochondrial, putative
4	PF3D7_1366500	3.39643	4.14353	6.54512	9.36798	NDK	nucleoside diphosphate kinase
4	PF3D7_1368000	1.78591	2.38838	4.29545	5.39279	N/A	conserved protein, unknown function
4	PF3D7_1368100	5.79074	6.43821	13.8089	18.4373	RPN11	26S proteasome regulatory subunit RPN11, putative
4	PF3D7_1368300	1.15381	1.71398	3.68927	3.81674	N/A	conserved Plasmodium protein, unknown function
4	PF3D7_1368600	2.74804	3.41058	16.7708	18.5987	TIM9	mitochondrial import inner membrane translocase subunit TIM9, putative
4	PF3D7_1368700	4.102	5.23739	9.35761	14.7598	N/A	mitochondrial carrier protein, putative
4	PF3D7_1368800	2.21302	2.46463	3.91925	6.44968	ERCC4	DNA repair endonuclease XPF, putative
4	PF3D7_1369300	1.15562	1.59196	3.87024	6.50252	N/A	conserved Plasmodium protein, unknown function
4	PF3D7_1369400	1.50328	1.5657	2.02019	3.31224	N/A	conserved Plasmodium protein, unknown function
4	PF3D7_1371800	0.653362	1.053	2.76053	4.0066	N/A	Plasmodium exported protein, unknown function
4	PF3D7_1372100	2.58643	3.36578	7.75965	15.6474	GEXP04	Plasmodium exported protein (PHISTb), unknown function
4	PF3D7_1400200	0.8432	0.798959	2.48709	3.72195	RIF	rifin
4	PF3D7_1401300	2.54549	2.78927	6.49442	7.10937	EH2	epoxide hydrolase 2
4	PF3D7_1402000	2.05741	2.4557	6.06822	6.40135	N/A	conserved Plasmodium protein, unknown function
4	PF3D7_1402100	2.85816	3.55372	7.09504	8.61975	N/A	pseudouridine synthase, putative
4	PF3D7_1403000	0.856704	1.80586	4.28347	5.9519	N/A	radial spoke protein 3, putative
4	PF3D7_1403100	7.25868	7.78168	9.27392	16.0208	CAPD2	condensin complex subunit 1, putative
4	PF3D7_1403200	1.24453	1.6033	7.32568	10.4186	N/A	EGF domain-containing protein, putative
4	PF3D7_1403300	0.359008	0.465462	0.742611	1.32374	N/A	tetratricopeptide repeat protein, putative
4	PF3D7_1403400	2.00661	2.34372	4.15427	6.98183	N/A	conserved Plasmodium protein, unknown function
4	PF3D7_1403700	1.6255	2.1898	4.18691	6.87536	TRAM	translocation associated membrane protein, putative
4	PF3D7_1403800	2.40969	2.98872	5.15197	8.2699	MISFIT	nuclear formin-like protein MISFIT, putative
4	PF3D7_1403900	4.68712	5.88006	19.652	24.3172	CPPED1	serine/threonine protein phosphatase CPPED1, putative
4	PF3D7_1404000	1.88458	2.34683	6.60184	7.11901	RPB4	DNA-directed RNA polymerase II subunit RPB4, putative
4	PF3D7_1404100	8.28965	9.02582	19.686	21.4272	N/A	cytochrome c, putative
4	PF3D7_1404200	0.916039	1.61142	2.17146	2.29257	N/A	conserved Plasmodium protein, unknown function
4	PF3D7_1404400	1.50476	1.91303	2.91214	4.62217	N/A	ribosomal protein L16, mitochondrial, putative
4	PF3D7_1404600	1.43401	2.26625	3.50426	4.79242	ACalpha	adenylyl cyclase alpha
4	PF3D7_1405100	4.23654	4.6788	9.97191	12.1857	N/A	GTPase-activating protein, putative
4	PF3D7_1405300	1.81076	1.81494	2.93246	3.94458	N/A	conserved Plasmodium protein, unknown function
4	PF3D7_1405400	1.20643	1.67194	2.428	3.48082	MutS	DNA mismatch repair protein, putative
4	PF3D7_1405600	10.2137	10.9262	17.5154	27.1498	RNR	ribonucleoside-diphosphate reductase small chain, putative
4	PF3D7_1406500	0.425896	0.684755	0.946725	1.33132	WDR65	WD repeat-containing protein 65, putative
4	PF3D7_1406700	2.53111	2.68935	3.6595	6.62429	VPS29	vacuolar protein sorting-associated protein 29
4	PF3D7_1407000	1.02818	1.14831	2.47998	3.83429	CCp3	LCCL domain-containing protein
4	PF3D7_1408400	4.5883	5.57002	10.1159	12.2209	FANCJ	FANCJ-like helicase, putative
4	PF3D7_1409700	0.837905	1.10128	1.66147	2.19679	N/A	conserved protein, unknown function
4	PF3D7_1409800	1.7582	1.93802	4.86852	7.03112	CELF2	CUGBP Elav-like family member 2, putative
4	PF3D7_1409900	7.97731	9.15943	19.2669	25.812	CDS	cytidine diphosphate-diacylglycerol synthase
4	PF3D7_1410100	1.03555	1.28903	3.07202	4.96104	N/A	alpha/beta hydrolase, putative
4	PF3D7_1411600	2.29384	2.7437	3.87217	5.82079	Obg1	GTP-binding protein Obg1
4	PF3D7_1412700	4.25685	5.00903	9.3679	10.473	N/A	AAA family ATPase, putative
4	PF3D7_1413000	0.961758	1.60928	1.93977	2.09553	N/A	conserved Plasmodium protein, unknown function
4	PF3D7_1413200	3.73503	5.28509	13.7257	17.9079	N/A	conserved Plasmodium protein, unknown function
4	PF3D7_1414000	5.69035	6.16898	8.4071	13.1274	RPN13	26S proteasome regulatory subunit RPN13, putative
4	PF3D7_1414900	1.12523	1.51682	2.65378	4.16623	N/A	ATP-dependent protease, putative
4	PF3D7_1415300	3.50939	4.3267	6.35298	9.64756	N/A	RNA-binding protein Nova-1, putative
4	PF3D7_1415400	4.47641	5.67517	17.4806	23.2604	N/A	Btz domain-containing protein, putative
4	PF3D7_1415600	3.80587	4.48616	10.8432	13.0537	N/A	conserved Plasmodium protein, unknown function
4	PF3D7_1415700	1.78269	2.14752	6.12694	7.55353	SPT	serine palmitoyltransferase, putative
4	PF3D7_1416600	1.70889	2.03778	3.8682	6.49185	N/A	conserved Plasmodium protein, unknown function
4	PF3D7_1416700	1.36481	1.65582	7.39895	11.5601	N/A	conserved protein, unknown function
4	PF3D7_1416800	2.25197	2.86091	7.52078	12.2459	KRS2	lysine--tRNA ligase, putative
4	PF3D7_1416900	3.40273	4.35197	11.9988	15.1706	N/A	prefoldin subunit 2, putative
4	PF3D7_1417100	0.958475	1.1231	1.21787	2.67646	N/A	conserved Plasmodium protein, unknown function
4	PF3D7_1417700	4.22849	4.68984	8.36517	10.1221	N/A	conserved protein, unknown function
4	PF3D7_1417900	1.2716	1.57695	2.89949	4.34277	ATPTG9	ATP synthase-associated protein, putative
4	PF3D7_1418000	7.03796	7.53056	11.7546	16.4468	UFD1	ubiquitin fusion degradation protein 1, putative
4	PF3D7_1418200	1.59443	1.7588	4.37678	5.92539	N/A	conserved Plasmodium protein, unknown function
4	PF3D7_1418300	2.47009	3.06131	6.81234	9.70873	N/A	calmodulin, putative
4	PF3D7_1420100	1.09968	1.20293	3.17554	4.85802	N/A	conserved Plasmodium protein, unknown function
4	PF3D7_1420500	0.665877	1.0378	1.36707	1.44838	N/A	protein GPR89, putative
4	PF3D7_1421500	4.56492	4.36431	7.89654	9.62483	TIM8	mitochondrial import inner membrane translocase subunit TIM8, putative
4	PF3D7_1421800	1.96247	2.96322	5.85416	9.34094	N/A	conserved Plasmodium protein, unknown function
4	PF3D7_1422700	9.52756	10.8691	21.9658	26.1381	N/A	conserved protein, unknown function
4	PF3D7_1422900	1.79144	2.40903	3.41313	4.97277	N/A	14-3-3 protein, putative
4	PF3D7_1423400	1.44452	1.8962	2.90949	3.82558	N/A	conserved Plasmodium membrane protein, unknown function
4	PF3D7_1423600	1.78075	2.22254	5.03079	6.17566	N/A	calcium-dependent protein kinase, putative
4	PF3D7_1425200	1.23919	1.35465	1.88856	2.96054	N/A	enoyl-CoA hydratase, putative
4	PF3D7_1425600	0.83745	1.13603	3.28522	5.20399	N/A	zinc finger protein, putative
4	PF3D7_1425700	5.4245	6.42063	13.5648	15.2431	N/A	vacuolar ER assembly factor VMA12, putative
4	PF3D7_1426500	1.30345	1.35344	3.52927	4.72531	ABCG2	ABC transporter G family member 2
4	PF3D7_1427300	3.74144	4.18144	3.95941	7.22232	N/A	conserved Plasmodium protein, unknown function
4	PF3D7_1427400	1.84182	2.16386	2.99688	4.69794	N/A	conserved Plasmodium membrane protein, unknown function
4	PF3D7_1427600	2.03648	2.51722	4.1532	7.25132	MIT3	CorA-like Mg2+ transporter protein, putative
4	PF3D7_1427900	8.00233	8.42948	20.7543	25.1807	N/A	leucine-rich repeat protein
4	PF3D7_1428400	2.12595	2.77955	6.0892	8.4897	WDTC1	WD and tetratricopeptide repeats protein 1, putative
4	PF3D7_1428700	1.80555	2.38843	5.42492	5.64422	N/A	heme/steroid binding domain containing protein, putative
4	PF3D7_1428800	2.40228	3.119	5.63425	7.34396	N/A	transcription initiation TFIID-like, putative
4	PF3D7_1429000	3.08203	4.67667	11.2361	13.5773	N/A	protein archease, putative
4	PF3D7_1429100	4.68014	6.05775	9.5436	12.5908	N/A	ribosomal protein L15, apicoplast, putative
4	PF3D7_1429200	1.65827	2.23658	6.06201	10.0586	ApiAP2	AP2 domain transcription factor AP2-O3, putative
4	PF3D7_1429300	2.14068	2.45684	9.2094	13.9775	N/A	CPW-WPC family protein
4	PF3D7_1429600	3.87546	4.55282	9.89628	14.7198	GEXP03	conserved Plasmodium protein, unknown function
4	PF3D7_1429700	9.02303	10.4229	21.8711	21.7807	N/A	ribosomal protein L15, mitochondrial, putative
4	PF3D7_1430000	1.75399	2.28603	4.95166	6.79623	N/A	conserved protein, unknown function
4	PF3D7_1430100	2.08791	2.54222	3.50265	6.68977	PTPA	serine/threonine protein phosphatase 2A activator
4	PF3D7_1430800	2.55386	3.44273	15.389	23.9491	PIP3	PhIL1 interacting protein PIP3
4	PF3D7_1430900	7.40687	8.75491	12.2747	18.0709	COX2B	cytochrome c oxidase subunit 2B, putative
4	PF3D7_1431000	2.29493	2.35542	4.93528	7.71268	N/A	ribosomal protein L17, mitochondrial, putative
4	PF3D7_1431100	2.93813	3.2519	15.6851	24.4419	PIP2	PhIL1 interacting protein PIP2
4	PF3D7_1431500	11.9144	14.2776	24.0585	28.6039	MAPK1	mitogen-activated protein kinase 1
4	PF3D7_1431600	3.15924	4.06318	5.64604	8.68978	SCS-beta	succinate--CoA ligase [ADP-forming] subunit beta
4	PF3D7_1432000	2.15271	3.0307	4.50526	5.00868	SYN11	syntaxin, Qa-SNARE family
4	PF3D7_1432100	4.89621	5.97626	10.367	10.8085	N/A	voltage-dependent anion-selective channel protein, putative
4	PF3D7_1432800	5.57481	5.76197	9.1239	13.2315	N/A	HP12 protein homolog, putative
4	PF3D7_1433200	0.795389	1.20691	1.97656	2.75456	N/A	conserved Plasmodium protein, unknown function
4	PF3D7_1433700	1.12647	1.43816	1.92468	2.9611	N/A	conserved Plasmodium protein, unknown function
4	PF3D7_1434800	3.59572	4.33695	13.9952	18.9778	N/A	mitochondrial acidic protein MAM33, putative
4	PF3D7_1435700	4.79647	5.39008	9.95071	17.4887	N/A	ataxin-2 like protein, putative
4	PF3D7_1435800	1.30029	1.43956	2.12065	3.85164	ERA	GTPase Era, putative
4	PF3D7_1435900	1.13402	1.32643	2.56313	2.81993	N/A	conserved Plasmodium protein, unknown function
4	PF3D7_1438700	2.32852	2.9169	4.08556	6.30911	N/A	DNA primase small subunit
4	PF3D7_1438800	2.02601	2.53625	7.70571	11.1023	N/A	OST-HTH associated domain protein, putative
4	PF3D7_1439700	2.3144	2.65466	3.87471	6.09739	N/A	leucine carboxyl methyltransferase, putative
4	PF3D7_1440000	2.22899	2.51136	2.37125	4.52565	N/A	conserved Plasmodium protein, unknown function
4	PF3D7_1440200	0.87363	0.995474	2.35101	3.64291	SPP	stromal-processing peptidase, putative
4	PF3D7_1440500	2.89883	3.1113	12.9797	16.1765	N/A	allantoicase, putative
4	PF3D7_1440600	0.798923	1.406	2.79048	3.76375	SOC3	protein SOC3, putative
4	PF3D7_1440700	1.75829	1.95458	4.86008	6.05297	AP3M	AP-3 complex subunit mu, putative
4	PF3D7_1440800	2.12913	2.20952	5.60918	7.01507	MFS6	major facilitator superfamily domain-containing protein, putative
4	PF3D7_1441400	6.9691	6.90851	14.4715	17.3133	FACT-S	FACT complex subunit SSRP1, putative
4	PF3D7_1441900	4.06339	5.6361	8.19212	9.27655	TFB5	RNA polymerase II transcription factor B subunit 5, putative
4	PF3D7_1442000	1.49337	1.71876	5.81082	7.55234	N/A	ADP-ribosylation factor, putative
4	PF3D7_1442400	9.76646	10.3343	21.1064	29.3103	KIC9	protein KIC9
4	PF3D7_1442500	0.609525	0.944462	2.6054	3.52834	N/A	geranylgeranyl transferase type-2 subunit alpha, putative
4	PF3D7_1442600	1.46346	1.9602	3.21091	3.73499	TREP	TRAP-like protein
4	PF3D7_1442700	2.49261	3.03203	3.5567	6.34082	N/A	conserved Plasmodium protein, unknown function
4	PF3D7_1443200	0.668684	1.12332	2.61109	3.6571	N/A	heptatricopeptide repeat-containing protein, putative
4	PF3D7_1443400	4.40885	4.50886	7.34455	11.5536	WLP1	WD repeat-containing protein
4	PF3D7_1443500	1.36177	1.68336	3.14283	5.03577	PARN	poly(A)-specific ribonuclease PARN, putative
4	PF3D7_1443900	5.23461	6.2755	12.7194	17.4921	HSP90	heat shock protein 90, putative
4	PF3D7_1446400	1.07569	1.5258	2.61515	3.2571	pdhB	pyruvate dehydrogenase E1 component subunit beta
4	PF3D7_1446800	1.93312	2.05923	3.33677	4.87845	HDP	heme detoxification protein
4	PF3D7_1447800	5.04806	5.71585	12.489	14.9122	N/A	calponin homology domain-containing protein, putative
4	PF3D7_1447900	3.25743	3.74492	8.87012	10.586	MDR2	multidrug resistance protein 2
4	PF3D7_1448400	3.32952	4.64228	8.20085	12.815	HRD3	ubiquitin-protein ligase, putative
4	PF3D7_1448900	1.19596	1.8496	3.77057	5.22882	SDHC	mitochondrial respiratory chain complex II subunit, putative
4	PF3D7_1449000	1.75814	2.17737	3.67385	4.62777	GEST	gamete egress and sporozoite traversal protein, putative
4	PF3D7_1449500	3.95863	4.85089	9.34952	9.89617	ApiAP2	AP2 domain transcription factor AP2-O5, putative
4	PF3D7_1450900	1.98008	2.8753	3.86132	3.88363	N/A	acetyl-CoA acetyltransferase, putative
4	PF3D7_1451000	11.0051	14.85	24.538	24.9834	N/A	conserved Plasmodium protein, unknown function
4	PF3D7_1451800	8.71093	9.38882	21.9167	28.0149	SORTLR	sortilin
4	PF3D7_1452700	3.8777	4.7973	9.85407	15.4287	N/A	U1 snRNP-associated protein, putative
4	PF3D7_1452800	0.889242	1.42383	2.23649	3.51225	N/A	conserved Plasmodium protein, unknown function
4	PF3D7_1452900	1.9467	2.8788	6.32676	8.95979	N/A	conserved protein, unknown function
4	PF3D7_1453600	0.92039	1.09197	1.79235	2.75325	N/A	RAP protein, putative
4	PF3D7_1454600	2.53729	2.82813	5.81646	7.59213	N/A	ribosomal protein S11, mitochondrial, putative
4	PF3D7_1454900	1.28997	2.22695	4.96577	7.79566	N/A	conserved protein, unknown function
4	PF3D7_1455000	1.04145	1.33807	2.42509	3.36587	PPM3	protein phosphatase PPM3, putative
4	PF3D7_1455200	1.02533	1.17478	1.92615	2.63723	N/A	methyltransferase AAMT
4	PF3D7_1455700	3.03773	3.47309	4.97253	8.24795	N/A	conserved Plasmodium protein, unknown function
4	PF3D7_1455800	0.632808	0.839867	3.6634	5.57763	CCp2	LCCL domain-containing protein
4	PF3D7_1456200	0.428392	0.377635	0.626114	1.36894	N/A	conserved Plasmodium protein, unknown function
4	PF3D7_1456500	2.99351	3.29557	4.16693	7.01134	N/A	STAG domain-containing protein, putative
4	PF3D7_1457200	14.0726	14.8989	27.9977	31.5502	TRX1	thioredoxin 1
4	PF3D7_1458400	3.17825	3.31024	6.59566	7.48405	ADCL	aminodeoxychorismate lyase
4	PF3D7_1459700	1.8694	1.92906	2.7689	4.26999	N/A	pyridoxal 5'-phosphate synthase, putative
4	PF3D7_1459800	8.70309	10.411	24.847	30.0839	N/A	bax inhibitor 1, putative
4	PF3D7_1460200	2.75286	4.09688	5.6013	6.57386	N/A	conserved protein, unknown function
4	PF3D7_1460400	4.14226	4.41381	10.7784	11.814	UCHL3	ubiquitin carboxyl-terminal hydrolase isozyme L3
4	PF3D7_1460500	4.34317	5.02969	7.20517	11.8833	N/A	conserved Plasmodium protein, unknown function
4	PF3D7_1460800	1.17674	1.75955	2.87321	3.93843	SNAPC3	snRNA-activating protein complex subunit 3, putative
4	PF3D7_1461000	0.852843	1.42161	1.79864	2.10093	N/A	conserved Plasmodium protein, unknown function
4	PF3D7_1461100	2.57469	2.68631	3.56413	5.63804	N/A	conserved Plasmodium protein, unknown function
4	PF3D7_1461700	2.54685	3.24976	13.3932	18.8879	N/A	conserved Plasmodium protein, unknown function
4	PF3D7_1461800	7.16294	8.23726	28.8417	47.1406	N/A	conserved Plasmodium protein, unknown function
4	PF3D7_1462700	5.90233	6.93358	11.5819	17.3695	CYT1	cytochrome c1, heme protein, mitochondrial, putative
4	PF3D7_1463200	3.2305	3.93973	6.93827	11.1603	RFC3	replication factor C subunit 3, putative
4	PF3D7_1463300	1.70364	1.7896	2.21054	3.77529	N/A	DNA polymerase alpha subunit B, putative
4	PF3D7_1463700	5.08311	6.64909	10.8562	11.0648	CYC1	cyclin 1
4	PF3D7_1465700	0.686734	0.928801	2.05777	2.69997	PM8	plasmepsin VIII, putative
4	PF3D7_1465800	0.4717	0.651702	0.84012	1.45046	N/A	dynein beta chain, putative
4	PF3D7_1466000	0.736912	1.33494	1.61349	1.87643	N/A	conserved protein, unknown function
4	PF3D7_1466200	8.25197	9.11048	22.1036	33.795	HDP1	homeodomain-like protein HDP1
4	PF3D7_1466500	1.12945	1.96208	5.04421	8.13617	N/A	conserved Plasmodium protein, unknown function
4	PF3D7_1466800	20.2442	21.1062	92.2489	138.062	N/A	NOC3 domain-containing protein, putative
4	PF3D7_1467600	22.9586	25.6793	56.3354	71.7068	N/A	conserved Plasmodium protein, unknown function
4	PF3D7_1467700	2.31468	3.30227	10.5951	12.4176	N/A	conserved Plasmodium protein, unknown function
4	PF3D7_1467800	3.20982	4.69261	12.0013	17.6018	N/A	conserved Plasmodium protein, unknown function
4	PF3D7_1468600	0.353226	0.639295	0.713544	0.866426	N/A	aminophospholipid transporter, putative
4	PF3D7_1468900	7.25744	7.7661	14.6516	16.8156	N/A	zinc finger protein, putative
4	PF3D7_1469000	2.7904	2.58925	4.99105	6.06796	IF1	translation initiation factor IF-1
4	PF3D7_1469400	2.25948	3.08517	10.276	14.391	NT3	nucleoside transporter 3, putative
4	PF3D7_1469600	2.1557	2.51462	4.70942	7.57819	ACC	acetyl-CoA carboxylase
4	PF3D7_1469700	1.67713	2.46236	3.39301	4.50497	MED6	mediator of RNA polymerase II transcription subunit 6, putative
4	PF3D7_1469800	3.70114	4.00929	7.10473	10.6557	N/A	conserved Plasmodium protein, unknown function
4	PF3D7_1470000	1.27306	1.55843	2.95515	3.63793	ATG12	autophagy-related protein 12, putative
4	PF3D7_1470100	1.1514	1.33094	2.28227	3.08306	N/A	conserved Plasmodium protein, unknown function
4	PF3D7_1470500	1.57468	2.05759	3.4802	5.46013	PDEdelta	cGMP-specific 3',5'-cyclic phosphodiesterase delta
4	PF3D7_1470600	6.78808	7.24521	16.6388	20.579	N/A	RAP protein, putative
4	PF3D7_1470700	3.54296	4.5898	11.0477	12.5943	N/A	conserved Plasmodium protein, unknown function
4	PF3D7_1470800	3.09379	3.36018	4.88686	9.0239	N/A	conserved Plasmodium protein, unknown function
4	PF3D7_1470900	8.49768	10.4671	23.8659	28.0356	N/A	proteasome subunit beta type-2, putative
4	PF3D7_1470950	4.81614	6.59067	31.2877	38.6316	N/A	conserved protein, unknown function
4	PF3D7_1471200	9.3605	9.67099	16.9592	22.1768	SulP	inorganic anion exchanger, inorganic anion antiporter
4	PF3D7_1471600	0.764876	0.867325	2.9148	4.07553	APR2	apical polar ring protein APR2, putative
4	PF3D7_1471700	0.947237	1.29775	4.42847	5.75754	N/A	conserved Plasmodium protein, unknown function
4	PF3D7_1471800	3.29413	4.40954	11.1766	16.0598	N/A	conserved Plasmodium protein, unknown function
4	PF3D7_1472800	6.50851	7.73091	11.8777	18.0444	N/A	HSP20-like chaperone, putative
4	PF3D7_1472900	6.92628	7.74929	34.1901	50.7873	N/A	dihydroorotase, putative
4	PF3D7_1473700	42.152	46.2751	87.0875	108.741	NUP116	nucleoporin NUP116/NSP116, putative
4	PF3D7_1474000	5.45975	6.84878	26.6131	45.3941	N/A	conserved Plasmodium protein, unknown function
4	PF3D7_1474100	1.82293	2.29492	3.99376	5.49594	N/A	ribosomal protein L20, mitochondrial, putative
4	PF3D7_1474200	0.348487	0.540534	0.904598	1.50624	N/A	conserved Plasmodium membrane protein, unknown function
4	PF3D7_1474300	1.35656	1.84822	4.60275	7.31839	N/A	DNA repair metallo-beta-lactamase protein, putative
4	PF3D7_1474400	1.41758	1.90233	4.04012	6.20449	N/A	conserved Plasmodium protein, unknown function
4	PF3D7_1474800	18.4574	19.782	34.8454	38.2757	N/A	proteasome subunit alpha type-1, putative
4	PF3D7_1474900	1.5071	2.14163	3.9627	6.20801	CITH	trailer hitch homolog, putative
4	PF3D7_1475100	1.81253	2.17114	5.46791	5.45686	N/A	conserved Plasmodium protein, unknown function
4	PF3D7_1475200	1.71428	1.98488	2.59545	4.15735	N/A	conserved protein, unknown function
4	PF3D7_1475300	1.32015	1.8228	2.38825	4.44626	COX11	cytochrome c oxidase assembly protein COX11, putative
4	PF3D7_1475400	0.645701	0.913532	1.79518	2.88856	CRMP4	cysteine repeat modular protein 4
4	PF3D7_1475500	1.0666	1.34219	4.13553	6.00518	CCp1	LCCL domain-containing protein
4	PF3D7_1476500	4.13256	5.20768	18.3701	29.5047	N/A	probable protein, unknown function
4	PF3D7_1476600	8.34555	9.49156	20.3635	30.3682	N/A	Plasmodium exported protein, unknown function
4	PF3D7_1477300	2.2202	2.55105	11.7046	29.9592	Pfg14-744	Plasmodium exported protein (PHIST), unknown function
4	PF3D7_1477400	2.00469	2.38136	12.5184	24.7865	N/A	Plasmodium exported protein (PHIST), unknown function
4	PF3D7_1477600	0.782737	0.967408	2.02347	3.08867	SURF14.1	surface-associated interspersed protein 14.1 (SURFIN 14.1)
4	PF3D7_1477700	3.17053	4.03837	28.4335	55.5761	Pfg14-748	Plasmodium exported protein (PHISTa), unknown function
5	PF3D7_0102200	1730.01	1613.72	110.444	114.203	RESA	ring-infected erythrocyte surface antigen
5	PF3D7_0102500	83.3665	72.3767	7.26658	10.17	EBA181	erythrocyte binding antigen-181
5	PF3D7_0102700	17.1465	16.7592	3.58327	3.6623	MaTrA	merozoite-associated tryptophan-rich antigen
5	PF3D7_0104100	2.61274	2.74997	1.11714	1.89996	N/A	protein E140, putative
5	PF3D7_0104200	24.8514	19.3773	9.46087	14.7704	N/A	StAR-related lipid transfer protein
5	PF3D7_0104300	99.805	91.2742	42.1226	36.1489	UBP1	ubiquitin carboxyl-terminal hydrolase 1, putative
5	PF3D7_0105400	9.1959	9.1722	3.57863	4.13959	N/A	conserved Plasmodium protein, unknown function
5	PF3D7_0106200	2.60616	3.15731	1.80007	2.07489	N/A	EF hand domain-containing protein, putative
5	PF3D7_0106300	52.1121	49.5473	39.9656	38.9027	ATP6	calcium-transporting ATPase
5	PF3D7_0106600	2.52575	3.93358	2.42698	2.57356	N/A	conserved Plasmodium protein, unknown function
5	PF3D7_0108300	131.855	128.323	106.557	99.2865	ARP	conserved Plasmodium protein, unknown function
5	PF3D7_0108500	3.65925	3.24494	1.29758	0.854647	N/A	ELM2 domain-containing protein, putative
5	PF3D7_0109000	24.1553	19.1409	5.47357	8.26793	PHIL1	photosensitized INA-labeled protein PHIL1
5	PF3D7_0110600	53.2782	48.607	40.7069	39.3382	PIP5K	phosphatidylinositol-4-phosphate 5-kinase
5	PF3D7_0112100	7.15297	9.49116	1.98691	2.84123	PIMMS1	PIMMS1 protein
5	PF3D7_0112800	13.8842	14.3193	3.83237	3.6596	N/A	Plasmodium exported protein (hyp11), unknown function
5	PF3D7_0113300	77.193	76.7954	28.9671	20.7528	N/A	Plasmodium exported protein (hyp1), unknown function
5	PF3D7_0113900	34.0325	32.5717	13.773	12.0862	CBP1	CX3CL1-binding protein 1
5	PF3D7_0200100	1.2865	1.34668	1.05068	1.02518	VAR	erythrocyte membrane protein 1, PfEMP1
5	PF3D7_0202100	102.446	87.6785	12.9486	13.6662	LSAP2	liver stage associated protein 2
5	PF3D7_0202200	125.583	115.114	30.8689	18.7723	PTP1	EMP1-trafficking protein
5	PF3D7_0202300	3.71199	3.8214	2.13979	2.25129	N/A	Plasmodium exported protein (hyp11), unknown function
5	PF3D7_0203000	20.7725	20.3	6.97699	10.4987	ROPE	repetitive organellar protein, putative
5	PF3D7_0203100	11.9589	11.6848	5.02321	7.21722	N/A	protein kinase, putative
5	PF3D7_0205400	12.6515	13.2442	9.96147	11.6448	N/A	PCI domain-containing protein, putative
5	PF3D7_0205700	25.9849	25.2484	17.7005	18.427	N/A	RNA-binding protein, putative
5	PF3D7_0206000	23.5989	22.3935	19.0082	21.3651	RAD2	DNA repair protein RAD2, putative
5	PF3D7_0206100	7.21459	8.62675	6.49783	6.89565	SufE	cysteine desulfuration protein SufE
5	PF3D7_0206200	17.2737	15.5824	6.70839	9.35764	PAT	pantothenate transporter
5	PF3D7_0206500	77.239	71.7176	33.4198	41.2274	N/A	conserved Plasmodium protein, unknown function
5	PF3D7_0206600	3.77639	4.15672	3.18003	3.47499	N/A	DNA-directed RNA polymerase III subunit RPC10, putative
5	PF3D7_0206900	35.4482	33.927	3.1885	6.6011	MSP5	merozoite surface protein 5
5	PF3D7_0207000	45.4422	42.9067	10.2042	16.302	MSP4	merozoite surface protein 4
5	PF3D7_0207100	30.8074	29.5833	7.03919	11.418	N/A	conserved Plasmodium protein, unknown function
5	PF3D7_0207200	2.03377	2.27479	1.20079	1.76935	ISCA1	iron-sulfur assembly protein, putative
5	PF3D7_0207500	13.8981	13.1782	5.06344	10.1672	SERA6	serine repeat antigen 6
5	PF3D7_0207800	10.0263	10.2995	3.74944	6.2606	SERA3	serine repeat antigen 3
5	PF3D7_0208200	49.8494	49.3614	41.8204	41.404	KRR1	KRR1 small subunit processome component, putative
5	PF3D7_0208300	6.12723	6.63278	5.11292	5.16267	N/A	conserved Plasmodium protein, unknown function
5	PF3D7_0209100	20.7508	19.9012	15.9731	16.0056	PATPL1	patatin-like phospholipase 1
5	PF3D7_0209500	10.4423	10.0466	2.66463	3.82194	N/A	conserved Plasmodium protein, unknown function
5	PF3D7_0209600	5.50533	5.93937	2.5685	3.324	N/A	transporter, putative
5	PF3D7_0210600	31.8266	30.137	5.45702	7.02705	CERLI1	protein CERLI1
5	PF3D7_0210700	7.95892	8.7901	2.85989	3.79911	SYN17	syntaxin, Qa-SNARE family
5	PF3D7_0210800	23.2721	23.9228	11.9494	12.4188	N/A	conserved Plasmodium protein, unknown function
5	PF3D7_0210900	80.1114	77.2696	63.2744	58.0084	N/A	conserved Plasmodium protein, unknown function
5	PF3D7_0212500	27.8366	27.9461	25.1247	24.6834	N/A	conserved Plasmodium protein, unknown function
5	PF3D7_0212600	27.9049	26.2483	3.81154	5.15198	SPATR	secreted protein with altered thrombospondin repeat domain
5	PF3D7_0213900	25.4386	26.0805	18.2075	18.4508	N/A	RTR1 domain-containing protein, putative
5	PF3D7_0214100	66.7212	65.4681	53.7028	49.9283	SEC31	protein transport protein SEC31
5	PF3D7_0214600	40.8769	37.9616	4.00836	7.09643	STK2	serine/threonine protein kinase STK2, putative
5	PF3D7_0214700	6.15922	6.26807	2.74723	3.03722	N/A	conserved Plasmodium protein, unknown function
5	PF3D7_0214800	13.8148	11.7193	9.29419	9.66748	N/A	conserved Plasmodium membrane protein, unknown function
5	PF3D7_0214900	26.9943	28.3301	5.71862	8.08371	RON6	rhoptry neck protein 6
5	PF3D7_0216600	25.5125	23.9731	19.9868	20.6103	N/A	sugar transporter, putative
5	PF3D7_0216700	32.845	31.241	7.34837	10.6845	ATG11	autophagy-related protein 11, putative
5	PF3D7_0216800	2.85777	3.16385	1.05195	1.61356	N/A	TMEM121 domain-containing protein, putative
5	PF3D7_0217300	19.5079	19.0795	13.8509	15.7904	AP2S	AP-2 complex subunit sigma, putative
5	PF3D7_0218100	1.97414	2.38882	1.49215	1.84755	N/A	conserved protein, unknown function
5	PF3D7_0218700	37.1649	37.3086	28.7276	29.933	PRP45	pre-mRNA-processing protein 45, putative
5	PF3D7_0219700	92.1056	91.8349	15.7868	13.3377	GEXP20	Plasmodium exported protein (PHISTc), unknown function
5	PF3D7_0220000	298.327	268.025	109.93	85.2226	LSA3	liver stage antigen 3
5	PF3D7_0220700	81.0252	75.3111	25.7336	24.9537	N/A	Plasmodium exported protein (hyp9), unknown function
5	PF3D7_0220800	13.8374	13.7347	3.24994	4.96629	CLAG2	cytoadherence linked asexual protein 2
5	PF3D7_0221800	5.02932	4.64085	2.60064	2.26969	N/A	hypothetical protein
5	PF3D7_0301000	0.888726	1.32914	0.587768	0.455171	ACS2	acyl-CoA synthetase
5	PF3D7_0301200	38.3339	35.288	4.6542	3.54102	FIKK3	serine/threonine protein kinase, FIKK family
5	PF3D7_0301800	117.34	109.011	7.40811	7.43489	N/A	Plasmodium exported protein, unknown function
5	PF3D7_0302000	29.3467	27.9893	21.5754	20.0779	PRP46	pre-mRNA-splicing factor PRP46, putative
5	PF3D7_0302200	3.38781	3.45048	1.02014	1.30634	CLAG3.2	cytoadherence linked asexual protein 3.2
5	PF3D7_0302500	69.3645	60.3307	11.8728	18.9291	CLAG3.1	cytoadherence linked asexual protein 3.1
5	PF3D7_0302800	21.0619	20.6729	14.6998	14.1002	N/A	RNA-binding protein, putative
5	PF3D7_0305300	51.5332	52.1825	29.2158	27.1634	N/A	transporter, putative
5	PF3D7_0308100	10.388	10.0541	2.55641	5.03571	N/A	zinc finger protein, putative
5	PF3D7_0308300	13.8343	13.3601	2.98206	3.26908	PIC4	PhIL1-interacting candidate PIC4
5	PF3D7_0308700	8.95267	7.72778	3.78918	5.70384	N/A	conserved protein, unknown function
5	PF3D7_0308800	6.34699	7.67255	4.68462	5.54297	N/A	conserved protein, unknown function
5	PF3D7_0308900	32.8213	30.0481	27.8534	26.9202	SF3B1	splicing factor 3B subunit 1, putative
5	PF3D7_0309700	15.3281	17.7801	12.8348	14.8535	SBP2	SECIS-binding protein 2, putative
5	PF3D7_0309800	15.0207	14.9424	11.6772	11.2414	YTH2	YTH domain-containing protein 2
5	PF3D7_0310200	62.0722	62.9958	48.212	47.9383	N/A	phd finger protein, putative
5	PF3D7_0311500	27.4145	26.4817	13.1379	10.7594	N/A	conserved protein, unknown function
5	PF3D7_0314100	14.5926	13.6017	11.4221	12.1926	N/A	vesicle transport v-SNARE protein, putative
5	PF3D7_0314800	1.63173	2.1139	0.78249	1.26187	N/A	conserved Plasmodium protein, unknown function
5	PF3D7_0315800	21.9367	22.3946	16.1999	17.8739	N/A	zinc finger protein, putative
5	PF3D7_0315900	7.28486	5.77775	1.90849	2.12147	N/A	conserved Plasmodium protein, unknown function
5	PF3D7_0316000	7.63377	6.48913	1.97779	3.18288	MA	microneme associated antigen
5	PF3D7_0316100	6.09091	5.62098	2.91497	4.64667	N/A	ribosomal protein L27, mitochondrial, putative
5	PF3D7_0316900	30.4811	28.6403	20.4566	19.8041	N/A	E3 ubiquitin-protein ligase, putative
5	PF3D7_0317300	46.342	45.6422	35.6088	34.3267	N/A	conserved Plasmodium protein, unknown function
5	PF3D7_0318500	6.62979	6.27827	2.66535	4.0215	N/A	conserved Plasmodium protein, unknown function
5	PF3D7_0318600	30.6475	28.5435	17.5431	17.5145	N/A	cleavage and polyadenylation specificity factor, putative
5	PF3D7_0318700	20.6539	17.0424	3.31595	2.49355	N/A	conserved Plasmodium protein, unknown function
5	PF3D7_0319700	37.0701	35.9763	24.9527	22.268	ABCI3	ABC transporter I family member 1, putative
5	PF3D7_0321100	3.04242	3.22917	1.7265	2.14756	N/A	conserved Plasmodium protein, unknown function
5	PF3D7_0321400	5.66302	5.36704	2.0936	2.26826	pPK1	pseudo protein kinase 1, putative
5	PF3D7_0321800	31.5192	29.7767	23.2673	23.4017	N/A	WD repeat-containing protein, putative
5	PF3D7_0321900	21.7491	21.9765	15.6439	14.6363	CARL	cyclic amine resistance locus protein
5	PF3D7_0323400	38.7602	30.8536	4.01961	4.99547	RIPR	Rh5 interacting protein
5	PF3D7_0323500	25.0198	24.3268	18.0259	19.0284	SMN	survival motor neuron-like protein
5	PF3D7_0323700	31.1742	31.3643	24.5465	26.0313	SART1	U4/U6.U5 tri-snRNP-associated protein 1, putative
5	PF3D7_0324300	1.99719	2.59102	2.04313	2.05607	EPF4	exported protein family 4
5	PF3D7_0400300	2.15152	1.69229	1.30512	1.52151	RIF	rifin
5	PF3D7_0401900	126.662	112.567	26.779	18.8793	ACS6	acyl-CoA synthetase
5	PF3D7_0402100	93.0269	79.0373	45.1136	36.9134	N/A	Plasmodium exported protein (PHISTb), unknown function
5	PF3D7_0402300	42.1282	34.3346	3.98137	4.28879	RH1	reticulocyte binding protein homologue 1
5	PF3D7_0402400	103.619	102.126	60.7246	62.6088	GEXP18	Plasmodium exported protein, unknown function
5	PF3D7_0402900	4.6903	4.20928	1.24975	0.949114	N/A	probable protein, unknown function
5	PF3D7_0403400	20.6382	20.1654	9.98962	10.3808	N/A	conserved Plasmodium protein, unknown function
5	PF3D7_0403800	17.5473	14.3255	5.54425	6.39283	N/A	alpha/beta hydrolase, putative
5	PF3D7_0404000	12.3404	12.7171	2.86488	4.33905	N/A	conserved Plasmodium protein, unknown function
5	PF3D7_0404400	11.7938	12.4989	9.78433	9.73158	P36	6-cysteine protein P36
5	PF3D7_0404700	30.752	28.0075	4.52691	6.69253	DPAP3	dipeptidyl aminopeptidase 3
5	PF3D7_0404900	16.9484	15.3386	8.06781	10.2435	P41	6-cysteine protein P41
5	PF3D7_0405200	8.71034	8.80009	5.20401	7.08073	CERLI2	protein CERLI2
5	PF3D7_0405900	28.8063	28.4253	5.31603	7.62515	ASP	apical sushi protein
5	PF3D7_0406400	5.8011	6.12902	4.81879	4.61214	cGLO2	cytosolic glyoxalase II
5	PF3D7_0406500	275.147	264.602	69.9856	59.587	N/A	NYN domain-containing protein, putative
5	PF3D7_0407000	19.0198	20.4495	9.56073	10.9578	N/A	conserved Plasmodium protein, unknown function
5	PF3D7_0407100	7.09852	7.43361	4.08522	3.98787	N/A	methyltransferase, putative
5	PF3D7_0407300	23.1759	22.9309	17.5109	18.7544	N/A	transcription factor, putative
5	PF3D7_0407700	11.5463	11.6411	6.47107	9.34331	N/A	conserved Plasmodium protein, unknown function
5	PF3D7_0407800	22.6746	20.875	6.30152	10.4291	CINCH	protein CINCH
5	PF3D7_0407900	42.3671	37.8708	9.57434	13.0852	N/A	AAA family ATPase, putative
5	PF3D7_0408000	65.4774	56.7553	11.6736	14.4038	N/A	conserved Plasmodium protein, unknown function
5	PF3D7_0408100	19.6978	18.7111	9.16675	9.17007	N/A	conserved Plasmodium protein, unknown function
5	PF3D7_0408200	11.4901	11.5746	6.88496	7.95476	N/A	conserved Plasmodium protein, unknown function
[truncated: 796 more rows]

## Sheet: cluster I-VI HS
Table S4C. Expression patterns among -aTc and +aTc TetR-PfGCN5::GFP parasites under HS treatment
Cluster	Gene ID	+aTc	-aTc	+aTc HS	-aTc HS	Gene Name or Symbol	Product Description
1	PF3D7_0309500	74.8248	73.4436	60.9914	43.0966	AS	asparagine synthetase [glutamine-hydrolyzing], putative
1	PF3D7_0310600	24.692	25.3801	27.1203	20.3453	EIF3K	eukaryotic translation initiation factor 3 subunit K, putative
1	PF3D7_0509400	53.9547	51.4326	49.6317	38.8057	RNAPI	RNA polymerase I
1	PF3D7_0511500	99.5452	105.853	91.9336	76.098	N/A	RNA pseudouridylate synthase, putative
1	PF3D7_0517100	5.75288	9.1187	7.19614	6.46242	N/A	conserved protein, unknown function
1	PF3D7_0517200	31.2441	36.1882	32.6116	21.4261	N/A	conserved Plasmodium protein, unknown function
1	PF3D7_0520600	32.1267	33.2755	30.2896	26.3677	Ap4AH	bis(5'-nucleosyl)-tetraphosphatase [asymmetrical]
1	PF3D7_0524000	169.162	166.913	159.089	126.231	KASbeta	karyopherin beta
1	PF3D7_0528800	21.9027	21.9517	20.2917	17.1185	N/A	nuclear GTP-binding protein, putative
1	PF3D7_0601100	6.48948	5.56632	5.43089	3.7601	EPF3	exported protein family 3
1	PF3D7_0605100	27.458	27.0549	27.7839	20.5019	KH1	KH domain-containing protein, putative
1	PF3D7_0610700	27.95	29.2233	27.4352	21.7783	N/A	conserved Plasmodium protein, unknown function
1	PF3D7_0621300	24.3526	25.4903	26.1974	20.7784	PUF3	mRNA-binding protein PUF3
1	PF3D7_0623200	8.02423	7.73785	9.46129	7.16604	FNR	ferredoxin--NADP reductase
1	PF3D7_0716100	34.7106	35.7781	32.0815	26.4009	SDA1	protein SDA1, putative
1	PF3D7_0813800	6.60721	7.64864	7.88566	5.29066	GMD	GDP-mannose 4,6-dehydratase
1	PF3D7_0814100	4.89768	5.61747	5.44885	3.6318	N/A	conserved Plasmodium protein, unknown function
1	PF3D7_0823300	69.0402	41.1288	67.6377	49.7605	GCN5	histone acetyltransferase GCN5
1	PF3D7_0831700	289.689	306.261	265.833	195.138	HSP70x	heat shock protein 70
1	PF3D7_0903400	70.4243	66.4552	64.1808	48.2224	DDX60	ATP-dependent RNA helicase DDX60, putative
1	PF3D7_0918300	33.5449	33.2569	31.0485	25.6418	EIF3F	eukaryotic translation initiation factor 3 subunit F, putative
1	PF3D7_0936000	257.021	269.124	215.612	147.157	REX2	ring-exported protein 2
1	PF3D7_0936600	193.648	200.344	195.665	137.62	GEXP5	gametocyte exported protein 5
1	PF3D7_1001400	56.6099	52.1133	53.8571	41.9898	XL1	exported lipase 1
1	PF3D7_1001500	452.539	464.183	461.935	316.816	ETRAMP10	early transcribed membrane protein 10.1
1	PF3D7_1026100	4.30052	4.60633	4.9851	2.94528	N/A	conserved Plasmodium protein, unknown function
1	PF3D7_1027200	8.23298	8.13224	9.18652	6.92334	N/A	ribosomal protein S22, mitochondrial, putative
1	PF3D7_1037900	2.17669	3.19184	2.4614	2.24168	N/A	conserved Plasmodium protein, unknown function
1	PF3D7_1109400	44.0095	43.2016	40.3533	28.6625	ENP1	essential nuclear protein 1, putative
1	PF3D7_1118500	60.53	60.2914	53.2581	44.3028	NOP56	nucleolar protein 56, putative
1	PF3D7_1126500	24.4833	22.4893	22.2583	17.5737	N/A	WD repeat-containing protein, putative
1	PF3D7_1204200	3.54215	4.63332	3.92064	3.21613	N/A	conserved Plasmodium protein, unknown function
1	PF3D7_1246300	34.647	33.9267	31.6971	24.38	KIC4	protein KIC4
1	PF3D7_1247900	30.4688	31.5216	28.4933	23.9043	UTP11	U3 small nucleolar RNA-associated protein 11, putative
1	PF3D7_1301700	149.216	156.858	184.847	118.102	CBP2	CX3CL1-binding protein 2
1	PF3D7_1308200	77.7428	75.2177	83.9686	59.7475	cpsSII	carbamoyl phosphate synthetase
1	PF3D7_1324700	11.9988	12.4232	11.5616	9.47071	YKT6.2	SNARE protein, putative
1	PF3D7_1333600	29.8877	29.5036	27.4273	23.3697	UTP4	U3 small nucleolar RNA-associated protein 4, putative
1	PF3D7_1351300	1.97169	1.76825	2.73976	1.33852	N/A	conserved Plasmodium membrane protein, unknown function
1	PF3D7_1356900	9.88996	12.3332	13.1214	10.0638	PK5	protein kinase 5
1	PF3D7_1357200	4.2246	5.7472	4.2155	3.55304	GluRS	glutamate--tRNA ligase
1	PF3D7_1419700	77.5648	78.6717	69.2547	57.989	EIF3H	eukaryotic translation initiation factor 3 subunit H, putative
1	PF3D7_1420700	235.956	210.736	205.947	158.183	P113	surface protein P113
1	PF3D7_1438000	56.8893	55.8965	51.1331	39.3941	N/A	eukaryotic translation initiation factor eIF2A, putative
1	PF3D7_1445200	34.867	34.5845	36.9784	27.4455	MAK5	ATP-dependent RNA helicase MAK5, putative
1	PF3D7_1445400	79.9158	75.2272	87.3899	69.5442	CLK1	protein serine/threonine kinase-1
1	PF3D7_1445900	56.4985	54.0873	63.5327	50.4057	DDX17	ATP-dependent RNA helicase DDX17
1	PF3D7_1450300	12.0434	12.8725	11.4225	9.10245	CPR	NADPH--cytochrome P450 reductase, putative
1	PF3D7_1456900	7.50194	7.1196	7.74417	5.18363	N/A	conserved protein, unknown function
2	PF3D7_0113000	30.5317	37.3022	280.385	217.155	GARP	glutamic acid-rich protein GARP
2	PF3D7_0201600	31.4547	31.9914	76.7871	52.9745	RLP1	PHISTb domain-containing RESA-like protein 1
2	PF3D7_0201800	46.2624	47.083	78.8725	64.1228	KAHsp40	knob associated heat shock protein 40
2	PF3D7_0201900	17.2429	15.567	306.108	216.228	EMP3	erythrocyte membrane protein 3
2	PF3D7_0202000	998.209	1041.41	2424.21	2038.51	KAHRP	knob-associated histidine-rich protein
2	PF3D7_0202400	5.68409	7.20341	108.668	92.772	PTEF	translation-enhancing factor
2	PF3D7_0210000	45.4144	47.1315	113.873	88.9829	Sec61-gamma	secretory complex protein 61 gamma subunit
2	PF3D7_0210100	80.1586	84.2525	164.205	138.466	RPL37A	60S ribosomal protein L37ae, putative
2	PF3D7_0211800	26.5783	27.4844	67.0774	60.0137	AsnRS	asparagine--tRNA ligase
2	PF3D7_0217700	8.01996	8.41152	18.2536	13.8473	N/A	E2F-associated phosphoprotein, putative
2	PF3D7_0217800	55.2452	56.8187	142.259	99.6975	RPS26	40S ribosomal protein S26
2	PF3D7_0219200	101.061	105.291	141.361	108.404	RPS30	40S ribosomal protein S30
2	PF3D7_0220200	41.04	38.7325	102.697	87.9117	N/A	Plasmodium exported protein, unknown function
2	PF3D7_0304400	79.1695	80.8294	137.588	104.107	RPL44	60S ribosomal protein L44
2	PF3D7_0306900	57.6047	59.312	99.3353	76.1331	N/A	40S ribosomal protein S23, putative
2	PF3D7_0307100	74.222	79.5441	144.043	107.584	RPS12	40S ribosomal protein S12, putative
2	PF3D7_0307200	111.686	114.326	225.667	170.832	N/A	60S ribosomal protein L7, putative
2	PF3D7_0309600	60.9325	66.22	110.92	95.9735	PfP2	60S acidic ribosomal protein P2
2	PF3D7_0312800	64.5889	69.6718	123.097	96.9063	N/A	60S ribosomal protein L26, putative
2	PF3D7_0316600	23.8829	25.8794	80.1853	54.9718	FNT	formate-nitrite transporter
2	PF3D7_0316700	4.20661	3.94323	7.35063	6.42376	YOP1	protein YOP1, putative
2	PF3D7_0317500	19.272	19.3985	25.5505	20.1132	EG5	kinesin-5
2	PF3D7_0317600	75.1202	80.7652	151.184	117.556	RPS11	40S ribosomal protein S11, putative
2	PF3D7_0319600	43.1501	42.7859	63.5983	49.5578	EF-1delta	elongation factor 1-delta, putative
2	PF3D7_0322900	87.9928	94.1589	191.321	150.031	RPS3A	40S ribosomal protein S3A, putative
2	PF3D7_0323000	4.2893	5.24817	18.4493	15.4305	TMA7	translation machinery-associated protein 7, putative
2	PF3D7_0323100	3.37912	3.89543	11.7391	10.4949	N/A	conserved Plasmodium protein, unknown function
2	PF3D7_0414300	5.10286	6.38516	14.2519	11.3938	N/A	Rab5-interacting protein, putative
2	PF3D7_0415900	77.4359	83.5135	153.53	135.513	N/A	60S ribosomal protein L15, putative
2	PF3D7_0416700	4.89727	5.73635	8.34749	6.41709	N/A	CDGSH iron-sulfur domain-containing protein, putative
2	PF3D7_0424700	56.2271	49.8731	103.582	96.388	FIKK4.2	serine/threonine protein kinase, FIKK family
2	PF3D7_0503800	42.0275	46.2663	95.1752	72.8866	RPL31	60S ribosomal protein L31
2	PF3D7_0507100	130.178	135.81	261.191	205.725	RPL4	60S ribosomal protein L4
2	PF3D7_0511000	40.8095	43.2407	109.513	86.1388	TCTP	translationally-controlled tumor protein homolog
2	PF3D7_0511800	28.903	31.2733	58.4682	52.8145	INO1	inositol-3-phosphate synthase
2	PF3D7_0511900	0.984316	1.16662	3.03132	1.92726	N/A	conserved Plasmodium protein, unknown function
2	PF3D7_0516200	50.2465	52.7293	92.6141	73.1473	RPS11	40S ribosomal protein S11
2	PF3D7_0516300	11.3582	12.3469	28.4802	18.8006	N/A	tRNA pseudouridine synthase, putative
2	PF3D7_0516900	93.046	103.289	190.059	140.548	RPL2	60S ribosomal protein L2
2	PF3D7_0517000	69.1164	73.5332	127.52	88.4933	N/A	60S ribosomal protein L12, putative
2	PF3D7_0519400	112.643	116.567	179.66	125.297	RPS24	40S ribosomal protein S24
2	PF3D7_0519800	45.4122	44.1479	58.5104	46.2416	N/A	EELM2 domain-containing protein, putative
2	PF3D7_0520000	108.914	114.927	180.803	156.817	RPS9	40S ribosomal protein S9, putative
2	PF3D7_0526800	21.2944	21.9484	36.8275	31.3473	N/A	conserved Plasmodium protein, unknown function
2	PF3D7_0532300	43.4542	47.1087	425.412	275.137	N/A	Plasmodium exported protein (PHISTb), unknown function
2	PF3D7_0532400	9.12972	10.3296	147.758	102.911	LyMP	lysine-rich membrane-associated PHISTb protein
2	PF3D7_0601900	28.9041	29.0898	90.208	74.1807	N/A	conserved Plasmodium protein, unknown function
2	PF3D7_0608500	10.246	10.9418	23.7669	21.7225	N/A	proteasome subunit alpha type-2, putative
2	PF3D7_0608700	29.7277	30.8317	60.3709	50.3513	CCT6	T-complex protein 1 subunit zeta
2	PF3D7_0611700	76.9486	77.1998	126.821	98.9744	RPL39	60S ribosomal protein L39
2	PF3D7_0614300	15.1761	15.1697	51.0037	38.6589	MFR1	major facilitator superfamily-related transporter, putative
2	PF3D7_0614400	7.78147	8.00634	17.3596	12.6415	CWF7	pre-mRNA-splicing factor CWF7, putative
2	PF3D7_0614500	60.2152	61.8087	124.329	91.2602	RPL19	60S ribosomal protein L19
2	PF3D7_0617200	41.0305	42.8034	74.8327	61.3322	N/A	BFR1 domain-containing protein, putative
2	PF3D7_0618300	81.5152	82.5158	126.697	83.6183	N/A	60S ribosomal protein L27a, putative
2	PF3D7_0618400	0.491899	0.574436	0.903269	0.844098	N/A	LMBR1 domain-containing protein, putative
2	PF3D7_0622800	36.8913	37.7104	61.011	55.1491	N/A	leucine--tRNA ligase, putative
2	PF3D7_0624000	44.6706	43.7025	71.0757	63.7998	HK	hexokinase
2	PF3D7_0626000	6.07119	6.27092	12.7259	11.2123	N/A	conserved Plasmodium protein, unknown function
2	PF3D7_0626800	118.794	123.811	207.014	166.627	PyrK	pyruvate kinase
2	PF3D7_0627500	23.0494	24.848	45.1104	39.4116	DJ1	protein DJ-1
2	PF3D7_0702400	69.8189	64.7904	158.365	129.307	SEMP1	small exported membrane protein 1
2	PF3D7_0702500	42.6039	41.4003	156.699	125.786	N/A	Plasmodium exported protein, unknown function
2	PF3D7_0705700	72.7782	73.0473	135.15	91.3639	N/A	40S ribosomal protein S29, putative
2	PF3D7_0706400	44.7039	47.0581	78.9426	65.3108	RPL37	60S ribosomal protein L37
2	PF3D7_0710600	82.9991	86.0923	172.282	143.705	RPL34	60S ribosomal protein L34
2	PF3D7_0713900	23.0649	24.2571	36.8067	34.052	N/A	conserved Plasmodium protein, unknown function
2	PF3D7_0716900	9.51914	11.0956	17.0586	14.0637	DMT2	drug/metabolite transporter DMT2
2	PF3D7_0717400	20.7362	22.3905	50.0687	46.0398	N/A	queuine tRNA-ribosyltransferase, putative
2	PF3D7_0719000	5.24705	6.4333	17.9921	16.2528	N/A	conserved protein, unknown function
2	PF3D7_0719600	40.8195	44.0209	96.6099	71.8782	N/A	60S ribosomal protein L11a, putative
2	PF3D7_0719700	53.0682	55.3609	100.319	74.1182	RPS10	40S ribosomal protein S10, putative
2	PF3D7_0721600	118.429	123.175	230.131	168.955	N/A	40S ribosomal protein S5, putative
2	PF3D7_0731300	37.188	34.3613	90.9969	83.3098	PfG174	Plasmodium exported protein (PHISTb), unknown function
2	PF3D7_0807100	9.1222	10.6087	15.8182	14.4864	PSH3	DNA helicase PSH3
2	PF3D7_0807200	8.31455	8.76769	32.9635	28.9897	N/A	conserved Plasmodium membrane protein, unknown function
2	PF3D7_0810700	1.61013	2.22246	5.04149	3.61373	N/A	conserved Plasmodium protein, unknown function
2	PF3D7_0810800	2.40153	2.90474	25.5253	19.9352	PPPK-DHPS	hydroxymethyldihydropterin pyrophosphokinase-dihydropteroate synthase
2	PF3D7_0811400	32.3939	33.2652	60.195	50.7796	N/A	conserved protein, unknown function
2	PF3D7_0813900	89.9677	90.1812	147.104	105.426	RPS16	40S ribosomal protein S16, putative
2	PF3D7_0814000	113.301	116.424	211.16	158.967	N/A	60S ribosomal protein L13-2, putative
2	PF3D7_0817500	28.6954	31.8585	60.4162	53.9033	HINT1	histidine triad nucleotide-binding protein 1
2	PF3D7_0821700	46.2644	49.6581	87.7105	61.3783	N/A	60S ribosomal protein L22, putative
2	PF3D7_0821800	22.4179	22.4342	42.9875	33.2179	SEC61B	protein transport protein SEC61 subunit beta, putative
2	PF3D7_0823600	2.35407	3.01223	5.70351	4.85641	LipB	lipoate-protein ligase B
2	PF3D7_0823700	4.06362	4.08244	10.339	8.55019	TOM7	mitochondrial import receptor subunit TOM7, putative
2	PF3D7_0826700	76.7897	79.3639	172.857	143.856	RACK1	receptor for activated c kinase
2	PF3D7_0903900	66.5439	70.0515	128.713	100.68	RPL32	60S ribosomal protein L32
2	PF3D7_0912800	18.8753	17.0907	22.2274	17.0799	GCD10	tRNA (adenine(58)-N(1))-methyltransferase non-catalytic subunit TRM6, putative
2	PF3D7_0913200	61.0909	63.1415	100.952	78.6256	EF-1beta	elongation factor 1-beta
2	PF3D7_0913300	24.5319	24.5122	39.9371	33.6439	N/A	conserved protein, unknown function
2	PF3D7_0917900	165.773	162.945	273.609	217.416	BIP	heat shock protein 70
2	PF3D7_0920800	36.2952	36.8085	71.5301	60.8371	IMPDH	inosine-5'-monophosphate dehydrogenase
2	PF3D7_0922500	49.6229	51.7474	119.447	94.2862	PGK	phosphoglycerate kinase
2	PF3D7_0923100	1.48571	2.01228	3.98363	3.2632	N/A	OTU domain-containing protein, putative
2	PF3D7_0931300	10.06	9.14019	36.3956	15.7549	N/A	conserved Plasmodium protein, unknown function
2	PF3D7_0932300	4.3602	5.20493	21.9614	19.5068	M18AAP	M18 aspartyl aminopeptidase
2	PF3D7_0936800	183.187	181.795	652.378	545.267	N/A	Plasmodium exported protein (PHISTc), unknown function
2	PF3D7_1003300	9.33281	9.04832	18.4282	16.9898	ARD1	N-terminal acetyltransferase A complex catalytic subunit ARD1, putative
2	PF3D7_1003500	31.9531	34.7891	57.874	47.1187	N/A	40S ribosomal protein S20e, putative
2	PF3D7_1004000	92.1812	96.4943	200.179	147.323	N/A	60S ribosomal protein L13, putative
2	PF3D7_1006600	7.26785	8.55883	13.437	11.8753	PhLP3	phosducin-like protein 3, putative
2	PF3D7_1008900	31.9166	32.5805	52.5191	47.9696	AK1	adenylate kinase
2	PF3D7_1010700	13.8926	15.6678	43.3359	35.3021	N/A	dolichyl-phosphate-mannose--protein mannosyltransferase, putative
2	PF3D7_1015900	140.972	157.024	665.359	576.859	ENO	enolase
2	PF3D7_1016300	67.1661	75.6737	202.822	171.261	GBP130	GBP130 protein
2	PF3D7_1016400	27.4698	27.8835	69.2864	59.3454	FIKK10.1	serine/threonine protein kinase, FIKK family
2	PF3D7_1019400	53.044	56.2588	98.2159	76.9693	N/A	60S ribosomal protein L30e, putative
2	PF3D7_1022400	64.8076	62.3425	119.539	111.039	SRSF4	serine/arginine-rich splicing factor 4
2	PF3D7_1026800	141.708	144.515	206.014	156.74	RPS2	40S ribosomal protein S2
2	PF3D7_1027800	135.452	141.675	292.22	233.726	RPL3	60S ribosomal protein L3
2	PF3D7_1027900	1.5941	1.86261	4.19126	3.17176	DHHC10	palmitoyltransferase DHHC10, putative
2	PF3D7_1028000	5.89176	7.12161	20.3093	14.8196	N/A	methyltransferase, putative
2	PF3D7_1033300	5.04387	5.36286	11.8263	9.97496	N/A	conserved protein, unknown function
2	PF3D7_1035800	2.95112	2.764	24.8143	16.615	M712	probable protein, unknown function
2	PF3D7_1037300	29.9959	31.932	59.4873	43.7938	AAC1	ADP,ATP carrier protein 1
2	PF3D7_1100300	11.1807	10.6922	27.0439	24.6331	RIF	rifin
2	PF3D7_1103000	5.88555	5.92647	8.48293	5.37179	N/A	conserved Plasmodium protein, unknown function
2	PF3D7_1103100	118.7	129.949	289.357	233.821	RPP1	60S acidic ribosomal protein P1, putative
2	PF3D7_1104000	11.6549	12.1482	24.9172	20.7857	N/A	phenylalanine--tRNA ligase beta subunit
2	PF3D7_1104200	25.3171	27.2409	41.0154	36.8576	SNF2L	chromatin remodeling protein
2	PF3D7_1105400	82.1275	83.6883	130.835	98.9349	RPS4	40S ribosomal protein S4, putative
2	PF3D7_1108600	43.7902	46.251	90.6009	78.7483	ERC	endoplasmic reticulum-resident calcium binding protein
2	PF3D7_1108900	2.61625	3.58442	8.65889	7.08034	N/A	tetratricopeptide repeat protein, putative
2	PF3D7_1109200	4.04876	4.99521	6.89193	6.23812	N/A	conserved Plasmodium protein, unknown function
2	PF3D7_1109900	66.7068	67.2001	99.5405	71.3107	RPL36	60S ribosomal protein L36
2	PF3D7_1115300	7.76034	8.62839	15.7116	13.2378	FP2B	cysteine proteinase falcipain 2b
2	PF3D7_1120100	70.2761	76.326	184.158	126.208	PGM1	phosphoglycerate mutase, putative
2	PF3D7_1124900	29.7873	33.6745	53.6058	45.8353	RPL35	60S ribosomal protein L35, putative
2	PF3D7_1125500	29.2785	28.5185	42.8926	32.9226	SNRPD1	small nuclear ribonucleoprotein Sm D1, putative
2	PF3D7_1126200	78.031	83.0952	124.15	106.661	RPS18	40S ribosomal protein S18, putative
2	PF3D7_1127300	6.05977	6.64176	11.7799	10.4441	N/A	tRNA (guanine-N(7)-)-methyltransferase, putative
2	PF3D7_1129800	1.87464	2.41671	4.36854	3.53297	N/A	conserved Plasmodium protein, unknown function
2	PF3D7_1130100	81.4573	88.4003	146.394	113.398	RPL38	60S ribosomal protein L38
2	PF3D7_1130200	130.942	131.152	200.491	157.633	PfP0	60S ribosomal protein P0
2	PF3D7_1142500	36.1077	37.9322	78.1887	59.5716	RPL28	60S ribosomal protein L28
2	PF3D7_1142600	126.052	127.884	185.214	142.505	N/A	60S ribosomal protein L35ae, putative
2	PF3D7_1142700	12.6902	13.7845	21.0724	15.0218	N/A	methyltransferase, putative
2	PF3D7_1143400	16.7868	17.8062	29.6123	27.7597	N/A	translation initiation factor eIF-1A, putative
2	PF3D7_1143900	3.22026	3.42588	5.16221	3.92535	N/A	ATP-dependent (S)-NAD(P)H-hydrate dehydratase, putative
2	PF3D7_1144000	58.8564	63.5316	95.8723	89.107	RPS21	40S ribosomal protein S21
2	PF3D7_1144200	9.02545	10.9107	22.3776	16.375	N/A	conserved Plasmodium protein, unknown function
2	PF3D7_1144300	35.4458	38.0624	98.4777	86.6861	RPL41	60S ribosomal protein L41
2	PF3D7_1148700	39.6779	40.9985	150.488	102.62	GEXP12	Plasmodium exported protein (PHISTc), unknown function
2	PF3D7_1206800	5.21545	6.269	9.66159	8.86876	N/A	conserved Plasmodium protein, unknown function
2	PF3D7_1229100	130.201	126.518	165.568	128.639	MRP2	multidrug resistance-associated protein 2
2	PF3D7_1234000	3.17216	3.95786	9.00991	8.0696	N/A	conserved Plasmodium protein, unknown function
2	PF3D7_1242600	7.51155	7.41251	13.2883	11.6727	N/A	protein farnesyltransferase subunit alpha
2	PF3D7_1242700	104.713	107.103	175.037	146.937	N/A	40S ribosomal protein S17, putative
2	PF3D7_1252300	78.6999	78.2027	194.273	146.417	N/A	conserved Plasmodium protein, unknown function
2	PF3D7_1301400	55.0957	53.924	318.543	203.772	HYP12	Plasmodium exported protein (hyp12), unknown function
2	PF3D7_1302800	81.2061	85.2612	141.067	102.157	N/A	40S ribosomal protein S7, putative
2	PF3D7_1308300	46.7913	50.4676	80.1392	64.3739	RPS27	40S ribosomal protein S27
2	PF3D7_1309000	13.6699	12.9114	18.4338	13.1034	N/A	conserved protein, unknown function
2	PF3D7_1309100	67.1584	71.5296	126.43	105.415	N/A	60S ribosomal protein L24, putative
2	PF3D7_1311800	130.187	124.791	243.072	211.249	M1AAP	M1-family alanyl aminopeptidase
2	PF3D7_1315700	7.65779	8.72409	17.6627	15.8187	GCD14	tRNA (adenine(58)-N(1))-methyltransferase catalytic subunit TRM61, putative
2	PF3D7_1317000	19.8941	20.3801	33.4377	30.4097	USP39	U4/U6.U5 tri-snRNP-associated protein 2, putative
2	PF3D7_1317700	3.83011	3.58081	5.51812	4.10478	N/A	conserved Plasmodium protein, unknown function
2	PF3D7_1317800	140.82	141.068	212.27	159.737	RPS19	40S ribosomal protein S19
2	PF3D7_1322900	3.77437	4.55621	7.30083	5.89353	N/A	conserved protein, unknown function
2	PF3D7_1323100	58.5094	62.4625	132.948	91.0022	N/A	60S ribosomal protein L6, putative
2	PF3D7_1323200	12.2142	13.9399	27.2654	24.7984	N/A	V-type proton ATPase subunit G, putative
2	PF3D7_1323400	99.4795	101.075	162.948	121.87	RPL23	60S ribosomal protein L23
2	PF3D7_1323500	8.41683	8.4201	18.4146	15.9758	PMV	plasmepsin V
2	PF3D7_1324900	224.366	235.512	362.64	271.09	LDH	L-lactate dehydrogenase
2	PF3D7_1331700	15.9696	16.9629	33.0081	27.3838	N/A	glutamine--tRNA ligase, putative
2	PF3D7_1331800	44.1454	47.1803	81.43	64.9271	N/A	60S ribosomal protein L23, putative
2	PF3D7_1332900	26.1934	26.9207	50.3753	41.9399	cyto-IRS	isoleucine--tRNA ligase, putative
2	PF3D7_1333000	3.71099	4.28093	11.7694	10.5132	CPN20	20 kDa chaperonin
2	PF3D7_1333300	8.23599	8.68439	13.1999	12.2094	N/A	transmembrane emp24 domain-containing protein, putative
2	PF3D7_1334200	17.2107	17.9203	41.7977	38.3736	N/A	chaperone binding protein, putative
2	PF3D7_1338200	95.9335	94.3501	134.267	105.786	RPL6	60S ribosomal protein L6, putative
2	PF3D7_1338300	68.0232	68.4992	108.05	75.4339	EF-1gamma	elongation factor 1-gamma, putative
2	PF3D7_1340400	0.883813	1.14773	1.96417	1.31202	N/A	conserved Plasmodium protein, unknown function
2	PF3D7_1341200	63.1822	70.9078	135.287	100.783	N/A	60S ribosomal protein L18, putative
2	PF3D7_1341300	40.6973	45.6671	94.3266	79.6317	N/A	60S ribosomal protein L18-2, putative
2	PF3D7_1342000	110.968	119.657	252.592	204.365	N/A	40S ribosomal protein S6
2	PF3D7_1344200	53.5275	56.9214	88.4016	72.7507	GRP170	endoplasmic reticulum chaperone GRP170
2	PF3D7_1344800	5.90938	6.48476	19.1133	17.1317	ATCase	aspartate carbamoyltransferase
2	PF3D7_1346100	33.0717	35.8834	74.7506	64.4932	SEC61A	protein transport protein SEC61 subunit alpha
2	PF3D7_1347200	96.3336	100.903	208.342	190.491	NT1	nucleoside transporter 1
2	PF3D7_1351400	79.1444	83.5161	132.746	111.489	N/A	60S ribosomal protein L17, putative
2	PF3D7_1353100	111.688	103.537	139.202	104.598	N/A	Plasmodium exported protein, unknown function
2	PF3D7_1354400	7.92093	8.35927	13.0499	11.8877	N/A	V-type proton ATPase 21 kDa proteolipid subunit, putative
2	PF3D7_1357000	49.2725	52.9095	82.1881	61.0209	N/A	elongation factor 1-alpha
2	PF3D7_1357100	38.3977	40.0429	83.425	58.1554	N/A	elongation factor 1-alpha
2	PF3D7_1357900	5.2366	6.60376	40.8882	35.3271	N/A	pyrroline-5-carboxylate reductase, putative
2	PF3D7_1358800	62.0348	67.5826	130.577	95.7356	RPS15	40S ribosomal protein S15
2	PF3D7_1358900	6.19934	6.46088	13.5256	11.8543	N/A	GTP-binding protein, putative
2	PF3D7_1359500	2.74073	4.52133	6.72336	5.63264	N/A	conserved Plasmodium protein, unknown function
2	PF3D7_1365200	5.64203	5.21315	20.663	18.3914	N/A	conserved protein, unknown function
2	PF3D7_1365900	78.7906	82.3996	123.224	98.193	N/A	ubiquitin-60S ribosomal protein L40
2	PF3D7_1368300	1.15381	1.71398	3.20918	2.82859	N/A	conserved Plasmodium protein, unknown function
2	PF3D7_1372200	118.901	140.847	420.728	322.884	HRPIII	histidine-rich protein III
2	PF3D7_1402500	34.0199	36.6968	75.0737	50.9404	N/A	ribosomal protein S27a, putative
2	PF3D7_1404100	8.28965	9.02582	23.3361	21.2647	N/A	cytochrome c, putative
2	PF3D7_1408000	22.3486	20.8675	36.0855	32.5925	PMII	plasmepsin II
2	PF3D7_1408100	72.2962	75.9591	120.525	87.5473	PMIII	plasmepsin III
2	PF3D7_1408600	90.5684	99.5732	213.533	174.529	N/A	40S ribosomal protein S8e, putative
2	PF3D7_1413900	5.96915	6.21428	10.8654	9.58399	N/A	DnaJ protein, putative
2	PF3D7_1414300	81.5453	88.4348	174.408	138.28	N/A	60S ribosomal protein L10, putative
2	PF3D7_1415700	1.78269	2.14752	5.0291	4.5342	SPT	serine palmitoyltransferase, putative
2	PF3D7_1419300	6.71182	7.04858	12.12	9.21412	GST	glutathione S-transferase
2	PF3D7_1419600	5.94681	6.11737	8.8165	6.5325	N/A	conserved Plasmodium protein, unknown function
2	PF3D7_1421200	58.3818	65.5179	133.393	111.356	RPS25	40S ribosomal protein S25
2	PF3D7_1421500	4.56492	4.36431	8.30099	6.621	TIM8	mitochondrial import inner membrane translocase subunit TIM8, putative
2	PF3D7_1424100	61.0786	63.7687	134.688	106.079	RPL5	60S ribosomal protein L5, putative
2	PF3D7_1424400	59.3788	63.6155	144.554	103.065	N/A	60S ribosomal protein L7-3, putative
2	PF3D7_1425900	10.284	11.1915	20.6954	16.1955	N/A	protein HGH1, putative
2	PF3D7_1426000	98.2504	100.178	194.423	155.932	RPL21	60S ribosomal protein L21
2	PF3D7_1426100	46.4973	50.5953	96.3433	78.0971	BTF3	transcription factor BTF3, putative
2	PF3D7_1426200	16.6396	18.9819	46.883	41.347	PRMT1	protein arginine N-methyltransferase 1
2	PF3D7_1428300	54.3959	53.8665	66.7011	50.8894	N/A	proliferation-associated protein 2g4, putative
2	PF3D7_1429400	4.33469	4.86324	15.9762	13.4728	N/A	rRNA (adenosine-2'-O-)-methyltransferase, putative
2	PF3D7_1429700	9.02303	10.4229	16.9239	15.4778	N/A	ribosomal protein L15, mitochondrial, putative
2	PF3D7_1431700	72.7223	78.8679	136.328	104.818	N/A	60S ribosomal protein L14, putative
2	PF3D7_1436000	12.869	13.9595	75.5288	60.0473	GPI	glucose-6-phosphate isomerase
2	PF3D7_1438900	55.8387	65.2215	101.195	85.0847	Trx-Px1	thioredoxin peroxidase 1
2	PF3D7_1439900	35.6383	36.5327	76.6296	65.6127	TIM	triosephosphate isomerase
2	PF3D7_1441200	24.9148	26.6211	63.3529	45.5572	N/A	60S ribosomal protein L1, putative
2	PF3D7_1445100	12.6684	12.3012	25.9205	21.666	N/A	histidine--tRNA ligase, putative
2	PF3D7_1445500	10.0166	9.34929	13.7049	10.8353	N/A	conserved Plasmodium protein, unknown function
2	PF3D7_1446200	30.8114	33.9834	99.8998	67.2769	LAP	M17 leucyl aminopeptidase
2	PF3D7_1446900	6.14585	6.70175	12.8137	10.3308	N/A	glutaminyl-peptide cyclotransferase, putative
2	PF3D7_1447000	75.7543	82.8634	182.082	150.837	N/A	40S ribosomal protein S5
2	PF3D7_1447400	2.61694	2.88908	12.1858	10.4671	N/A	conserved Plasmodium protein, unknown function
2	PF3D7_1450600	9.90566	10.125	14.3024	10.9801	N/A	S-adenosylmethionine-dependent methyltransferase, putative
2	PF3D7_1450900	1.98008	2.8753	4.16289	2.8704	N/A	acetyl-CoA acetyltransferase, putative
2	PF3D7_1451100	173.928	177.095	327.511	234.87	eEF2	elongation factor 2
2	PF3D7_1457000	24.0637	24.5719	44.5654	36.6514	SPP	signal peptide peptidase
2	PF3D7_1457100	4.25366	4.75304	13.3979	11.453	N/A	conserved Plasmodium protein, unknown function
2	PF3D7_1460300	46.9942	52.3161	109.739	86.9742	RPL29	60S ribosomal protein L29, putative
2	PF3D7_1460400	4.14226	4.41381	7.23403	5.63121	UCHL3	ubiquitin carboxyl-terminal hydrolase isozyme L3
2	PF3D7_1462800	400.207	428.412	642.559	587.359	GAPDH	glyceraldehyde-3-phosphate dehydrogenase
2	PF3D7_1465900	97.2942	99.3589	203.831	153.914	N/A	40S ribosomal protein S3
2	PF3D7_1467700	2.31468	3.30227	8.37458	6.99375	N/A	conserved Plasmodium protein, unknown function
2	PF3D7_1468100	53.374	54.4706	99.6104	91.7797	MORC	MORC family protein
2	PF3D7_1476200	1.2109	1.79529	33.5073	29.065	N/A	Plasmodium exported protein (PHISTb), unknown function
2	PF3D7_1477500	11.4841	10.7707	85.1874	56.0894	N/A	Plasmodium exported protein (PHISTb), unknown function
2	PF3D7_1478600	11.6707	11.4514	79.4546	66.286	PTP3	EMP1-trafficking protein
3	PF3D7_0102300	2.9499	3.40912	1.68112	2.76667	N/A	Plasmodium exported protein, unknown function
3	PF3D7_0103400	23.9119	23.4773	15.9694	26.3978	N/A	zinc-carboxypeptidase, putative
3	PF3D7_0104100	2.61274	2.74997	1.44838	2.73558	N/A	protein E140, putative
3	PF3D7_0105900	2.28753	2.5613	1.39768	2.49523	N/A	3'-5' exonuclease, putative
3	PF3D7_0106000	6.98335	7.78884	3.40474	6.51794	N/A	conserved protein, unknown function
3	PF3D7_0204100	9.03251	9.21321	3.48011	8.98967	N/A	Sel1 repeat-containing protein, putative
3	PF3D7_0207200	2.03377	2.27479	1.15161	2.09475	ISCA1	iron-sulfur assembly protein, putative
3	PF3D7_0207400	11.0797	10.748	4.15388	11.2731	SERA7	serine repeat antigen 7
3	PF3D7_0207500	13.8981	13.1782	6.05513	14.9189	SERA6	serine repeat antigen 6
3	PF3D7_0207600	101.498	99.4991	34.692	88.8189	SERA5	serine repeat antigen 5
3	PF3D7_0207700	10.7427	10.0632	3.91099	10.8154	SERA4	serine repeat antigen 4
3	PF3D7_0207900	1.47574	1.75978	0.592619	1.7861	SERA2	serine repeat antigen 2
3	PF3D7_0208000	6.63351	7.12532	3.28933	8.27071	SERA1	serine repeat antigen 1
3	PF3D7_0211500	3.03173	3.47254	1.71407	3.56122	N/A	GAF domain-related protein, putative
3	PF3D7_0217100	5.86565	6.95324	3.49581	7.05706	N/A	ATP synthase subunit alpha, mitochondrial
3	PF3D7_0218100	1.97414	2.38882	1.16261	2.33933	N/A	conserved protein, unknown function
3	PF3D7_0223500	1.83633	2.32157	1.14054	2.25453	VAR	erythrocyte membrane protein 1, PfEMP1
3	PF3D7_0300100	0.377195	0.44033	0.244309	0.390622	VAR	erythrocyte membrane protein 1, PfEMP1
3	PF3D7_0303200	20.4087	20.4334	10.9434	18.0028	N/A	lipin, putative
3	PF3D7_0303400	3.20904	3.53055	1.36107	3.29528	DHHC1	palmitoyltransferase DHHC1
3	PF3D7_0305600	7.50771	8.16301	4.30376	8.72157	APE1	DNA-(apurinic or apyrimidinic site) endonuclease
3	PF3D7_0306000	4.07242	5.13542	2.70887	4.23309	QCR8	cytochrome b-c1 complex subunit 8, putative
3	PF3D7_0306400	5.49511	5.76582	3.20998	6.10518	N/A	FAD-dependent glycerol-3-phosphate dehydrogenase, putative
3	PF3D7_0306500	5.41687	6.04063	3.01431	5.16405	COX6C	cytochrome c oxidase subunit 6c, putative
3	PF3D7_0306600	5.35146	6.15236	3.18266	5.56554	ATPTG17	ATP synthase-associated protein, putative
3	PF3D7_0310900	4.96676	5.51409	3.35036	6.26013	N/A	conserved Plasmodium protein, unknown function
3	PF3D7_0312100	2.70125	3.04439	1.60608	3.55641	N/A	E3 ubiquitin-protein ligase
3	PF3D7_0312400	8.86545	9.79187	5.84765	9.5917	GSK3	glycogen synthase kinase 3
3	PF3D7_0314800	1.63173	2.1139	0.898168	2.17117	N/A	conserved Plasmodium protein, unknown function
3	PF3D7_0315500	4.46966	5.02174	3.07252	5.3096	N/A	ribosomal protein L47, mitochondrial, putative
3	PF3D7_0316300	13.6126	14.7671	7.10719	14.3238	PPase	inorganic pyrophosphatase
3	PF3D7_0316500	4.40784	4.94363	2.37016	5.14309	NUF2	kinetochore protein NUF2, putative
3	PF3D7_0317200	18.1652	19.1881	7.51091	17.583	CRK4	cdc2-related protein kinase 4
3	PF3D7_0319000	7.26585	7.45701	3.97107	7.38097	ATPase7	P4-type ATPase ATP7, putative
3	PF3D7_0320700	7.42142	8.02291	4.13848	7.63702	SPC25	signal peptidase complex subunit 2
3	PF3D7_0321700	4.2398	4.85103	2.48276	5.03252	N/A	conserved Plasmodium protein, unknown function
[truncated: 2,499 more rows]

[truncated: 19 more sheets: GO GCN5-depent LG, GO GCN5-depent DHA, GO GCN5-depent HS, GCN5-depent GO, overlaps in cluster I, overlaps in cluster II, GO DHA cluster III,  GO L-Glu cluster III, GO HS cluster III, overlaps in cluster III, GO DHA cluster IV, GO L-Glu cluster IV, GO HS cluster IV, overlaps in cluster IV, GO DHA cluster V, GO L-Glu cluster V, GO HS cluster V, overlaps in cluster V, GO HS cluster VI]
